# Supplementary material for: Gene Expression and Co-expression Networks Are Strongly Altered Through Stages in Clear Cell Renal Carcinoma
Source: Front Genet. 2020 Nov 3;11:578679. doi: 10.3389/fgene.2020.578679 (PMC7669746; doi:10.3389/fgene.2020.578679)
Supplement: Supplementary Material 2 — Differential expression values for each ccRC stage vs. control samples. This zip file contains the four differential expression analyses, including Log2FC value, p-value, adjusted p-value, and B-statistic for each gene in all stages. HTML files for volcano plots are also provided. [file Data_Sheet_2.ZIP]

Archive with 4 entries (4 files):
- stagei-deg-ebayes.tsv
- stageii-deg-ebayes.tsv
- stageiii-deg-ebayes.tsv
- stageiv-deg-ebayes.tsv
