# Supplementary material for: Gene Expression and Co-expression Networks Are Strongly Altered Through Stages in Clear Cell Renal Carcinoma
Source: Front Genet. 2020 Nov 3;11:578679. doi: 10.3389/fgene.2020.578679 (PMC7669746; doi:10.3389/fgene.2020.578679)
Supplement: Supplementary Material 2 — Differential expression values for each ccRC stage vs. control samples. This zip file contains the four differential expression analyses, including Log2FC value, p-value, adjusted p-value, and B-statistic for each gene in all stages. HTML files for volcano plots are also provided. [file Data_Sheet_2.ZIP › stagei-deg-ebayes.tsv]

ensemblID	coef	p_value	FDR	B
ENSG00000000003	-1.2510486473032731	3.4248233085445596e-104	5.096612058609651e-103	Inf
ENSG00000000005	-2.459865744430433	6.142769830367332e-40	1.919321378032398e-39	Inf
ENSG00000000419	-0.11968599437224406	1.4170513864041414e-6	1.9345051432247564e-6	13.155657069637968
ENSG00000000457	-0.4750509217826254	1.3878725078273775e-41	4.4930926166463926e-41	Inf
ENSG00000000460	1.0816339182846153	2.662735303287771e-102	3.7406729368323465e-101	Inf
ENSG00000000938	1.066629142212117	1.8083936558367077e-62	9.477795799067064e-62	Inf
ENSG00000000971	0.446963796121674	7.785979902744776e-6	1.0385126939300564e-5	11.475125492198881
ENSG00000001036	-0.07094059316263013	0.04950613080168729	0.055801312603698666	2.8285392254613577
ENSG00000001084	0.40598287095189245	1.0220257554888444e-16	1.8695872669384311e-16	36.043653389117154
ENSG00000001167	-0.004492491135380952	0.8830655923950715	0.891262364601709	-2.1037008789404084
ENSG00000001460	-0.6393434639091827	4.176040625711107e-37	1.2193201325697844e-36	Inf
ENSG00000001461	-0.5798983993695116	2.256652890877038e-31	5.779838041803469e-31	Inf
ENSG00000001497	0.20173726185910476	2.7543122698200916e-15	4.856522499542237e-15	32.952610935758834
ENSG00000001561	-0.5593138575095478	3.38058166108933e-30	8.459233950961486e-30	Inf
ENSG00000001617	1.1782120213378142	1.408610670698673e-79	1.109340417146082e-78	Inf
ENSG00000001626	-0.18746576777350107	0.11767244227554821	0.12931996048205588	1.9069849136595167
ENSG00000001629	0.25559870185848266	2.5599016487054332e-8	3.707004873513772e-8	17.11045646905524
ENSG00000001630	-1.5011386502712165	3.154605074395987e-81	2.575155593763691e-80	Inf
ENSG00000001631	0.23872853135929972	3.4856995824845465e-14	5.976846109159267e-14	30.448942009515257
ENSG00000002016	0.42790671843042105	4.5552648540522024e-27	1.0604677386467516e-26	Inf
ENSG00000002330	-0.05987458842233103	0.0464128448971616	0.05240008326668356	2.8950242040289154
ENSG00000002549	0.00733047793710093	0.8421869645989307	0.8528541781080692	-1.7571645003246006
ENSG00000002586	1.1563763684891724	2.6717444643922883e-107	4.361977198622445e-106	Inf
ENSG00000002587	-0.6593009508828972	7.530416863437616e-15	1.3141568483058795e-14	31.966115945211424
ENSG00000002726	-1.1212104072742493	4.3308891270558224e-9	6.405804086540353e-9	18.866061359062954
ENSG00000002746	-2.2503362379332357	6.726605511869073e-47	2.450545809662376e-46	Inf
ENSG00000002822	0.3990451778037098	2.54944396037663e-32	6.676530345816127e-32	Inf
ENSG00000002834	0.1483866478363652	2.903008844678844e-7	4.0568995164691925e-7	14.717676229325857
ENSG00000002919	-0.2743032923104034	5.664705351779217e-20	1.1252142770371334e-19	Inf
ENSG00000002933	0.6618214477006354	4.025869771323443e-32	1.0484102821377191e-31	Inf
ENSG00000003056	0.02770927217998726	0.17068540493395806	0.1849999305205247	1.4828327489782256
ENSG00000003096	-2.073127127743171	7.560906495124059e-109	1.3022004745034151e-107	Inf
ENSG00000003137	-2.0383942369150474	2.5823758317997257e-37	7.568472563639447e-37	Inf
ENSG00000003147	-0.810405739642999	4.832938489167042e-36	1.3771003975945923e-35	Inf
ENSG00000003249	-0.16820362355260476	0.014960795836713194	0.017357417847260793	4.0362254983463774
ENSG00000003393	-0.10682591711703875	3.3710201893539463e-4	4.236176846318119e-4	7.766255489249853
ENSG00000003400	0.2365323988246923	5.8257973835271186e-8	8.327673560501954e-8	16.301096527796002
ENSG00000003402	0.4796715850066982	5.879885853439221e-42	1.9184024458810503e-41	Inf
ENSG00000003436	1.3294837265465747	1.506672243167512e-27	3.546006390485154e-27	Inf
ENSG00000003509	0.0909539573925978	0.009834977023385674	0.011520286932736306	4.452058557140305
ENSG00000003756	0.15358020947424716	1.7653774360505066e-9	2.6413453795049778e-9	19.75197743913038
ENSG00000003987	-0.23208319488563303	3.577886673523767e-5	4.664321928316892e-5	9.972936349915502
ENSG00000003989	0.37147144255623177	7.824458432410251e-4	9.681884305637751e-4	6.939115172530373
ENSG00000004059	-0.08713166169082795	4.079918058009361e-5	5.3086129657864116e-5	9.843541788016465
ENSG00000004139	0.12864299583901728	1.5035549753790795e-4	1.91510985149807e-4	8.560373857956556
ENSG00000004142	-0.7024925225846167	1.3332071292799006e-100	1.7882079176443404e-99	Inf
ENSG00000004399	1.710538440233879	4.7696090057597623e-144	2.469597551871166e-142	Inf
ENSG00000004455	-0.1544004313109378	9.866798463449801e-8	1.4000999037660192e-7	15.781551917021531
ENSG00000004468	1.1834310022422445	3.830186688464034e-44	1.3146116348663383e-43	Inf
ENSG00000004478	-0.9912417961082362	6.700794333103455e-102	9.309195534320047e-101	Inf
ENSG00000004487	-0.4003919594952661	7.852822076875879e-32	2.0323631874618465e-31	Inf
ENSG00000004534	0.1564149162215097	8.39978853947711e-5	1.0808721978609205e-4	9.132463973092616
ENSG00000004660	1.3171906209429887	4.425904422994983e-68	2.667646014007693e-67	Inf
ENSG00000004700	0.511136018554853	1.068758317395417e-36	3.0884918775193574e-36	Inf
ENSG00000004766	-0.3857825218751699	7.215569563801165e-33	1.9111065213640305e-32	Inf
ENSG00000004776	-1.4135420921013835	8.400467906432914e-56	3.7733856115098e-55	Inf
ENSG00000004777	1.3815007240181119	1.5751520881552486e-78	1.2050061237247704e-77	Inf
ENSG00000004779	-0.33706216655194354	2.1161881564983176e-31	5.421776442426572e-31	Inf
ENSG00000004799	0.2981558613072608	0.023984659973314625	0.02751370123538905	3.565171879379219
ENSG00000004809	0.9121024737569421	4.02031102626185e-18	7.605993833468365e-18	Inf
ENSG00000004838	-0.4896502690683329	1.2646389486611555e-8	1.8477345921941634e-8	17.806720384022068
ENSG00000004846	0.5330040573598983	2.072334769158068e-7	2.9132718570046624e-7	15.04881856054124
ENSG00000004848	-0.16459008944145162	0.2693073509721294	0.28736688873767946	0.908206960191129
ENSG00000004864	-0.11038902807768228	4.2308841838239347e-4	5.295504645703965e-4	7.542952400656302
ENSG00000004866	0.23796767854693868	1.0759278429172767e-10	1.668414443618633e-10	22.513977278016036
ENSG00000004897	0.4541140505772305	2.160928087549913e-53	9.187887671516965e-53	Inf
ENSG00000004939	-8.29224973324534	1.7395046596207153e-139	7.77296465709969e-138	Inf
ENSG00000004948	0.7839059619303234	2.675849836210415e-7	3.7442613957268244e-7	14.797870903212432
ENSG00000004961	-0.4948868673449274	2.0528762703804103e-56	9.365709641931326e-56	Inf
ENSG00000004975	0.04367812770365255	0.05520544365682076	0.06202388827187068	2.716204875895391
ENSG00000005001	-5.652101163474923	6.121479535786179e-185	1.4682548710098909e-182	Inf
ENSG00000005007	-0.6804663864026775	9.205421152109503e-89	9.06645042215616e-88	Inf
ENSG00000005020	0.3702073794444797	1.294672723720867e-10	2.0028561248114712e-10	22.331276938009534
ENSG00000005022	-1.2115505000081093	1.0455975162860973e-130	3.494609731685706e-129	Inf
ENSG00000005059	1.6575602681334416	3.8310748872752723e-91	3.982462167715723e-90	Inf
ENSG00000005073	-1.5630705037649892	1.2075015449400411e-50	4.789482052036009e-50	Inf
ENSG00000005075	0.06798999660700031	0.005285718769571385	0.006278042028234	5.064399294253885
ENSG00000005100	0.06159896085567855	0.01405722324421667	0.01633233445741373	4.098141249832221
ENSG00000005102	0.5463686962378683	1.1957180677132069e-4	1.5287419992476606e-4	8.785742311610255
ENSG00000005108	-1.9969397449931199	1.5550798176880934e-108	2.6475315058969523e-107	Inf
ENSG00000005156	-0.19466182381418842	6.991351852189067e-12	1.1267682678775068e-11	25.20908501922297
ENSG00000005175	-0.3096292569555322	4.2892286250454975e-25	9.547880288589063e-25	Inf
ENSG00000005187	-1.358986474360435	1.1277149213934692e-58	5.4081241893347494e-58	Inf
ENSG00000005189	0.3823223106190384	1.1237589882495822e-12	1.849869711177905e-12	27.015914613140396
ENSG00000005194	-0.27744052784511297	5.145276179863383e-24	1.1201208554934834e-23	Inf
ENSG00000005206	0.6186090822527187	1.700589713786362e-62	8.918526762654523e-62	Inf
ENSG00000005238	0.21863241972188832	1.1121540398236054e-11	1.7830760237415713e-11	24.75009735639879
ENSG00000005243	0.1958508971823177	5.491104175278336e-4	6.836634282350356e-4	7.287360928196201
ENSG00000005249	-2.7987141015227164	9.528231080525426e-117	2.0314437767760745e-115	Inf
ENSG00000005302	0.4762699532282258	3.609063854153697e-57	1.6732186316443092e-56	Inf
ENSG00000005339	0.440836806622755	1.767654261962251e-47	6.512410438808293e-47	Inf
ENSG00000005379	-0.41153055174226627	3.8237538528718765e-12	6.21169575102991e-12	25.80458685593082
ENSG00000005381	-0.49029441325891016	4.337434978516492e-4	5.423040590234112e-4	7.5191412681559635
ENSG00000005421	-1.331258963570076	3.5562334019303233e-28	8.49599630664766e-28	Inf
ENSG00000005436	-0.23303885779120126	4.968124510977326e-13	8.277669912559013e-13	27.820026213310847
ENSG00000005448	0.5466794037173384	1.1463992089590397e-60	5.762024991717085e-60	Inf
ENSG00000005469	-1.3276642630195992	3.3718036777751655e-105	5.168620111326405e-104	Inf
ENSG00000005471	1.6310386786745872	2.4984028126608036e-29	6.134118602212511e-29	Inf
ENSG00000005483	0.5660594957627739	2.4493100714056825e-44	8.447504179451614e-44	Inf
ENSG00000005486	-0.7545124872081012	7.331572660625843e-54	3.1451328273226594e-53	Inf
ENSG00000005513	0.2055524033809148	0.06988141171782636	0.07797535917888403	2.4701790797848546
ENSG00000005700	-0.20389672955765464	3.230929241995552e-8	4.663815907332282e-8	16.880846719190068
ENSG00000005801	0.5167178317213792	2.022464848381989e-32	5.305839098779192e-32	Inf
ENSG00000005810	-0.11488389737216072	0.0015635902875209156	0.0019082727917888458	6.259646647676031
ENSG00000005812	-0.35677461138259464	2.1116220573788285e-31	5.410927848522968e-31	Inf
ENSG00000005844	2.186204863131873	2.7777374027558986e-176	4.576252226156435e-174	Inf
ENSG00000005882	-0.8087831179908487	3.5156860951313797e-71	2.268229438749715e-70	Inf
ENSG00000005884	0.32802221156360284	1.178743537606544e-10	1.825765156539671e-10	22.423851800622245
ENSG00000005889	0.23214030926285495	3.133259242258468e-13	5.249995710009822e-13	28.2753315270327
ENSG00000005893	0.2871193180532479	6.203367924300889e-12	1.0013552142255295e-11	25.327082384675855
ENSG00000005961	0.09885328949021752	0.24491947781016404	0.2621152679188829	1.0350032619109983
ENSG00000005981	-0.722532882221804	2.192542945971934e-6	2.9733412695437135e-6	12.725821257573946
ENSG00000006007	-0.6528761268041925	1.2818562558802335e-76	9.375370194352739e-76	Inf
ENSG00000006015	0.15688484648474363	1.7162115901058743e-7	2.41972778653413e-7	15.234440359842724
ENSG00000006016	-0.3447601917465409	0.0015087607937699528	0.0018423215202805967	6.294884786144021
ENSG00000006025	0.23244311006709267	5.76279020250265e-13	9.581152721999818e-13	27.67380078559867
ENSG00000006042	0.03890212811827357	0.63385983801042	0.6533274745923883	-0.6336978925168489
ENSG00000006047	0.34808634295135565	0.013462492986579882	0.01566254801420343	4.140696391502885
ENSG00000006062	1.1062914893910447	1.8838887959228982e-59	9.180228939797572e-59	Inf
ENSG00000006071	-1.222775866230557	9.955448383225636e-24	2.1532073084525942e-23	Inf
ENSG00000006118	0.6742712128984477	6.789140077549404e-21	1.37281024875813e-20	Inf
ENSG00000006125	-0.5610860462611376	2.2447141078538322e-43	7.576839217528147e-43	Inf
ENSG00000006128	-3.539660536868069	2.550999057180302e-84	2.2478008980340748e-83	Inf
ENSG00000006194	0.3068121630711392	1.7506703046204054e-28	4.215150969642576e-28	Inf
ENSG00000006210	0.7087284497440883	7.212559471286906e-51	2.877613624674399e-50	Inf
ENSG00000006282	0.17799020300790758	7.191762962017004e-4	8.909810399582024e-4	7.022296032028561
ENSG00000006283	-0.054276581152330715	0.44254964849347145	0.46337451158300824	0.14676482928101234
ENSG00000006327	0.2527660334069508	3.2552898407966438e-6	4.393725364398648e-6	12.335328694626519
ENSG00000006377	1.978476397905393	7.288420023815212e-54	3.127443582963065e-53	Inf
ENSG00000006432	-1.8402453456815306	5.067687713350553e-93	5.524999104595422e-92	Inf
ENSG00000006451	0.5021497369970475	3.5287147002185373e-51	1.417220801786859e-50	Inf
ENSG00000006453	-0.9135251287246127	1.023139429572058e-31	2.6387419507147793e-31	Inf
ENSG00000006459	0.02898353830421349	0.4858520175949116	0.5064063399139193	-0.0256267620541909
ENSG00000006468	-0.26628804689340563	0.0015951902764236594	0.0019461106596207558	6.239974424871668
ENSG00000006530	-0.05087366116570241	0.12959090372232268	0.1419590059581626	1.7991135514634609
ENSG00000006534	0.8385699440302293	6.499167935745597e-32	1.6852373455009647e-31	Inf
ENSG00000006555	-0.15891196477168293	0.011231517860021616	0.0131231503902108	4.320167383320375
ENSG00000006576	0.6516111914694568	3.628043491544795e-44	1.2462803148082478e-43	Inf
ENSG00000006606	-0.8463404565835555	3.8953493906325724e-14	6.674351146256671e-14	30.338205635141826
ENSG00000006607	-0.48525541502037484	3.1196563087996224e-37	9.13165728580794e-37	Inf
ENSG00000006611	1.3098489528450914	3.404171295987912e-43	1.1438408289567953e-42	Inf
ENSG00000006625	-0.42425454066178664	2.097783581499018e-39	6.493613629578475e-39	Inf
ENSG00000006634	0.5619605904201422	1.3487977573626361e-46	4.8821330276486005e-46	Inf
ENSG00000006638	0.4150572316475515	7.096211841020339e-19	1.367590867624267e-18	Inf
ENSG00000006652	0.7626872130817951	4.7663715771645005e-48	1.7826076685061454e-47	Inf
ENSG00000006695	-0.6556390000932104	2.132110414694435e-48	8.025552934148681e-48	Inf
ENSG00000006704	-0.4570415929873166	5.741411789641228e-21	1.16239357359792e-20	Inf
ENSG00000006712	-0.1840953949947507	1.2119918490963272e-20	2.441950223441766e-20	Inf
ENSG00000006715	-0.1564873145389543	1.6197728992209575e-7	2.2867217161164904e-7	15.290976195267069
ENSG00000006740	-0.24297293719415977	6.503439401055592e-4	8.071153297155435e-4	7.121236547015207
ENSG00000006744	-0.26636702415896213	5.401927719893668e-22	1.1223623071524299e-21	Inf
ENSG00000006747	-3.626619438677791	2.7724793640841284e-73	1.873980042611361e-72	Inf
ENSG00000006756	-0.8075640812482919	5.441338960049085e-56	2.457038716456273e-55	Inf
ENSG00000006757	-0.7528607312926102	3.4574160223566315e-58	1.6378290829113173e-57	Inf
ENSG00000006788	0.7264913282284166	2.6200782606085587e-11	4.151702752407034e-11	23.904917843721474
ENSG00000006831	0.12523161844339956	1.3842400844698885e-4	1.7656178757882133e-4	8.641663094206827
ENSG00000006837	0.44580477336595287	4.74105376726698e-25	1.0530653267618745e-24	Inf
ENSG00000007001	-2.9441210329965766	1.2844073008873292e-80	1.026393095417557e-79	Inf
ENSG00000007038	0.6523814709608583	1.6966904225104995e-5	2.238193205366083e-5	10.707234147150647
ENSG00000007047	0.5106603893244195	1.6111673782962816e-64	8.850838646012917e-64	Inf
ENSG00000007062	-3.522937540237031	3.5715321241431614e-41	1.146235516426111e-40	Inf
ENSG00000007080	0.185162555036623	1.1026546246203397e-10	1.709208983801344e-10	22.489819981566274
ENSG00000007129	1.1182530740246415	1.7344852178892637e-34	4.766546571823739e-34	Inf
ENSG00000007168	-0.07303415729070284	0.0028368011201329885	0.0034121110818118765	5.677006148057169
ENSG00000007171	0.5951989226045021	4.974781002885386e-8	7.129936569161745e-8	16.456378333851315
ENSG00000007174	-1.197108965275142	4.2762745500499855e-23	9.109984053202099e-23	Inf
ENSG00000007202	-0.2988314780472634	6.343200574262301e-19	1.2236262728115687e-18	Inf
ENSG00000007216	-6.130100780444097	1.6529453512123268e-143	8.451266043345783e-142	Inf
ENSG00000007237	0.5733005090972177	4.1922985147930715e-31	1.0685480352598062e-30	Inf
ENSG00000007255	-0.5989750043592282	1.2495329819674989e-55	5.59272308888307e-55	Inf
ENSG00000007264	2.1301292745184695	6.830506162632656e-108	1.1356325740319943e-106	Inf
ENSG00000007312	0.4358893293963151	6.925226633953154e-20	1.3727570053448705e-19	Inf
ENSG00000007314	1.3451590961517499	3.0514436954299453e-40	9.600510546385495e-40	Inf
ENSG00000007341	-0.23458978975946668	1.3966445874219452e-6	1.9073325982459955e-6	13.169802930097724
ENSG00000007350	-0.4962656524628714	7.094068585937004e-5	9.152369770339545e-5	9.29882110003526
ENSG00000007372	-0.4160902414807811	2.5444210390082633e-11	4.033777910791677e-11	23.933733778453558
ENSG00000007376	0.1653623780859406	1.6253525352814144e-10	2.5060975468368186e-10	22.107124146718164
ENSG00000007384	0.3702155568565274	4.0175989436295257e-20	8.004768967822815e-20	Inf
ENSG00000007392	0.7305940026435721	2.3767449535777495e-68	1.442676226008675e-67	Inf
ENSG00000007402	-2.153963790493809	1.2753594839013717e-108	2.178127034809568e-107	Inf
ENSG00000007516	-1.2850359427076594	1.490649351044024e-44	5.161887667840346e-44	Inf
ENSG00000007520	0.01854138391492205	0.3592390351151564	0.37906376804866415	0.4935239462362406
ENSG00000007541	-0.9205824445643902	7.33011324140742e-80	5.786744770927154e-79	Inf
ENSG00000007545	0.34696494523920907	1.2837358172785698e-19	2.52566117971212e-19	Inf
ENSG00000007866	-0.4813698799325433	1.4941245101554262e-38	4.530427730179402e-38	Inf
ENSG00000007908	-1.7887396640983528	9.22492136103637e-32	2.381802554986595e-31	Inf
ENSG00000007923	-1.1126574387741324	1.1236965794760043e-111	2.0826694558242762e-110	Inf
ENSG00000007933	0.7218243101129598	5.12368354927645e-11	8.034542706345437e-11	23.244686312148318
ENSG00000007944	0.24774541677245787	1.5037805893191477e-9	2.2549104911092487e-9	19.91015556072479
ENSG00000007952	-0.5231539852283216	1.8333663646937235e-26	4.2133585188325536e-26	Inf
ENSG00000007968	2.2420715609616613	1.7284960092794597e-113	3.3803081428474804e-112	Inf
ENSG00000008018	0.12387291297127608	1.4519218288072484e-5	1.9198090821115705e-5	10.860680522002113
ENSG00000008056	0.24970382042563682	0.008873056732633122	0.010419724624468732	4.553580280581403
ENSG00000008083	0.6774952898950554	3.5591778820120506e-82	2.9693192458115884e-81	Inf
ENSG00000008086	-0.031001312806342704	0.4564605137157176	0.47744955933453176	0.09026299689882356
ENSG00000008118	-1.1528022307403596	4.1479073449717145e-25	9.238340679569665e-25	Inf
ENSG00000008128	0.2120171121762504	2.3260554418776667e-5	3.0511471977661848e-5	10.397377302718512
ENSG00000008130	-0.10663440092275608	1.391754504526101e-4	1.7750638073835398e-4	8.636326479736509
ENSG00000008196	-7.623378610409289	1.5984965928613262e-248	8.690493143189411e-245	Inf
ENSG00000008226	-0.4352987396289076	8.990279517886792e-7	1.2356236532968196e-6	13.603933497304434
ENSG00000008256	-0.04038114157036561	0.24467764119196914	0.26189082083219695	1.0361640503797032
ENSG00000008277	-0.08661048038145445	0.19682735884195743	0.21236053600002153	1.3107549804345608
ENSG00000008282	-0.31559758960620493	6.662718271836495e-20	1.3215242005795116e-19	Inf
ENSG00000008283	-0.5726703211047685	1.1506492531737676e-47	4.2642784183740394e-47	Inf
ENSG00000008294	0.40285255566423345	3.620650737170538e-21	7.355856193728384e-21	Inf
ENSG00000008300	0.84006147628372	7.32091870063519e-22	1.5148970313037293e-21	Inf
ENSG00000008311	-0.8156761878202342	2.482404406944509e-38	7.481155927062997e-38	Inf
ENSG00000008323	0.008007930040091425	0.9312845807995921	0.936509742452762	-2.691273455201261
ENSG00000008324	-0.2778736709907903	2.8773790448433283e-25	6.4384760901899695e-25	Inf
ENSG00000008382	-0.03661126040246469	0.23135569429678718	0.24816911371131858	1.1084009895087474
ENSG00000008394	0.9622158943050327	2.092157614686749e-23	4.4910622131535763e-23	Inf
ENSG00000008405	-0.335745341492552	7.453531285757624e-8	1.0610726653635929e-7	16.05881520001762
ENSG00000008441	0.8670058681698951	3.9939947319604566e-32	1.0402755362228528e-31	Inf
ENSG00000008513	-0.1086401100227743	0.04353919746925124	0.04923896205266174	2.9605775347261876
ENSG00000008516	1.7507502172090517	6.038892853835528e-81	4.878372582766591e-80	Inf
ENSG00000008517	1.827642945518407	4.628453649538169e-98	5.740690420073577e-97	Inf
ENSG00000008710	0.7402341613648531	4.7679385174425156e-48	1.782784897283068e-47	Inf
ENSG00000008735	-1.0539844520294228	6.477219757121776e-20	1.2852001732196616e-19	Inf
ENSG00000008838	-0.02852586086778536	0.138788558177434	0.1516677644136649	1.7215799781624126
ENSG00000008853	-0.09927366201801714	0.017642100754371972	0.020382706191386758	3.872475173268655
ENSG00000008869	0.2944873462010047	5.125270600669174e-21	1.0385534041112464e-20	Inf
ENSG00000008952	-0.05647230346022568	0.13028595101527596	0.14270121959970122	1.7930334220327544
ENSG00000008988	0.6988321118353206	3.037847160257817e-57	1.4107997489693906e-56	Inf
ENSG00000009307	0.42374706640914345	6.382953348410057e-19	1.2311491143870392e-18	Inf
ENSG00000009335	-0.0877627349765352	0.0017954865610696547	0.0021845867818758723	6.124141607693004
ENSG00000009413	0.1150348639437142	0.0025018495538776946	0.0030188034492672337	5.79987136573124
ENSG00000009694	2.534248728966566	4.0344327355998876e-102	5.6369580034910277e-101	Inf
ENSG00000009724	0.3213195494035225	2.5440582648728396e-6	3.4431657372895206e-6	12.579115794126123
ENSG00000009765	-4.363677929386205	1.1710457804474386e-120	2.846461502101002e-119	Inf
ENSG00000009780	-0.1133787250318506	0.001626915212047482	0.0019837759500967726	6.220767458635194
ENSG00000009790	1.4183693625786085	1.2679008647264285e-107	2.0930630671749035e-106	Inf
ENSG00000009830	-0.11289919039544682	0.0011474222995110461	0.0014094334768056304	6.563157017168179
ENSG00000009844	-0.23001607877249045	1.7749037456475498e-11	2.8289533950465687e-11	24.288531045771432
ENSG00000009950	0.756336368098047	1.940740977086649e-12	3.1732817379732574e-12	26.47626814163219
ENSG00000009954	0.41385557312643345	1.3603728633342157e-38	4.12870885764441e-38	Inf
ENSG00000010017	-0.16167800333888882	5.262770442856637e-9	7.765133519358763e-9	18.673622175539183
ENSG00000010030	1.9144280027799199	3.064559783402992e-79	2.3984150704080037e-78	Inf
ENSG00000010072	-0.21880210900245112	7.618470546626943e-11	1.187927864392786e-10	22.853640708958284
ENSG00000010165	-0.2677791134461904	2.869665453900083e-23	6.136651835991918e-23	Inf
ENSG00000010219	0.35138466094921744	1.4004746058539558e-30	3.5314998177919014e-30	Inf
ENSG00000010244	0.41956583008716675	3.915202335268543e-45	1.3747459653009675e-44	Inf
ENSG00000010256	-1.2300980020732537	4.681390785177271e-149	2.8279068039348625e-147	Inf
ENSG00000010270	0.5556212029719654	1.5584313646414857e-58	7.456150060810393e-58	Inf
ENSG00000010278	-0.8375770331184672	1.4422958197964728e-37	4.255398846034817e-37	Inf
ENSG00000010282	-0.015014460952035943	0.9287592841582614	0.9343735458068864	-2.655897420451324
ENSG00000010292	0.1717952165829302	9.563210985137971e-11	1.4854854396914314e-10	22.630109565563362
ENSG00000010295	1.3872989653843706	3.704301787552918e-154	2.6733257590702694e-152	Inf
ENSG00000010310	-0.4621195463233372	9.426772616895313e-5	1.2100634454711362e-4	9.019546565801809
ENSG00000010318	-0.282930375750957	4.896196047626654e-18	9.24484342866297e-18	Inf
ENSG00000010319	-1.8472132153346474	2.3592109977978233e-70	1.498439721680487e-69	Inf
ENSG00000010322	-0.6468039149864988	3.5584045466428694e-82	2.9693192458115884e-81	Inf
ENSG00000010327	1.7561010229815393	4.682682075568155e-100	6.164208607951299e-99	Inf
ENSG00000010361	-0.13846230911954738	1.1918836411789423e-5	1.5799432857305388e-5	11.055520714122732
ENSG00000010379	0.907783847422622	5.135215533324062e-17	9.454268579807591e-17	36.7368005696771
ENSG00000010404	0.42895859603133996	3.299271654338883e-33	8.834529745898403e-33	Inf
ENSG00000010438	-2.863914796857519	3.731484800712854e-85	3.3699068161476548e-84	Inf
ENSG00000010539	0.19907811385743332	5.832155113874276e-15	1.0207366660295038e-14	32.21501199262805
ENSG00000010610	1.6665456909355365	5.073347052910431e-149	3.0421430306238646e-147	Inf
ENSG00000010626	0.5920689907106972	8.612802987954335e-38	2.5573423763614634e-37	Inf
ENSG00000010671	2.3754390909048593	8.405398661938544e-170	1.0545542475093666e-167	Inf
ENSG00000010704	0.6631823832949683	1.252322654395631e-47	4.633707462158063e-47	Inf
ENSG00000010803	0.7061704200541025	1.8698648878773023e-58	8.93568600096068e-58	Inf
ENSG00000010810	1.304714753752111	1.9444773160133495e-103	2.839250225978311e-102	Inf
ENSG00000010818	0.14161887358931521	8.403822116810922e-4	0.001038314748747902	6.8691174598771845
ENSG00000010932	0.025468198771609985	0.8017042278824984	0.8151484294472633	-1.4838170369701
ENSG00000011007	-0.21687433369184894	5.991468305579874e-20	1.1896864872657384e-19	Inf
ENSG00000011009	-0.5518991899357981	7.537074767150532e-75	5.278217666475963e-74	Inf
ENSG00000011021	0.22558991950620996	1.066336197134461e-11	1.7107951382316604e-11	24.79147599534152
ENSG00000011028	-0.697877721833434	5.461139359394599e-24	1.188566625990471e-23	Inf
ENSG00000011052	0.612893467150969	2.3147185963389264e-11	3.6753368678239765e-11	24.026790972860105
ENSG00000011105	0.34631290399297293	2.7405937240062983e-16	4.963807178072485e-16	35.35050620855721
ENSG00000011114	0.02266423773064348	0.5512357397438497	0.5717427609044317	-0.28896513056519113
ENSG00000011132	0.468200835950237	2.8214924999031123e-52	1.1682798343087017e-51	Inf
ENSG00000011143	-0.0687466342722948	0.006751205622163774	0.007974519387130008	4.8234974111384465
ENSG00000011198	-1.1544771180180233	1.3415347958507296e-100	1.797899138892802e-99	Inf
ENSG00000011201	1.3929622227872738	1.7447499166993858e-61	8.95997202184099e-61	Inf
ENSG00000011243	0.21918087771728775	6.888914125255432e-14	1.1722294145322492e-13	29.77455710541078
ENSG00000011258	0.3867594777126833	8.859564913500626e-30	2.1980453869667663e-29	Inf
ENSG00000011260	0.044631762475686856	0.13724090368091696	0.15003680803242547	1.7343123941025207
ENSG00000011275	0.14480547058396656	2.127792119073863e-7	2.9889147758241933e-7	15.023184981824151
ENSG00000011295	-0.5016156892284543	2.187361710391548e-54	9.498367810566066e-54	Inf
ENSG00000011304	0.10044280596605773	9.903006474183657e-7	1.3583217188961016e-6	13.509259292170809
ENSG00000011332	0.326999945061598	1.1468111176444565e-4	1.4673640330102052e-4	8.826726008501165
ENSG00000011347	-4.705635321705718	4.1268028372720974e-132	1.4412881001265078e-130	Inf
ENSG00000011376	-1.652548832408391	4.689591878925381e-128	1.4377301418284391e-126	Inf
ENSG00000011405	-0.45258632384007824	1.256516702033256e-39	3.904322234742314e-39	Inf
ENSG00000011422	0.9621481252401156	2.8941157352597135e-44	9.960546031248349e-44	Inf
ENSG00000011426	1.938576556634413	1.4079385389723438e-85	1.2864693316884552e-84	Inf
ENSG00000011451	0.005672932979763882	0.8452336390280786	0.8555675946470528	-1.7789534869886485
ENSG00000011454	0.054841008744272064	0.053324260152073824	0.0599805988331258	2.751879357439204
ENSG00000011465	-4.518971344888648	2.5882177630800607e-121	6.425240748224626e-120	Inf
ENSG00000011478	0.40539868274551527	5.859079086516798e-27	1.3610821806165644e-26	Inf
ENSG00000011485	-0.1205237898159993	3.1236196186519673e-9	4.6403348192197456e-9	19.18847931714262
ENSG00000011523	0.005100495594925947	0.8551159877438703	0.8649802629684026	-1.857285721307718
ENSG00000011566	-0.7832354530873585	2.926431458272981e-63	1.5608272427871916e-62	Inf
ENSG00000011590	1.0098045453004494	3.558272840901481e-21	7.230928237615644e-21	Inf
ENSG00000011600	1.5908461057584653	6.293173387036986e-191	1.8662119625922407e-188	Inf
ENSG00000011638	0.7682581116292316	1.4369450593180713e-48	5.43393784314346e-48	Inf
ENSG00000011677	0.23269735612635378	0.06268261085191609	0.07014431444217849	2.5844746426017964
ENSG00000012048	1.0357844181138796	2.2166300089373915e-73	1.5026282396412658e-72	Inf
ENSG00000012061	0.46933559221717314	2.9692587572297033e-52	1.2282173555773894e-51	Inf
ENSG00000012124	0.7948681743827245	8.753999464698686e-13	1.4462898224193229e-12	27.26202116397809
ENSG00000012171	-2.0012262458191703	2.0803831944767584e-92	2.2293725296922427e-91	Inf
ENSG00000012174	0.07604918484407412	0.035654422493736036	0.04051300201148354	3.1647758046246395
ENSG00000012211	0.11515256246710673	5.789574352460697e-4	7.202193401619554e-4	7.235234274410683
ENSG00000012223	-1.9106125478865943	2.5357591253963495e-19	4.947156858279242e-19	Inf
ENSG00000012232	-0.012739701269822056	0.7449456642880521	0.7613368793471915	-1.1600229191511642
ENSG00000012504	0.8022726791161272	3.698841297158629e-20	7.376877177385332e-20	Inf
ENSG00000012660	1.0863269707586651	2.1267215921117757e-85	1.9345693902589549e-84	Inf
ENSG00000012779	2.2474788883063295	7.035418300968691e-99	8.94370011604048e-98	Inf
ENSG00000012817	-1.2998326365986423	2.8666415057110245e-30	7.178707655173777e-30	Inf
ENSG00000012822	-0.23437854246240675	1.9766904883832517e-17	3.6757293199784333e-17	Inf
ENSG00000012963	0.1483553393529727	5.356734057125035e-8	7.671964565482027e-8	16.383107948583252
ENSG00000012983	0.33811809576726554	7.476732719238135e-25	1.6530501647115899e-24	Inf
ENSG00000013016	-0.8932905924082396	3.6179400528941004e-34	9.870960565858612e-34	Inf
ENSG00000013275	-0.29106892987295024	5.668091261298074e-38	1.6919210920895238e-37	Inf
ENSG00000013288	-0.28790502274265184	4.100266432305543e-12	6.654925416549249e-12	25.735667862656413
ENSG00000013293	-2.006495814117049	6.317754674550392e-101	8.544160758036227e-100	Inf
ENSG00000013297	-3.1524385584987913	4.0407694408247097e-81	3.283754338806727e-80	Inf
ENSG00000013306	-0.854912952004246	3.319639345038352e-110	5.936767293593808e-109	Inf
ENSG00000013364	0.8177900141925303	9.609231215591001e-63	5.070416083024563e-62	Inf
ENSG00000013374	0.153094474533574	2.7209236058985547e-10	4.16932206052287e-10	21.598097603671164
ENSG00000013375	0.6876863391415013	6.8738804173936585e-62	3.5625354181026554e-61	Inf
ENSG00000013392	-0.08071365442558341	0.006208201806004717	0.007346424686638391	4.906167978739358
ENSG00000013441	0.9246279005470219	6.317708496542876e-60	3.1083506961874603e-59	Inf
ENSG00000013503	-1.2217612894021401	3.886841370247227e-111	7.099035022254454e-110	Inf
ENSG00000013523	-0.18323554264077577	2.363926779894501e-7	3.314903772683287e-7	14.919666724128058
ENSG00000013561	-0.00488962945890748	0.8445557591273344	0.8549875508265672	-1.774267313290363
ENSG00000013563	0.21313056073806325	6.282324295823689e-12	1.013899755243265e-11	25.314631667967618
ENSG00000013573	0.7713801301528915	1.0065644929671077e-19	1.9868167590818744e-19	Inf
ENSG00000013583	-0.496203332462592	3.666112254945547e-43	1.2300820999416144e-42	Inf
ENSG00000013588	-3.2903623795947055	5.557993751097707e-95	6.330368581033771e-94	Inf
ENSG00000013619	0.5478722827497156	4.808985552047387e-12	7.788932905053911e-12	25.578323956791284
ENSG00000013725	2.1234349889878636	1.07629867314499e-139	4.8627233681426007e-138	Inf
ENSG00000013810	0.9835838429775208	3.489464443191397e-97	4.24092139109178e-96	Inf
ENSG00000014123	0.071707439347459	0.026011657223971814	0.02978657089959842	3.4834584263056545
ENSG00000014138	-0.005711629037783542	0.8762342169138568	0.8847996882797647	-2.0386888242991867
ENSG00000014164	0.5307209115023248	6.430479984028837e-33	1.705938980798802e-32	Inf
ENSG00000014216	-0.21381984828883266	1.6078729169526027e-14	2.78154510771075e-14	31.21134763054529
ENSG00000014257	-5.917742146442234	1.6265680042288918e-183	3.585043803915301e-181	Inf
ENSG00000014641	-0.8433298006379035	1.269540543509857e-78	9.757872886260963e-78	Inf
ENSG00000014824	-0.8718471348877673	1.06778003152755e-80	8.54957894659516e-80	Inf
ENSG00000014914	1.054284800309691	1.8553422725652277e-81	1.5198710429703097e-80	Inf
ENSG00000014919	-0.19847843724884104	6.386269152164425e-12	1.0302675556063479e-11	25.298620202848888
ENSG00000015133	-0.4931031624394048	3.478726562206616e-19	6.760160875680913e-19	Inf
ENSG00000015153	0.5930447335172638	1.8815627809489041e-38	5.685122074338019e-38	Inf
ENSG00000015171	-0.5695482724513757	4.440604836706129e-54	1.9160387536157927e-53	Inf
ENSG00000015285	1.4045198080261945	8.014639135717703e-165	7.970656359972912e-163	Inf
ENSG00000015413	-4.209026940923261	3.3614965079632827e-62	1.7516296499962024e-61	Inf
ENSG00000015475	0.900881735850558	1.1950746828344782e-86	1.1247356074454898e-85	Inf
ENSG00000015479	0.3542155426460731	5.4284335642196004e-12	8.775671665419931e-12	25.45904063123963
ENSG00000015520	-1.8611888080940187	1.235435103869273e-19	2.4318062447631962e-19	Inf
ENSG00000015532	0.29707775250988444	5.384898424285492e-22	1.1189666619963863e-21	Inf
ENSG00000015676	0.45505400206101504	1.9946364952838523e-42	6.586863988272854e-42	Inf
ENSG00000016391	-1.2561581078349293	1.0908712719093052e-51	4.452480091301494e-51	Inf
ENSG00000016402	-2.4127988678224344	5.89741078079206e-84	5.14367753126837e-83	Inf
ENSG00000016864	-0.4816542011057783	5.352894317173547e-58	2.5232863096271834e-57	Inf
ENSG00000017260	-0.33259760095479446	5.420547071657239e-19	1.0484952886471723e-18	Inf
ENSG00000017427	0.09365060280594054	0.32899047651475155	0.34840819894523717	0.6260435160205142
ENSG00000017483	-0.7750662133714583	7.384504249252593e-10	1.118303289742895e-9	20.611453175158918
ENSG00000017797	-1.3601591935293522	2.028971009344835e-108	3.432833730540898e-107	Inf
ENSG00000018189	0.6869493800376235	5.314515322784965e-42	1.7363730952448475e-41	Inf
ENSG00000018236	-4.823009800887215	1.0964115722778471e-94	1.2401160016540699e-93	Inf
ENSG00000018280	1.1413479609043513	2.1482869605054292e-53	9.136521597351644e-53	Inf
ENSG00000018408	0.6917637303382015	1.1148199982403055e-39	3.4673367984933984e-39	Inf
ENSG00000018510	0.4767087621901913	1.5963045191867445e-26	3.6742487592345186e-26	Inf
ENSG00000018610	-0.1536473817258412	1.6642444330688214e-5	2.1962801766609336e-5	10.726138401418991
ENSG00000018625	-0.9110566702144488	1.343405903884941e-12	2.206096485336628e-12	26.83978390826908
ENSG00000018699	0.5056410815625246	1.003235250255635e-60	5.050236707305373e-60	Inf
ENSG00000018869	-1.1152917252431538	8.201887365746698e-81	6.593040065812156e-80	Inf
ENSG00000019102	-0.7064754058056747	3.34936636157373e-14	5.747913021598015e-14	30.48682532741756
ENSG00000019144	-0.06306765138325539	0.14856780303777384	0.16200714498536414	1.6433691351024955
ENSG00000019169	1.1020654214798358	1.8219132998627743e-11	2.9030291051936156e-11	24.26267984318211
ENSG00000019186	-3.6521947207818686	3.22605050494486e-41	1.035765427867139e-40	Inf
ENSG00000019485	-0.4699228380911515	2.9896422850534705e-31	7.639208157484272e-31	Inf
ENSG00000019505	-0.6642327948626862	0.0033442304467805684	0.004007376282932266	5.515603118008673
ENSG00000019549	-0.22566882321351558	2.677080526412414e-6	3.620796366679366e-6	12.528812944708077
ENSG00000019582	0.478124387315635	1.2693768729986793e-12	2.0859986698849835e-12	26.89577369848149
ENSG00000019991	-0.5210691138705988	1.9904763309190724e-6	2.7042623038142496e-6	12.820678694355003
ENSG00000019995	-0.326315620970407	4.011966356984419e-25	8.94411854598358e-25	Inf
ENSG00000020129	-0.4991456526966343	9.987577346919699e-48	3.7047392887937295e-47	Inf
ENSG00000020181	1.2686476803937508	2.7825809912492566e-91	2.9036401770489683e-90	Inf
ENSG00000020256	0.5348752454995757	2.0840268525840922e-43	7.046118981270013e-43	Inf
ENSG00000020426	0.0690053195536971	0.012512049271813801	0.014583829316321238	4.213150726429689
ENSG00000020577	0.7397026709906812	4.898231337973537e-45	1.7151170700375352e-44	Inf
ENSG00000020633	2.7949043605575072	1.9842848287093855e-137	8.172647867739919e-136	Inf
ENSG00000020922	0.38931267364557476	1.4681906978859047e-38	4.453448071883784e-38	Inf
ENSG00000021300	-3.0024408133378233	3.188895640566586e-125	8.96739446511052e-124	Inf
ENSG00000021355	0.41458391649368886	9.272800571541991e-45	3.228161735791886e-44	Inf
ENSG00000021488	-0.07362707252682646	0.41101941864504377	0.43135748781292477	0.27631477845209135
ENSG00000021574	0.19324837968534062	4.951768092639369e-10	7.531785656154818e-10	21.00671883771503
ENSG00000021645	1.5208935753951995	3.3988921225461105e-49	1.3049889481809572e-48	Inf
ENSG00000021762	0.3114459952848145	6.065802133617456e-13	1.0074667291171153e-12	27.623632109452185
ENSG00000021776	-0.06204469636899769	0.009042690410822687	0.010613578051275045	4.534950845541585
ENSG00000021826	-0.6963826169896654	5.56862113049956e-10	8.458993260542779e-10	20.890620733516727
ENSG00000021852	-0.18890588408042835	3.06481243402888e-7	4.27898397526203e-7	14.6643796306834
ENSG00000022267	1.4371119361464295	1.0488336220421279e-39	3.263971832762279e-39	Inf
ENSG00000022277	0.05336631376407928	0.011902518078897839	0.013890245411192314	4.262580836575636
ENSG00000022556	-2.64125343560193	2.8007785991736787e-36	8.019785630709744e-36	Inf
ENSG00000022567	-0.6433829698503232	2.964457469986067e-20	5.924555977879274e-20	Inf
ENSG00000022840	-0.617967702983985	7.316387009923418e-86	6.745634377153812e-85	Inf
ENSG00000022976	-0.4113554082116801	5.304836405787839e-28	1.2618037301793736e-27	Inf
ENSG00000023041	-0.6084052841126548	6.529753710645854e-56	2.9403722534686326e-55	Inf
ENSG00000023171	-0.9570003309031967	1.1947323115657005e-31	3.07642627117723e-31	Inf
ENSG00000023191	-0.26742485370569574	2.4405662290788003e-20	4.884726370876823e-20	Inf
ENSG00000023228	-1.3080247441354231	3.745131575605992e-118	8.425254620432238e-117	Inf
ENSG00000023287	-0.001002629612992231	0.9784168816354994	0.979890956787236	-3.8862716719211865
ENSG00000023318	0.26367940434621234	2.9636488328848996e-19	5.768151845388152e-19	Inf
ENSG00000023330	-1.037594736090144	3.4243211491323533e-101	4.677611217952151e-100	Inf
ENSG00000023445	2.0967234302378555	2.2147686164337397e-76	1.6111898364868105e-75	Inf
ENSG00000023516	-0.45555541154391843	6.372010549145209e-30	1.58498539052247e-29	Inf
ENSG00000023572	-0.19622743844672821	1.5764644184214406e-9	2.3628133306794426e-9	19.863412858389232
ENSG00000023608	-0.11782683157373092	0.03994726127069108	0.04526468190391632	3.0489070687558844
ENSG00000023697	0.37514295516199697	1.6399135085360848e-15	2.9060179622146396e-15	33.47870403165562
ENSG00000023734	-0.5043547443670859	1.322245731726652e-47	4.891319547394351e-47	Inf
ENSG00000023839	1.2236357523181247	5.621064921555527e-31	1.4282531371018953e-30	Inf
ENSG00000023892	1.7638082045320687	2.6050346157199558e-170	3.3193839517494126e-168	Inf
ENSG00000023902	1.333953795572548	7.493542366240579e-132	2.5839254966888764e-130	Inf
ENSG00000023909	0.26123264732771556	6.55635405187773e-7	9.058329947114059e-7	13.914409974595305
ENSG00000024048	-0.0669983462366118	0.013712313138642688	0.015941822459994457	4.122739019497672
ENSG00000024422	2.1712057665887534	2.7604563100316765e-152	1.8452066564187148e-150	Inf
ENSG00000024526	1.9804392030508886	1.2583907811821494e-110	2.277952679365245e-109	Inf
ENSG00000024862	-0.3565443660486168	1.7296779771727297e-21	3.54588333429955e-21	Inf
ENSG00000025039	-0.5505855559014695	8.489820859805612e-16	1.5168033544027772e-15	34.09774324006184
ENSG00000025156	-0.3419877269318813	4.3517550450243594e-20	8.659971301164873e-20	Inf
ENSG00000025293	0.15328010151549437	8.741266839569906e-13	1.4443325109247813e-12	27.2634038650741
ENSG00000025423	-1.4485268925444288	1.746494606784136e-42	5.776785040894191e-42	Inf
ENSG00000025434	0.8094656114213261	1.3311645489017461e-67	7.915163613775967e-67	Inf
ENSG00000025708	1.9719515751409378	2.650479990103668e-144	1.3767302114200899e-142	Inf
ENSG00000025770	0.526257281331403	1.0460729725523989e-60	5.262631148158428e-60	Inf
ENSG00000025772	-0.6175183368127845	2.8472448665092647e-74	1.9644062509630332e-73	Inf
ENSG00000025796	0.12539848559642502	9.306546877525683e-5	1.1947247506685864e-4	9.032305067680024
ENSG00000025800	-0.26993469315268087	1.1523847005523434e-24	2.538203168941083e-24	Inf
ENSG00000026025	1.851084175161141	2.500608402316709e-117	5.46714786082916e-116	Inf
ENSG00000026036	1.801380968151532	1.6758256495357106e-83	1.4438835892196219e-82	Inf
ENSG00000026103	1.3684717507322959	3.8073826308495433e-76	2.74893363033006e-75	Inf
ENSG00000026297	2.611528968673615	1.7120128186976233e-82	1.439326240874136e-81	Inf
ENSG00000026508	1.4205048213140352	4.0725346059592596e-63	2.166439641982894e-62	Inf
ENSG00000026559	-1.4026081821699865	3.4457954890056845e-30	8.618451836479484e-30	Inf
ENSG00000026652	-0.6189466755356899	1.1720472248928728e-28	2.8307552551462696e-28	Inf
ENSG00000026751	2.5518670986389456	7.54074194381795e-141	3.4841218442966216e-139	Inf
ENSG00000026950	1.4817514006301427	4.43590960153686e-129	1.4242064094698067e-127	Inf
ENSG00000027001	-0.7555217941138422	4.646016249400528e-59	2.2439006522867224e-58	Inf
ENSG00000027075	1.1366821888779377	6.305722618095561e-106	9.898588633410838e-105	Inf
ENSG00000027644	-4.503903403363773	5.676817655313656e-134	2.0759842143086487e-132	Inf
ENSG00000027697	0.7723649808449128	6.309743432461159e-69	3.889339205723413e-68	Inf
ENSG00000027847	0.2638980530247107	4.743541323046858e-14	8.112316134937009e-14	30.142387109927242
ENSG00000027869	1.775009058071552	6.080041382453092e-98	7.506848974096134e-97	Inf
ENSG00000028116	0.4392376287826596	1.7113401933147235e-50	6.761617866512388e-50	Inf
ENSG00000028137	1.2734668186322458	2.6850848365617455e-108	4.505528156823258e-107	Inf
ENSG00000028203	0.4893890714733771	2.087369342731694e-46	7.530412293730133e-46	Inf
ENSG00000028277	1.999295320080028	9.629283480166156e-98	1.182632632240286e-96	Inf
ENSG00000028310	0.4273919047969308	2.2086143478424213e-40	6.977048230352487e-40	Inf
ENSG00000028528	-0.06277083694342396	0.001161286281953044	0.0014259263162428777	6.551506686047389
ENSG00000028839	-0.4478848356956571	1.1579721504481402e-23	2.500864111998036e-23	Inf
ENSG00000029153	0.9288730047718766	7.411189589325433e-47	2.6957293086953123e-46	Inf
ENSG00000029363	-0.3355613263090815	1.962951982057627e-33	5.275291947167556e-33	Inf
ENSG00000029364	-0.5236289249730499	2.210602784239823e-48	8.317169875652022e-48	Inf
ENSG00000029534	1.9342121375250547	4.822386139431541e-45	1.6889224379241665e-44	Inf
ENSG00000029559	2.166633068645829	3.396717144994951e-25	7.585986120069512e-25	Inf
ENSG00000029639	-0.09757387131126462	0.008263812693816078	0.009723184608003192	4.623471316171603
ENSG00000029725	-0.25679510515929965	5.525779483668316e-20	1.0977522945021953e-19	Inf
ENSG00000029993	-1.0686384241197378	1.8143002013983088e-63	9.7211682933004e-63	Inf
ENSG00000030066	0.3068072670656146	5.99961201466844e-26	1.3636241911823058e-25	Inf
ENSG00000030110	-0.37820829243509285	1.8893511729446767e-34	5.187763910896915e-34	Inf
ENSG00000030419	0.08037829355947736	0.10502348241005895	0.11571526029237732	2.0336465936595167
ENSG00000030582	0.061522209456359896	0.01736073520083617	0.02006331687987231	3.8885948437011795
ENSG00000031003	-0.01960443072302255	0.652831681624928	0.6719902005239871	-0.717200273474122
ENSG00000031081	0.8135495917391304	5.731191540379561e-61	2.8984723728245157e-60	Inf
ENSG00000031691	-0.13981697302042304	0.0015505258468796852	0.0018927532791413568	6.26782820170759
ENSG00000031698	0.21934040895035398	2.0451866875961883e-14	3.529093829315894e-14	30.97474918689689
ENSG00000031823	-0.06392895063125403	7.700837971626642e-4	9.53181052722399e-4	6.954752054865428
ENSG00000032219	0.23834016082362822	8.531729270326001e-10	1.289045895312803e-9	20.469363526572874
ENSG00000032389	-0.2789682464379723	1.8485340646692284e-21	3.784784157011689e-21	Inf
ENSG00000032444	-0.34910172792748556	1.0528300107360733e-29	2.6065053848065204e-29	Inf
ENSG00000032742	-0.3469835184840374	2.5037929995151426e-16	4.539951508848469e-16	35.35050620855721
ENSG00000033011	-0.05503297752602155	0.036935662890473814	0.041939617219690056	3.1286799074497718
ENSG00000033030	0.5015332502856145	4.7023273027048073e-57	2.1745097336862893e-56	Inf
ENSG00000033050	-0.326211756153086	1.5512690620382883e-30	3.90752098870185e-30	Inf
ENSG00000033100	0.2800450662834042	1.0151132188022082e-21	2.0946984563087064e-21	Inf
ENSG00000033122	1.713067916186918	1.1758152780978371e-54	5.1455720917026354e-54	Inf
ENSG00000033170	0.1770552943695303	1.583975744309364e-4	2.0150256914192125e-4	8.509506903701059
ENSG00000033178	0.5159325840299913	6.982462358702769e-44	2.381513196788836e-43	Inf
ENSG00000033327	0.6274017782324414	5.924796175469993e-42	1.9326685124383118e-41	Inf
ENSG00000033627	0.1717422110822351	2.36581447570254e-8	3.428686164804374e-8	17.188503563173896
ENSG00000033800	0.16795082065389866	1.9295176249512305e-9	2.8842848925813006e-9	19.663988825479287
ENSG00000033867	0.28016772248277166	0.0034155511747708586	0.004091036179812933	5.494857568954353
ENSG00000034053	1.2815359850512276	3.0164873629225426e-40	9.492361352357065e-40	Inf
ENSG00000034152	-0.27283684056102453	1.4437190177350672e-10	2.229834960157097e-10	22.22392324591352
ENSG00000034239	-1.0355268261960926	7.104655194582367e-27	1.6466807762347365e-26	Inf
ENSG00000034510	1.2442663244876464	1.2389685003283744e-91	1.3020345515693162e-90	Inf
ENSG00000034533	0.08822158563567928	0.001944559057508581	0.002361399385789269	6.046136683709457
ENSG00000034677	0.2709533938219917	8.127921024608618e-9	1.1932168488871878e-8	18.24402783882485
ENSG00000034693	-0.7468155462308907	2.199000983808818e-53	9.342460548559996e-53	Inf
ENSG00000034713	-0.43473067103737234	2.835389779651999e-62	1.4793732343609757e-61	Inf
ENSG00000034971	0.7342545128099967	1.3799242198857514e-6	1.8848140043829333e-6	13.181679528508388
ENSG00000035115	-0.6244114007975918	1.849445110645096e-17	3.443823467818417e-17	Inf
ENSG00000035141	-0.05640367195878171	0.026530846647833835	0.030359791540459542	3.46380599732846
ENSG00000035403	-0.7084523886507503	1.4007353427139215e-37	4.1365188194213394e-37	Inf
ENSG00000035499	-0.6197456154016313	5.243342980676643e-21	1.0623468821718762e-20	Inf
ENSG00000035664	0.5640707310420872	2.8367918213663166e-9	4.220769440474788e-9	19.28324839886669
ENSG00000035681	0.6467956291338309	5.239359068481604e-51	2.097544094426484e-50	Inf
ENSG00000035687	-0.6040266746535182	9.70501852064278e-56	4.353378769848287e-55	Inf
ENSG00000035720	-4.471503844108107	1.7777084853678016e-159	1.502301834007712e-157	Inf
ENSG00000035862	0.08463028621001104	0.07899895017908098	0.08778857242084968	2.340940454181979
ENSG00000035928	-0.10876465680941588	0.0018413348145512219	0.0022392015229145863	6.099394227364377
ENSG00000036054	-0.18018051447793065	4.184152095508797e-7	5.815878701018278e-7	14.357503185468241
ENSG00000036257	-0.5385037059320914	9.30901058501483e-44	3.1684048965273766e-43	Inf
ENSG00000036448	-0.6799624041089194	3.2259265222563005e-15	5.680110285868537e-15	32.80497493695277
ENSG00000036473	-0.19509038841909887	0.002479814902279112	0.00299310153601512	5.808447536368863
ENSG00000036530	0.3553826985806975	3.991365770312941e-8	5.741680694461463e-8	16.672928714610425
ENSG00000036672	-2.0761206587848697	9.724849721891807e-53	4.063855981656555e-52	Inf
ENSG00000036828	-7.354425838474111	1.0106525161108502e-133	3.65493182655609e-132	Inf
ENSG00000037042	-0.04098157110615596	0.16386260227062635	0.17790048878612233	1.5306371053988985
ENSG00000037241	0.09049266694937967	0.001311370063899395	0.0016063421511227287	6.432188006915581
ENSG00000037280	1.2393392801103287	3.4341150826469316e-84	3.0194294877612644e-83	Inf
ENSG00000037474	0.29807364591019814	4.8703197889175726e-24	1.0608295373563784e-23	Inf
ENSG00000037637	0.35886871831718464	1.2123038346470897e-31	3.12118003837317e-31	Inf
ENSG00000037749	0.31377774807406983	2.932549823160312e-22	6.131250816016497e-22	Inf
ENSG00000037757	0.15900174722266205	8.6629049217707e-5	1.1138508417349636e-4	9.10240574246088
ENSG00000037897	7.155229279913065e-4	0.9776796062445903	0.9792406274778473	-3.8537795688661234
ENSG00000037965	-0.2446859515872138	0.0012848514933501607	0.0015748048287774195	6.452047886482347
ENSG00000038002	-0.1894743860683138	6.03530962026388e-6	8.080438343991453e-6	11.726056355937523
ENSG00000038210	-0.03823179232078389	0.3386719962448851	0.35842841209227666	0.5821918196158251
ENSG00000038219	-0.052428172610473694	0.15830825196931622	0.17213383930796983	1.5705791899091144
ENSG00000038274	-0.25200888205240685	7.87308856936175e-15	1.3733697814576485e-14	31.91651900407205
ENSG00000038295	1.6771561107267934	9.387886108007632e-74	6.41728509730111e-73	Inf
ENSG00000038358	0.0043346073468429	0.8625819794941412	0.8719915758986886	-1.9186836881501605
ENSG00000038382	0.6878827726036806	2.5752809200242807e-51	1.0378757550184339e-50	Inf
ENSG00000038427	2.6879000139837776	5.0380862294227774e-57	2.327136403338587e-56	Inf
ENSG00000038532	-0.40839455124940055	1.484642269753341e-41	4.803514266946437e-41	Inf
ENSG00000038945	2.4389141527452605	1.8764467000553349e-125	5.322581857026524e-124	Inf
ENSG00000039068	-1.6556008207355803	1.0991636342624651e-44	3.8183937965539527e-44	Inf
ENSG00000039123	0.09474566053026828	0.002228560472654625	0.0026982213269849307	5.912460622750578
ENSG00000039139	-0.4718270491679967	1.0504223170374492e-5	1.3948048514923711e-5	11.18015700273785
ENSG00000039319	-0.26532811470749584	1.1058525282691804e-12	1.820576838202315e-12	27.031885914519158
ENSG00000039523	-0.01573588880362426	0.6783456038881817	0.6968455501301406	-0.832321382670143
ENSG00000039537	0.7545152263719832	2.8475837478164926e-4	3.5891878614286707e-4	7.9320554342983804
ENSG00000039560	0.24020997555518744	1.2141411463135655e-8	1.7747483506340072e-8	17.847022088944293
ENSG00000039600	-1.9545571244244395	2.1748776509084015e-77	1.621959510119617e-76	Inf
ENSG00000039650	0.17446157672163015	3.51486324936656e-8	5.0651545853656645e-8	16.798296035898247
ENSG00000040199	-0.30641742072146017	1.9192396130310224e-10	2.9525370768285206e-10	21.943186093760826
ENSG00000040275	0.47079751371067324	6.906325180129141e-29	1.6779705599271008e-28	Inf
ENSG00000040341	-0.3397769254467301	2.923799445513431e-27	6.837850438245492e-27	Inf
ENSG00000040487	0.12821424032013798	2.3461110058554953e-5	3.0764649063758746e-5	10.389113519712524
ENSG00000040531	-0.5476043997308785	1.1839964421818344e-47	4.385869173741931e-47	Inf
ENSG00000040608	0.5896935249454521	1.919961425605068e-15	3.3985859400497785e-15	33.30281336519195
ENSG00000040633	-0.3605311292023704	1.3938311980049932e-37	4.1168755594823324e-37	Inf
ENSG00000040933	0.37524660393938636	6.06341034154226e-31	1.5404084528123715e-30	Inf
ENSG00000041353	0.8080742592340047	4.102880913692158e-15	7.210213091511593e-15	32.562413299781454
ENSG00000041357	0.17212289552022486	1.546391733843083e-16	2.8180613607799647e-16	35.63818828100899
ENSG00000041515	-0.5490152289909983	4.583132362852895e-8	6.581922060238682e-8	16.536353868622314
ENSG00000041802	-0.2056980913403541	1.1252037004105751e-13	1.906114702295023e-13	29.288466708779435
ENSG00000041880	-0.8506393459034053	4.887143301316635e-72	3.216679065555864e-71	Inf
ENSG00000041982	-1.045282448768223	3.530744650305891e-16	6.378649229783904e-16	34.945041100449046
ENSG00000041988	-0.08453046340022384	0.0027096156787540927	0.0032629822593383973	5.721845380908421
ENSG00000042062	-0.5378237597693898	1.3444007613357975e-5	1.7800922566477398e-5	10.936242471353932
ENSG00000042088	0.31701450315780283	2.4016725413470324e-17	4.458882088716004e-17	Inf
ENSG00000042286	-0.023902016391934785	0.6681244834962229	0.6872113467757707	-0.7871141489853105
ENSG00000042317	0.26368861372492175	3.9612768901063e-10	6.039299502489602e-10	21.227562973653065
ENSG00000042429	0.3459348790193353	9.704962923098244e-32	2.5041598683077415e-31	Inf
ENSG00000042445	-0.383491595300439	7.266587381510416e-23	1.5399953247457757e-22	Inf
ENSG00000042493	-0.30412740040334485	5.903085514139815e-7	8.175199519030345e-7	14.016989710889336
ENSG00000042753	0.1953572902834865	4.975244851888565e-21	1.0085290024148956e-20	Inf
ENSG00000042781	0.7750693168929613	4.2909524053569583e-13	7.161100351107336e-13	27.964965159886567
ENSG00000042832	-0.3075143755260854	2.1016188381282996e-4	2.6604628414989576e-4	8.231574182074471
ENSG00000042980	1.3904857738678214	9.544735845445979e-62	4.929532667486508e-61	Inf
ENSG00000043039	2.8936013153528246	5.5330060663055354e-83	4.7124453755322865e-82	Inf
ENSG00000043093	-0.9377391632589581	1.9279763315303708e-98	2.4207308673795493e-97	Inf
ENSG00000043143	-0.021704439915393968	0.5441299690184371	0.5645521497894854	-0.2596577194003751
ENSG00000043355	0.10937373054395345	0.42892019355984	0.4495077014046771	0.20265997919446613
ENSG00000043462	2.3004813199398355	4.199205369468363e-199	1.9024733215563612e-196	Inf
ENSG00000043514	0.22277491675651803	9.2003255057013e-7	1.263959812988445e-6	13.581259792268634
ENSG00000043591	-3.505434031106971	9.405411695327722e-88	9.050281106241601e-87	Inf
ENSG00000044012	3.1125038083009735	3.4995156356705607e-44	1.202889357592979e-43	Inf
ENSG00000044090	0.1239337872772953	6.433010909567774e-5	8.308711429763256e-5	9.395537840164085
ENSG00000044115	-0.27023253222148136	7.248018519271624e-17	1.3314019827606735e-16	36.7368005696771
ENSG00000044446	2.3751833216634646	2.336534334731526e-173	3.342883771883438e-171	Inf
ENSG00000044459	0.8533250985912625	3.476552161584614e-86	3.227237663941096e-85	Inf
ENSG00000044524	1.7673348944988798	2.4945855934511245e-72	1.6499063677691744e-71	Inf
ENSG00000044574	-0.22063721946569506	1.1342713372566268e-10	1.7575494499957805e-10	22.461930328640126
ENSG00000046604	-0.03471742021911358	0.6709062601155471	0.689724620389825	-0.7988321925665818
ENSG00000046647	0.40347250037416105	1.042433675549132e-23	2.253425215136692e-23	Inf
ENSG00000046651	0.6311957451377443	9.649583870250565e-48	3.582624924283786e-47	Inf
ENSG00000046653	-2.3568960785612125	5.926382871832977e-88	5.7398636959379954e-87	Inf
ENSG00000046774	0.06101864838925754	0.39181069334261376	0.4119139105593677	0.3560589752325519
ENSG00000046889	2.0392462473436486	1.5652438295268908e-52	6.52251580469688e-52	Inf
ENSG00000047056	-0.03826342373550143	0.2764173883354231	0.2945682851192911	0.873299132736737
ENSG00000047188	0.6540193952618707	6.434444515940129e-44	2.1964376319586335e-43	Inf
ENSG00000047230	0.03920724596424588	0.23350833897621354	0.2503300255489709	1.0968529261323599
ENSG00000047249	-1.4291631315853726	3.2470428655263197e-125	9.115192622501597e-124	Inf
ENSG00000047315	-0.25330707356073456	5.468879216297968e-29	1.3330955016861434e-28	Inf
ENSG00000047346	0.5506181700624314	8.054772788570377e-37	2.3351109879413942e-36	Inf
ENSG00000047365	0.44738125276794266	3.558286669745766e-28	8.499656646683281e-28	Inf
ENSG00000047410	0.1542679825075548	1.9477136838907873e-4	2.469082091112913e-4	8.306246974740342
ENSG00000047457	4.061955986687025	1.0716283435912434e-72	7.166157558004583e-72	Inf
ENSG00000047578	-0.052382758454908834	0.025416578264515908	0.029119443066469124	3.5067973526768834
ENSG00000047579	0.5680906110381561	5.066688601590346e-40	1.585831723122981e-39	Inf
ENSG00000047597	-3.0514418352257295	8.061458938406633e-92	8.526744181933344e-91	Inf
ENSG00000047617	1.5307049082899005	3.5595099906219007e-67	2.0951139641661205e-66	Inf
ENSG00000047621	0.35020679885666656	2.2605982446627034e-26	5.178420978995603e-26	Inf
ENSG00000047634	0.4535557980394821	2.1354690889746798e-13	3.5921514893953207e-13	28.654707291498358
ENSG00000047644	0.9686332204172404	1.2560393825271368e-81	1.033081307565184e-80	Inf
ENSG00000047648	-0.3459007935200801	4.814442201786831e-13	8.025710579634425e-13	27.850944576676003
ENSG00000047662	-1.5384080083483886	8.270391140962746e-81	6.644831502911448e-80	Inf
ENSG00000047849	-0.36968348584835453	3.4730471851328293e-28	8.300908497877558e-28	Inf
ENSG00000047932	0.005099443099524321	0.8512494355126798	0.8613362052988279	-1.8264326504650412
ENSG00000047936	-3.5221053548339296	2.7603224122056922e-111	5.052846076663843e-110	Inf
ENSG00000048028	-0.10374534194125234	0.001140046985566661	0.0014006904960144814	6.569388280130895
ENSG00000048052	0.39058722994643874	2.23265813775031e-12	3.6451105332039594e-12	26.337641641143016
ENSG00000048140	-0.116861658729186	3.1310583111304296e-4	3.9391824324697084e-4	7.83897317879826
ENSG00000048162	0.4824813653450987	2.692055839616774e-55	1.1960618562830179e-54	Inf
ENSG00000048342	-0.4603062881249484	9.930210741446502e-17	1.8171405496801577e-16	36.043653389117154
ENSG00000048392	-0.21376564710206186	8.587181847407682e-6	1.1436953775209807e-5	11.378649448838475
ENSG00000048405	0.270746485635488	2.57747880333643e-12	4.201767044719358e-12	26.195519996708903
ENSG00000048462	0.9339964121396539	1.775677981581442e-8	2.5821422859837126e-8	17.472061319217097
ENSG00000048471	-0.22089345470367394	3.815808007898976e-8	5.4925274564321154e-8	16.717292165114717
ENSG00000048540	-3.346351012993828	1.3775868473106652e-83	1.1913277560783112e-82	Inf
ENSG00000048544	-0.588470930174903	1.249723881764935e-60	6.269762076772098e-60	Inf
ENSG00000048649	-0.12449881663655493	1.1182509638460985e-6	1.5320179101495058e-6	13.388923263964294
ENSG00000048707	-0.8850447374148569	6.008457426446586e-84	5.2377306587570185e-83	Inf
ENSG00000048740	1.0996389453184183	8.486683205415399e-57	3.905694217842132e-56	Inf
ENSG00000048828	0.019127325768194155	0.658576471954087	0.6775614872624208	-0.7425878448624668
ENSG00000048991	0.23244656858200105	6.79384661962002e-16	1.2160627564311077e-15	34.33890529687873
ENSG00000049089	-2.8698187039515144	7.817204621840032e-92	8.273757779507521e-91	Inf
ENSG00000049130	-1.7616592180687878	1.5963393452662883e-61	8.208163531303014e-61	Inf
ENSG00000049167	-0.050686909297517825	0.07899829183372628	0.08778857242084968	2.340940454181979
ENSG00000049192	0.09723773576989132	0.15420130691686426	0.16790328565418627	1.6005605442638953
ENSG00000049239	0.6710404977907961	5.132651099150784e-44	1.7561052953041596e-43	Inf
ENSG00000049245	0.1564543415043514	1.3595752914057158e-15	2.4158048810139693e-15	33.64575811631878
ENSG00000049246	0.1740263732279096	0.039855613390641455	0.04516397237555493	3.051239929245583
ENSG00000049247	1.0644373234107578	8.995531064135613e-12	1.4464863615897847e-11	24.959297905955722
ENSG00000049249	2.5547914007093167	6.2422445841529285e-77	4.6068329940060757e-76	Inf
ENSG00000049283	-6.193888633206703	8.613462329237657e-160	7.39397739946664e-158	Inf
ENSG00000049323	-1.051765366177146	1.5712703617474548e-34	4.323843360907878e-34	Inf
ENSG00000049449	0.6425526440814582	3.1945662305778744e-63	1.7027246804158539e-62	Inf
ENSG00000049540	0.011408672760814252	0.8917435068165995	0.899686786847627	-2.193749265533215
ENSG00000049541	0.8574576080189594	4.695120026121916e-117	1.0183165907719207e-115	Inf
ENSG00000049618	-0.26441553919593486	2.1749589081087305e-19	4.2513722693809803e-19	Inf
ENSG00000049656	0.7350786130661475	3.538893651389631e-56	1.6028701875635905e-55	Inf
ENSG00000049759	-1.3236741158793326	1.0001671885997087e-74	6.980199762970153e-74	Inf
ENSG00000049768	0.49382967132018757	2.6022290678857364e-07	3.6440590793523104e-7	14.82499709462599
ENSG00000049769	-0.4621393327497535	1.3188836331434022e-22	2.7774037516551185e-22	Inf
ENSG00000049860	0.7271235502005944	2.4607233226137207e-44	8.483279939088942e-44	Inf
ENSG00000049883	-0.2078161179866624	8.844597442223585e-10	1.3356980026172839e-9	20.433811836459927
ENSG00000050030	-3.810343019040325	1.5417278851280977e-68	9.400217497734308e-68	Inf
ENSG00000050130	-0.057987837489882066	0.03842889188526336	0.0435956894100748	3.0882224639475266
ENSG00000050165	0.34492393991620096	1.4400387346010295e-6	1.9654419883968863e-6	13.139791442017387
ENSG00000050327	-0.8772191863390749	2.3880330486753967e-63	1.276082979394648e-62	Inf
ENSG00000050344	0.986322841378608	6.175960523656433e-46	2.2051207561479076e-45	Inf
ENSG00000050393	-0.8999140810709835	3.01286686880008e-99	3.887647043522888e-98	Inf
ENSG00000050405	-0.06912934635839084	0.1415797843366418	0.15463512238201485	1.6987000493457274
ENSG00000050426	0.22361956203734443	1.0052335424854261e-11	1.6143520163388438e-11	24.849501706460245
ENSG00000050438	-2.4149990093908906	1.6811582701588564e-105	2.616382765867457e-104	Inf
ENSG00000050555	-0.9118381600502016	1.1268110037978578e-13	1.908639263884418e-13	29.287302564294063
ENSG00000050628	-3.3384080839716765	4.283975346756359e-60	2.119891926747458e-59	Inf
ENSG00000050730	2.085299419102648	2.6383723934807487e-60	1.3135486488910565e-59	Inf
ENSG00000050748	0.13682894017248534	9.252895811203634e-7	1.2708608899430004e-6	13.575814750162937
ENSG00000050767	5.515203300042044	4.820959840720495e-171	6.341117338883167e-169	Inf
ENSG00000050820	-0.19860871569333108	1.3105620279159956e-6	1.7915737721322511e-6	13.23241433050978
ENSG00000051009	0.5515766064421881	1.5441296989973308e-56	7.070397358407205e-56	Inf
ENSG00000051108	0.11385197002796436	0.003203431211440596	0.0038411971076750566	5.558122620723152
ENSG00000051128	0.2224566799600725	1.5885166936422246e-8	2.312657973159393e-8	17.58228321870778
ENSG00000051180	0.9938444873312331	1.434004520132562e-67	8.517339302025524e-67	Inf
ENSG00000051341	1.692570786822081	2.725766706370113e-107	4.445725498089654e-106	Inf
ENSG00000051382	-0.0708610390182804	0.09671063522676097	0.10682313832781196	2.1236100605806967
ENSG00000051523	0.6940330454523935	1.5721369292605138e-48	5.93691903594327e-48	Inf
ENSG00000051596	0.5226447685109618	5.625613318791141e-16	1.0108378674615346e-15	34.53957599234088
ENSG00000051620	-0.10676722303853026	0.005334654827943225	0.0063320151549198745	5.05578459618731
ENSG00000051825	0.20276284113985438	2.0920400268855798e-8	3.035691533674716e-8	17.31024146281981
ENSG00000052126	0.02118302056844104	0.6991107123792389	0.7169577288044132	-0.9294206285480808
ENSG00000052344	-1.7572081521194927	4.304016193455892e-67	2.5214979926460346e-66	Inf
ENSG00000052723	-0.21457211177912758	4.2991628164281845e-18	8.127894463422242e-18	Inf
ENSG00000052749	0.14351047184742996	0.001332189353109167	0.0016312318580488374	6.416787244692395
ENSG00000052795	-0.27951637693411363	6.240589778601743e-6	8.351166663028752e-6	11.693100957542708
ENSG00000052802	-0.6976990367163801	2.8297679539776733e-42	9.303268560648227e-42	Inf
ENSG00000052841	0.739916497146708	1.4966225525272913e-83	1.2928979783750064e-82	Inf
ENSG00000052850	-0.4319322390533371	7.108105752405622e-4	8.810183511036986e-4	7.033550695712573
ENSG00000053108	-2.3976649095506737	9.959566256884902e-41	3.1726665165975146e-40	Inf
ENSG00000053254	0.3471860804048655	5.249804654546293e-22	1.0913116736636506e-21	Inf
ENSG00000053328	0.004782571784222313	0.9506205796191771	0.9543654840323021	-3.0403823457234997
ENSG00000053371	-0.423339512931654	1.763418657014429e-30	4.4333436073000406e-30	Inf
ENSG00000053372	0.22167805530489443	9.695572330434617e-19	1.8619425963662854e-18	Inf
ENSG00000053438	-0.19806594360678867	0.06855538684005621	0.0765376383983378	2.490347417512508
ENSG00000053501	0.2773367621319035	5.177695206759207e-39	1.5885667573785303e-38	Inf
ENSG00000053524	0.36745306697624514	8.260343406997887e-8	1.1749036449649912e-7	15.956909393077348
ENSG00000053702	0.25414384003933527	4.051145783709298e-9	5.997475513506276e-9	18.931927197556973
ENSG00000053747	0.8573236132049346	5.589945978849774e-21	1.1318686395411523e-20	Inf
ENSG00000053770	-1.1202157968904503	1.1377339528051327e-128	3.589253533897817e-127	Inf
ENSG00000053900	0.4547682836739945	1.8896107479589344e-39	5.851443193318819e-39	Inf
ENSG00000053918	-1.8789516226410006	8.591095183208669e-139	3.7266160222907815e-137	Inf
ENSG00000054116	-0.08462689032947787	6.23369621203282e-5	8.055108954068713e-5	9.426538367833926
ENSG00000054118	-0.03601561958042364	0.1566159876222228	0.17039602148745606	1.582823186559271
ENSG00000054148	0.39367303302488266	7.413005519580311e-37	2.1502066516869086e-36	Inf
ENSG00000054179	0.9847041476854552	1.2360848131888146e-23	2.668503415368573e-23	Inf
ENSG00000054219	-0.2213625001179069	0.026459385512628067	0.03028864245585091	3.466225651866691
ENSG00000054267	0.17009621747157136	6.632243191346816e-9	9.761043715111582e-9	18.44486649077173
ENSG00000054277	0.10274994487844101	0.16730373672159246	0.18145524311272596	1.506519048038104
ENSG00000054282	0.08451802768586335	0.001415593403275222	0.0017302404382058506	6.357763159474589
ENSG00000054356	3.802000508430562	1.3223231898265123e-104	1.9877503434166284e-103	Inf
ENSG00000054392	-0.10557537405689235	0.01595911586793033	0.018485418635462235	3.972114630371745
ENSG00000054523	-0.27406702096482705	2.0664400339600696e-15	3.65549207742828e-15	33.24029300821062
ENSG00000054598	-1.8122704912698648	3.087537991923111e-118	6.984430603088203e-117	Inf
ENSG00000054611	0.4292246574177009	4.698601782425137e-49	1.796815828167737e-48	Inf
ENSG00000054654	-1.269238393802719	9.575813760446713e-66	5.4042049284735596e-65	Inf
ENSG00000054690	-0.3782637341038275	5.5200783638026925e-14	9.421565311178518e-14	29.992741383365658
ENSG00000054793	-1.1741134051130118	2.0603201151549306e-33	5.535137716715025e-33	Inf
ENSG00000054803	1.215230666841987	9.689138761181435e-12	1.556484321824773e-11	24.88600384715639
ENSG00000054938	-1.041479259156666	1.5133718861310228e-11	2.415648410921607e-11	24.446469499698793
ENSG00000054965	0.20562514450207894	1.2504469695826347e-13	2.115642123847798e-13	29.184038485462743
ENSG00000054967	1.8271515928501056	1.6636130306656027e-134	6.237592765553099e-133	Inf
ENSG00000054983	0.15538124768977926	4.2433322179967367e-4	5.309862549909988e-4	7.540243294918532
ENSG00000055044	0.2964336517989016	3.790833961932259e-16	6.841706530830491e-16	34.945041100449046
ENSG00000055070	-0.06048926329197833	0.02729290431711875	0.03121868780504992	3.43502201879475
ENSG00000055118	-0.9171643654469464	2.4447370046200633e-11	3.877252095036293e-11	23.97330883285947
ENSG00000055130	0.435526515842582	2.5529392490720747e-37	7.484889295769467e-37	Inf
ENSG00000055147	0.18166097416315394	1.2387086205073894e-13	2.0959993360800417e-13	29.193527222971447
ENSG00000055163	-1.8071550740014122	6.279641069843464e-103	9.02470601019388e-102	Inf
ENSG00000055208	-0.425712831808317	1.6798146650597255e-30	4.2267474833576244e-30	Inf
ENSG00000055211	-0.4179357896159176	1.1139189734652692e-35	3.1454325583827117e-35	Inf
ENSG00000055332	-0.04106855183319592	0.2388179180611256	0.25590435868714007	1.0673658009271665
ENSG00000055483	0.2542989765423358	8.874099430936754e-13	1.46568670094763e-12	27.24867695742692
ENSG00000055609	0.06891762506625529	0.028543881025029805	0.032613008722818644	3.389887363845844
ENSG00000055732	-2.941084588751913	2.6819356768270307e-56	1.2177720180692893e-55	Inf
ENSG00000055813	1.5304951320431426	5.7057047387238945e-58	2.687266655748967e-57	Inf
ENSG00000055917	-0.06460999804931877	0.01642311904923771	0.019009372769361085	3.94363074403586
ENSG00000055950	-0.13014829945865108	9.11104796100024e-8	1.293759291693487e-7	15.860543361415907
ENSG00000055955	0.8765525050074865	2.420152448880437e-14	4.16686228662936e-14	30.80987454370665
ENSG00000055957	0.8216301356193382	1.862858875953758e-8	2.707228750495036e-8	17.424755205833847
ENSG00000056050	-0.0022806812622446276	0.9405502313934327	0.9451281051091668	-2.8463191946068105
ENSG00000056097	-0.2981722160429643	1.833650559895916e-27	4.305000810695608e-27	Inf
ENSG00000056277	0.03179984305136399	0.35325035837740804	0.3730100573051615	0.5193251175802351
ENSG00000056487	-2.689694291932498	5.8473015481871685e-102	8.137328349055692e-101	Inf
ENSG00000056558	0.5185494253237485	1.177338003068611e-26	2.7175746999786365e-26	Inf
ENSG00000056586	-0.15788326881360076	1.0612736730044368e-9	1.5981325460901455e-9	20.254430065777402
ENSG00000056736	-0.7867302761178077	2.3325519524260996e-15	4.1208754705448095e-15	33.125882657032875
ENSG00000056972	1.0723736188956894	4.719346119124877e-75	3.32064431419011e-74	Inf
ENSG00000056998	-3.118386857960107	2.903827439233876e-86	2.7017356265775535e-85	Inf
ENSG00000057019	-0.3729260473607294	5.573437625070173e-7	7.72719888344904e-7	14.073348450912269
ENSG00000057252	0.23232556179887584	8.214118926678285e-11	1.279460220553174e-10	22.779412916419027
ENSG00000057294	0.1318362977308323	0.06303539739121072	0.07051969642367972	2.5787335638995947
ENSG00000057468	1.8274982400976112	1.5850910490137513e-65	8.917845812147044e-65	Inf
ENSG00000057593	-2.374692026064152	1.4380311649766393e-70	9.176169131756254e-70	Inf
ENSG00000057608	0.4955640977119117	8.504772081508968e-46	3.028664468327757e-45	Inf
ENSG00000057657	2.8110031708116208	6.021602461084148e-157	4.6326573651076636e-155	Inf
ENSG00000057663	-0.27614027710253924	3.2381808212173437e-24	7.0797224120717e-24	Inf
ENSG00000057704	0.7764040916079896	1.2036188401455986e-29	2.974397467087078e-29	Inf
ENSG00000057757	-0.13512457754651494	1.0351633613962446e-8	1.5157118614213798e-8	18.004795528224783
ENSG00000057935	0.07371775489684775	0.005085485775704191	0.00604373892463825	5.1026703550597485
ENSG00000058056	-0.6455344594387773	3.172922625596428e-29	7.779670478574526e-29	Inf
ENSG00000058063	0.027544051949615983	0.41914009069430513	0.4395688579748017	0.24291200569599963
ENSG00000058085	-2.403478073188571	6.491519521451302e-36	1.8445415225587237e-35	Inf
ENSG00000058091	0.08509062987163096	0.12653229012478256	0.1387669211898335	1.825569475177751
ENSG00000058262	0.10516829027242848	3.330693059896767e-4	4.186467617672339e-4	7.778064309865165
ENSG00000058272	0.39028457496979807	4.525487911099229e-28	1.0775285814602692e-27	Inf
ENSG00000058335	-0.016467561061424805	0.8648283689832853	0.8740999379139482	-1.9377062803698926
ENSG00000058404	-1.2115942564730995	1.1838042152503294e-16	2.1633441737515823e-16	36.043653389117154
ENSG00000058453	0.5725092192465586	2.6615020822251883e-42	8.755364857017512e-42	Inf
ENSG00000058600	0.01476036364351401	0.5599934682368765	0.580346515881526	-0.32419603338533504
ENSG00000058668	0.8615041229698154	3.552858034495108e-57	1.6480976832370652e-56	Inf
ENSG00000058673	0.024414827443381186	0.33034824748098657	0.34977797431932556	0.620015288430517
ENSG00000058729	0.40527215206389017	1.0843780093381163e-30	2.7394989672095225e-30	Inf
ENSG00000058799	-0.26053783622366555	7.171413853861587e-22	1.4841487115401913e-21	Inf
ENSG00000058804	-0.2504317165330449	1.237121135075064e-15	2.2010958561224274e-15	33.74106829612311
ENSG00000058866	0.5651100952456419	1.4245373261338122e-10	2.2006254772913881e-10	22.237109410827674
ENSG00000059122	0.3203636702768161	1.6786792777951265e-17	3.131921645028428e-17	Inf
ENSG00000059145	0.5453387965543197	6.927680891367791e-40	2.162083339804988e-39	Inf
ENSG00000059377	2.037897851760411	2.4219365542078597e-166	2.5988016578375128e-164	Inf
ENSG00000059378	0.5733836767117179	7.195000680129789e-51	2.871310523438142e-50	Inf
ENSG00000059573	0.19059914794774624	1.8466923108189683e-8	2.6842127786701163e-8	17.433293226078366
ENSG00000059588	0.39004317828671753	2.6132233367706974e-18	4.9698778711205776e-18	Inf
ENSG00000059691	-0.29978160167212575	6.473402062696253e-15	1.131146214298006e-14	32.11182775639282
ENSG00000059728	0.4016835195814826	2.38272736890179e-11	3.7814813064890725e-11	23.998318906611907
ENSG00000059758	0.8899846156019253	8.620144774940291e-79	6.67273665302687e-78	Inf
ENSG00000059769	-0.38103667686839177	2.7407170723072972e-21	5.589733081071904e-21	Inf
ENSG00000059804	1.979775079152087	9.108228811860845e-85	8.1222095091006225e-84	Inf
ENSG00000059915	-0.18317584141459886	4.915658678175243e-4	6.132822844109097e-4	7.396071761013106
ENSG00000060069	0.007809297984081779	0.8209072945446978	0.8332191159390142	-1.6086157725151122
ENSG00000060138	1.786805139984847	2.4889109454488712e-117	5.448877519499475e-116	Inf
ENSG00000060140	-1.6881519567544883	5.890388576547696e-61	2.9771378271922193e-60	Inf
ENSG00000060237	-1.514477345081886	1.729698438864756e-97	2.1147962172326966e-96	Inf
ENSG00000060339	0.06282383851474245	0.09577541109996465	0.10583312703525904	2.134028836162584
ENSG00000060491	0.5811060576878347	5.041962932942004e-72	3.317241445594356e-71	Inf
ENSG00000060558	1.4870437881687084	7.493853416115062e-109	1.2933835895961551e-107	Inf
ENSG00000060566	2.8915535705507818	2.7155541323198995e-61	1.3888581968685343e-60	Inf
ENSG00000060642	-0.5254605922474261	7.771127310625586e-51	3.0966793656560786e-50	Inf
ENSG00000060656	0.9734949103899122	1.825394198398197e-27	4.286233713774056e-27	Inf
ENSG00000060688	-0.3545884345091118	3.987972358722477e-24	8.696861769055168e-24	Inf
ENSG00000060709	-3.4685676502230773	6.144781409916718e-71	3.948833128279814e-70	Inf
ENSG00000060718	1.6341300649514485	1.7191737551991437e-17	3.205638955904657e-17	Inf
ENSG00000060749	0.1025101199882242	8.747527100857566e-4	0.0010796229059022845	6.830063253900083
ENSG00000060762	-1.7505791549678795	8.189926092780464e-128	2.4921211674113685e-126	Inf
ENSG00000060971	-1.4487897359103372	3.1054103188319942e-105	4.7737268897407936e-104	Inf
ENSG00000060982	1.4444982582854118	1.867573226020812e-49	7.209495696189218e-49	Inf
ENSG00000061273	0.450680422704183	2.4871971917577337e-35	6.964152136921654e-35	Inf
ENSG00000061337	2.1115233791314667	8.140649945335373e-117	1.7424409528664034e-115	Inf
ENSG00000061455	-0.35449389872935877	1.335005033319441e-6	1.82452925200604e-6	13.214186723773736
ENSG00000061656	2.624723917974641	1.3068679660854631e-186	3.2792333118236774e-184	Inf
ENSG00000061676	-0.3303225572714983	9.453962910489085e-21	1.9083432558177843e-20	Inf
ENSG00000061794	-0.6312999123667897	1.4917885303951029e-86	1.398337409812881e-85	Inf
ENSG00000061918	1.4612256432150266	1.6356807713995993e-95	1.9014934698166404e-94	Inf
ENSG00000061936	0.9382241043977211	1.0535637519091952e-115	2.1889967889985953e-114	Inf
ENSG00000061938	1.2897689268089783	2.781154579829135e-89	2.772654718643838e-88	Inf
ENSG00000061987	0.2710896569775798	1.0657154530055168e-16	1.9490714328907806e-16	36.043653389117154
ENSG00000062038	-3.88365914103106	4.558889532837394e-123	1.2070696149444465e-121	Inf
ENSG00000062096	-0.24160638675547952	0.12443201977195328	0.13651864943364442	1.844511068682259
ENSG00000062194	0.28738358423474353	7.9738030452204055e-24	1.7294245700471384e-23	Inf
ENSG00000062282	-1.7841733618479991	7.741116235435485e-53	3.2448626522732655e-52	Inf
ENSG00000062370	-0.440835340059266	3.8151030867165187e-25	8.509892142279323e-25	Inf
ENSG00000062485	-0.2378088038920549	9.350142344353951e-22	1.9308789774172315e-21	Inf
ENSG00000062524	-1.7037217851443238	7.658892480609303e-40	2.3889182703908537e-39	Inf
ENSG00000062582	-0.1610205455680085	2.9964389701115404e-4	3.7733106549196435e-4	7.882010195794806
ENSG00000062598	-0.39733633777482974	1.997208554565182e-30	5.0184057194512576e-30	Inf
ENSG00000062650	-0.04014704241069865	0.08627590191356903	0.09565358984503507	2.2464792578319432
ENSG00000062716	1.4524956080724143	1.7871885575114655e-72	1.1892715370465934e-71	Inf
ENSG00000062725	-0.04299713950520694	0.10322698854744838	0.11382045586863733	2.052297317483056
ENSG00000062822	0.49857232694913317	1.895507714409241e-48	7.146493486364937e-48	Inf
ENSG00000063046	0.38645565946228616	2.2658765241050366e-22	4.748354889907895e-22	Inf
ENSG00000063127	-1.3089320407627556	2.2427293456492307e-27	5.257101987286426e-27	Inf
ENSG00000063169	0.35564062264757584	3.5700106843763425e-23	7.622316306084323e-23	Inf
ENSG00000063176	-1.2814724338107832	3.5118894581720993e-128	1.0827772601661046e-126	Inf
ENSG00000063177	0.4777729704887057	5.938714666769833e-56	2.679403491425062e-55	Inf
ENSG00000063180	-0.626186540186608	3.7468950783714083e-34	1.0219374369270513e-33	Inf
ENSG00000063241	-6.166597112631188e-4	0.9874860493543665	0.9885770602117431	-4.46064300064542
ENSG00000063244	-0.0703936581031294	7.910345647498298e-4	9.785932760216721e-4	6.928415377739934
ENSG00000063245	-0.2500695860749637	2.309295401142198e-10	3.5425703529560995e-10	21.760998284839097
ENSG00000063322	-0.1313573680302798	6.242127110375721e-14	1.0630582976947689e-13	29.871952791706136
ENSG00000063438	1.1789635563000405	2.0594235243898294e-20	4.130496517805966e-20	Inf
ENSG00000063587	-0.3805146360012421	8.09378273710809e-25	1.7885055743426763e-24	Inf
ENSG00000063601	0.14053441751125473	3.763475214119676e-6	5.069982715973562e-6	12.1921680794467
ENSG00000063660	-0.17016936948381806	0.009690642607575151	0.011354481388617148	4.466723341318554
ENSG00000063761	-0.620165378951812	1.6495116412475056e-50	6.522069059090138e-50	Inf
ENSG00000063854	-0.6906947919100868	3.0826637852022215e-60	1.5305402233378456e-59	Inf
ENSG00000063978	0.15520180120431457	6.3904110364386055e-9	9.40852175521878e-9	18.481649980917442
ENSG00000064012	0.729835589011577	1.0156976890836281e-64	5.598522916172347e-64	Inf
ENSG00000064042	-0.424664149829939	1.266393960847306e-15	2.2524411670032237e-15	33.74106829612311
ENSG00000064102	0.62090203792815	4.5011383523202235e-57	2.083245361133452e-56	Inf
ENSG00000064115	-0.06851892445992405	0.19781125735931673	0.21340796451451619	1.3045040745356433
ENSG00000064195	-2.5957462212302898	6.801709888408545e-49	2.5871242602598733e-48	Inf
ENSG00000064199	-0.9571098298851215	1.0252334696017205e-53	4.383108227838548e-53	Inf
ENSG00000064201	1.5710963177545434	1.8274235168296483e-95	2.1168520993957076e-94	Inf
ENSG00000064205	1.3623527779721962	2.2296822951950736e-16	4.046975098445543e-16	35.35050620855721
ENSG00000064225	-1.6745408187208057	3.636847502572169e-53	1.5371076125149541e-52	Inf
ENSG00000064270	-3.076213259194792	2.68786010319603e-92	2.8728046057095185e-91	Inf
ENSG00000064300	1.7634226058760292	2.558897706160374e-45	9.031729406508483e-45	Inf
ENSG00000064309	2.3915988125353964	3.636580089210786e-83	3.108627948376725e-82	Inf
ENSG00000064313	-0.18569475922851078	7.34686279370331e-8	1.0463441509369628e-7	16.07279321823397
ENSG00000064393	-0.01697571483220251	0.7501353709222036	0.7662976261894741	-1.1875222412103226
ENSG00000064419	-0.06845475849298678	0.011075365150621817	0.012944407424338361	4.33406252690225
ENSG00000064489	0.7873188179233496	4.209876814396299e-31	1.0728607944188067e-30	Inf
ENSG00000064490	0.16046585453409307	1.0066806821508806e-15	1.794225978131446e-15	33.96421184743732
ENSG00000064545	0.1442517068609491	2.7170971811201224e-7	3.800673672733207e-7	14.782916937647649
ENSG00000064547	0.057266513111516544	0.10677902858632726	0.11761774540710458	2.0151854369485065
ENSG00000064601	-0.40673211328589215	1.178293843988665e-32	3.109704303471703e-32	Inf
ENSG00000064607	-0.29428569626669937	5.606822735250284e-26	1.2752374677441378e-25	Inf
ENSG00000064651	0.08455336016349015	0.18767327856920338	0.20279257807497728	1.3689312245026433
ENSG00000064652	0.07277863999886866	0.020019370619378914	0.023050895503146495	3.7467299378787104
ENSG00000064655	-0.9306304177250255	8.771777747816867e-15	1.528174482662819e-14	31.809546884519882
ENSG00000064666	-0.7761000697603646	8.471361603602092e-38	2.517178133626346e-37	Inf
ENSG00000064687	-0.2461409325735276	8.815816148672428e-7	1.2117475255759927e-6	13.623445792527626
ENSG00000064692	-0.8279849965294501	9.165368453689164e-23	1.9373659859988368e-22	Inf
ENSG00000064703	0.04178537282051998	0.1279372913376607	0.1402511911357203	1.8132052265540823
ENSG00000064726	-0.3811650555917285	2.8004714180356183e-38	8.428803991171975e-38	Inf
ENSG00000064763	1.3316992762041606	1.1863522142389528e-82	1.0015219779625943e-81	Inf
ENSG00000064787	-3.088041687571398	1.8442936578973656e-81	1.5115793748897504e-80	Inf
ENSG00000064886	1.205092637245515	1.7252784209439723e-23	3.713287284982342e-23	Inf
ENSG00000064932	1.1109511177377234	3.44939561929109e-77	2.563081665177115e-76	Inf
ENSG00000064933	0.424936160516744	1.0733171494327079e-35	3.03183282079104e-35	Inf
ENSG00000064961	-0.07137633398112417	1.864838840498121e-4	2.3656779566403013e-4	8.349039132902575
ENSG00000064989	1.5194593277129893	4.539109782729088e-84	3.971721059887952e-83	Inf
ENSG00000064995	0.48004014668797346	2.1783158695866402e-57	1.0159660232473006e-56	Inf
ENSG00000064999	-0.1250017895315049	0.00882556104922697	0.010364696191884496	4.558931060771543
ENSG00000065000	-0.1886651288614245	3.528904211490923e-13	5.906252200042786e-13	28.15757198734082
ENSG00000065029	-0.0910508930606826	8.837310283623562e-4	0.0010903739369536296	6.820143611320736
ENSG00000065054	-0.2589266776572426	1.5090457724159086e-7	2.1320631105425736e-7	15.36100533033639
ENSG00000065057	-0.09974820568891789	2.932637814599559e-4	3.6935384367659316e-4	7.90338602537495
ENSG00000065060	-0.24491441904071257	2.5930301037983006e-9	3.8630179935102564e-9	19.371817085526857
ENSG00000065135	0.07462355318562437	0.01299428909528753	0.015127541409289052	4.175995132261729
ENSG00000065150	-0.05775974526779885	0.08219163734729701	0.09123702478284995	2.2986235186474433
ENSG00000065154	-1.178884555038459	2.052985102350394e-86	1.9177655795724472e-85	Inf
ENSG00000065183	0.16895848862931107	6.655130977593808e-7	9.193290949822564e-7	13.899620758208933
ENSG00000065243	0.013558913924340835	0.6249171710567281	0.644598979252165	-0.5953815980170021
ENSG00000065268	-0.0998058898578112	0.009017956397679026	0.010586070882837549	4.537573707724983
ENSG00000065308	-0.07738531986440975	0.04206271196538435	0.047605498033128774	2.9960310823118563
ENSG00000065320	-1.187965515354007	9.168223524413107e-39	2.796591091886624e-38	Inf
ENSG00000065325	-0.2395277681459887	0.05712592797980063	0.06409768061024686	2.6811029320609503
ENSG00000065328	2.3251039537156646	7.136152585823955e-127	2.1009142360070163e-125	Inf
ENSG00000065357	0.7160364919152563	5.333937829878716e-67	3.112576959045505e-66	Inf
ENSG00000065361	0.6175395645423795	2.1509913451992715e-23	4.6155333298513506e-23	Inf
ENSG00000065413	0.9074770348725714	1.2966161854720932e-84	1.151841502453695e-83	Inf
ENSG00000065427	0.06493513098334004	0.0034155168398735327	0.004091036179812933	5.494857568954353
ENSG00000065457	-0.6165352690600521	2.1750948154699213e-56	9.901143298999278e-56	Inf
ENSG00000065485	1.684776545609412	5.486495356639032e-82	4.55393075149021e-81	Inf
ENSG00000065491	0.25131820044825215	1.838556040238929e-12	3.008613325604187e-12	26.52954846385614
ENSG00000065518	-0.13558374895529532	1.1131906630292875e-6	1.5252133496310214e-6	13.393374731086839
ENSG00000065526	0.133869626671466	1.4782042897557623e-4	1.883114267430796e-4	8.577225111270481
ENSG00000065534	-0.31257095265798385	4.6013478461214314e-8	6.606918159190117e-8	16.532563372226374
ENSG00000065548	-0.2701207442369668	1.8908148213295157e-18	3.608188807287282e-18	Inf
ENSG00000065559	-0.08763292394898317	0.009282304233559566	0.010890115238768273	4.508949913427075
ENSG00000065600	-0.7656742168127402	4.137002236063355e-36	1.1802432476857325e-35	Inf
ENSG00000065609	-0.5557177001437359	1.129806911529527e-6	1.5475897142056426e-6	13.378810312870026
ENSG00000065613	-0.22606354125087078	2.186936705044598e-8	3.171982006160729e-8	17.26632407985499
ENSG00000065615	0.2256693271636687	2.983772003347279e-10	4.565655443718371e-10	21.50728880442664
ENSG00000065618	0.2759108455725308	0.07845702904736425	0.08722795799335453	2.3479612705342867
ENSG00000065621	-2.3571023379887706	9.933693679255678e-38	2.9468632940825775e-37	Inf
ENSG00000065665	0.0703327064412728	0.051698533671641816	0.05821617537865769	2.7836125191094987
ENSG00000065675	-1.732374630521262	1.0249590087466187e-54	4.4974660835774416e-54	Inf
ENSG00000065717	-0.9769911684240926	2.3847496042561608e-62	1.2466431424813454e-61	Inf
ENSG00000065802	-0.4281887664747032	4.386098000074423e-25	9.758185565572752e-25	Inf
ENSG00000065809	-0.9990326510084246	1.2208766956735695e-63	6.563117635608412e-63	Inf
ENSG00000065833	0.3736387347125269	7.3211054835658e-7	1.0099571211787041e-6	13.805601672355309
ENSG00000065882	-0.8058603655756755	7.284776875714631e-71	4.672226144038759e-70	Inf
ENSG00000065883	0.414206517791884	3.524193325075257e-39	1.0845206251316498e-38	Inf
ENSG00000065911	0.850976831741471	4.506763220381383e-36	1.2848332131519028e-35	Inf
ENSG00000065923	-0.31511264804765193	1.4472987719543127e-8	2.1098894324789812e-8	17.67404517966015
ENSG00000065970	0.3308894366439108	3.664167891622701e-30	9.160419729056752e-30	Inf
ENSG00000065978	0.01014961989665355	0.7408695751321177	0.7574014523257391	-1.138485422992123
ENSG00000065989	0.5279847519743665	5.406517474373252e-18	1.0202510703115554e-17	Inf
ENSG00000066027	-0.49342893889695827	5.421792551043808e-35	1.5092923111029956e-34	Inf
ENSG00000066032	-0.46798802509494897	1.5740133805039956e-8	2.2922194667630387e-8	17.59116017205396
ENSG00000066044	-0.08394087632116033	7.948717941933836e-5	1.0236367124590673e-4	9.186876312383776
ENSG00000066056	0.2956062646117379	1.00118042441723e-12	1.6507534090421576e-12	27.129766781978226
ENSG00000066084	0.5095976456800269	6.312054856627834e-49	2.4019975434344372e-48	Inf
ENSG00000066117	-0.0765252952808647	7.986942737278532e-4	9.878443622128828e-4	6.918997068147855
ENSG00000066135	-0.16365099454947077	3.685346220906469e-9	5.462873476595884e-9	19.02529090051026
ENSG00000066136	0.011405247250000167	0.6727914590949371	0.6914447824724904	-0.8068824816528274
ENSG00000066185	-1.5736973192010837	5.120445153416546e-62	2.6588494254130488e-61	Inf
ENSG00000066230	-4.559206143481819	1.7915890297666282e-68	1.0903289953542428e-67	Inf
ENSG00000066248	0.48980181027949393	3.1538934074438126e-5	4.120144291182105e-5	10.096996077797705
ENSG00000066279	2.426768155449876	2.010664758024533e-119	4.732170592118345e-118	Inf
ENSG00000066294	3.0559125308719377	3.1118008802206336e-198	1.2688368089099633e-195	Inf
ENSG00000066322	-0.13341878004553037	3.808897504123683e-8	5.483064279987403e-8	16.719016569188895
ENSG00000066336	1.8596019628660851	8.426112043390968e-157	6.421957356434892e-155	Inf
ENSG00000066379	0.2683472732521326	1.0426832712745836e-22	2.2005905997008876e-22	Inf
ENSG00000066382	-2.3086796679118664	1.5139631974031326e-102	2.1546893324297638e-101	Inf
ENSG00000066405	-0.02298744915067889	0.716296167153646	0.7336132173485692	-1.013032615121835
ENSG00000066422	0.019291903420369315	0.49269649504432955	0.5131140945133144	-0.05246841158096617
ENSG00000066427	0.1994262468632312	4.860296036768133e-15	8.521060771760534e-15	32.392995147823406
ENSG00000066455	0.25839410206633384	4.0504063829372677e-13	6.767273930107236e-13	28.021576527761052
ENSG00000066468	-1.3067875532861093	1.2229498471247904e-35	3.449725355690995e-35	Inf
ENSG00000066557	0.10275036192556931	0.0012517850538756139	0.001535199205106494	6.477558752218532
ENSG00000066583	-0.9254999502517448	8.144830221935141e-64	4.3958365625334925e-63	Inf
ENSG00000066629	0.5185805021049263	6.255341073920496e-39	1.9173954691908153e-38	Inf
ENSG00000066651	0.25926156851262233	1.9079964102946646e-11	3.038115928136872e-11	24.217199027384275
ENSG00000066654	-0.1928409958855862	7.180046298964265e-15	1.2535490808831852e-14	32.00941275096475
ENSG00000066697	0.4356498629884569	1.1932277077961467e-27	2.813581598114089e-27	Inf
ENSG00000066735	-0.570118032261108	1.230666239466826e-6	1.6835463657627843e-6	13.294606373887467
ENSG00000066739	-0.3526398517847771	1.3379755944894905e-21	2.7515296868142216e-21	Inf
ENSG00000066777	-0.8054156910675199	1.8509659962129277e-65	1.0385020776825885e-64	Inf
ENSG00000066813	0.46069757797340927	1.767068959214643e-5	2.328961189882087e-5	10.667479848179868
ENSG00000066827	-0.04906000238806142	0.3570417368415597	0.3768915104450093	0.5027632688332722
ENSG00000066855	-0.269350600786398	2.3729838767893648e-9	3.5394025633684993e-9	19.459307892023357
ENSG00000066923	0.9521072958481034	7.91906361959987e-47	2.878536385907597e-46	Inf
ENSG00000066926	-1.7779702100460977	1.174857232323557e-124	3.253297361493585e-123	Inf
ENSG00000066933	0.18186632500113478	6.455406673038649e-6	8.633676329418644e-6	11.659831515726376
ENSG00000067048	-1.3802204352607153	2.671013105815524e-28	6.400855679672523e-28	Inf
ENSG00000067057	2.3542988139182204	3.63726618207645e-139	1.5990245668373827e-137	Inf
ENSG00000067064	-0.8311332608919121	2.5933307992479796e-100	3.4443994573073735e-99	Inf
ENSG00000067066	0.7448475022308916	8.428894838317955e-59	4.055317841090438e-58	Inf
ENSG00000067082	0.44280977865544036	4.585020459336198e-16	8.254960116102593e-16	34.790890420621785
ENSG00000067113	1.1627998522377478	2.7392067978922368e-58	1.3010035781485843e-57	Inf
ENSG00000067141	-0.0754848987229834	0.11256952801608884	0.12387888819529108	1.9561999566524313
ENSG00000067167	0.4647062938054151	1.3415208930649006e-16	2.4474503093835043e-16	36.043653389117154
ENSG00000067177	0.3480600757304003	5.574962446285676e-4	6.939451843006898e-4	7.272423399658803
ENSG00000067182	0.7611661501266871	2.3605312045286204e-68	1.4333679801139908e-67	Inf
ENSG00000067191	0.6683614307331535	2.3325122354307947e-37	6.844777718581552e-37	Inf
ENSG00000067208	-0.1363771113164596	1.0042908094362378e-5	1.3346356312152723e-5	11.224253799348304
ENSG00000067221	0.4279864192852695	4.533503848618029e-37	1.3222719558469249e-36	Inf
ENSG00000067225	0.5152070610023438	1.4879866679660108e-41	4.813380117914644e-41	Inf
ENSG00000067248	-0.6518908663066304	4.932621205962536e-52	2.0274962668661532e-51	Inf
ENSG00000067334	-0.0023873046824851923	0.9356722544085823	0.9406320555599097	-2.762797624025373
ENSG00000067365	0.4918263669031983	3.4478049153803492e-46	1.2378097770163658e-45	Inf
ENSG00000067369	-0.34525789340847574	5.615798545665359e-23	1.1927812772470637e-22	Inf
ENSG00000067445	-0.4871145531938723	3.5338108617226806e-13	5.913857495864654e-13	28.15625706275951
ENSG00000067533	0.008317714974944376	0.8423545565958307	0.8529709330153349	-1.7580951689060216
ENSG00000067560	-0.19074660783615918	3.02105333402805e-10	4.6222682812380383e-10	21.494965408964436
ENSG00000067596	-0.29789282387950256	1.4239373852700557e-35	4.0118187517282103e-35	Inf
ENSG00000067606	-0.6724052052750242	1.0222126602678447e-36	2.9555554846602633e-36	Inf
ENSG00000067646	-1.1348623509782345	9.178083389694509e-32	2.3700845485420746e-31	Inf
ENSG00000067704	-0.14427021319540126	5.7487692830696385e-5	7.440871915472248e-5	9.50586301856382
ENSG00000067715	-1.99179691500896	4.79948699406641e-50	1.8749612664245066e-49	Inf
ENSG00000067798	0.7819197378249331	6.742864092805748e-16	1.2070696230233978e-15	34.33890529687873
ENSG00000067829	-0.4277219790143808	2.766942251408391e-51	1.114567254148453e-50	Inf
ENSG00000067836	-0.7019466956364517	2.863354115116923e-58	1.3587810770310447e-57	Inf
ENSG00000067840	0.03626932021923186	0.5722680287511767	0.5924648691717463	-0.37416443912780056
ENSG00000067842	-3.023813029607922	2.8462467005901027e-93	3.1155895091694346e-92	Inf
ENSG00000067900	0.20261282893579308	5.995334429048059e-10	9.098716342958393e-10	20.817717599646727
ENSG00000067955	0.7707958512943203	2.8931151084216493e-75	2.0480341761439714e-74	Inf
ENSG00000067992	-0.21166430537255615	9.411465763385076e-6	1.2519452459082504e-5	11.288214407019833
ENSG00000068001	0.010218024892840195	0.7598415014669928	0.7754843181857614	-1.2395422039372848
ENSG00000068024	-0.05990362859232657	0.09545969779789858	0.10550570380725931	2.137493510418658
ENSG00000068028	0.42397657741190387	6.983851563079013e-34	1.8930799234472112e-33	Inf
ENSG00000068078	-1.0717310758252818	4.590617063987263e-24	1.0003068044573447e-23	Inf
ENSG00000068079	0.40927345079037536	2.1137254049441558e-41	6.819952790235249e-41	Inf
ENSG00000068097	0.16364325627369386	2.614670164055382e-7	3.660538229677535e-7	14.820485091144564
ENSG00000068120	-0.5121179066513646	1.218864242400345e-65	6.866900101398835e-65	Inf
ENSG00000068137	0.47901933653783585	1.2367056555991277e-34	3.410087784078068e-34	Inf
ENSG00000068305	0.3769726604760919	2.4506168535677135e-19	4.782764255317627e-19	Inf
ENSG00000068308	-0.012339041148645341	0.5539094915921341	0.5744063967362479	-0.29985224606217764
ENSG00000068323	-0.06901154688607493	0.003373769986544769	0.004042179422650788	5.5069209003014965
ENSG00000068354	0.20389547603698277	2.2761620140824938e-14	3.9218468677039374e-14	30.870332512743765
ENSG00000068366	-1.7543677766411228	3.1145292725168984e-120	7.514492963720504e-119	Inf
ENSG00000068383	-0.02359046196679516	0.37297900129662276	0.3929264637093346	0.4350274517057746
ENSG00000068394	-0.21476296553560872	2.420060065958217e-19	4.724823997579425e-19	Inf
ENSG00000068400	0.2549672685321852	2.9337691609511117e-21	5.978979759479274e-21	Inf
ENSG00000068438	-0.039682622978169706	0.06990052672381276	0.07799135250139459	2.469956647401507
ENSG00000068489	1.7472782388515709	6.960231332273894e-100	9.118182572641542e-99	Inf
ENSG00000068615	0.3654887388835312	8.917505171672155e-5	1.1457736674804857e-4	9.074145687093393
ENSG00000068650	1.6596550846615887	2.1618027051729055e-102	3.047450485857398e-101	Inf
ENSG00000068654	-0.20357717120567662	1.2499298385766544e-9	1.8778883260119044e-9	20.093117939909803
ENSG00000068697	-0.1949744157422037	8.215344802271227e-7	1.1309273609473642e-6	13.692471457445262
ENSG00000068724	0.3544964812826406	3.8638677865783267e-14	6.621105652352648e-14	30.346559902611684
ENSG00000068745	-0.17034278406823677	6.728768230556925e-8	9.59655559989362e-8	16.159276406120757
ENSG00000068781	0.5851975243306591	1.4633493446137817e-5	1.9342919045830926e-5	10.85316480313967
ENSG00000068784	0.2617971694344929	5.39630953300346e-23	1.1467597196519405e-22	Inf
ENSG00000068796	0.398771773908695	9.125789634776506e-16	1.628642400078836e-15	34.02875036857489
ENSG00000068831	0.7136491333580055	8.346650495140615e-51	3.324392419432074e-50	Inf
ENSG00000068878	-0.1099240628736946	3.6465952681611485e-4	4.576482673415538e-4	7.688951891110735
ENSG00000068885	-0.03791985151078867	0.3599783957034438	0.3797947884030771	0.4904193333886419
ENSG00000068903	0.3774102501838375	1.8407555009123523e-47	6.780199236648705e-47	Inf
ENSG00000068912	0.16611063522752975	1.8757050855088235e-9	2.8043587812493272e-9	19.692090932631604
ENSG00000068971	-0.07693770594116191	0.007910094340018693	0.009316409494923808	4.666617893161083
ENSG00000068976	0.14537378891959787	0.0029932477299612057	0.003594189094873538	5.62483621424986
ENSG00000069011	0.31169139891040504	0.04888392054742197	0.05511902828402712	2.841563966254168
ENSG00000069018	-0.7272201976432928	5.777671494462019e-15	1.0116352342960337e-14	32.22594106316024
ENSG00000069020	0.6748236830343018	1.4374265617128154e-29	3.5478854754140466e-29	Inf
ENSG00000069122	-0.2942408309218687	1.2949564732575688e-6	1.7706857879636944e-6	13.24414186488681
ENSG00000069188	-0.0786184692080176	0.44978790635303056	0.4707116299401944	0.11728775046245217
ENSG00000069206	-0.8251555227479851	8.198630862554696e-13	1.3559082272182831e-12	27.326544332504657
ENSG00000069248	-0.17532400117312572	7.766013034921458e-8	1.1051712119323704e-7	16.018095274194906
ENSG00000069275	-0.29971452875152077	2.95504952552439e-13	4.955975091136534e-13	28.333000065615458
ENSG00000069329	0.0854739804980431	0.005302594743711053	0.006296540943581947	5.061438405181465
ENSG00000069345	-0.0631164392189661	0.00566184340646617	0.00670963205401898	4.997478922136763
ENSG00000069399	0.2779355656736066	5.865317920778492e-5	7.589316563895058e-5	9.486108025853982
ENSG00000069424	0.6044674898891569	2.8893977337007626e-16	5.232161323044237e-16	35.127362657243
ENSG00000069431	0.19567887509477463	0.01496638091580766	0.01736266254618557	4.035918047694619
ENSG00000069493	2.006108538681987	1.9421559354589606e-140	8.87298692082231e-139	Inf
ENSG00000069509	-0.17971150644800354	7.980600440006181e-8	1.1355107142676507e-7	15.991013019093351
ENSG00000069535	0.7752485404934468	7.964266138272061e-18	1.496338909287148e-17	Inf
ENSG00000069667	0.6830787172708116	5.194244398257702e-53	2.188533354057947e-52	Inf
ENSG00000069696	1.917090228270214	7.064706689467269e-52	2.8965652615689076e-51	Inf
ENSG00000069702	-1.4193468370362639	1.9794172948561645e-74	1.3714654239211574e-73	Inf
ENSG00000069812	-0.45242589002326167	5.344354745160162e-4	6.656974636746772e-4	7.314009330238681
ENSG00000069849	-0.8259553003873342	4.4590996096703853e-60	2.2052126935634925e-59	Inf
ENSG00000069869	0.9039940622683802	2.999415053735549e-45	1.0565973979789807e-44	Inf
ENSG00000069943	0.21305768612788406	5.6473889522746914e-8	8.078312033994055e-8	16.331497719586118
ENSG00000069956	0.07689680330078148	0.04441680453436459	0.05020360928312449	2.940160713879047
ENSG00000069966	-0.8805786819315444	1.6017768720558058e-74	1.112648244600945e-73	Inf
ENSG00000069974	0.051703438877776356	0.26907953534536094	0.287142581881892	0.9093025324507309
ENSG00000069998	0.19079427480768318	2.246507834074293e-11	3.569811260108313e-11	24.05592333792445
ENSG00000070010	0.2686495721433947	1.8155440701843135e-31	4.656632141013705e-31	Inf
ENSG00000070018	-0.7092787696853217	1.0572377998016136e-34	2.9191719171769627e-34	Inf
ENSG00000070019	-0.7079844990049342	8.61110843478326e-24	1.8656639023819737e-23	Inf
ENSG00000070047	0.3495524646581444	6.617679469484387e-32	1.71487690097379e-31	Inf
ENSG00000070061	-0.21923878871248986	1.342117845613909e-10	2.0752694408383442e-10	22.295759685292555
ENSG00000070081	0.7837777034793308	1.0801546678385555e-47	4.005757760901964e-47	Inf
ENSG00000070087	-1.6178580971023175	2.3086059988832184e-50	9.084044352662314e-50	Inf
ENSG00000070159	-1.3016723174223694	2.3166101891260145e-99	3.003490634709483e-98	Inf
ENSG00000070182	-2.6638712286949255	2.929236502768289e-102	4.1115187056928396e-101	Inf
ENSG00000070190	0.6000345408558074	2.5203212275214486e-23	5.396670502937486e-23	Inf
ENSG00000070193	-2.987728450252579	3.665179802596634e-113	7.108095431670761e-112	Inf
ENSG00000070214	-0.3874069092097721	1.1762067233644292e-18	2.254281040901744e-18	Inf
ENSG00000070269	-0.42902258651922115	7.734453394619548e-26	1.7545053527989544e-25	Inf
ENSG00000070366	-0.24574599630608404	2.2075834457534474e-19	4.3136080029038853e-19	Inf
ENSG00000070367	0.10406101788151051	9.874852208550406e-4	0.0012157219166776655	6.711200747027699
ENSG00000070371	0.6377317708325162	1.3553694969597992e-34	3.7341345431443115e-34	Inf
ENSG00000070404	1.0390185861400982	2.4576301301897096e-29	6.035830059237188e-29	Inf
ENSG00000070413	0.19777045740248667	1.9467171102636863e-10	2.9939609682603227e-10	21.929253791703623
ENSG00000070423	0.5204073524619075	2.388050961309365e-46	8.599936228517496e-46	Inf
ENSG00000070444	0.49070614928313133	3.5146675809397557e-37	1.027868535863859e-36	Inf
ENSG00000070476	0.03484870057229482	0.27741321797900176	0.29549435640265925	0.86884660389505
ENSG00000070495	0.3708866724084628	6.997834420134619e-26	1.5885132831231126e-25	Inf
ENSG00000070501	-0.20165174816014425	3.1253964270769393e-10	4.779673298230181e-10	21.461478727596674
ENSG00000070526	-0.44998959046984244	6.854255027639462e-5	8.845074729076639e-5	9.332976233997714
ENSG00000070540	-0.0031438626311903126	0.930348762922814	0.9357417564918041	-2.6784295180512583
ENSG00000070601	-1.0584815986296512	2.6268077736900186e-18	4.995130557174327e-18	Inf
ENSG00000070610	-0.5694173505904175	6.962185873797489e-60	3.423372071197982e-59	Inf
ENSG00000070614	0.3443613774024298	1.24136539370152e-14	2.1545886528968597e-14	31.468942410613753
ENSG00000070669	0.6313066391532377	5.21731726609044e-22	1.0848348369446083e-21	Inf
ENSG00000070718	0.016367506150603672	0.6350399857769733	0.6544197995844087	-0.6385242960948814
ENSG00000070729	-0.91743943113506	2.0775046894976706e-28	4.993236293207634e-28	Inf
ENSG00000070731	-2.0142067926613674	1.8067034653766814e-55	8.066611968325671e-55	Inf
ENSG00000070748	0.25670162205746355	1.960832512884863e-4	2.485519412850868e-4	8.299610132177957
ENSG00000070756	0.8200303186859962	4.444521712591509e-53	1.876039056220691e-52	Inf
ENSG00000070759	-0.06984482295921109	0.10147020392564034	0.11195150010330744	2.0709606157849407
ENSG00000070761	0.19369440928031245	2.667498249559444e-9	3.971781673390043e-9	19.344051052722673
ENSG00000070770	0.5270662223905527	1.991253936058254e-58	9.504639068513352e-58	Inf
ENSG00000070778	-0.9751251721676647	4.579738191353173e-81	3.716195517461207e-80	Inf
ENSG00000070785	0.06779151888636596	0.06000030371965927	0.06720726280253023	2.6304017104348563
ENSG00000070808	-2.360736558419071	7.078694620971521e-72	4.6441475972665125e-71	Inf
ENSG00000070814	0.41212207689964725	2.125020068543035e-30	5.334627877164369e-30	Inf
ENSG00000070831	0.04779291673502897	0.055720299296507424	0.06258939955413471	2.7065254662020184
ENSG00000070882	-0.4771219755684931	7.174166223018762e-20	1.4215848754396307e-19	Inf
ENSG00000070915	-7.636663703719312	3.0300690967461855e-176	4.942042696793029e-174	Inf
ENSG00000070950	0.46314430601248374	1.967714982116211e-44	6.802338142923994e-44	Inf
ENSG00000070961	-0.35773851029385345	4.324411134610276e-12	7.014534620138598e-12	25.683041667645664
ENSG00000071051	0.9341507939178183	5.693517285391662e-63	3.0179157271608065e-62	Inf
ENSG00000071054	1.698485553012173	2.191455508290192e-145	1.1874631010037553e-143	Inf
ENSG00000071073	-0.5920099593057985	3.5685203883414356e-32	9.307942992779276e-32	Inf
ENSG00000071082	0.7354987561555274	3.967771300489993e-47	1.4529490325772742e-46	Inf
ENSG00000071127	-0.3738557959986098	1.8618829245033523e-27	4.369397194050313e-27	Inf
ENSG00000071189	-0.09612107586411452	0.003463083989187225	0.0041458382166502964	5.481495831249872
ENSG00000071205	0.787181944645965	1.0294098720256496e-55	4.615083840774696e-55	Inf
ENSG00000071242	0.21406431652201038	2.0604475387440523e-7	2.8970602893892666e-7	15.054398831690277
ENSG00000071243	0.4517251237280337	1.9175541447426463e-37	5.637222080164485e-37	Inf
ENSG00000071246	2.1463906764198177	1.9767224843813685e-146	1.1041213602828807e-144	Inf
ENSG00000071282	-0.3529322787897501	4.624185890624862e-8	6.637957390960351e-8	16.52787638266535
ENSG00000071462	-0.1662312582055521	4.6730758630256397e-8	6.705777522958665e-8	16.51771120533982
ENSG00000071537	-0.08698432904172526	0.01997521997453031	0.02300655587773387	3.74870072833181
ENSG00000071539	1.2023052742780018	4.330091003521408e-68	2.6108607862267716e-67	Inf
ENSG00000071553	-0.4517563235743777	1.1074272815811121e-62	5.826496439544497e-62	Inf
ENSG00000071564	0.3870484241637299	5.251849818642811e-31	1.3352715595021707e-30	Inf
ENSG00000071575	0.3034198855970532	2.2373843967845003e-10	3.433547187763944e-10	21.7922571559632
ENSG00000071626	0.49695556540379415	9.916982598107915e-72	6.477612582104129e-71	Inf
ENSG00000071655	0.04948325734035074	0.14330044419474844	0.15643064351893093	1.6850293838951798
ENSG00000071794	-0.6080537580287081	1.332412018037021e-25	3.004097320180234e-25	Inf
ENSG00000071859	0.15186519174540733	3.104398803570728e-7	4.333140306909591e-7	14.651802694481255
ENSG00000071889	-0.0481354946182504	0.05351041203150226	0.06018168668003046	2.74831847481896
ENSG00000071894	0.2869890503829996	4.820619509555632e-18	9.105304481858987e-18	Inf
ENSG00000071909	-4.996711708419323	1.6589525904022395e-128	5.1440145911521915e-127	Inf
ENSG00000071967	-0.5756585157450971	7.987330400600283e-20	1.5802202672706285e-19	Inf
ENSG00000071991	-1.9912125577301227	2.3094405896428086e-38	6.967624124505033e-38	Inf
ENSG00000071994	-0.2502047431348919	1.1296920976719803e-20	2.277537467618047e-20	Inf
ENSG00000072041	-1.7056808751206711	2.4416393088494872e-25	5.476228977906372e-25	Inf
ENSG00000072042	-0.8837890937298862	1.1389333955909678e-78	8.766400982580787e-78	Inf
ENSG00000072062	6.127656983210029e-4	0.9789558151111339	0.9803382663757964	-3.909223390772234
ENSG00000072071	-1.14413204232583	1.0644632606083357e-74	7.425746698255756e-74	Inf
ENSG00000072110	0.8419822552513312	4.043414911787419e-43	1.3544484947885151e-42	Inf
ENSG00000072121	0.17265416439604367	5.76134937625874e-10	8.746054386334703e-10	20.85724831543486
ENSG00000072133	-3.7038371726076376	1.163671972343467e-54	5.0937976030386325e-54	Inf
ENSG00000072134	0.1775442567375672	2.447096348753924e-9	3.648609694503748e-9	19.42891962931178
ENSG00000072135	0.5507310586310202	3.3242108648332616e-54	1.438521602691178e-53	Inf
ENSG00000072163	-0.06656497820770578	0.15126537136021154	0.16478347628139528	1.623058653912833
ENSG00000072195	-0.6788593553743901	1.1610741765589197e-14	2.0163032175975278e-14	31.532793882600284
ENSG00000072201	-1.2541626646577766	7.350778016929509e-56	3.30551942255639e-55	Inf
ENSG00000072210	-0.5848112390271645	4.457149800582445e-25	9.912205242364286e-25	Inf
ENSG00000072274	-0.13677379821254237	0.07979496133252731	0.08864295186851386	2.3303182261571544
ENSG00000072310	0.683472852977101	9.001948073925584e-19	1.7303685690716118e-18	Inf
ENSG00000072364	0.09751844971952466	0.004914116528459466	0.005844337215923427	5.136420601640367
ENSG00000072401	-0.057967693189271106	0.08295182551881042	0.09206834121890424	2.288637969492729
ENSG00000072415	-1.4429206974857334	6.31734845900595e-139	2.7623579990988486e-137	Inf
ENSG00000072422	1.5053729961512259	6.808288099346222e-58	3.201014093408385e-57	Inf
ENSG00000072501	-0.2520077207029164	3.990464549939357e-18	7.55040334217064e-18	Inf
ENSG00000072506	-0.6064020955389475	4.0547127067148014e-86	3.7617954633969517e-85	Inf
ENSG00000072518	0.020405603376662095	0.40199464664774764	0.4222393538655824	0.3135873333725844
ENSG00000072571	0.8755289117601923	3.5384866433390147e-43	1.187993354319871e-42	Inf
ENSG00000072609	0.9940033691206711	7.74325972448212e-123	2.030427107818382e-121	Inf
ENSG00000072657	-0.4425816914425949	8.371148817773313e-4	0.001034500963917887	6.872801092577988
ENSG00000072682	1.580337753182772	1.8883672641333505e-66	1.0837181589730803e-65	Inf
ENSG00000072694	1.5889580729045871	1.9224266194002716e-56	8.773021310133864e-56	Inf
ENSG00000072736	0.05987415746777223	0.15780865902957994	0.1716592789630818	1.5739129926766176
ENSG00000072756	-1.0920209220059287	2.2162422381049805e-100	2.950768237019774e-99	Inf
ENSG00000072778	-0.11331331868676572	0.0010722049788652386	0.0013189277626738099	6.629616375170315
ENSG00000072786	1.2972055126974453	2.071929500985447e-167	2.379800715568496e-165	Inf
ENSG00000072803	-0.20725614619374808	9.598417217640285e-13	1.583554367992242e-12	27.171376519152094
ENSG00000072818	0.9297112223258076	4.79650151863525e-94	5.350953472567778e-93	Inf
ENSG00000072832	0.09471032398627761	0.09748144181252766	0.10765996180676639	2.114869510300362
ENSG00000072840	-1.1206388039765116	2.455094832471671e-54	1.064962678659919e-53	Inf
ENSG00000072849	0.016587108498548164	0.4789181032741484	0.49956218114616013	0.0017512758629514315
ENSG00000072858	-0.41342024548178863	1.685257833885385e-11	2.6873831903275938e-11	24.339867923806043
ENSG00000072864	0.3829850743684405	1.0668004013917943e-30	2.6955096121921246e-30	Inf
ENSG00000072952	0.4403567151992106	1.246624671226254e-15	2.2175208188134148e-15	33.74106829612311
ENSG00000072954	-1.6544400433864286	5.603785316618112e-100	7.364845972122595e-99	Inf
ENSG00000072958	0.16997914050150031	6.122646457014835e-14	1.0430370139326505e-13	29.891985090468733
ENSG00000073008	-0.021852415957582142	0.5623807151835396	0.5826354230225199	-0.33360151914306724
ENSG00000073050	0.2858594022288788	1.094599107343506e-24	2.412555600104403e-24	Inf
ENSG00000073060	4.363371753849921	2.3320722189122395e-174	3.48955026517969e-172	Inf
ENSG00000073067	-9.114009892087169e-4	0.9949075822728568	0.9952343268153815	-5.341539409701471
ENSG00000073111	0.29033330818988523	6.040545122334196e-11	9.445953110764213e-11	23.08284940162144
ENSG00000073146	1.184426090667743	6.447389390574321e-27	1.4958310236168873e-26	Inf
ENSG00000073150	-2.7821889259644825	1.5274250848678299e-46	5.523792269222684e-46	Inf
ENSG00000073169	-0.08889667754736806	0.0037453968396956184	0.004478550033389702	5.403967329421258
ENSG00000073282	0.19968697249120587	0.03607923180296914	0.040984278500238655	3.1527189264336215
ENSG00000073331	0.623195382913031	2.4711173694276683e-60	1.2314061807322112e-59	Inf
ENSG00000073350	-1.5656339172521916	1.857902222712563e-119	4.385294537256426e-118	Inf
ENSG00000073417	0.534840666270624	5.616958126565294e-32	1.458334718947468e-31	Inf
ENSG00000073464	0.13695250076182253	0.013681812873395788	0.01590976529053795	4.1247845048707115
ENSG00000073536	0.4465919321415501	8.004405185343128e-36	2.26849432793999e-35	Inf
ENSG00000073578	-0.2584822838988943	6.021817051614993e-8	8.604103032136708e-8	16.26844147190854
ENSG00000073584	-0.03652700705314845	0.10386529456525104	0.1145010445663565	2.0455673317847287
ENSG00000073605	0.9960591530215656	9.731379936225385e-55	4.275829923486962e-54	Inf
ENSG00000073614	-1.3951098102621816e-4	0.9957687774155806	0.9959640644278593	-5.508473037973227
ENSG00000073670	1.5068146280538122	3.302882737506454e-59	1.6008920489964416e-58	Inf
ENSG00000073711	-0.6394663709965208	2.8677925165455857e-19	5.583585525230811e-19	Inf
ENSG00000073712	-0.48137308505324994	1.047715407532004e-31	2.7004169242804967e-31	Inf
ENSG00000073737	1.7818005238068073	2.0209334512179217e-42	6.671002750326715e-42	Inf
ENSG00000073754	2.3207487023987157	7.620443131469656e-23	1.613938806314376e-22	Inf
ENSG00000073756	-1.3322912916762155	2.9012472310269936e-30	7.264252738417296e-30	Inf
ENSG00000073792	-2.2027543874948208	1.1572590395198742e-62	6.086712329754643e-62	Inf
ENSG00000073803	0.28183018336145316	2.4261464696942e-16	4.4011176644102325e-16	35.35050620855721
ENSG00000073849	-2.3308846291440597	3.44120172629739e-94	3.849519900954076e-93	Inf
ENSG00000073861	2.190904677300514	2.1639113324903867e-109	3.774694527584835e-108	Inf
ENSG00000073910	-1.0974960162006175	6.028452952806241e-70	3.800698402020479e-69	Inf
ENSG00000073921	0.1837629293022088	1.9781768544024225e-7	2.784265144572274e-7	15.094111395691515
ENSG00000073969	-0.19622748150338634	6.915799543662935e-8	9.85812712437882e-8	16.132384441479424
ENSG00000074047	1.3260868436758164	2.411395134603052e-66	1.3790271614788141e-65	Inf
ENSG00000074054	0.06996453731375456	0.00931158980631772	0.010922530068064757	4.505945025439045
ENSG00000074071	-0.014593852119970625	0.48872893707371734	0.5092422515602332	-0.03697321758892094
ENSG00000074181	1.3184271246881993	6.114937309593631e-77	4.516966826063049e-76	Inf
ENSG00000074201	0.36475442869136154	4.831739613218799e-33	1.2866232341485487e-32	Inf
ENSG00000074211	0.5742834999336103	9.653633910324849e-5	1.2386969481346732e-4	8.99615651579847
ENSG00000074219	-0.40754168877505836	2.4793987571118793e-20	4.9612309812899954e-20	Inf
ENSG00000074266	0.23572385252857944	5.433110469779892e-15	9.516111658302196e-15	32.282453273423585
ENSG00000074276	0.31377836907819623	0.0195005946208598	0.02247101160563963	3.772801841604665
ENSG00000074317	0.25095242653303246	0.003756012172965662	0.004490914048901836	5.401197995083933
ENSG00000074319	-0.37679851897577865	2.953687557636645e-51	1.1886169273390989e-50	Inf
ENSG00000074356	0.1601857810368645	1.2754897262903537e-11	2.042135804043945e-11	24.61444110977017
ENSG00000074370	0.26439283365462496	6.363396330581088e-6	8.512712774916137e-6	11.673941378467793
ENSG00000074410	-0.8348318296864042	4.346396345947153e-25	9.672496166243425e-25	Inf
ENSG00000074416	0.6756999423387753	1.6268382974069283e-34	4.473736744344462e-34	Inf
ENSG00000074527	-2.0138772668454967	5.372985577607841e-71	3.4555755035798066e-70	Inf
ENSG00000074582	0.017207845703497846	0.4057093383348942	0.42600394696723903	0.29817390863861853
ENSG00000074590	0.26882778573468846	9.57773703168725e-7	1.314923324804874e-6	13.541730887262432
ENSG00000074603	-0.30161430226935426	1.3121409066704358e-28	3.16629948036615e-28	Inf
ENSG00000074621	-0.4183149427486516	1.7426296677409248e-26	4.00652521579567e-26	Inf
ENSG00000074657	1.1376737741131338	6.050857142696705e-99	7.716143862187902e-98	Inf
ENSG00000074660	1.4373940918902124	9.949806138044017e-141	4.5842185907202795e-139	Inf
ENSG00000074695	0.4226272242999342	4.500504878129053e-22	9.36982825661027e-22	Inf
ENSG00000074696	-1.5226620443067203	5.683346707813347e-148	3.3224152259654367e-146	Inf
ENSG00000074706	-0.749228848056324	1.0706654324214429e-25	2.4223267031202296e-25	Inf
ENSG00000074755	0.16797548632786735	9.760388198336519e-9	1.4302958806367351e-8	18.062799396478134
ENSG00000074800	-0.8090476843693668	1.085389439335248e-38	3.3033591631942334e-38	Inf
ENSG00000074803	-11.608053507619786	5.732445707813165e-194	2.0325258585746246e-191	Inf
ENSG00000074842	0.9532532906397083	5.55977121460261e-103	8.024767124793677e-102	Inf
ENSG00000074855	0.11697879963109872	0.0013736835359792194	0.001680778580031588	6.3868159597542755
ENSG00000074935	0.2525692195275236	3.9167171900904436e-10	5.971922723228487e-10	21.238781950595243
ENSG00000074964	-0.4533478687092752	2.152476271018294e-19	4.2079453410413976e-19	Inf
ENSG00000074966	-0.3574025415550681	1.5845141315218078e-6	2.1593771294385597e-6	13.045688584474041
ENSG00000075035	-3.3731994364426394	6.153917995874874e-105	9.336781629090158e-104	Inf
ENSG00000075073	0.06129632180464138	0.44757379712778445	0.46848470229458117	0.12622853087825742
ENSG00000075089	-0.1643720944261147	5.41440962115644e-8	7.750484546345581e-8	16.372925303353384
ENSG00000075131	0.32507513239877917	4.7135365416648307e-14	8.062693339753895e-14	30.149250554852223
ENSG00000075142	-0.212833459291187	8.677671734130043e-13	1.4341151685445438e-12	27.270501017443653
ENSG00000075151	-0.17675671400060877	5.405906678411531e-8	7.739671517283363e-8	16.3743214198036
ENSG00000075188	0.0545888177878995	0.03393934676543478	0.0385911005120079	3.215378119012734
ENSG00000075213	1.1064265067281562	4.755554404939406e-24	1.035970246354504e-23	Inf
ENSG00000075218	1.8055989242102453	4.754897161779298e-105	7.227620942089501e-104	Inf
ENSG00000075223	-0.7067843984517754	4.4392285810785465e-13	7.407798051707703e-13	27.93112562563778
ENSG00000075234	-0.4234678780335675	1.1648299160997187e-19	2.295044205313652e-19	Inf
ENSG00000075239	-1.1188015308121975	9.081439864100274e-85	8.102750775901284e-84	Inf
ENSG00000075240	1.7495710455432623	2.7405393874813195e-39	8.460760441003279e-39	Inf
ENSG00000075275	0.038318295176543546	0.6079157045491153	0.6276936980424559	-0.5223353976821686
ENSG00000075290	-2.797156328020843	2.014575804541059e-123	5.404232133563268e-122	Inf
ENSG00000075292	0.22420815327203789	6.454313538423923e-12	1.0410389024099504e-11	25.288221644263675
ENSG00000075303	-0.25949333619247744	2.4423912233688252e-12	3.984336952705095e-12	26.248642312913127
ENSG00000075336	-0.34567473148091454	4.7712137605345396e-20	9.488903357434257e-20	Inf
ENSG00000075340	1.9856642257308428	4.769290432486749e-47	1.7421528993025504e-46	Inf
ENSG00000075391	0.4174730808822952	7.731512910098659e-27	1.7901898859129634e-26	Inf
ENSG00000075399	-0.18178355495818915	1.125139300189313e-9	1.692274251760208e-9	20.19719252475839
ENSG00000075407	0.11380483452896001	0.004966402688551536	0.005905229120819097	5.125994294997138
ENSG00000075413	0.1482106145508395	1.2409981974681475e-8	1.8136810574108858e-8	17.825322210478642
ENSG00000075415	-0.4653270879173285	1.3242497928596168e-44	4.588594459643159e-44	Inf
ENSG00000075420	0.850383195468128	2.6602621173176707e-70	1.6889402543188482e-69	Inf
ENSG00000075426	-0.3238292066181825	3.4292633889742276e-9	5.088825937054831e-9	19.096218692693974
ENSG00000075461	-1.8422267663761471	1.5721175531636158e-38	4.759836141098677e-38	Inf
ENSG00000075539	0.6649920060904292	5.273210249013115e-70	3.329696444498796e-69	Inf
ENSG00000075568	-0.014399390865525736	0.5956148144942919	0.6153466538545576	-0.4698432447490124
ENSG00000075618	1.1631490678975152	2.4717140690434326e-86	2.3036375123484792e-85	Inf
ENSG00000075624	0.8529569032183425	1.6744837798869314e-64	9.189377674951497e-64	Inf
ENSG00000075643	-1.7210723836344326	2.165317369745457e-56	9.862140826737895e-56	Inf
ENSG00000075651	0.7894634181119796	5.54701082523583e-37	1.6143342664981054e-36	Inf
ENSG00000075673	-7.055742107592819	3.071863624500118e-227	5.010209571559693e-224	Inf
ENSG00000075702	1.175979642747963	3.0871235588920414e-75	2.18347724395183e-74	Inf
ENSG00000075711	-0.32504241942526707	1.1718499352114054e-13	1.984103855839097e-13	29.248507054517475
ENSG00000075785	-0.04422352393637798	0.19472289674996632	0.21018732269966584	1.3237966540369743
ENSG00000075790	0.695582583938737	1.6660603620349039e-49	6.439204858954806e-49	Inf
ENSG00000075826	1.0642373726688763	2.0163997217104798e-66	1.155568498281726e-65	Inf
ENSG00000075856	0.19272884569425805	2.5576594248200635e-19	4.989286594763214e-19	Inf
ENSG00000075884	1.9899132246848823	5.106867542356062e-176	8.246832635230433e-174	Inf
ENSG00000075886	2.532465024724852	2.8763656498614044e-44	9.90363600363933e-44	Inf
ENSG00000075891	-0.24145552098180081	0.006457121758509913	0.007634888783623075	4.86736272331672
ENSG00000075914	-1.02531792815408	3.5307198106154153e-115	7.216295753275366e-114	Inf
ENSG00000075945	0.051793630714449486	0.17064911238339664	0.18497288648722	1.4830121259924447
ENSG00000075975	-0.7238471687401089	4.449002892497044e-87	4.2261640755169936e-86	Inf
ENSG00000076003	0.35350856087921806	5.341695452849984e-19	1.033365589324911e-18	Inf
ENSG00000076043	-0.22207772754389066	1.7775822711058818e-11	2.8329457535408378e-11	24.287119219928716
ENSG00000076053	0.11564300845719877	8.225126549391926e-4	0.0010168408551548725	6.890037300578993
ENSG00000076067	0.5575638168666551	3.618895561234654e-49	1.3881511430794263e-48	Inf
ENSG00000076108	0.1912068252341345	2.6450068090989017e-15	4.6668175093469376e-15	32.99913095139373
ENSG00000076201	-0.48541863801389923	3.322592943758738e-51	1.3354236301800151e-50	Inf
ENSG00000076242	-0.4500562927296218	1.411429999541346e-36	4.0664941339903464e-36	Inf
ENSG00000076248	-0.4185221429980512	3.630495586900867e-41	1.1647006888739799e-40	Inf
ENSG00000076258	-1.2018619076618586	9.183915119499574e-58	4.3067756066428426e-57	Inf
ENSG00000076321	0.4512495489604462	1.7429039726016503e-38	5.270071151860014e-38	Inf
ENSG00000076344	-0.2471939090441071	0.026764704489032204	0.030623102786118222	3.454898773975656
ENSG00000076351	-0.1863115450009588	6.160920721087526e-6	8.24737299135551e-6	11.705607586213173
ENSG00000076356	1.0468655048302906	5.848484515669197e-77	4.322101606278414e-76	Inf
ENSG00000076382	-0.11085803933447465	0.14434180584281106	0.1575303260838894	1.6767196799315167
ENSG00000076513	0.5104065790122588	4.591034705268359e-19	8.896254727685273e-19	Inf
ENSG00000076554	-0.7066374052522029	1.115309244685556e-33	3.0137000962262127e-33	Inf
ENSG00000076555	-0.7294344212168484	6.8517360196905685e-47	2.495574240311594e-46	Inf
ENSG00000076604	-0.6350598102581151	1.0424391950804512e-50	4.139806007246691e-50	Inf
ENSG00000076641	2.1624718504026763	2.828541062185815e-112	5.3210501412053795e-111	Inf
ENSG00000076650	0.28852674784286214	1.729234116137241e-21	3.545419036354294e-21	Inf
ENSG00000076662	1.8426700970642118	5.149429652598063e-106	8.099054738078535e-105	Inf
ENSG00000076685	-0.8181267672627067	1.614630002727735e-78	1.2334714447067616e-77	Inf
ENSG00000076706	1.7955918201770067	5.1859379697877345e-129	1.6552377355623864e-127	Inf
ENSG00000076716	-1.2074744240691067	6.454543600455877e-29	1.5698420239104586e-28	Inf
ENSG00000076770	-1.2693157113068954	2.14451796631656e-34	5.882456782815859e-34	Inf
ENSG00000076826	-0.6073381257544965	9.835310684916138e-30	2.436790479583506e-29	Inf
ENSG00000076864	-3.0760008796798295	2.0846435857921133e-115	4.2875834658599454e-114	Inf
ENSG00000076924	-0.1378835649998359	1.5990958644487194e-13	2.698246797967992e-13	28.941154033342237
ENSG00000076928	1.03592269655386	4.742942170453146e-139	2.0794996451637314e-137	Inf
ENSG00000076944	0.04201185545157159	0.17355835624114654	0.18793897160357856	1.4634582044612667
ENSG00000076984	0.11334625354893206	1.3423127774681055e-6	1.8339019434163848e-6	13.209062817623298
ENSG00000077009	-1.713347433078618	9.206572600422449e-28	2.177166871290273e-27	Inf
ENSG00000077044	2.209453756294757	4.406060649577553e-163	4.153921918763578e-161	Inf
ENSG00000077063	0.22948526150443527	0.031130105561200078	0.03548588354089833	3.302489497613462
ENSG00000077092	-0.26687779179044585	8.957913420798671e-8	1.272346668059099e-7	15.877232558182486
ENSG00000077097	-1.0389118119614047	2.0247959835475825e-100	2.700279843962475e-99	Inf
ENSG00000077147	-0.11461432169235222	8.187134440525668e-5	1.0540071254635223e-4	9.157635755210103
ENSG00000077150	0.6339156020495679	5.680132589372723e-50	2.215278874525804e-49	Inf
ENSG00000077152	0.3075128413184738	4.1875756948817513e-13	6.992869825281188e-13	27.98865440005447
ENSG00000077157	-0.162126694245071	0.005451340179247151	0.006466280605346984	5.034666926005644
ENSG00000077232	-0.08764044603967487	0.015145490469318611	0.017565451863371013	4.024099713251551
ENSG00000077235	-0.23545256245621013	1.7560955402274763e-18	3.3546402273495126e-18	Inf
ENSG00000077238	1.421633277507834	2.3188487041499585e-130	7.655955944268384e-129	Inf
ENSG00000077254	-0.32477684384312894	1.0154125955042139e-29	2.515015859175965e-29	Inf
ENSG00000077264	0.36466655488846134	0.0012944419907251847	0.0015860828539349232	6.444900574302578
ENSG00000077274	-3.0212571966077864	2.1087739333695453e-25	4.735522904207254e-25	Inf
ENSG00000077279	0.4122574115664294	1.978777790658508e-5	2.603570971736065e-5	10.556015475546488
ENSG00000077312	0.3839077534422354	2.063875540771998e-52	8.574072865509753e-52	Inf
ENSG00000077327	-1.1223410929212567	4.1376088051343207e-20	8.240859642415529e-20	Inf
ENSG00000077348	0.7520354746082096	1.4264972233196526e-75	1.0151033905909047e-74	Inf
ENSG00000077380	-0.17622780927753529	2.1174650228937355e-7	2.9749207100867276e-7	15.027877967000217
ENSG00000077420	3.281968750051714	2.042127006737343e-134	7.621760064047154e-133	Inf
ENSG00000077454	-0.3143481537999255	4.2028440996012565e-24	9.162997896604262e-24	Inf
ENSG00000077458	0.531607829931916	3.283047200120227e-53	1.3890142628783632e-52	Inf
ENSG00000077463	0.17356144816273023	7.36039251864692e-17	1.3517396912412033e-16	36.7368005696771
ENSG00000077498	0.6570231739074393	1.9816859782450357e-8	2.8783772646875533e-8	17.363454027780406
ENSG00000077514	-0.3113440056237679	5.526409690596584e-13	9.193772139293175e-13	27.71508155664248
ENSG00000077522	-0.35291142307353024	0.015291635346100988	0.01772990491895266	4.014613559093144
ENSG00000077549	0.16864086870593856	3.10672610408789e-11	4.914714137504703e-11	23.736202647195647
ENSG00000077585	0.1874334051130661	0.010664509340665953	0.01247315506247843	4.371624941235262
ENSG00000077616	-0.7358399335065184	1.926000784602427e-28	4.6331965777087885e-28	Inf
ENSG00000077684	-0.4129694805874982	2.233361879933784e-17	4.148762216596813e-17	Inf
ENSG00000077713	0.8262764683709999	1.358320757643665e-47	5.019078286626229e-47	Inf
ENSG00000077721	-0.14974327284126585	1.2510425427036843e-10	1.9364623584983477e-10	22.3649882804374
ENSG00000077782	0.18508734362556456	9.95112249520686e-4	0.001224926852051501	6.7036484716911335
ENSG00000077935	0.8421912844329227	1.5055773829951896e-19	2.9557013862122705e-19	Inf
ENSG00000077942	-2.307565254819991	1.4757107794640468e-78	1.1305233824827902e-77	Inf
ENSG00000077943	-0.10794805180191003	0.15040620779956634	0.16391321991253022	1.6293952707280577
ENSG00000077984	2.1661187615179194	3.093461735005664e-123	8.230727715814417e-122	Inf
ENSG00000078018	1.0372683712539752	2.6004786934070823e-37	7.618790639387374e-37	Inf
ENSG00000078043	0.23148368056330468	1.7760382372841594e-6	2.4165498999002786e-6	12.933167279682522
ENSG00000078053	-2.981563118549781	2.322570065315112e-108	3.9173854979616824e-107	Inf
ENSG00000078061	-0.36305248143042085	8.743855941988917e-39	2.6686431589416027e-38	Inf
ENSG00000078070	-1.1319653244390475	5.2200847853528184e-70	3.2987052634290766e-69	Inf
ENSG00000078081	1.0464679361252687	5.560474891682138e-23	1.1813383546090355e-22	Inf
ENSG00000078098	1.565904784059704	2.5164410152882746e-80	2.0040602030933476e-79	Inf
ENSG00000078114	-1.7150802729966772	5.7085991411798444e-58	2.6878536949377384e-57	Inf
ENSG00000078124	0.2168569085514287	7.187613497823589e-7	9.917933684391096e-7	13.823750057516072
ENSG00000078140	-0.17306459374821054	5.632346905137278e-11	8.816082343837716e-11	23.151858560132926
ENSG00000078142	0.1446521045811752	1.662551914446572e-5	2.194401693341716e-5	10.72699408840502
ENSG00000078177	-0.14818358635947146	2.429499916265954e-4	3.069337229612526e-4	8.088571738966952
ENSG00000078237	0.056132771515617	0.18786075974279834	0.20298171523054262	1.3677617182923063
ENSG00000078246	0.3775968404617548	3.5857586415379384e-28	8.56402451947339e-28	Inf
ENSG00000078269	-0.34098357625283704	4.576425941127447e-15	8.031149892380962e-15	32.46013445066104
ENSG00000078295	2.1911548280384365	6.553024038996386e-31	1.663240306194072e-30	Inf
ENSG00000078304	-0.15268094577815228	5.498370642641698e-13	9.15085971239654e-13	27.719802257777424
ENSG00000078328	-2.076795224702148	8.564042729796803e-55	3.766977802669521e-54	Inf
ENSG00000078369	0.30907118826975133	1.4502505713749683e-21	2.9782909618642324e-21	Inf
ENSG00000078399	-1.1020515509297713	1.3762049538222506e-16	2.5098851388617813e-16	36.043653389117154
ENSG00000078401	1.26338403445989	2.4478480579557175e-53	1.0386160724572777e-52	Inf
ENSG00000078403	0.29272700323587053	4.1268028746743275e-25	9.1951031264943e-25	Inf
ENSG00000078487	-0.2313613503514723	3.3657092695627232e-6	4.540506053479571e-6	12.302467546083518
ENSG00000078549	1.2707256184251121	1.4634832063636002e-16	2.668464068841847e-16	36.043653389117154
ENSG00000078579	1.0924846589465795	3.176652934280172e-21	6.4650872670463696e-21	Inf
ENSG00000078589	1.45001986226172	3.091726359976516e-70	1.9598156599773407e-69	Inf
ENSG00000078596	0.08074001530054836	0.24403018646666685	0.2612321043102741	1.0395744920257806
ENSG00000078618	0.4065563380647976	4.4680897009375176e-36	1.2740304724176734e-35	Inf
ENSG00000078668	-0.2708121360455587	2.304927270097228e-20	4.6172149073060415e-20	Inf
ENSG00000078674	-0.04418453547027049	0.31337744189356426	0.3323700141295378	0.6974852579902286
ENSG00000078687	-0.01726110566364315	0.6927085786950662	0.7107943956285957	-0.8992453426781644
ENSG00000078699	0.06824654847559886	0.027750250621726917	0.03173291647201613	3.4181534452982976
ENSG00000078725	-0.03421945009146192	0.8549231084067704	0.8648387953925712	-1.856074951594541
ENSG00000078747	-0.20910968971085914	4.108712679054053e-17	7.5832413483503e-17	36.7368005696771
ENSG00000078795	-0.45032340710069724	1.040794775223737e-12	1.7153761907739642e-12	27.09137156452497
ENSG00000078804	-0.25031951066460134	3.523191644421767e-10	5.379499095036611e-10	21.34325566952194
ENSG00000078808	0.08198391278289172	0.0019320176387436685	0.002347028726940953	6.052255335016595
ENSG00000078814	0.723228021720115	2.0257573490572683e-30	5.0877890919501154e-30	Inf
ENSG00000078900	2.0722124881299906	7.318176452389376e-64	3.952299931737441e-63	Inf
ENSG00000078902	-0.3771339474138404	7.533217575497034e-36	2.137185226236852e-35	Inf
ENSG00000078967	-0.3632798332404605	4.601477347443296e-26	1.0487715977752956e-25	Inf
ENSG00000079101	-3.4541057245147546	5.481923427366847e-131	1.8397154547397795e-129	Inf
ENSG00000079102	0.07192052006802985	0.2582066346082113	0.27599123208990933	0.96443440526308
ENSG00000079112	-1.024800178184474	3.378192894982249e-15	5.945007133918913e-15	32.747816523112824
ENSG00000079134	0.729410833890632	9.915080973874753e-79	7.649714791102044e-78	Inf
ENSG00000079150	0.34956591729903075	2.7148097383748084e-19	5.290781076937881e-19	Inf
ENSG00000079156	-0.7263771845837041	1.012496202265026e-16	1.8525704575883525e-16	36.043653389117154
ENSG00000079215	2.923381192704821	6.0750242209308336e-117	1.3071720981976504e-115	Inf
ENSG00000079246	0.05509718381108488	0.0788899323935743	0.08767937290215992	2.3423048220355684
ENSG00000079257	0.7149744614939052	7.95140296570799e-47	2.889647557279352e-46	Inf
ENSG00000079263	1.4273890978102661	3.2995948596660015e-91	3.440945790355018e-90	Inf
ENSG00000079277	0.5966484572188165	3.475507042717135e-70	2.1996709300239219e-69	Inf
ENSG00000079308	-0.4192644442716678	1.5446741019695682e-11	2.4651305873897903e-11	24.426192248551523
ENSG00000079313	0.5893429158512936	3.2351781674427074e-58	1.5334424850622076e-57	Inf
ENSG00000079332	-0.025713930932575377	0.26942809805711737	0.2874769252460803	0.9076697002351751
ENSG00000079335	-0.6840499301314957	1.0535186178793535e-34	2.9093953026773206e-34	Inf
ENSG00000079337	-1.945233755682641	2.3127136201837527e-103	3.370898940589545e-102	Inf
ENSG00000079385	-1.245249140776225	1.7946450610255865e-36	5.157825717238293e-36	Inf
ENSG00000079387	0.19432447484221926	1.2737852822610183e-12	2.0930322338985704e-12	26.892426281631387
ENSG00000079432	0.2731244329270076	1.540326300203001e-19	3.0224641429633e-19	Inf
ENSG00000079435	-0.5242124918663085	5.972760589454704e-15	1.0446726564504689e-14	32.193505787407084
ENSG00000079459	-0.947453899433532	2.0976313217198775e-86	1.9583495625215342e-85	Inf
ENSG00000079462	-0.309842791926217	2.055375537016121e-24	4.5112602622437e-24	Inf
ENSG00000079482	-1.1202550001591831	4.61423947115715e-112	8.640441535542264e-111	Inf
ENSG00000079557	-3.4234195377325536	2.152130011660749e-65	1.2066428494392167e-64	Inf
ENSG00000079616	-0.055547639402581735	0.02876494580936858	0.03285638112968706	3.382201027867007
ENSG00000079689	3.7692842042389816	2.3578168469399894e-78	1.7961696764872127e-77	Inf
ENSG00000079691	-1.2148453243897632	1.066842553138203e-86	1.0046306028685965e-85	Inf
ENSG00000079739	0.5069081198145325	6.110788316760955e-23	1.297240107332698e-22	Inf
ENSG00000079785	-0.3474302076562722	5.928224081728123e-47	2.161621613525278e-46	Inf
ENSG00000079805	0.1643288947777601	2.4346870917307344e-5	3.1915886888063236e-5	10.352374734177939
ENSG00000079819	0.8454452042351094	4.5969040644405436e-63	2.442198869414504e-62	Inf
ENSG00000079841	0.33371046515597663	0.028931825605994246	0.033035429545909135	3.3765812480124855
ENSG00000079931	-3.1250731366284685	4.3919550602755416e-110	7.794644943753436e-109	Inf
ENSG00000079950	0.09192811833932184	0.02018363030177266	0.023235108005499158	3.738581569371085
ENSG00000079974	0.04631049811506721	0.12824374089715626	0.14055879403485105	1.810656553431941
ENSG00000079999	0.09571744837754816	9.679083599329438e-5	1.2417671163774335e-4	8.993680728566506
ENSG00000080007	-0.5181613777076721	0.010421347839102034	0.012197501489469261	4.394251642651638
ENSG00000080031	0.14697111757463863	0.19994490956773045	0.21556725773728738	1.2916878735248478
ENSG00000080166	-0.10451829218346681	0.3524148369366813	0.37217599005680346	0.5228930542988052
ENSG00000080189	0.11771416236795063	8.040838119500984e-7	1.1074655440724628e-6	13.713435339514056
ENSG00000080200	-1.0396661635454116	4.172491135431495e-76	3.009877506363896e-75	Inf
ENSG00000080224	1.3035266051058998	9.592607632175179e-10	1.4469197307017218e-9	20.35382888685431
ENSG00000080293	-1.2361185239356645	5.821393516912501e-35	1.6191495269584395e-34	Inf
ENSG00000080298	0.2905082733387104	3.8571138064396905e-18	7.304020223270795e-18	Inf
ENSG00000080345	0.38919356489842666	2.483625202359811e-28	5.9570480956600755e-28	Inf
ENSG00000080371	0.15983600692581199	4.0949319912841856e-6	5.509225503410465e-6	12.109080997423309
ENSG00000080493	-0.1766724702664034	0.07275672062383128	0.08106723004335895	2.427934153080817
ENSG00000080503	-0.9501357964637811	2.0960630384500877e-82	1.7594847224457504e-81	Inf
ENSG00000080511	-3.3638770068236177	1.6045121943084616e-97	1.963210344273894e-96	Inf
ENSG00000080546	0.410839713278919	3.029757436368705e-11	4.7943478982413484e-11	23.76099940411011
ENSG00000080561	-0.2764116771968208	1.6754704861183397e-10	2.5821528516101407e-10	22.07722723545739
ENSG00000080573	3.1860635828293398	4.417347312220913e-136	1.727744236506549e-134	Inf
ENSG00000080603	-0.07897216868867883	0.00835916693917768	0.009832540947496608	4.612176689562096
ENSG00000080608	0.3489077986299357	2.7494452512992645e-13	4.614473353435995e-13	28.404492217457523
ENSG00000080618	0.20751717719527324	4.59547336070934e-4	5.740821883667994e-4	7.4621637395499985
ENSG00000080709	-0.04765339915129678	0.557728276667601	0.578072457578074	-0.31486562107536364
ENSG00000080802	0.19412248634054355	3.8251638719174905e-10	5.833419612059305e-10	21.26224759952006
ENSG00000080815	-0.18711070358041484	2.0528786611922437e-12	3.3552912079412257e-12	26.42047515470004
ENSG00000080819	0.4343441560309973	2.483136281064095e-24	5.439155619682433e-24	Inf
ENSG00000080822	0.7044807561551703	1.7809515819839965e-73	1.2098009288695954e-72	Inf
ENSG00000080823	0.300876890744326	1.522787490500805e-12	2.4971510124741735e-12	26.715885600262514
ENSG00000080824	-1.0946897552317445	3.178462126904354e-77	2.3649962267249093e-76	Inf
ENSG00000080839	0.4800921133235036	6.320534426741818e-32	1.639178192083941e-31	Inf
ENSG00000080845	0.7665112126497009	4.587247454791523e-76	3.300309042243041e-75	Inf
ENSG00000080854	0.22343240793126973	0.02750056370650433	0.03145401080316169	3.427269462165631
ENSG00000080986	1.5751045468604743	4.515416644219564e-118	1.0144138494107586e-116	Inf
ENSG00000081014	-0.0599992643115005	0.10283217521156222	0.11340812615461357	2.056391708805769
ENSG00000081019	-0.06695344407671447	0.013669581375160202	0.015896675381737103	4.125620904358558
ENSG00000081026	-1.605310524255455	1.05932918469764e-117	2.3507019050909535e-116	Inf
ENSG00000081041	0.5461675277294417	3.733227535754784e-8	5.376506941117927e-8	16.73864179460067
ENSG00000081051	-1.5304791781592064	3.445052585541597e-24	7.524950806238576e-24	Inf
ENSG00000081052	-2.5078086949773204	3.4403520069453036e-96	4.0749557903615034e-95	Inf
ENSG00000081059	0.5928320256105846	8.237178241597691e-15	1.4361130638210406e-14	31.876988165315414
ENSG00000081087	0.510754961173728	9.396088375095567e-32	2.425612557736763e-31	Inf
ENSG00000081138	0.001840467986324839	0.9891300983950957	0.9900406201180737	-4.599231163901761
ENSG00000081148	-1.1684903848490642	4.001426642286448e-65	2.2243786140317645e-64	Inf
ENSG00000081154	9.885908969207483e-4	0.9772984661167384	0.9789791169613072	-3.8409939372945394
ENSG00000081177	-0.44515842220918	7.088145304925655e-47	2.5788010243885218e-46	Inf
ENSG00000081181	-3.159432969377887	9.928685336319845e-55	4.360173878173847e-54	Inf
ENSG00000081189	1.8520571405931021	2.7988478356954327e-134	1.0398452892982349e-132	Inf
ENSG00000081237	2.4550696171352873	3.917280460750661e-179	6.869983259660568e-177	Inf
ENSG00000081248	-1.360632383569777	2.131138471513506e-35	5.98362342406357e-35	Inf
ENSG00000081277	0.7763224177930899	2.710130434286845e-4	3.4188434823434477e-4	7.980696098345149
ENSG00000081307	0.7860129240636745	2.576462701726377e-41	8.286749490269612e-41	Inf
ENSG00000081320	0.8195597053442988	1.481209202769788e-46	5.3578447764859706e-46	Inf
ENSG00000081377	-0.5517189668782827	8.100467784245616e-31	2.0512130035871138e-30	Inf
ENSG00000081386	-0.24137527366364736	7.943137455248096e-12	1.2787737824015048e-11	25.08253180462869
ENSG00000081479	0.7578095076659451	6.021245821854241e-12	9.721492709804264e-12	25.356686756397327
ENSG00000081665	-0.0016862865467124634	0.952359651725475	0.9558172370711031	-3.0742319861255494
ENSG00000081692	-0.005373623367035896	0.8071632119754077	0.8198811725302921	-1.515542632514366
ENSG00000081721	0.29474717296697156	4.069487308071555e-28	9.699450240340065e-28	Inf
ENSG00000081760	-0.7638587395825943	3.810733911051871e-57	1.7652107381214434e-56	Inf
ENSG00000081791	-0.07476150471201123	0.004169651380216935	0.004976729894719225	5.29799309622328
ENSG00000081800	-1.568181012294852	2.038591918188692e-26	4.678813110393015e-26	Inf
ENSG00000081803	-1.5901136565152914	1.4743022457029198e-98	1.8568239094528666e-97	Inf
ENSG00000081818	-0.09854840105183452	0.1708486844695885	0.18515229526239127	1.4818225263716478
ENSG00000081842	-0.14131315149223395	0.3209970279018744	0.3401859340532535	0.6624657440713004
ENSG00000081853	-0.6137539729063293	3.822797574542277e-7	5.319043545536985e-7	14.446801616522269
ENSG00000081870	0.43914324374260216	3.3437553021340466e-40	1.0516129768184787e-39	Inf
ENSG00000081913	-0.3480738946191065	1.343629913353145e-15	2.387731955414011e-15	33.64575811631878
ENSG00000081923	-1.293924478519333	1.907690689645834e-77	1.4259594476683574e-76	Inf
ENSG00000081985	0.7644443914946727	4.602639841638576e-5	5.978263583429575e-5	9.7247355254147
ENSG00000082014	-0.6562196871410665	3.8284719030867476e-27	8.927992098848278e-27	Inf
ENSG00000082068	0.6034505900446152	1.7858394465788295e-64	9.797188487622169e-64	Inf
ENSG00000082074	1.9292534946433655	5.005111052033437e-121	1.2275693422355694e-119	Inf
ENSG00000082126	0.2568917989972009	4.096860237091523e-5	5.3302321687111315e-5	9.839477365141443
ENSG00000082146	-0.259886169271885	6.549905397377786e-7	9.051000341542972e-7	13.915219459289801
ENSG00000082153	-0.15590703801065867	2.45101351174876e-9	3.6541161221775388e-9	19.427411596750225
ENSG00000082175	-1.2544212131410923	4.37628405163039e-31	1.1147461015475816e-30	Inf
ENSG00000082196	0.14682035924001308	0.25853500390927536	0.2763241096828493	0.9627691396468213
ENSG00000082212	0.21812024049051335	2.552286217023126e-9	3.803708717073025e-9	19.387289273579228
ENSG00000082213	-0.3303315128244974	6.126637339686413e-29	1.4914247016460506e-28	Inf
ENSG00000082258	0.4070623094636396	2.462663773602448e-35	6.897826918676959e-35	Inf
ENSG00000082269	0.12811485519291627	0.021521713381145433	0.024742309526078945	3.6741870194890027
ENSG00000082293	-0.22704131566520316	0.10029386460298043	0.11067611175065026	2.083853474150782
ENSG00000082397	-0.5500275974751848	3.1462793152512803e-16	5.690376539337811e-16	35.127362657243
ENSG00000082438	-2.9491007619061675	3.584551510073861e-145	1.929506109878042e-143	Inf
ENSG00000082458	-0.5004666525756367	2.1414723196044187e-36	6.143784262576616e-36	Inf
ENSG00000082482	0.6442179759625131	0.00155306554824796	0.0018957116518428549	6.266263458289055
ENSG00000082497	-0.08979749550323031	0.2192313573188648	0.23561303623291283	1.176883375712637
ENSG00000082512	0.7053512869084437	4.319514138966329e-54	1.8647770144664064e-53	Inf
ENSG00000082515	0.38347329664562857	7.813371308768686e-25	1.7270102459143147e-24	Inf
ENSG00000082516	0.38269429361579993	1.4396396826593347e-32	3.7902378085833334e-32	Inf
ENSG00000082641	-0.27905632179058526	5.199152948678569e-19	1.0063871895673803e-18	Inf
ENSG00000082684	4.1061539103735845	1.9754785426506355e-143	1.0068767197072458e-141	Inf
ENSG00000082701	0.03135337563076615	0.28100975622571484	0.2991690028747656	0.8512581289857399
ENSG00000082781	-0.3055430474369644	8.659695314841973e-12	1.392895765138783e-11	24.997050337376262
ENSG00000082805	-0.4274769243085076	3.960655950371428e-32	1.0317568846918703e-31	Inf
ENSG00000082898	0.39907296386866997	1.92252836666518e-33	5.168359594578718e-33	Inf
ENSG00000082996	0.34814777701447136	7.508524708360749e-20	1.4865748724613233e-19	Inf
ENSG00000083067	-1.0705078384858913	4.513447054896404e-35	1.258579611307238e-34	Inf
ENSG00000083093	0.13299774622576888	1.6057986318462571e-4	2.0418317366034498e-4	8.49628885287863
ENSG00000083097	-0.07184501533541339	0.028406954654961746	0.03246111051793078	3.3947128465525473
ENSG00000083099	-0.5976346353980224	3.802904179129424e-49	1.4580481232158184e-48	Inf
ENSG00000083123	-1.145415669587497	1.5183859228988414e-93	1.6778370191382184e-92	Inf
ENSG00000083168	-0.0025709901318129507	0.9332435421154824	0.9382483000618578	-2.7208931217038037
ENSG00000083223	0.3818632393681231	1.011825548237487e-26	2.338842785112445e-26	Inf
ENSG00000083290	-0.017164503198218068	0.7018545016579806	0.7195792148955422	-0.9423753383778393
ENSG00000083307	-6.195831277365308	1.0160125033621957e-222	1.183654566416958e-219	Inf
ENSG00000083312	-0.23641267529530677	8.971390027610142e-12	1.442888978900714e-11	24.96178780165215
ENSG00000083444	1.0987688485893745	1.157496969112901e-78	8.905082814260103e-78	Inf
ENSG00000083454	1.1228366295518992	3.1488006210791583e-35	8.80002366857455e-35	Inf
ENSG00000083457	-0.056788959445956244	0.11696071614492726	0.12856377411536352	1.9137176070310977
ENSG00000083520	-0.010128638297189798	0.6918445483521661	0.7100418187530725	-0.8955871579675355
ENSG00000083535	0.22564911721059236	7.669013811244308e-11	1.1956946301634133e-10	22.84712361257499
ENSG00000083544	0.40747755501606897	1.0851692754272591e-16	1.9842052558541026e-16	36.043653389117154
ENSG00000083635	-0.06841085311530339	0.05040529201169111	0.05678341709564042	2.8100516000450653
ENSG00000083642	-0.20746334067974267	1.1630628601666669e-13	1.9694305699043125e-13	29.25580840680738
ENSG00000083720	-2.3864007642167415	9.001831303755048e-91	9.263083190173174e-90	Inf
ENSG00000083750	-0.6717745286357777	7.002731559918296e-48	2.606448008723583e-47	Inf
ENSG00000083782	0.5327496806986223	2.2059000799340182e-9	3.293201858464424e-9	19.531405543843096
ENSG00000083799	0.4217431351311814	5.100954254758989e-34	1.3854548525415338e-33	Inf
ENSG00000083807	-0.7578540410236061	1.8577435019845044e-37	5.46631725011136e-37	Inf
ENSG00000083812	-0.2511463772574748	3.3305988097411852e-21	6.773325010832759e-21	Inf
ENSG00000083814	0.4006813130050118	5.407962804977031e-18	1.02040575369245e-17	Inf
ENSG00000083817	-0.0425382039068965	0.12665240482672294	0.1388893110148491	1.824545762537838
ENSG00000083828	0.18116017487184993	1.7385554579216206e-6	2.366141481867626e-6	12.954247630140525
ENSG00000083838	-0.14754009720491706	8.321381147607955e-10	1.258080520184332e-9	20.49367866622888
ENSG00000083844	0.18069954921317458	1.008129528086256e-9	1.5190865302186654e-9	20.30515665277861
ENSG00000083845	0.3821160215655688	1.5190551688002077e-34	4.182979875591995e-34	Inf
ENSG00000083857	-0.015222140637344322	0.8247420046746521	0.8366427476205731	-1.6334576196935928
ENSG00000083896	0.09568532874802288	3.516688333809879e-4	4.416507794289607e-4	7.724549331627496
ENSG00000083937	-0.5112335858084219	6.535314441127842e-32	1.69407149610291e-31	Inf
ENSG00000084070	1.1143724274406606	5.660729446922174e-90	5.723899397352801e-89	Inf
ENSG00000084072	0.2467386152322559	6.3390788123748104e-15	1.1077935865191596e-14	32.131630383689
ENSG00000084073	-0.6696179411647689	9.682262917910326e-56	4.3443661125479345e-55	Inf
ENSG00000084090	-0.3480140951345031	8.044387418980328e-39	2.458384088506074e-38	Inf
ENSG00000084092	0.06887976611078103	0.006743622637006006	0.007966139292356627	4.824557270014131
ENSG00000084093	-0.5876573859851882	6.188884040214629e-62	3.209561166801291e-61	Inf
ENSG00000084110	0.746771483395173	1.086525418973755e-15	1.9352658712964885e-15	33.90358722562088
ENSG00000084112	0.106877263481107	1.674125915773424e-5	2.208963165299292e-5	10.720380125627916
ENSG00000084207	-0.7225308424922373	2.7739835063599335e-25	6.211377126404519e-25	Inf
ENSG00000084234	-0.8800948448981436	2.065342616473643e-56	9.419949126030516e-56	Inf
ENSG00000084444	-1.001572425077165	6.211410086980909e-58	2.922068027650956e-57	Inf
ENSG00000084453	-2.8906488758296005	7.495979768683291e-58	3.521296947788723e-57	Inf
ENSG00000084463	-0.16169744994679233	8.317999155584246e-10	1.2576857905588119e-9	20.493992434862744
ENSG00000084623	-0.051625569264495214	0.007337441489846559	0.00865507128801601	4.740917109811743
ENSG00000084628	2.6130514225510364	1.599332849640833e-71	1.0404913752549656e-70	Inf
ENSG00000084636	-0.6886920252470713	3.041412769654436e-19	5.91597403375836e-19	Inf
ENSG00000084652	-0.06530223389879618	0.009002466552228335	0.010568648201745062	4.53923848436614
ENSG00000084674	1.565030967310014	1.3760543707009687e-14	2.3850634204179382e-14	31.366162541549414
ENSG00000084676	-0.4349611662386899	2.2169415671572943e-43	7.486193987647096e-43	Inf
ENSG00000084693	-0.2695234547325554	1.2779774894413806e-19	2.514635402676911e-19	Inf
ENSG00000084710	-0.32418578258224723	4.39254976935491e-7	6.10242646832867e-7	14.309408566894255
ENSG00000084731	0.23341182730903584	4.3054344290545404e-8	6.186928241222867e-8	16.59824196469706
ENSG00000084733	0.05735415890713285	0.04493183101674062	0.05077517937248247	2.9282380330631543
ENSG00000084734	-0.04662324017169185	0.6480946530835772	0.6672826079031087	-0.6959201989123339
ENSG00000084754	-0.05053901374477712	0.15803604633687224	0.17188369670274647	1.5723355413021083
ENSG00000084764	-0.23511327566252155	1.0535095893392085e-8	1.542297944719728e-8	17.98740725226549
ENSG00000084774	0.14074231491726175	5.133086526970988e-6	6.88888679790149e-6	11.88559416487621
ENSG00000085063	-0.233438219596304	2.0161671166358754e-10	3.098726505119782e-10	21.894859602278476
ENSG00000085117	-1.596582715638909	2.6771693441843847e-75	1.8976372013753723e-74	Inf
ENSG00000085185	-0.17370201569308624	6.792533862190879e-6	9.078605858586678e-6	11.60958083829016
ENSG00000085224	-0.31230837481100143	5.347985656342414e-26	1.2172152673031647e-25	Inf
ENSG00000085231	-0.13573673678524378	1.8744885174906155e-4	2.3775493988857562e-4	8.3440322958871
ENSG00000085265	0.5986704115596383	2.5559157037250067e-11	4.0516070684959526e-11	23.929323294912
ENSG00000085274	0.1391153038333113	5.913739795948949e-7	8.189259303101321e-7	14.015271377462776
ENSG00000085276	-3.1680825136217954	1.8571232325672613e-179	3.2923565133882643e-177	Inf
ENSG00000085365	-0.05711628525668496	0.1549375188121633	0.16867961140141513	1.595014141284777
ENSG00000085377	0.06002025540293077	0.01611503358462202	0.01866204187483564	3.962425289267922
ENSG00000085382	-0.4779182903330078	7.199680372323919e-36	2.042915568416895e-35	Inf
ENSG00000085415	0.14654124716039055	3.35775972377178e-5	4.381204887577418e-5	10.035557876913986
ENSG00000085433	-0.09552867697864466	0.002339713564226455	0.0028273489095749778	5.865584434039163
ENSG00000085449	0.5312035551220241	3.97698522112613e-49	1.5240749284907702e-48	Inf
ENSG00000085465	0.12602822853622503	0.03998257653454375	0.04530155076612772	3.048054265502627
ENSG00000085491	-0.03244501286130199	0.3948576965275884	0.41493003223793357	0.3436215340924698
ENSG00000085511	-0.040083826689726265	0.2852973476069762	0.3035157354034168	0.8306117452315559
ENSG00000085514	1.1164529749821535	6.762123532163382e-74	4.6379409087293845e-73	Inf
ENSG00000085552	-2.8543462609375436	6.6070564820737e-67	3.8513613732173715e-66	Inf
ENSG00000085563	-2.2600049539307596	6.146746526170166e-68	3.6885002149313986e-67	Inf
ENSG00000085644	-0.09550660152724563	0.0031198858294055544	0.00374322038234549	5.5840587294971
ENSG00000085662	-0.1995880836390259	0.031315272708276935	0.03569197050118776	3.296485028690873
ENSG00000085719	-0.4706702532188908	2.052551716917353e-35	5.765952205119191e-35	Inf
ENSG00000085721	0.0766813686929347	0.015893207002249624	0.018411691612095417	3.9761861060295307
ENSG00000085733	0.0011546070881178123	0.9682533518211575	0.9709321960161744	-3.5086254674623416
ENSG00000085741	-2.0882146195685993	1.2911859945883888e-50	5.115191540378096e-50	Inf
ENSG00000085760	-0.17358743640168278	9.253597347225852e-10	1.3970764855434013e-9	20.388884029124576
ENSG00000085788	-0.1206220666958662	3.8263512123351914e-4	4.7965404867563583e-4	7.641965676720665
ENSG00000085831	0.8198821932844079	2.3495380631999204e-25	5.271834614223512e-25	Inf
ENSG00000085832	-0.09264382787916217	4.282506798014644e-4	5.356417628498378e-4	7.531509187962824
ENSG00000085840	0.7085945300807381	4.710027250957501e-34	1.280982899168198e-33	Inf
ENSG00000085871	0.33808366764784803	4.979909038837674e-24	1.0845548994984975e-23	Inf
ENSG00000085872	-0.09483276775107023	5.194090600034013e-4	6.472275780163095e-4	7.342165144734023
ENSG00000085978	0.8881997805604064	5.531573317848646e-28	1.3149680923205278e-27	Inf
ENSG00000085982	0.12246466238493775	0.006654346959940153	0.007861818103341101	4.837844503300315
ENSG00000085998	0.16181711960087222	3.6270375998123337e-7	5.050971930749587e-7	14.498514459565534
ENSG00000085999	2.088097083084154	8.066779898821456e-79	6.256261538268091e-78	Inf
ENSG00000086015	0.42010778782411173	2.394261172543286e-25	5.370705504632236e-25	Inf
ENSG00000086061	-0.4042779887750698	1.1331357779876382e-35	3.1985885321873277e-35	Inf
ENSG00000086062	-0.46151473937007664	4.898653448280578e-16	8.816711293473429e-16	34.657359027997266
ENSG00000086065	-0.27291479163703153	8.926153748814928e-22	1.8440223894005253e-21	Inf
ENSG00000086102	0.4176569708738802	2.9342906599865844e-32	7.668367355292611e-32	Inf
ENSG00000086159	-7.444116314493347	5.148036299935387e-159	4.283901635303375e-157	Inf
ENSG00000086189	0.2743235132631634	1.5928330325075285e-11	2.5412410016822645e-11	24.39578190754943
ENSG00000086200	0.4735997727760584	2.5494392151326558e-46	9.177080909029709e-46	Inf
ENSG00000086205	1.1584926667954278	1.1112851606622789e-25	2.5121359626336475e-25	Inf
ENSG00000086232	-0.1766426548878775	6.130229831255267e-10	9.299111658089044e-10	20.795932073109874
ENSG00000086288	2.267475042321008	1.2583657909755638e-115	2.6111890649887334e-114	Inf
ENSG00000086289	0.5383064264990187	7.412714460941942e-19	1.4277441291681988e-18	Inf
ENSG00000086300	1.2671482051774137	4.6597168747018984e-66	2.645317863779602e-65	Inf
ENSG00000086475	-0.45366846421461454	1.7601447005326124e-51	7.128870142956769e-51	Inf
ENSG00000086504	-0.16682711878571813	4.507842439880547e-14	7.715700513637498e-14	30.192888724112233
ENSG00000086544	0.5819755322974599	3.287998223647588e-30	8.230087634697999e-30	Inf
ENSG00000086570	-1.526118560439938	6.101625460823207e-38	1.8206643114896911e-37	Inf
ENSG00000086589	0.2628317580645767	4.01464363285541e-30	1.0025851730496362e-29	Inf
ENSG00000086598	0.313300489524741	1.791007142051756e-27	4.206700242923983e-27	Inf
ENSG00000086619	-0.018016647677977813	0.7100624177835939	0.7276857074489738	-0.9829123478871423
ENSG00000086666	-0.10556722205885083	0.002604860662865218	0.003141008236827718	5.760065484513415
ENSG00000086696	-0.7843320189572743	2.5823976083478623e-8	3.7389174427122624e-8	17.101884590961838
ENSG00000086712	0.23500813162582807	1.7763096208835847e-13	2.9944816451277797e-13	28.83690524653707
ENSG00000086717	1.4109711941823329	3.278330401872689e-42	1.076062967489305e-41	Inf
ENSG00000086730	1.7980545558620629	4.672533887263205e-160	4.032223687897506e-158	Inf
ENSG00000086758	-0.3646277081362909	3.1217282780950313e-21	6.357271596420272e-21	Inf
ENSG00000086827	-0.22473544609387544	1.7660525326075263e-11	2.8156712421142476e-11	24.293235807587926
ENSG00000086848	0.2569052105125419	1.262657571430466e-12	2.0755840546291978e-12	26.90078918226381
ENSG00000086967	0.0583889715186225	0.6323699575151032	0.6519154293073341	-0.6274693743804183
ENSG00000086991	-0.6480053215364924	7.401509486702223e-10	1.1207744845243084e-9	20.609245895536052
ENSG00000087008	-0.16204536833403044	4.833173060056934e-5	6.270706595300979e-5	9.676973713017384
ENSG00000087053	0.27620033006561845	1.0983349046748112e-15	1.956086732392026e-15	33.84642881178093
ENSG00000087074	0.3525126109295995	1.4150110753718253e-11	2.2610787341348554e-11	24.512593353928835
ENSG00000087076	0.6233992892439028	9.789878865820003e-25	2.159785260402059e-24	Inf
ENSG00000087077	-0.13089440421647955	7.601452313442489e-7	1.0477451807001351e-6	13.768869102046546
ENSG00000087085	0.09420459202173834	0.3759494387225416	0.3958767735531444	0.42267520948974274
ENSG00000087086	0.057691210995925224	0.2812365719142623	0.29939093322378557	0.8501998637511334
ENSG00000087087	-0.01094298315206389	0.622906435344177	0.64260619610775	-0.5866938229262916
ENSG00000087088	0.7625267930116303	1.688959489541662e-90	1.728163693502165e-89	Inf
ENSG00000087095	-0.5085910630369855	1.0033210600441144e-35	2.8360773811645595e-35	Inf
ENSG00000087111	-0.5145439511839273	4.1967606704727014e-42	1.3744812557311196e-41	Inf
ENSG00000087116	1.959845500181646	3.959898445404436e-83	3.381463018039076e-82	Inf
ENSG00000087128	-0.36807618373391454	9.639624525256011e-4	0.001187210420651858	6.734960992373226
ENSG00000087152	-0.3177292529153739	9.72679692896518e-44	3.3085309262027545e-43	Inf
ENSG00000087157	0.3700232540706934	1.8510055730565893e-41	5.9817517132064535e-41	Inf
ENSG00000087191	-0.38053966253538024	2.040560359212107e-62	1.0684282330256651e-61	Inf
ENSG00000087206	0.6323481745947785	4.3722920692979206e-51	1.7530010730149723e-50	Inf
ENSG00000087237	1.1240167565016073	4.780641884755014e-37	1.39335720408067e-36	Inf
ENSG00000087245	0.15309485013476978	0.06487566117011392	0.0725287568499937	2.5484786598867872
ENSG00000087250	0.8516391104293088	8.066357292707427e-5	1.0385403176828081e-4	9.17242032597348
ENSG00000087253	-1.1711115097460847	4.480348347363721e-49	1.7145584595378294e-48	Inf
ENSG00000087258	-0.6737504354481914	6.986327283648667e-13	1.1585064052162274e-12	27.483879750164643
ENSG00000087263	-0.5832168015352541	1.7141064606356674e-79	1.3473289818297704e-78	Inf
ENSG00000087266	1.9503666656845988	5.634495005693191e-114	1.1139225883982537e-112	Inf
ENSG00000087269	0.03398887950335434	0.2507427581562529	0.26829458673020307	1.003292411026572
ENSG00000087274	0.19367356102861003	3.511711506008313e-10	5.362922721254268e-10	21.346341892364006
ENSG00000087299	-1.3324517789877293	1.5909654733685424e-95	1.8508307325706797e-94	Inf
ENSG00000087301	0.08621516953062346	0.02143430805076161	0.024647036400727712	3.678142753324748
ENSG00000087302	0.11328115563758019	3.2485788664201564e-5	4.2414602394582734e-5	10.067975443415525
ENSG00000087303	0.8170344638849361	1.8316350304522018e-31	4.697164677150222e-31	Inf
ENSG00000087338	0.09532200534304872	0.014087793722498833	0.01636668677355623	4.096005203782714
ENSG00000087365	-0.23056772889534224	2.9296440816133425e-25	6.553627070513457e-25	Inf
ENSG00000087448	-0.4223428037345569	2.3810982514022464e-33	6.389554537737848e-33	Inf
ENSG00000087460	-0.25539609642742894	7.743680709396879e-7	1.0670786783563966e-6	13.750584783413853
ENSG00000087470	-0.4529398252563087	1.2283271389793706e-45	4.3599598774218795e-45	Inf
ENSG00000087494	3.3399321148512287	5.859423569460785e-48	2.1853921431032563e-47	Inf
ENSG00000087495	-1.1545882133704632	1.2289652544424646e-12	2.021218443073167e-12	26.927294080609848
ENSG00000087502	0.2925045282504143	5.987101878362628e-25	1.3273023193705922e-24	Inf
ENSG00000087510	-3.8072495388283425	9.532887112386697e-78	7.181588397368454e-77	Inf
ENSG00000087586	0.4605256356052237	5.777579699131728e-19	1.1159678457228623e-18	Inf
ENSG00000087589	1.1281347176773235	1.1631538596122803e-55	5.208961957791403e-55	Inf
ENSG00000087842	0.4538216651863608	2.3669269557354914e-9	3.5310142365357966e-9	19.461680678311936
ENSG00000087884	0.1575495566200044	8.581742785233803e-5	1.103589251968488e-4	9.111662182711934
ENSG00000087903	1.5929811752032974	6.271308764314921e-99	7.984781104291676e-98	Inf
ENSG00000087995	-0.1624091445696457	4.415166225108563e-9	6.52868187955763e-9	18.84706075613936
ENSG00000088002	-2.6288259504662745	1.3886764462656112e-73	9.472736444413265e-73	Inf
ENSG00000088035	0.20529757817006472	5.930984830634724e-8	8.475805010746723e-8	16.28346502360725
ENSG00000088038	0.09339358822749153	2.2954709792077175e-4	2.9022582690603e-4	8.144560956603977
ENSG00000088053	1.1664138941634676	4.140759161678837e-20	8.2461272194117e-20	Inf
ENSG00000088179	-1.0432999248458739	1.1331573106307614e-98	1.4349220292226488e-97	Inf
ENSG00000088205	0.12557054502294798	2.846031329007232e-8	4.1140451099980465e-8	17.006273947959617
ENSG00000088247	0.04307275625499294	0.0711732556181894	0.07937881558620548	2.4508171162126895
ENSG00000088256	-0.46984689238310995	3.3009107179875204e-47	1.210383404010262e-46	Inf
ENSG00000088280	-1.4107895298589723	2.8620160925254466e-82	2.39750808778069e-81	Inf
ENSG00000088298	0.4123892205632876	8.279520557044387e-37	2.39856092869261e-36	Inf
ENSG00000088305	0.15918674649397413	0.0028184792209793113	0.0033905735428656565	5.6833598506510645
ENSG00000088320	0.3346344444755896	5.092569645257011e-6	6.835635825375841e-6	11.893354231528852
ENSG00000088325	2.3039859156053595	1.1785224263758588e-137	4.9413112530052075e-136	Inf
ENSG00000088356	-0.15675965456129395	9.800392431272444e-10	1.4777147134515444e-9	20.332769043507234
ENSG00000088367	-0.7782804163130222	1.9631416144795425e-50	7.7471182511883225e-50	Inf
ENSG00000088386	-2.0453239125408067	9.510926953193383e-22	1.963585045652963e-21	Inf
ENSG00000088387	0.7382862542091696	9.416698879447318e-45	3.276858517682649e-44	Inf
ENSG00000088448	0.7392383486469357	1.9991140469472114e-77	1.49292811839327e-76	Inf
ENSG00000088451	0.13353830929610475	1.2881111378889118e-6	1.7614733511334077e-6	13.249358206285722
ENSG00000088538	-1.3793167219126237	2.87888558190391e-36	8.24199119551567e-36	Inf
ENSG00000088543	-0.9365375296586477	7.104299485255314e-67	4.136777029793437e-66	Inf
ENSG00000088682	-0.5228454318586256	3.401055902835984e-48	1.2752005005805724e-47	Inf
ENSG00000088727	-0.844445453533147	5.228668392811253e-70	3.3028497864737234e-69	Inf
ENSG00000088756	-0.3301927486166093	2.1501437198727558e-5	2.824260616181416e-5	10.474650620407695
ENSG00000088766	-0.37786189093378186	6.146970612043445e-18	1.1582381086232508e-17	Inf
ENSG00000088808	-0.09219186491130527	0.012426826115558422	0.014486565216550487	4.219941075817513
ENSG00000088812	-0.8785595182983681	9.693276184011694e-81	7.772730312744872e-80	Inf
ENSG00000088826	1.200138084030475	1.3516974647897578e-61	6.959023248333633e-61	Inf
ENSG00000088827	2.4404106480455825	3.932514838789231e-100	5.1934669652350086e-99	Inf
ENSG00000088832	0.6677724022215121	5.491701184773672e-79	4.2794862075326603e-78	Inf
ENSG00000088833	0.293529048772501	4.7176088853431366e-30	1.175977394466553e-29	Inf
ENSG00000088836	-3.8055069229082736	1.0311085890001539e-136	4.1730474160279184e-135	Inf
ENSG00000088854	-0.41319474741698536	2.9359932293489455e-25	6.566929452918445e-25	Inf
ENSG00000088876	0.5485580469109153	2.4770095883329974e-41	7.976313205471113e-41	Inf
ENSG00000088881	0.30014707534042667	1.5792000989260332e-4	2.0091071461375662e-4	8.512449023595428
ENSG00000088882	-1.2702511739404991	2.1084965187410198e-21	4.308391157688052e-21	Inf
ENSG00000088888	0.008852524963356489	0.77702759867612	0.7916372124684564	-1.3348224905790256
ENSG00000088899	-2.7191226696082	1.0846306945922247e-138	4.667632355883691e-137	Inf
ENSG00000088926	-5.2605795231673325	3.208166621283571e-110	5.743709944361695e-109	Inf
ENSG00000088930	-0.006281069549940578	0.8363467996327124	0.8475715361010028	-1.7156798472673718
ENSG00000088970	-0.20045074942460797	1.7522861105983335e-5	2.3098510033022565e-5	10.675719344475262
ENSG00000088986	0.3026910629428885	1.5123650134080897e-31	3.886351562736087e-31	Inf
ENSG00000088992	-0.2348006851090786	0.012173145034717087	0.01419997107110826	4.240213596257633
ENSG00000089006	-0.039025259252653315	0.12101528657208341	0.13287729392693418	1.8757543959528264
ENSG00000089009	0.3760490082880908	2.3522135304059088e-24	5.155146826245683e-24	Inf
ENSG00000089012	2.384267928596495	8.458950009676034e-113	1.6174147087668946e-111	Inf
ENSG00000089022	0.1571422863380823	1.0012126485714505e-9	1.5090821826264078e-9	20.3117641889168
ENSG00000089041	2.5004302945155708	3.9299257999187035e-149	2.4006400672911632e-147	Inf
ENSG00000089048	0.3099936040529596	1.3091142415707002e-11	2.094736905721389e-11	24.58900873232076
ENSG00000089050	-0.3175586413466243	2.423089153173866e-20	4.850341689772429e-20	Inf
ENSG00000089053	0.2889338857653898	6.484027624568117e-25	1.436296218344506e-24	Inf
ENSG00000089057	0.16589785620110137	2.5117222935381727e-4	3.1719853354709716e-4	8.055665442480347
ENSG00000089060	-0.18484576455586257	6.864372795919391e-9	1.0098125760029338e-8	18.410915986556134
ENSG00000089063	-0.3320198590257917	1.0175742200877052e-28	2.4616783639321377e-28	Inf
ENSG00000089091	-0.06534107691200587	0.1769401438954616	0.19151196143970925	1.4402156158045822
ENSG00000089094	0.3780596535252808	1.7714269877040665e-32	4.654740481626119e-32	Inf
ENSG00000089101	-1.1762095825508125	1.5904737682553397e-34	4.375949251053406e-34	Inf
ENSG00000089123	0.32544578129075774	6.2887095627337305e-25	1.3935985457634124e-24	Inf
ENSG00000089127	1.3647849353361585	2.7861234196380984e-71	1.8010968281528888e-70	Inf
ENSG00000089154	-0.25845902925736336	5.664798785407883e-19	1.094702229739367e-18	Inf
ENSG00000089157	0.5463322021506557	2.2591244182621356e-38	6.820866209155022e-38	Inf
ENSG00000089159	0.0315095441032013	0.35764224364493147	0.3774765413737677	0.500272887467013
ENSG00000089163	-0.8958879761238848	2.4360045012767156e-57	1.134205921091157e-56	Inf
ENSG00000089169	1.6411919654373255	1.2935384408650846e-38	3.9287918008397637e-38	Inf
ENSG00000089177	-0.41312210197132404	4.8556861089965116e-29	1.185217606072031e-28	Inf
ENSG00000089195	-0.8167671188113352	1.8770322889718787e-71	1.2192113354492769e-70	Inf
ENSG00000089199	-5.322570089977346	2.2674902193429493e-122	5.851703398335997e-121	Inf
ENSG00000089220	-0.964710299393547	1.8984527577339702e-106	3.0238051248672904e-105	Inf
ENSG00000089225	0.9477147109612615	8.113084387556037e-11	1.2642056593201391e-10	22.791407141733785
ENSG00000089234	0.17466427583311073	7.103924444970499e-13	1.1774899156246833e-12	27.467625411978847
ENSG00000089248	-0.371911554638869	1.00045246987688e-54	4.392296038678846e-54	Inf
ENSG00000089250	-3.3238323771998237	3.1692361215693653e-71	2.0471382630810437e-70	Inf
ENSG00000089280	0.24445334279796127	2.1718747556762144e-12	3.5472939380211353e-12	26.364841811453136
ENSG00000089289	0.5206081087691236	6.487421519928169e-51	2.5921079125435675e-50	Inf
ENSG00000089327	1.4020284014446265	3.1525438266237425e-109	5.4875122531732376e-108	Inf
ENSG00000089335	0.19045198033133118	3.1055967424020184e-10	4.749838978673754e-10	21.46774012026871
ENSG00000089351	1.0590431936097338	1.2321015778398551e-117	2.7303772737184833e-116	Inf
ENSG00000089356	-2.6285806506240097	5.64928796287655e-51	2.2605467780794044e-50	Inf
ENSG00000089472	0.21931683511450942	3.112846401117147e-4	3.917478765603447e-4	7.844500272507725
ENSG00000089486	-0.3628311177619125	1.032922449830902e-21	2.131178387949654e-21	Inf
ENSG00000089505	0.29857935335721897	4.284392529221599e-7	5.954195820688845e-7	14.33399890453145
ENSG00000089558	0.8432527730088427	2.021927583368964e-21	4.1366832519753894e-21	Inf
ENSG00000089597	-0.19326545440571383	1.4760781285187306e-11	2.3572735020210024e-11	24.47093188077739
ENSG00000089639	1.0419860663243325	3.297092486611827e-132	1.1589564322551485e-130	Inf
ENSG00000089682	0.17497664875151753	8.306153021748468e-8	1.1813163218060473e-7	15.951466189450798
ENSG00000089685	1.9082129521547169	6.296994982183772e-112	1.1764488907149753e-110	Inf
ENSG00000089692	1.9429721093788728	5.330530278471045e-88	5.171977920396356e-87	Inf
ENSG00000089693	-0.3752632568561162	2.2806782756574642e-51	9.211952123817048e-51	Inf
ENSG00000089723	-0.6825808125011904	7.491137665067428e-27	1.735517831210934e-26	Inf
ENSG00000089737	-0.4298735883612539	5.4971657301952975e-40	1.7195775423760127e-39	Inf
ENSG00000089775	0.5117351085950104	5.987996333623702e-37	1.741205566079561e-36	Inf
ENSG00000089818	0.11219601132725665	6.526323496465632e-6	8.727807168526931e-6	11.648987675262607
ENSG00000089820	0.6970105460297871	1.941693697867333e-45	6.86368101695193e-45	Inf
ENSG00000089847	0.0018981740036756829	0.975961767295044	0.9777602226401823	-3.7833820103181943
ENSG00000089876	0.14408405938452487	4.797333333881317e-6	6.443058850099166e-6	11.952500710808353
ENSG00000089902	0.21176668053235778	1.3627176377398597e-13	2.3039208740061275e-13	29.099084137012074
ENSG00000089916	0.07326802802716216	0.01088897466072679	0.012732036469743635	4.350820121692724
ENSG00000090006	-1.1892924963146136	4.241389894373055e-46	1.5203751467521875e-45	Inf
ENSG00000090013	0.18443235784126907	2.188788578127205e-8	3.174385711297769e-8	17.265566575796328
ENSG00000090020	-0.6804726919525337	4.814438062559054e-60	2.377338322747144e-59	Inf
ENSG00000090054	-0.32370689854725165	1.3675591346318813e-21	2.8109501557461857e-21	Inf
ENSG00000090060	0.08420250622128224	0.0017172236262866952	0.0020917040586061236	6.167682311440838
ENSG00000090061	-0.12240136298871142	6.856726372710943e-4	8.50119400523873e-4	7.0692832661836285
ENSG00000090097	-0.6176476662128246	1.433972256337397e-43	4.8654228210657254e-43	Inf
ENSG00000090104	2.426421531108058	2.106713832729374e-101	2.8898656528020264e-100	Inf
ENSG00000090238	0.11266758011841384	1.0350535259482934e-5	1.3745092825449165e-5	11.194814937782871
ENSG00000090263	-0.26444450083017573	2.6299543202875927e-15	4.640761112613939e-15	32.99913095139373
ENSG00000090266	-0.5114784017098064	2.6169138333544995e-47	9.619532256482284e-47	Inf
ENSG00000090273	-0.09354209160634883	0.0012171501611905875	0.0014936211819290108	6.505057046296348
ENSG00000090316	-0.3003373570154053	5.8742121469581e-18	1.1073555260851435e-17	Inf
ENSG00000090339	1.0012626492092094	1.1156203084449986e-58	5.354846153836941e-58	Inf
ENSG00000090372	0.17467851295182832	1.9519434403883587e-14	3.36926632582645e-14	31.0230677641677
ENSG00000090376	1.007499158926471	8.208885483446726e-55	3.611732458457408e-54	Inf
ENSG00000090382	2.1016073536118087	1.4710983592616518e-86	1.3797362989969835e-85	Inf
ENSG00000090432	-0.39065214631695755	9.478472909683359e-46	3.373202992732611e-45	Inf
ENSG00000090447	0.18082701454456213	1.4013680555934432e-4	1.7870455814487146e-4	8.629597908350615
ENSG00000090470	0.15226523632956573	6.158205386964313e-11	9.62809910481096e-11	23.0637502912314
ENSG00000090487	-0.036176540175774825	0.13793050338154145	0.15076038802794137	1.7286496327556802
ENSG00000090512	-1.9074605043530193	1.5830540731329598e-76	1.1536913285432787e-75	Inf
ENSG00000090520	0.3486029419966652	2.3334081655841225e-25	5.2363631233732855e-25	Inf
ENSG00000090530	0.4806337189692707	1.2975489278149924e-6	1.774081902310548e-6	13.242225732923453
ENSG00000090534	-0.5742698599932481	7.563619191290552e-5	9.748903825663736e-5	9.235673120626965
ENSG00000090539	0.09924643597578146	0.14931963238336646	0.1627725707908506	1.6377417977779483
ENSG00000090554	0.2996912147130043	3.3417272843304934e-10	5.107156297547821e-10	21.395208273247913
ENSG00000090565	-0.13071132928718138	0.005690455307279398	0.00674206930566083	4.992623482805485
ENSG00000090581	0.062323465882179976	0.023448710034118796	0.026914036640146206	3.58782446836319
ENSG00000090612	-0.2706080553648739	4.2223007797352045e-10	6.431240728192117e-10	21.164683393307858
ENSG00000090615	0.3234520794923605	2.1768067853848992e-23	4.669698628124123e-23	Inf
ENSG00000090621	0.4307239189472069	3.3256778664029468e-37	9.727727044661417e-37	Inf
ENSG00000090659	0.6315695036350827	2.6044353928488413e-13	4.3733492491881607e-13	28.458118406705758
ENSG00000090661	-0.05425422130103946	0.2549240676605781	0.27266125933136787	0.9811620957288252
ENSG00000090674	0.17495142065162603	1.3751043817630096e-10	2.125872271711345e-10	22.271668477034865
ENSG00000090686	0.24142814828306958	2.286591422549623e-15	4.0409910176383524e-15	33.153281631220985
ENSG00000090776	-0.5411191113300209	1.0313550662798766e-29	2.553727209810959e-29	Inf
ENSG00000090857	0.07049958696170001	0.20278320948037423	0.21846846863233393	1.2746138004837395
ENSG00000090861	-0.40434128893370375	6.596446139941938e-26	1.4984406203684263e-25	Inf
ENSG00000090863	0.31443710086882376	5.99500294931746e-13	9.959105531000997e-13	27.635159614623262
ENSG00000090889	2.275177001649708	3.0096334184778276e-147	1.716332904034034e-145	Inf
ENSG00000090905	0.5388974581313289	4.6665182714958585e-51	1.8695876445123423e-50	Inf
ENSG00000090924	1.387593657627944	9.210711326541946e-136	3.5683302075035425e-134	Inf
ENSG00000090971	-0.17171968167665977	1.549388627364052e-4	1.9721030523105735e-4	8.531042629643643
ENSG00000090975	-0.06740975954956586	0.12317474398802916	0.13519381389264842	1.8557960121923607
ENSG00000090989	0.31476045012786574	1.3878637333328224e-28	3.3470438401091726e-28	Inf
ENSG00000091009	0.1708086540186895	2.62759351923361e-7	3.677052792681268e-7	14.815983723612298
ENSG00000091039	-0.3047692078063134	1.9424748385515637e-12	3.175798377784283e-12	26.475463762971298
ENSG00000091073	0.9597775344125663	6.2588265482844975e-87	5.9280755518304384e-86	Inf
ENSG00000091106	1.4577452286432537	2.6103412166368864e-106	4.145537024668706e-105	Inf
ENSG00000091127	1.0202397635950375	2.378250472246519e-68	1.4430530209204138e-67	Inf
ENSG00000091128	-1.930819435988971	7.556775914780103e-63	3.992582286040281e-62	Inf
ENSG00000091129	-0.2540290584120827	0.0853009376796093	0.09460480712324411	2.2586632355730027
ENSG00000091136	-0.36107269784070195	5.5102374624648516e-8	7.885581557673225e-8	16.355644692879906
ENSG00000091137	-2.4009549336878946	1.2177437837150917e-72	8.126596199833529e-72	Inf
ENSG00000091138	-0.5079416293964316	2.6639459622625695e-12	4.341856564854852e-12	26.162718241047198
ENSG00000091140	-1.147682154652717	2.552288612515696e-114	5.113983694119288e-113	Inf
ENSG00000091157	0.09507339027439954	6.412030451196397e-4	7.961344142738523e-4	7.134946072724851
ENSG00000091164	-0.057120679576449576	0.08366445951951336	0.09282770984784101	2.279587195423013
ENSG00000091181	-1.5202475058729026	3.467056856459858e-45	1.2192259018727963e-44	Inf
ENSG00000091262	-0.1079957074998176	0.13687917246214784	0.14967144696015228	1.737180269623574
ENSG00000091317	-0.47126086380027	2.3438503838604215e-46	8.442623622076739e-46	Inf
ENSG00000091409	0.7502053928947119	2.566392092424118e-41	8.257615905984882e-41	Inf
ENSG00000091428	1.3456831985843405	7.917054050231355e-75	5.539560341453171e-74	Inf
ENSG00000091436	1.0439997608812766	4.2677903216056105e-60	2.1125238283880883e-59	Inf
ENSG00000091483	-1.1215701310302997	2.1852401637061183e-108	3.6933955513001854e-107	Inf
ENSG00000091490	1.8622336640504518	2.3830527556625594e-99	3.0871795428797735e-98	Inf
ENSG00000091513	1.215154523393109	2.7513132208817397e-9	4.0954566608178494e-9	19.313387610044956
ENSG00000091527	-0.14380561334233904	3.961035043610817e-6	5.330842607582509e-6	12.141995913701008
ENSG00000091536	0.3965059056513536	9.020477646699627e-5	1.1586390803092684e-4	9.062978391612285
ENSG00000091542	0.28967495191450493	7.855943006717772e-24	1.7043153822767604e-23	Inf
ENSG00000091583	-2.853230454768332	2.9049511673648282e-61	1.4838632489733902e-60	Inf
ENSG00000091592	1.1538702786748198	6.385216439641922e-90	6.44847554987986e-89	Inf
ENSG00000091622	-1.2946834175170128	5.560001734053279e-55	2.4528977084773868e-54	Inf
ENSG00000091640	-0.3451042412741885	1.3313196713057047e-35	3.7528212649491957e-35	Inf
ENSG00000091651	0.87507892657903	3.9813217736119556e-44	1.3653355367453951e-43	Inf
ENSG00000091656	-0.032917231128013986	0.7483963421394599	0.7646648086383883	-1.1784267350660953
ENSG00000091732	0.9230509616983001	4.405913611893439e-95	5.039302314865498e-94	Inf
ENSG00000091831	-0.10666834993508359	0.11850757639554851	0.13018512635626028	1.8993229137367584
ENSG00000091844	1.1048622571747906	9.822655313465148e-48	3.645222028728477e-47	Inf
ENSG00000091879	3.417591132744166	8.604360454466401e-138	3.6356766583509584e-136	Inf
ENSG00000091947	-0.42678779441444203	8.660908912393432e-28	2.0502093521209995e-27	Inf
ENSG00000091972	1.621436360015571	2.0537575019841125e-81	1.680721769059753e-80	Inf
ENSG00000091986	-0.008523468537286328	0.9174773759457527	0.9239923434192793	-2.497869705569467
ENSG00000092009	0.1660218032727445	0.38860421013388724	0.40875368678470925	0.3691199623824588
ENSG00000092010	-0.05288520925399032	0.025905849751036394	0.02966749118378062	3.4875869319619843
ENSG00000092020	0.029221768194880062	0.4932408989716043	0.513582677619182	-0.05434408096476957
ENSG00000092036	0.2333152970704698	2.0431809166845924e-11	3.2501980640910664e-11	24.149719456440252
ENSG00000092051	-1.5904770151055587	1.4539073588299983e-79	1.1444608601601e-78	Inf
ENSG00000092068	-3.3275340482920632	5.2186474034354454e-126	1.4985235765850725e-124	Inf
ENSG00000092094	0.23485424400755692	5.7616481588700875e-21	1.1663458045323462e-20	Inf
ENSG00000092096	-0.6987361963578131	4.6831272237031694e-24	1.020328680451492e-23	Inf
ENSG00000092098	-0.13821274623173502	1.1514971444524457e-6	1.5766385515462887e-6	13.360213899682037
ENSG00000092108	0.02389415156163823	0.4602618447295149	0.48108630399502617	0.075690900134687
ENSG00000092140	-0.2777961130386066	6.716234662690043e-22	1.3908302101126792e-21	Inf
ENSG00000092148	-0.5725899184748647	1.5212441923564607e-48	5.750056263576796e-48	Inf
ENSG00000092199	-0.010922242834437853	0.74299187934976	0.7594759057529823	-1.1498083291980552
ENSG00000092200	0.6947421017845569	1.2732896146856991e-37	3.7635653525777005e-37	Inf
ENSG00000092201	-0.20569721646222502	5.686912286089947e-17	1.0459352659689564e-16	36.7368005696771
ENSG00000092203	-0.12649828727985107	3.8824003573167284e-7	5.401053380061057e-7	14.431501105918564
ENSG00000092208	-0.1333210887497634	6.494810075027213e-5	8.386537275250877e-5	9.386213881264656
ENSG00000092295	-1.12987474252415	1.1616154586889288e-17	2.175444727433279e-17	Inf
ENSG00000092330	-0.11156674325143448	4.93253916157683e-10	7.504637474376687e-10	21.01032969682982
ENSG00000092377	-1.9875778521073284	1.684212867640364e-56	7.69885422399505e-56	Inf
ENSG00000092421	2.434127949339989	1.953981604157152e-89	1.952784311507546e-88	Inf
ENSG00000092439	-0.658521859485454	3.333006704770036e-45	1.172338567064897e-44	Inf
ENSG00000092445	-1.590295292563371	1.0919830354457519e-63	5.876028805054509e-63	Inf
ENSG00000092470	0.5704668255636692	1.9348602692577212e-29	4.7626880458185074e-29	Inf
ENSG00000092529	-0.08412367724217876	0.3430551137809549	0.3628317817111325	0.5630943840633037
ENSG00000092531	-0.01625550526311911	0.5513570979195181	0.5718322693035318	-0.2893306999325635
ENSG00000092607	2.7181069276535044	2.0263103344555905e-67	1.2017862383625703e-66	Inf
ENSG00000092621	-2.183556760253517	1.7801648946404e-39	5.516718493555943e-39	Inf
ENSG00000092758	-1.9356506788898058	6.968552871429268e-38	2.075549622589689e-37	Inf
ENSG00000092820	0.37098362784725103	8.108907373371658e-10	1.2261846769858311e-9	20.51935834942035
ENSG00000092841	-0.4541303208004858	1.542864221948241e-37	4.550472958404306e-37	Inf
ENSG00000092847	0.21557246876676517	9.510588094331863e-14	1.6136241737080276e-13	29.455414906106657
ENSG00000092850	-0.5889302233080445	2.1926363081740377e-8	3.1796833098887305e-8	17.263899109774666
ENSG00000092853	1.534185610592347	9.477071752108766e-89	9.328366944894023e-88	Inf
ENSG00000092871	0.2508655948811893	3.026348379535951e-10	4.6299354723038514e-10	21.49330803037134
ENSG00000092929	1.7512936367569216	1.515032702152535e-137	6.335944454386627e-136	Inf
ENSG00000092931	0.21386777237686408	8.083906967569635e-11	1.2598998819021573e-10	22.794818607133163
ENSG00000092964	1.037327185818561	1.665137158581498e-65	9.358506911255766e-65	Inf
ENSG00000092969	-0.3862368708147096	1.792224812550076e-6	2.437760544799578e-6	12.924428311865256
ENSG00000092978	0.25749522537606256	3.609513353385857e-19	7.009671344059479e-19	Inf
ENSG00000093000	0.036389706911423576	0.1743308304503416	0.1887378589210137	1.4582321713341997
ENSG00000093009	2.022505085846596	1.0485660448803533e-93	1.1626180959890252e-92	Inf
ENSG00000093010	-0.4413058652204872	8.048021899583964e-32	2.082221402002133e-31	Inf
ENSG00000093072	0.6465306402679628	1.2900150895728692e-15	2.2939540025003812e-15	33.69227813195368
ENSG00000093134	1.2552795536914945	4.066199056447126e-21	8.254880085966221e-21	Inf
ENSG00000093144	-0.7954557255370671	1.0130734473432533e-61	5.227215414795464e-61	Inf
ENSG00000093167	0.2380002312972557	1.1691462368168577e-8	1.7097440260452747e-8	17.88433706103298
ENSG00000093183	-0.5008588393972396	1.1495099637177449e-60	5.775880316770308e-60	Inf
ENSG00000093217	-0.42652147878190266	1.5549143394684758e-12	2.5495780513452136e-12	26.695073972914656
ENSG00000094631	-0.2048777873125652	3.0905014875382508e-9	4.592390603293447e-9	19.19886512056708
ENSG00000094755	-3.224042375896216	4.789244819627618e-81	3.882335139568909e-80	Inf
ENSG00000094804	1.877263697155148	2.825866625263631e-89	2.815509142214406e-88	Inf
ENSG00000094841	-0.14216906708311905	3.873243513092264e-6	5.213981652239587e-6	12.164161547411384
ENSG00000094880	0.13444319191833498	9.902648240387636e-7	1.3583217188961016e-6	13.509259292170809
ENSG00000094914	0.19194740658502413	3.832160308425722e-19	7.43812146024319e-19	Inf
ENSG00000094916	-0.32380813010847354	8.562983346427739e-20	1.6924655644720844e-19	Inf
ENSG00000094963	0.09869110456675723	0.4874525059612652	0.5080096084490885	-0.03204117473592705
ENSG00000094975	-0.6108497083854477	8.4484430118037e-39	2.579930827981995e-38	Inf
ENSG00000095002	0.22793142510627692	9.958475884326035e-15	1.7326940652161044e-14	31.68694456242755
ENSG00000095015	-0.3407398246242568	5.536992117947097e-11	8.670155668559635e-11	23.168549529323094
ENSG00000095059	0.11579800786645977	1.9329649027027712e-8	2.8078604883400604e-8	17.388257914504702
ENSG00000095066	-0.27907991269904875	2.0046764374816974e-9	2.9955357485411347e-9	19.626142750808345
ENSG00000095139	0.3030935165309264	1.0309656428718623e-37	3.056725983501195e-37	Inf
ENSG00000095203	-5.289847811776718	1.0954091612044921e-174	1.6542706869671542e-172	Inf
ENSG00000095209	-0.37938049427956105	4.507228223352915e-9	6.6630012075488124e-9	18.826695807322594
ENSG00000095261	-0.055443108431545526	0.1814064944180443	0.1962419529056379	1.4099499359193721
ENSG00000095303	-0.20725860825415188	0.09737149923307949	0.1075458219334683	2.1160581639412173
ENSG00000095319	0.11438358618543644	2.2877716514788596e-6	3.1011931213115192e-6	12.683720541482339
ENSG00000095321	-0.4764515455799829	5.178519829048399e-32	1.3462170610739463e-31	Inf
ENSG00000095370	0.9667310109803421	3.8555262332204925e-93	4.214720701328836e-92	Inf
ENSG00000095380	0.3989637972365386	8.457651053202833e-45	2.946897856819872e-44	Inf
ENSG00000095383	0.32294303963851634	4.547035678474018e-9	6.7200210144899635e-9	18.81817455305946
ENSG00000095397	0.3609128514394591	1.300634667283488e-10	2.0118884126890828e-10	22.3267771295221
ENSG00000095464	0.9106287034540262	2.3820643252558678e-45	8.413050919212473e-45	Inf
ENSG00000095485	0.29930216471720067	7.589294126824882e-15	1.3242900097198442e-14	31.95767707656556
ENSG00000095539	0.03535672515653226	0.5511088240280693	0.5716838338674431	-0.2887244717797958
ENSG00000095564	0.7890750175930933	9.36365245478876e-48	3.4780499097609807e-47	Inf
ENSG00000095574	-0.13995689123719407	2.3458670165584354e-5	3.0763923003994595e-5	10.389137121173793
ENSG00000095585	-1.4045616222940311	1.759097505710717e-52	7.320969716290327e-52	Inf
ENSG00000095587	-0.7868718329345153	4.281539840134208e-15	7.521748685112983e-15	32.51729286450099
ENSG00000095596	0.059236024692204396	0.7262609244463152	0.7431189258293225	-1.0622428622132543
ENSG00000095627	-3.0401375772432444	1.8534735899490733e-56	8.460720473571058e-56	Inf
ENSG00000095637	0.863991524328269	2.5860250107838192e-28	6.199010571117592e-28	Inf
ENSG00000095713	-1.7153435414846923	3.2728783314386188e-15	5.7615375699691175e-15	32.78555685109567
ENSG00000095739	-0.4454208239526254	1.2938464682233804e-10	2.0017677762021756e-10	22.33182031925152
ENSG00000095752	-3.7182391904190855	1.8241410117398366e-104	2.732023866067652e-103	Inf
ENSG00000095777	3.6488694644087514	5.130141470383792e-140	2.3307132975476227e-138	Inf
ENSG00000095787	0.3948910961124685	1.9271671862731162e-33	5.1799764021283007e-33	Inf
ENSG00000095794	-0.5005982814975182	4.146535293304386e-15	7.286144218249789e-15	32.54714582765067
ENSG00000095906	0.01734163126429773	0.47462673346527884	0.49530757072229176	0.01877026819113345
ENSG00000095917	2.1696620741730728	1.4750746694658445e-13	2.491040366430723e-13	29.020785303034266
ENSG00000095932	-1.0860205757246717	3.2016749089491424e-26	7.317729507421597e-26	Inf
ENSG00000095951	0.03781467674734801	0.4120795770275044	0.4324144567534322	0.272006956038234
ENSG00000095970	2.8419891375399815	4.724187672768146e-163	4.428247180623475e-161	Inf
ENSG00000096006	-0.14769311579733718	0.14434645759189005	0.1575303260838894	1.6767196799315167
ENSG00000096060	0.502333995473159	6.715935908933026e-5	8.670010659703788e-5	9.352968740820074
ENSG00000096063	-0.5626918221465622	1.512847721940684e-47	5.581213830547965e-47	Inf
ENSG00000096070	-0.4290060311585609	8.143013211311679e-37	2.3594340997778197e-36	Inf
ENSG00000096080	-0.16266021106299602	1.8896260453600565e-8	2.7451501558584238e-8	17.41084494298452
ENSG00000096088	-1.1938562338492462	8.377846446952583e-18	1.5731369508380915e-17	Inf
ENSG00000096092	-0.08381411818029859	0.023002360848086302	0.026407299601061984	3.6073525721357904
ENSG00000096093	0.5251679787829255	7.080608223014631e-26	1.6070793225350493e-25	Inf
ENSG00000096384	0.07889125749574612	0.006321127928308257	0.007476257905054944	4.888518547049788
ENSG00000096401	0.008950196544118737	0.7582745976862271	0.7739335849976448	-1.2306572346191749
ENSG00000096433	0.5135010162799157	2.694518959384033e-10	4.129637683476187e-10	21.607661239990502
ENSG00000096654	-7.702424512014182e-4	0.9880482627634862	0.989079185274195	-4.506103818293923
ENSG00000096696	-2.1367457478264757	5.096624848227486e-31	1.296614432609426e-30	Inf
ENSG00000096717	0.16583739026983318	1.5083069610552645e-7	2.131203892819143e-7	15.361408409634913
ENSG00000096746	-0.2685025946151342	8.182285492885855e-18	1.5367696498038727e-17	Inf
ENSG00000096872	-0.8890458179741683	7.71046222548842e-54	3.3050627831200033e-53	Inf
ENSG00000096968	-0.036257593639814255	0.36265021193792346	0.38248997392055945	0.4789928639855594
ENSG00000096996	1.9831859794201758	3.33052475897732e-151	2.1641776421880515e-149	Inf
ENSG00000097007	0.1933157471956971	1.5020612495054522e-8	2.1893063708741273e-8	17.63709595464279
ENSG00000097021	0.3989158715517919	2.5908613048503363e-8	3.750838619040385e-8	17.098701260135996
ENSG00000097033	0.4287687924204049	3.7101619166431264e-48	1.3901387746485043e-47	Inf
ENSG00000097046	0.5726192789924031	5.62612772173478e-29	1.3708118186658838e-28	Inf
ENSG00000097096	-0.9033975683464618	4.937434813594235e-62	2.5654527495929266e-61	Inf
ENSG00000099139	0.8344534504049346	3.0803078207707263e-33	8.250914855767868e-33	Inf
ENSG00000099194	2.949773634127101	5.064890212735485e-113	9.776137203516658e-112	Inf
ENSG00000099203	-0.29612946239542237	3.622626282116429e-32	9.447559107981926e-32	Inf
ENSG00000099204	-1.032698116164909	3.6358008027303938e-53	1.5370635327250574e-52	Inf
ENSG00000099219	-2.543465634662821	1.0194600942419559e-163	9.897258414932322e-162	Inf
ENSG00000099246	-0.40955901421132274	2.76469753406471e-46	9.943156952722254e-46	Inf
ENSG00000099250	2.0231113798405804	5.481035935280026e-124	1.487449186429571e-122	Inf
ENSG00000099256	0.32791794236864164	7.341347170532985e-6	9.80007958351555e-6	11.533110251426718
ENSG00000099260	0.5633521284189384	2.2825586742888167e-15	4.035175805078105e-15	33.153281631220985
ENSG00000099282	-0.23359124712042048	8.685260110090782e-5	1.1166371779566503e-4	9.099907053003095
ENSG00000099284	-1.3695426920358904	2.2125194168171718e-70	1.40632079845238e-69	Inf
ENSG00000099290	-0.029452344461867338	0.42724925345659426	0.4478428871386281	0.20939015797335744
ENSG00000099308	0.6438632444488624	9.873189386191721e-49	3.743182679888121e-48	Inf
ENSG00000099326	0.46304606277959676	1.5579924329801503e-38	4.718822020781105e-38	Inf
ENSG00000099330	-0.28171306290429443	7.648630319908297e-23	1.6196982669138447e-22	Inf
[truncated: 14,311 more rows]
