# Supplementary material for: Gene Expression and Co-expression Networks Are Strongly Altered Through Stages in Clear Cell Renal Carcinoma
Source: Front Genet. 2020 Nov 3;11:578679. doi: 10.3389/fgene.2020.578679 (PMC7669746; doi:10.3389/fgene.2020.578679)
Supplement: Supplementary Material 2 — Differential expression values for each ccRC stage vs. control samples. This zip file contains the four differential expression analyses, including Log2FC value, p-value, adjusted p-value, and B-statistic for each gene in all stages. HTML files for volcano plots are also provided. [file Data_Sheet_2.ZIP › stageii-deg-ebayes.tsv]

ensemblID	coef	p_value	FDR	B
ENSG00000000003	-1.3821761520267526	4.981847246176901e-53	8.671710628083804e-52	Inf
ENSG00000000005	-1.9112572310107494	1.6353599134475763e-12	3.2627180658507606e-12	26.44845886293367
ENSG00000000419	0.04340568533343011	0.22538304039619697	0.24689350452427786	1.1152495581730246
ENSG00000000457	-0.3243548865382401	1.0234802840623175e-13	2.156713621841912e-13	29.164812120299445
ENSG00000000460	1.2166515967768252	2.4015927412763332e-58	6.127466645243015e-57	Inf
ENSG00000000938	1.1348111078214134	6.284086516176759e-34	3.438223786609961e-33	Inf
ENSG00000000971	0.2284781631121293	0.04496726609908168	0.05248433591498656	2.8933287072815133
ENSG00000001036	-0.1217872402693338	0.0058365764207198995	0.007272311796939769	4.916382162697137
ENSG00000001084	0.333713717752877	2.1479144820204442e-8	3.565284469952518e-8	17.1494368630431
ENSG00000001167	0.017066667117516265	0.6637811693670379	0.6860319924197699	-0.7816331687885878
ENSG00000001460	-0.63594001030155	1.2761845653310203e-24	4.3636415640563825e-24	Inf
ENSG00000001461	-0.6531360756588371	9.344729448564461e-29	3.9434032938185346e-28	Inf
ENSG00000001497	0.2941559782516871	5.491554759864833e-16	1.2777069633865254e-15	34.2518939198891
ENSG00000001561	-0.5731576050874811	1.910504302406234e-20	5.368767259173962e-20	Inf
ENSG00000001617	1.1228679246989228	3.8641919353767864e-36	2.381896087150241e-35	Inf
ENSG00000001626	0.17319095382878946	0.23218006535105065	0.2538958676416786	1.0779409650307632
ENSG00000001629	0.19423749981460764	0.0017730656004550504	0.002282814962379371	6.080060540368679
ENSG00000001630	-1.6089346725773446	8.156000134971475e-35	4.6872573009649315e-34	Inf
ENSG00000001631	0.3850075370375365	3.727930631937645e-16	8.718461228405935e-16	34.657359027997266
ENSG00000002016	0.5189736747287949	1.449580164623073e-18	3.7421102382086606e-18	Inf
ENSG00000002330	0.04773904546586788	0.2692303143857576	0.29252857422101836	0.8831348895651505
ENSG00000002549	0.09134730879359514	0.0431153589276244	0.050402200695925596	2.9360036870692072
ENSG00000002586	1.1776881339491718	1.4811471754789494e-45	1.5555383407637903e-44	Inf
ENSG00000002587	-0.5709715005870368	5.364774388598985e-7	8.334076605205205e-7	13.997742092667835
ENSG00000002726	-2.1693617508218317	2.082617764859412e-16	4.922112120686423e-16	35.35050620855721
ENSG00000002746	-2.6871876262646923	1.0101485649923995e-35	6.081773014036927e-35	Inf
ENSG00000002822	0.4413246628569198	1.4518769489339769e-21	4.282892573180171e-21	Inf
ENSG00000002834	-0.0075531237759332865	0.8524048825173915	0.8661593442065078	-1.8674189353765338
ENSG00000002919	-0.19825065708580886	2.260908448278299e-9	3.917915086211119e-9	19.357706182077457
ENSG00000002933	0.38538908683284656	8.55241778065354e-7	1.3181811945044343e-6	13.539256336268007
ENSG00000003056	-0.01629699635395508	0.5020316680703396	0.5281646459541532	-0.11277796599868424
ENSG00000003096	-2.024950735169019	7.555623419848194e-49	9.89022616193612e-48	Inf
ENSG00000003137	-2.159706120998692	3.2183086363538524e-22	9.767512813347848e-22	Inf
ENSG00000003147	-0.6675369374978354	9.446050453611109e-17	2.261339834117088e-16	36.043653389117154
ENSG00000003249	-0.32220362869322583	6.45065139916627e-4	8.530089534652332e-4	7.065887141112872
ENSG00000003393	-0.17628114995734165	9.118635079535786e-7	1.4033302335084794e-6	13.476661004543317
ENSG00000003400	0.10976465768866504	0.03500249338046972	0.0412135913251127	3.146900238623501
ENSG00000003402	0.4984753113671822	2.428299185794487e-24	8.171149106727477e-24	Inf
ENSG00000003436	0.7865033954498442	2.3231972464366235e-12	4.601815288970286e-12	26.104581534852436
ENSG00000003509	0.2110838497473791	2.788468239034087e-6	4.187837659175503e-6	12.3833218411826
ENSG00000003756	0.22820522550355565	5.393375857030155e-8	8.780790599736657e-8	16.248114207604612
ENSG00000003987	-0.023741556740965147	0.7537655108508701	0.7720368928647131	-1.219848532516281
ENSG00000003989	-0.08401281215655297	0.5136997200913509	0.5397437631057098	-0.1593111430518149
ENSG00000004059	-0.03600297036552093	0.2200113090520118	0.24128459189337767	1.1456496346738145
ENSG00000004139	0.045469015468437124	0.26082018475044794	0.28393920793484223	0.9250049097949735
ENSG00000004142	-0.6855601855433525	1.1421053481057609e-46	1.3062930033383562e-45	Inf
ENSG00000004399	1.3306591880932819	3.3979033109560385e-55	6.88444757785006e-54	Inf
ENSG00000004455	-0.015569285240582155	0.6422802016634447	0.6653280463087192	-0.6871294124008531
ENSG00000004468	1.4471861023940118	2.3190466827716303e-25	8.218959451543957e-25	Inf
ENSG00000004478	-0.7918036794290165	1.506154868658377e-35	8.968742573135497e-35	Inf
ENSG00000004487	-0.41108431214878854	2.9531233319947214e-19	7.866314150715974e-19	Inf
ENSG00000004534	0.37146146878395964	3.726919767523983e-8	6.107924176880644e-8	16.61109370922423
ENSG00000004660	1.3372909040185827	5.145860917225556e-38	3.498499022924086e-37	Inf
ENSG00000004700	0.41444007634117963	1.03453446909831e-15	2.376849864909626e-15	33.69227813195368
ENSG00000004766	-0.16542087688295307	5.078980467036624e-4	6.762299707540191e-4	7.298300887633517
ENSG00000004776	-1.6638731078019637	2.0586165439361642e-45	2.142695330669996e-44	Inf
ENSG00000004777	1.5990307741190442	8.761156690081482e-43	7.77868620659929e-42	Inf
ENSG00000004779	-0.10655545865318515	0.0011404586436056803	0.0014855746727265111	6.51046691735301
ENSG00000004799	-0.36444712785903155	0.025171372513830035	0.029990874841154785	3.476412315402457
ENSG00000004809	0.8951724927231519	4.460571743984909e-12	8.732676166653927e-12	25.463948663235197
ENSG00000004838	-0.6514224919960244	5.260883819072861e-8	8.56936133916692e-8	16.272487450859213
ENSG00000004846	0.7251850253936675	2.715134718797173e-10	4.903537511192768e-10	21.435894030534648
ENSG00000004848	0.31973301862539233	0.029338906712963214	0.03474820771827972	3.324260997720034
ENSG00000004864	-0.15129374733725437	0.0019999488621547635	0.002565206506900298	5.963147791800783
ENSG00000004866	0.4758962226790298	1.9096966017892697e-17	4.6936635887858635e-17	Inf
ENSG00000004897	0.3423726074901867	1.9543219225660072e-18	5.015734155318895e-18	Inf
ENSG00000004939	-7.556874519242229	4.427366206201882e-63	1.6638327839436103e-61	Inf
ENSG00000004948	0.8387553905751499	1.5009254634691582e-5	2.174268967864106e-5	10.736211220726751
ENSG00000004961	-0.3117734041447329	3.194757720138032e-26	1.1751578352605165e-25	Inf
ENSG00000004975	0.06564319843427867	0.04302902826707061	0.050304885028737846	2.9380388112182083
ENSG00000005001	-5.651560502904139	1.0947307687569215e-82	2.2318823548031737e-80	Inf
ENSG00000005007	-0.6114967283050492	2.1905407866813736e-40	1.6884555874656523e-39	Inf
ENSG00000005020	0.36960570695024136	1.7145329748591848e-8	2.86077062096709e-8	17.36958967911711
ENSG00000005022	-0.9370514205386848	2.0888312111458184e-46	2.3398926547931524e-45	Inf
ENSG00000005059	1.9073412757639507	8.20744173212945e-59	2.1801852549027905e-57	Inf
ENSG00000005073	-1.775491216906045	2.056985314858156e-25	7.29811409295987e-25	Inf
ENSG00000005075	0.26943336165524506	1.0588946841540631e-13	2.2287485222032224e-13	29.13240422088054
ENSG00000005100	0.013782998962331178	0.6509384165594116	0.673441520715763	-0.723792120872967
ENSG00000005102	0.7829378689722215	3.07985035504286e-5	4.392860453935203e-5	10.032900936461672
ENSG00000005108	-1.8616820069420936	1.376392628090593e-53	2.4669190949623708e-52	Inf
ENSG00000005156	-0.15198511689276328	2.9296036797785253e-5	4.182583684977919e-5	10.081954476217717
ENSG00000005175	-0.22590071116425334	5.958847425094279e-9	1.0129109067565159e-8	18.407852458423537
ENSG00000005187	-1.258411760052602	1.0595774102707598e-26	4.0013215006983314e-26	Inf
ENSG00000005189	0.3399759882275528	2.486129842606486e-6	3.7423883463693388e-06	12.495782812682725
ENSG00000005194	-0.228201194523486	1.7725380036981748e-11	3.379716488229744e-11	24.1106435337018
ENSG00000005206	0.7692245918731112	4.426057659391822e-43	4.0105000235933676e-42	Inf
ENSG00000005238	0.2861519315596397	1.9074441447233647e-10	3.466727657726552e-10	21.78263971541549
ENSG00000005243	0.01902965629504116	0.7701891513192415	0.7873752700273805	-1.309176190143206
ENSG00000005249	-2.657095724649536	7.415039034704735e-60	2.1596301188577542e-58	Inf
ENSG00000005302	0.5139722948873237	7.097718084036175e-32	3.50162679826467e-31	Inf
ENSG00000005339	0.3935033378509899	4.674493192639961e-18	1.179714825964957e-17	Inf
ENSG00000005379	-0.5727869791712663	7.98861510577182e-12	1.545236152456575e-11	24.893262861485322
ENSG00000005381	-0.10782423316394633	0.5948202272588665	0.6196677252549893	-0.4881381294979913
ENSG00000005421	-1.096537758292163	4.09836828071624e-8	6.707916373154228e-8	16.51739229901369
ENSG00000005436	-0.07315380088049427	0.10150440718606464	0.11500777222679502	2.040579152131855
ENSG00000005448	0.4001143301718156	3.184585101053408e-28	1.3076682527235925e-27	Inf
ENSG00000005469	-1.175826118191188	8.795907155334058e-48	1.0698079470805257e-46	Inf
ENSG00000005471	1.2604554374587509	4.911393749845908e-15	1.0938799953569134e-14	32.1416807195425
ENSG00000005483	0.52625125012588	2.882394979550382e-25	1.0162529640394883e-24	Inf
ENSG00000005486	-0.6798509570064767	1.3580332982663203e-27	5.3656790442644586e-27	Inf
ENSG00000005513	-0.1302638678865488	0.3896210378093463	0.4158031228600693	0.34002615852519613
ENSG00000005700	-0.24637716247802433	3.535271900971341e-8	5.80083347131213e-8	16.662679077142066
ENSG00000005801	0.6486471430178158	2.1940665923565047e-24	7.404350532036952e-24	Inf
ENSG00000005810	-0.02817584199833278	0.5533960486929166	0.5787310563081219	-0.3175664219398613
ENSG00000005812	-0.3231988667576799	2.866530131935587e-14	6.178552458288545e-14	30.414235329749754
ENSG00000005844	2.4109363809125326	9.570529749949236e-84	2.295519709142236e-81	Inf
ENSG00000005882	-1.0053123492977272	6.790829914112866e-46	7.305965428705861e-45	Inf
ENSG00000005884	0.03885596824538215	0.5061481237840793	0.532186429791022	-0.12892399759353224
ENSG00000005889	0.15299720600593392	9.47214161147339e-5	1.3160459126257006e-4	8.935577038416032
ENSG00000005893	0.3817919427965955	9.940691463383336e-15	2.1824293682565917e-14	31.453596840939092
ENSG00000005961	0.3064982259522832	0.03031388537079584	0.03586908520006385	3.2913513011096907
ENSG00000005981	-0.6246451177995562	0.0012597545393922703	0.0016366573631900532	6.413461312115232
ENSG00000006007	-0.470031577714215	1.4674941760561965e-26	5.487122882044146e-26	Inf
ENSG00000006015	0.4276401716912428	5.52953631702959e-20	1.5216253978530895e-19	Inf
ENSG00000006016	-0.6106006069685791	2.136469333497699e-5	3.073636308489677e-5	10.390033402154213
ENSG00000006025	0.2788909519563539	1.656874385472823e-8	2.766829244093554e-8	17.402978729167206
ENSG00000006042	-0.11257821278704218	0.26999613370248643	0.2933020474681999	0.8794003937110738
ENSG00000006047	0.05614087251086769	0.7573236541704633	0.775145829904001	-1.23759912010129
ENSG00000006062	1.164619547100344	9.587764871564201e-29	4.041779401788889e-28	Inf
ENSG00000006071	-0.9964879802695518	1.7952920384878658e-9	3.1236625931018873e-9	19.584259625976348
ENSG00000006118	0.46882843889295694	2.830498553923699e-7	4.4496801363369186e-7	14.62526299181671
ENSG00000006125	-0.6397458827333143	7.546539665523972e-32	3.7185517203835644e-31	Inf
ENSG00000006128	-3.8123288829892523	3.0294322075120847e-46	3.3543814870687104e-45	Inf
ENSG00000006194	0.3017779504263349	3.051180180613735e-17	7.454276325016481e-17	36.7368005696771
ENSG00000006210	0.5116787561932102	1.917667588328581e-14	4.156985428713338e-14	30.812544772262527
ENSG00000006282	0.2884728874101615	4.26208967765732e-5	6.0358324774325686e-5	9.715151318207326
ENSG00000006283	0.10195314822340985	0.299906091537454	0.3241744550981427	0.734653160519881
ENSG00000006327	0.3176025050316606	1.9633793568107547e-4	2.679501071841972e-4	8.224441775995714
ENSG00000006377	1.735009878231391	2.5604997341896806e-21	7.468124224719902e-21	Inf
ENSG00000006432	-1.910966846955261	3.970814659025885e-51	6.12715109637769e-50	Inf
ENSG00000006451	0.7230519927731216	3.1239227755053964e-44	3.0184348618775484e-43	Inf
ENSG00000006453	-0.7566464510943485	2.925596431433992e-13	6.029375511332879e-13	28.13692201164165
ENSG00000006459	0.05045307437002969	0.38310653783954374	0.4092793366190449	0.3669453573373902
ENSG00000006468	-0.40746567064827727	6.167007903157687e-5	8.650890074869e-5	9.355176737848597
ENSG00000006530	0.08375291184723052	0.054039101320592295	0.06263343821339258	2.7057751213612504
ENSG00000006534	0.551814618852163	4.5713597695991213e-11	8.56211275174112e-11	23.181088470590716
ENSG00000006555	-0.49844168169443026	1.5559715871615898e-8	2.6001943223981076e-8	17.465094534747266
ENSG00000006576	0.8433237325736176	2.4473610979508826e-34	1.368407936495677e-33	Inf
ENSG00000006606	-0.9107224127521244	3.109357666007002e-10	5.604953971327829e-10	21.302200030162624
ENSG00000006607	-0.45432883771584515	2.246931104480006e-21	6.569997546444765e-21	Inf
ENSG00000006611	0.8802059208288461	2.522980228109662e-15	5.6883892065895195e-15	32.80497493695277
ENSG00000006625	-0.28132031538525615	1.7044298806984897e-10	3.105367666911569e-10	21.892718643232683
ENSG00000006634	0.8328465752833981	2.0997767710317923e-36	1.313165611024867e-35	Inf
ENSG00000006638	0.10888394456672586	0.06293875460748267	0.07254636661823621	2.548216905264709
ENSG00000006652	0.9439916764739149	4.505061143911965e-26	1.643057854588644e-25	Inf
ENSG00000006695	-0.6295438608165824	3.593301900265149e-24	1.196544589492131e-23	Inf
ENSG00000006704	-0.39197008630343205	5.189313150326119e-10	9.264196309305932e-10	20.799693842934445
ENSG00000006712	-0.1381717813836923	4.7162245834988714e-7	7.33984951878498e-7	14.124776576016867
ENSG00000006715	-0.14807380863729142	6.088697970428645e-4	8.064533368336138e-4	7.12205774223244
ENSG00000006740	-0.31010080097450593	0.001993052879625867	0.0025567636044280233	5.966452999601035
ENSG00000006744	-0.1736418186591923	2.7162164578810034e-7	4.2741428295262096e-7	14.665511648940669
ENSG00000006747	-3.211308286647193	6.65259667806691e-43	5.945416538042264e-42	Inf
ENSG00000006756	-0.8868427475016574	9.165385274490069e-39	6.482542663787209e-38	Inf
ENSG00000006757	-0.7453969914274707	2.301667722983061e-35	1.3601521942700624e-34	Inf
ENSG00000006788	0.7449546358974445	1.7580931010038647e-10	3.200993355366492e-10	21.862389916634783
ENSG00000006831	0.30041850127890013	3.557834086567675e-10	6.391482977411475e-10	21.170884622342964
ENSG00000006837	0.6289641576518749	1.002595790954898e-25	3.6045495442664945e-25	Inf
ENSG00000007001	-3.3544016955078857	2.6041995003498133e-42	2.2485174087191878e-41	Inf
ENSG00000007038	0.7299371911177743	1.0774971511317186e-4	1.492482253499646e-4	8.809750436850493
ENSG00000007047	0.5284285844359343	1.517636581014497e-33	8.142319946166594e-33	Inf
ENSG00000007062	-3.7053735047614933	5.026720501703798e-26	1.8280002537968549e-25	Inf
ENSG00000007080	0.21909143622683983	2.9368975301972588e-8	4.8399311627278255e-8	16.843780196629034
ENSG00000007129	1.2200427043377458	2.2707992674555386e-24	7.65063748237964e-24	Inf
ENSG00000007168	-0.17274876786086932	1.4188606290137311e-6	2.1613539608867055e-6	13.044773537532413
ENSG00000007171	-0.04074197203133072	0.7352406869396776	0.7548643839850271	-1.1247265170979686
ENSG00000007174	-0.8076278514711768	5.684725222848013e-6	8.405971748381786e-6	11.686559776272427
ENSG00000007202	-0.3778910961470149	2.5374086620788757e-17	6.214626964751899e-17	36.7368005696771
ENSG00000007216	-6.799774269836542	2.457444646201609e-86	7.859004348931028e-84	Inf
ENSG00000007237	0.6085338088692661	9.933979528094319e-15	2.181543100891589e-14	31.45868591044656
ENSG00000007255	-0.542016990148791	2.2988932737931547e-28	9.502014519910379e-28	Inf
ENSG00000007264	2.1600575527855312	1.2350761560521577e-36	7.798719359353733e-36	Inf
ENSG00000007312	0.2972182548479739	5.978758281108411e-5	8.392593817443685e-5	9.385491906976503
ENSG00000007314	0.8127049756010601	1.3474196664555663e-9	2.357984416297241e-9	19.865458663826253
ENSG00000007341	-0.09516438389908924	0.07818441478466001	0.08936144394798912	2.3214567499710763
ENSG00000007350	-0.42978484821568597	0.019125990427908558	0.022999697993009556	3.7490058760551808
ENSG00000007372	-0.2640404236159686	0.01209229594710465	0.014748025641013747	4.20178820100992
ENSG00000007376	0.10619830690013812	0.06576431780678542	0.07571229077635845	2.502082887886681
ENSG00000007384	0.33224042561887307	2.60169532006307e-10	4.701268631755891e-10	21.478018613841886
ENSG00000007392	0.9200593113145181	1.762788282865881e-46	1.9814663606852182e-45	Inf
ENSG00000007402	-2.1960687058479675	7.291772130602373e-49	9.567884428811319e-48	Inf
ENSG00000007516	-1.63478233393185	1.7540229991168715e-40	1.3642401104242334e-39	Inf
ENSG00000007520	0.009999524525803074	0.6731346862856443	0.695302516359649	-0.8250275987226283
ENSG00000007541	-0.841276102806035	1.3348285754254137e-30	6.222078898310516e-30	Inf
ENSG00000007545	0.34403289128783504	1.8522004633588606e-12	3.68542022171319e-12	26.326646028520155
ENSG00000007866	-0.5820602697256231	6.612895585198795e-29	2.8175634011126526e-28	Inf
ENSG00000007908	-2.2393547028203873	1.0034885226220567e-20	2.85236978110243e-20	Inf
ENSG00000007923	-1.1615157998182706	1.4913606522860505e-50	2.2153089470660734e-49	Inf
ENSG00000007933	0.173731660895761	0.22111082244839061	0.2424252160616598	1.1394289817398666
ENSG00000007944	0.04263980990987594	0.4420442185301543	0.4686214627381746	0.1256793166095085
ENSG00000007952	-0.3195484716012673	1.650121507783926e-7	2.6267306062810695e-7	15.15235543085745
ENSG00000007968	2.384912745963115	5.262273824883604e-46	5.699049540760398e-45	Inf
ENSG00000008018	0.10200371750327884	0.004406693121614408	0.005535091629844512	5.191096691322567
ENSG00000008056	0.07433999221078601	0.5153645941551181	0.5414232869996765	-0.16607379813555
ENSG00000008083	0.68376664249566	8.053245536141098e-41	6.369953185958357e-40	Inf
ENSG00000008086	-0.2967369694061449	4.935158506844488e-9	8.424116718642971e-9	18.592167196056888
ENSG00000008118	-1.2766321643069678	1.3121952197571762e-13	2.7480616376784207e-13	28.922804894674037
ENSG00000008128	0.29911368976479946	1.199454546619351e-5	1.7449918522309887e-5	10.95615812846737
ENSG00000008130	-0.0250007787390922	0.5646947384248238	0.5897906751862753	-0.36310010838874635
ENSG00000008196	-7.971433688474639	1.07748647942432e-118	8.78690223970533e-115	Inf
ENSG00000008226	-0.2690591687397865	0.013272808789533174	0.016144344198470138	4.1099094111297525
ENSG00000008256	-0.20974686664917602	1.854055705881371e-5	2.676785745146956e-5	10.528281970851435
ENSG00000008277	-0.24953371027635582	0.003986855779451378	0.005020120262707633	5.289268625453242
ENSG00000008282	-0.3196230745653024	7.321941702741629e-14	1.551103555704174e-13	29.494718210419986
ENSG00000008283	-0.5328525070502106	3.1857686269880274e-26	1.1721156396610586e-25	Inf
ENSG00000008294	0.36014269531920085	1.0365287403601629e-10	1.9083173896911905e-10	22.37962931291828
ENSG00000008300	1.251780742705387	1.3859439322010914e-20	3.919671498907543e-20	Inf
ENSG00000008311	-1.0185099237426574	1.0367173569292592e-22	3.2182832302086447e-22	Inf
ENSG00000008323	-0.25951306664929286	0.03384024663775322	0.03989418540026503	3.1808129179695013
ENSG00000008324	-0.05960331152428415	0.059922379198288224	0.06917219935763896	2.599475259937084
ENSG00000008382	0.04756439169089763	0.2683133768114623	0.2916488620989637	0.8873893766406884
ENSG00000008394	0.7205243367062284	2.0454566408617254e-8	3.399368026539102e-8	17.19709116869864
ENSG00000008405	-0.3743797243699616	8.553678374141218e-6	1.2531257907324463e-5	11.287271871111177
ENSG00000008441	0.8553393446189662	2.3618729988351934e-21	6.898665582199499e-21	Inf
ENSG00000008513	0.0817825337558979	0.263281440701968	0.2864656636323615	0.9126118783429661
ENSG00000008516	1.8424002059193194	1.3453211076894962e-42	1.1803220691993374e-41	Inf
ENSG00000008517	1.7215295675389848	3.738490273034364e-42	3.2024567412389956e-41	Inf
ENSG00000008710	0.761894800448235	1.9681161933010438e-21	5.7713008113520355e-21	Inf
ENSG00000008735	-0.7177984961512174	4.1258730448285026e-7	6.43705656793121e-7	14.256023626310654
ENSG00000008838	-0.09761766539145368	0.001558925400600341	0.0020149039768437723	6.205166802264089
ENSG00000008853	-0.17579543720512072	0.0015664112639929332	0.002023777544021288	6.200763614528853
ENSG00000008869	0.2726525075635168	4.332361514560491e-12	8.485747124112118e-12	25.492630750599236
ENSG00000008952	-0.06349925501902007	0.14363957677174766	0.16020225095236065	1.6567240024789434
ENSG00000008988	0.7987164448698213	2.3687798377728032e-34	1.3258338762551278e-33	Inf
ENSG00000009307	0.3233092137189689	4.0016008643596985e-9	6.859286400179368e-9	18.797662422750925
ENSG00000009335	0.03804973017219422	0.30012463296630076	0.3243461942539336	0.7338693770510322
ENSG00000009413	0.12687500824186704	0.009155674609104976	0.01125397941627117	4.475715702384741
ENSG00000009694	2.4354114257400052	1.3553887049819987e-45	1.4280613551845218e-44	Inf
ENSG00000009724	0.22958804506414615	0.010486430186663218	0.012843258717765043	4.342009772302288
ENSG00000009765	-4.577352773169493	4.2296980606747723e-57	9.785301470866035e-56	Inf
ENSG00000009780	-0.058058701686210724	0.18786756233289198	0.20749779519533204	1.3400745737858382
ENSG00000009790	1.8495861265927445	1.6321003433858762e-53	2.912424135735628e-52	Inf
ENSG00000009830	-0.10602834662335317	0.010565040550587807	0.012934680331788557	4.3348241153489555
ENSG00000009844	-0.2999168956993283	4.281589996535914e-11	8.028596555932485e-11	23.245425855420827
ENSG00000009950	0.19834801131392882	0.2205331457491016	0.24184062443137544	1.1426146890774382
ENSG00000009954	0.42029969415606094	7.926179286718525e-20	2.1668787154941192e-19	Inf
ENSG00000010017	-0.1271126293488813	1.0116390068182763e-4	1.4037631615795547e-4	8.871043382766032
ENSG00000010030	2.010592178893676	1.232702539156693e-38	8.669848388807961e-38	Inf
ENSG00000010072	-0.1715718876488044	1.6549806223213327e-4	2.2679158082726379e-4	8.391252291070616
ENSG00000010165	-0.2958955109118496	1.1131856405825537e-15	2.552158813311984e-15	33.60130635374795
ENSG00000010219	0.4270192867607872	6.5473122669985125e-24	2.152522940430271e-23	Inf
ENSG00000010244	0.5538634612649953	2.088558631655909e-39	1.5234624256456024e-38	Inf
ENSG00000010256	-1.0458494628591972	4.056460251011816e-67	2.120540599166754e-65	Inf
ENSG00000010270	0.5385307848798964	2.0139378051170493e-31	9.755665459298803e-31	Inf
ENSG00000010278	-0.5682991205305638	5.741484542077131e-12	1.1178657381076519e-11	25.217018663899207
ENSG00000010282	0.19572972874981096	0.35841954583879554	0.38406299143490935	0.4723381201521432
ENSG00000010292	0.1993539756946444	9.147746848761703e-10	1.6117505790569664e-9	20.245944904300224
ENSG00000010295	1.3989176654172537	9.44831536344069e-66	4.4409805065624686e-64	Inf
ENSG00000010310	-0.11978143937650644	0.4083702803287681	0.4347881240395723	0.262341821293157
ENSG00000010318	-0.0700543043605804	0.09298747694141445	0.10565139316715218	2.135950709093162
ENSG00000010319	-2.4999326634470123	4.9191240421049e-53	8.580846323714537e-52	Inf
ENSG00000010322	-0.6338155379156505	1.1108818979844848e-35	6.658759190050329e-35	Inf
ENSG00000010327	1.5835882061927553	3.6159415395351025e-46	3.9794876187461216e-45	Inf
ENSG00000010361	-0.08229112112453918	0.08180851631087854	0.09334011199933047	2.2735174536960665
ENSG00000010379	0.3180677349457787	0.03503574025263565	0.041244128827281616	3.1461277052505348
ENSG00000010404	0.5307618180089596	1.8772947445506194e-23	6.047536496863639e-23	Inf
ENSG00000010438	-2.9897853593096886	2.8070733306642847e-41	2.2823213371452885e-40	Inf
ENSG00000010539	0.31192122702324737	7.514801899529318e-18	1.8795647750547948e-17	Inf
ENSG00000010610	1.6865962975839546	1.4524012330827967e-61	4.824575175474626e-60	Inf
ENSG00000010626	0.574526675542398	1.645832744013739e-20	4.6369894722515264e-20	Inf
ENSG00000010671	2.6089890901029977	1.048198333453479e-84	2.7136690188295624e-82	Inf
ENSG00000010704	0.5485671613973586	6.215077143113135e-19	1.6328593460724101e-18	Inf
ENSG00000010803	0.7320348227384709	2.3321521785262257e-36	1.4551416232502963e-35	Inf
ENSG00000010810	1.0782253903032868	3.465348109147708e-44	3.3404153463474653e-43	Inf
ENSG00000010818	-0.003887262240409949	0.9479904307978974	0.9537209429011662	-3.0256815876947445
ENSG00000010932	-0.49796165336752257	0.0012893368879379867	0.0016737571348510478	6.391009238742929
ENSG00000011007	-0.1905586293722995	1.4593768150037837e-6	2.222242167184363e-6	13.016991664315025
ENSG00000011009	-0.5979110912612323	8.508044117793537e-41	6.7134107189749676e-40	Inf
ENSG00000011021	0.20345278540301978	9.796811522263127e-7	1.5054267564359489e-6	13.406432635410404
ENSG00000011028	-0.6659072053518882	6.775167183816247e-11	1.257144218066473e-10	22.7970081391909
ENSG00000011052	0.6990638444844695	2.999079075807442e-7	4.708796662150498e-7	14.568662790342094
ENSG00000011105	0.15298911533597617	0.007726367201403287	0.009545299882963763	4.642115256242628
ENSG00000011114	-0.25130042535533315	2.1084755530589475e-6	3.1859585205106016e-6	12.65675417988277
ENSG00000011132	0.6688084624731647	5.476988941211533e-42	4.642915261494808e-41	Inf
ENSG00000011143	-0.10060520139220482	0.015095735103091012	0.01828800709584895	3.983052484031204
ENSG00000011198	-1.1064835504022474	2.0590625560250125e-47	2.4603157720709122e-46	Inf
ENSG00000011201	1.6180748907227116	8.566102820086013e-38	5.766122038613407e-37	Inf
ENSG00000011243	0.38250835575568604	2.540877333486188e-16	5.980044633356381e-16	35.127362657243
ENSG00000011258	0.2541857724432382	3.031263045950662e-8	4.992416467682046e-8	16.812760639133565
ENSG00000011260	-0.0030605066964602846	0.9454126352246006	0.9513036017344214	-2.972228186555739
ENSG00000011275	0.1769884911323694	1.9813541662422893e-6	2.9980412330839354e-6	12.717548406814105
ENSG00000011295	-0.4608072479188196	2.7963133482701613e-24	9.37469079348126e-24	Inf
ENSG00000011304	0.13101267936247107	1.1791890815946815e-5	1.7168875130163593e-5	10.972395229856597
ENSG00000011332	0.5720156280368875	2.025216891386529e-6	3.0635584769536536e-6	12.69593035313426
ENSG00000011347	-4.173698430880319	2.597801125709534e-60	7.890155746801211e-59	Inf
ENSG00000011376	-1.6138224615535235	8.115256129329989e-65	3.510870755155759e-63	Inf
ENSG00000011405	-0.3792818717339565	6.363288884576924e-17	1.535966282484085e-16	36.7368005696771
ENSG00000011422	1.2692707457684038	6.619640616885623e-35	3.8231706254038422e-34	Inf
ENSG00000011426	1.8844188583424186	3.729905363274832e-46	4.09661659764394e-45	Inf
ENSG00000011451	-0.005254562397989471	0.8773916952987081	0.888650055494311	-2.077025624327917
ENSG00000011454	-0.021078448583840014	0.5822219760483685	0.6072319078911987	-0.4356914326501033
ENSG00000011465	-5.369326905681167	6.602484311896067e-70	4.19013693101264e-68	Inf
ENSG00000011478	0.44473923955080513	2.3120154081238254e-17	5.669669419109847e-17	36.7368005696771
ENSG00000011485	-0.06955187020790059	0.020186187350393434	0.024235312159360832	3.6954107090875574
ENSG00000011523	-0.12094209450639659	4.3370631528832535e-4	5.798631037259273e-4	7.4521384790522
ENSG00000011566	-0.68614891045675	5.4675667146891846e-33	2.8554599140755874e-32	Inf
ENSG00000011590	1.2684777827688445	2.881295650130655e-19	7.680001969869421e-19	Inf
ENSG00000011600	1.7643998786845876	3.3355688654636627e-84	8.369712030109591e-82	Inf
ENSG00000011638	0.7100054317574556	7.842487701381516e-21	2.2412997092961716e-20	Inf
ENSG00000011677	0.26027088893755546	0.1598410916757565	0.17767383665450748	1.5321876176582132
ENSG00000012048	0.9216461644617822	8.548977687852778e-36	5.166129162240786e-35	Inf
ENSG00000012061	0.5706879903886214	1.338920445546624e-35	7.990410708695733e-35	Inf
ENSG00000012124	1.0966352053176778	1.420096967146217e-11	2.7201152711867056e-11	24.32776259062699
ENSG00000012171	-1.8862335908770569	1.084562891675537e-46	1.24222055921545e-45	Inf
ENSG00000012174	0.03619333192373294	0.47185596490189174	0.49828234299448715	0.006870655049878837
ENSG00000012211	0.29429829296320087	1.5054188189273164e-11	2.879486447367718e-11	24.270824377041574
ENSG00000012223	-2.103065469482646	1.97665588173904e-12	3.927784774751918e-12	26.26295513266972
ENSG00000012232	-0.1895600565176972	3.406044564315567e-4	4.5880894321099195e-4	7.686417766057367
ENSG00000012504	0.1965265713817831	0.11689191276397612	0.13171033486566153	1.885920296127769
ENSG00000012660	1.1827311135856537	6.651506477578408e-44	6.27087113579791e-43	Inf
ENSG00000012779	2.0403201994843077	2.7462312818358597e-42	2.366140106008604e-41	Inf
ENSG00000012817	0.19442129896866375	0.09527943022472812	0.1081575380682987	2.109700654704958
ENSG00000012822	-0.25027887065122245	6.547567610641502e-11	1.216296443389099e-10	22.830040793614575
ENSG00000012963	0.07249520301419247	0.04784377405909672	0.055753926472125424	2.829438965433293
ENSG00000012983	0.2600408396695435	3.6744726598321724e-11	6.91002526021708e-11	23.395462317761684
ENSG00000013016	-1.3064880982548785	1.2067154127612601e-25	4.327512836881301e-25	Inf
ENSG00000013275	-0.158863292653174	9.645020588479563e-7	1.4828003185795237e-6	13.42157666805136
ENSG00000013288	-0.22645867446892554	4.255876315354038e-6	6.3396970228718926e-6	11.968673239125131
ENSG00000013293	-1.8311365607192773	6.481266890156724e-29	2.764368801737871e-28	Inf
ENSG00000013297	-3.055407686254151	4.914404894805486e-35	2.8595770187041557e-34	Inf
ENSG00000013306	-0.6675676537750306	4.061640189060746e-43	3.684391072501711e-42	Inf
ENSG00000013364	0.8258135325871213	2.5319706899234617e-37	1.661160175086551e-36	Inf
ENSG00000013374	0.2939603428450335	5.3076976603855e-13	1.0812958885946476e-12	27.55290684771482
ENSG00000013375	0.683629555263718	1.4245667070263767e-35	8.495313708080513e-35	Inf
ENSG00000013392	-0.09845605084588979	0.018706047008103906	0.022512959467397783	3.7708939142760145
ENSG00000013441	1.1111690862157344	2.3992710499642635e-36	1.4947330338012656e-35	Inf
ENSG00000013503	-1.1613729978281329	7.615256890711345e-51	1.1489809425300837e-49	Inf
ENSG00000013523	-0.1947039558048468	5.128828036012571e-6	7.604653206124094e-6	11.786742629379845
ENSG00000013561	0.21315357308167687	2.0930482414385734e-11	3.977815989030894e-11	23.947702576306742
ENSG00000013563	0.3232050182775389	2.557765878808494e-16	6.018923890256317e-16	35.127362657243
ENSG00000013573	0.830283219654625	9.119082904192257e-12	1.7593120672743755e-11	24.763511541933678
ENSG00000013583	-0.39634382069159974	2.4048315202746417e-16	5.663942540892333e-16	35.127362657243
ENSG00000013588	-3.019366079362777	8.954684944532026e-52	1.440344294332518e-50	Inf
ENSG00000013619	0.3290917026259074	0.0017531917863866891	0.002258475478711547	6.090804230581492
ENSG00000013725	2.1464281539840857	4.343271106172558e-59	1.1826168905120937e-57	Inf
ENSG00000013810	1.1278273564426367	5.285546601848447e-51	8.064290465495619e-50	Inf
ENSG00000014123	0.030881421320190252	0.37366339803077797	0.399767138201508	0.4064354598271152
ENSG00000014138	0.0700353691013444	0.20114774025212073	0.22152057012235576	1.2568271156173836
ENSG00000014164	0.638979923237594	3.8055143650498486e-29	1.6450553748731256e-28	Inf
ENSG00000014216	-0.08414681333887894	0.0023135636435913463	0.002955374610508682	5.8211701140597105
ENSG00000014257	-6.004093381251434	1.0103913510894726e-84	2.6579811187531124e-82	Inf
ENSG00000014641	-0.7052384385769954	5.017871860237186e-38	3.415755010036248e-37	Inf
ENSG00000014824	-0.7351030800159847	8.275786658025743e-44	7.748454672353608e-43	Inf
ENSG00000014914	0.9005936806623767	3.041598224343663e-38	2.0993849783768574e-37	Inf
ENSG00000014919	-0.22330856884403627	2.3864817400196e-9	4.1276264241484286e-9	19.3055632973854
ENSG00000015133	-0.4243349533403603	6.927646282551257e-8	1.1215992740560948e-7	16.00333994828426
ENSG00000015153	0.919036668579234	2.9504382092292917e-34	1.6434988795262892e-33	Inf
ENSG00000015171	-0.5685977124780414	1.820580328926356e-25	6.47343910285347e-25	Inf
ENSG00000015285	1.5624722463467717	2.7895026441153707e-78	3.7292449283214504e-76	Inf
ENSG00000015413	-5.152195891758508	5.038794382595989e-50	7.234395808110967e-49	Inf
ENSG00000015475	0.8992263423359753	3.1872353868683094e-33	1.6812357425556962e-32	Inf
ENSG00000015479	0.6076341166610952	2.2268641451356982e-13	4.618534360015671e-13	28.40353021642133
ENSG00000015520	-2.1422488545595777	2.5557917970661276e-20	7.131730403789314e-20	Inf
ENSG00000015532	0.25506903456886343	3.5670945167808714e-12	7.011245067328997e-12	25.683500771767463
ENSG00000015676	0.471513186507707	6.654410012859368e-27	2.539981916914025e-26	Inf
ENSG00000016391	-1.5458699900894246	4.3205306166057366e-24	1.432855924295233e-23	Inf
ENSG00000016402	-2.175141098609287	1.5710217041083515e-39	1.1526479529467932e-38	Inf
ENSG00000016864	-0.4292778901414904	8.499195790559616e-28	3.3992614846500084e-27	Inf
ENSG00000017260	-0.188835202151368	2.756149517380313e-4	3.7320712850537905e-4	7.89300371135316
ENSG00000017427	0.5253128158302807	8.891657905419899e-5	1.2366584841596193e-4	8.997803727133837
ENSG00000017483	-0.4978182293806292	0.0018312797709149492	0.002354605681010865	6.049024622470333
ENSG00000017797	-1.4406102769604068	1.4188237466482668e-47	1.704051200871372e-46	Inf
ENSG00000018189	1.1250747522999254	8.074643101095573e-36	4.890361269174482e-35	Inf
ENSG00000018236	-5.55880344632816	6.227544027981279e-67	3.174101346761708e-65	Inf
ENSG00000018280	1.3481066549258212	1.6283808381811081e-37	1.0809479638068324e-36	Inf
ENSG00000018408	0.5204162906264881	6.379849070074384e-15	1.413987475647686e-14	31.892613483218497
ENSG00000018510	0.35409277141348405	3.093133865565185e-10	5.5769415595145e-10	21.307210487683808
ENSG00000018610	-0.1449190954133286	4.101117539330988e-4	5.493079335344371e-4	7.5063019158714726
ENSG00000018625	-1.4738446948462647	1.3902203052178986e-18	3.590576908646702e-18	Inf
ENSG00000018699	0.5045088961926412	1.284236424813214e-29	5.670247993693427e-29	Inf
ENSG00000018869	-1.261168491325708	9.631763957682537e-48	1.166251448773587e-46	Inf
ENSG00000019102	-0.9318046369118363	1.0780388637681921e-14	2.360743000545007e-14	31.375508403967654
ENSG00000019144	-0.11153735133715942	0.041841351108467185	0.04896200578125268	2.966509408487959
ENSG00000019169	1.0889436770914533	1.1750241476547931e-6	1.79865263709523e-6	13.228470909670744
ENSG00000019186	-3.9362344511399887	9.68314514778202e-28	3.8614204733575734e-27	Inf
ENSG00000019485	-0.5585513603188095	9.853043616495072e-19	2.5630485069383513e-18	Inf
ENSG00000019505	-0.13484112577100515	0.5623914364029252	0.5875731425105188	-0.35394186128381394
ENSG00000019549	-0.2811851986361103	9.70696536049214e-6	1.4190248725430385e-5	11.162941348379574
ENSG00000019582	0.6382353421344827	1.4619782751423433e-9	2.5546245626282e-9	19.785360583598678
ENSG00000019991	-0.8358941372969569	1.3213171217839074e-8	2.2153250674645897e-8	17.62528157158288
ENSG00000019995	-0.5071646222026152	4.13733414577463e-26	1.5123245163062353e-25	Inf
ENSG00000020129	-0.48075722163605733	2.5168781464598753e-23	8.044343046984239e-23	Inf
ENSG00000020181	0.8254092040621512	5.432084493098762e-28	2.203912887622906e-27	Inf
ENSG00000020256	0.6332992583366436	4.393846452101582e-27	1.6885870790239584e-26	Inf
ENSG00000020426	0.08146080188047893	0.02342868854395678	0.02796764328126583	3.548340847851273
ENSG00000020577	0.8417913893551543	2.568258702980204e-24	8.627868062946885e-24	Inf
ENSG00000020633	2.8631955191006613	5.921089515832931e-66	2.8155384840593327e-64	Inf
ENSG00000020922	0.41822569464280374	4.928364515785561e-24	1.629137114966812e-23	Inf
ENSG00000021300	-2.5779590427901065	3.7730733275323286e-59	1.0342659827235677e-57	Inf
ENSG00000021355	0.5225865527384203	7.125824072911842e-37	4.550594777963671e-36	Inf
ENSG00000021488	-0.562107879361763	2.2727728534444006e-5	3.2668480866905945e-5	10.329067163747121
ENSG00000021574	0.2529624804176349	4.642242542535171e-12	9.08071190558271e-12	25.424865851370868
ENSG00000021645	1.9108181055157913	1.7075535064599925e-27	6.704428909572095e-27	Inf
ENSG00000021762	0.20807555496597735	1.3064929843835862e-4	1.8014118332315742e-4	8.621589505310862
ENSG00000021776	-0.005037379155852566	0.8694897992924622	0.8815427753129893	-2.0071216039534105
ENSG00000021826	-1.2048036134073383	9.664284664714444e-13	1.945260803177744e-12	26.96564512918807
ENSG00000021852	-0.09700959694589968	0.13295020674991506	0.14882758216136682	1.743826244998484
ENSG00000022267	1.4333438054422665	8.39526878033015e-21	2.3955009413433298e-20	Inf
ENSG00000022277	0.09026714674536132	8.00334142839577e-4	0.0010525278075885743	6.855507490141084
ENSG00000022556	-2.5571864647667746	2.8063802129123754e-19	7.488884370517154e-19	Inf
ENSG00000022567	-0.7959596822605078	1.1297363292786778e-16	2.6985939558487456e-16	36.043653389117154
ENSG00000022840	-0.5043408205268554	1.0165365495525618e-36	6.4412242125883e-36	Inf
ENSG00000022976	-0.3687005255883873	2.0416578550728237e-14	4.4222363368177626e-14	30.75034856439262
ENSG00000023041	-0.6772300925115279	4.498354679920878e-28	1.831914227952797e-27	Inf
ENSG00000023171	-0.4697723040091006	9.227758281826454e-5	1.282856610778976e-4	8.961122759587173
ENSG00000023191	-0.196110776426448	7.913454948089582e-6	1.1615231299796714e-5	11.363181662756148
ENSG00000023228	-1.1695045447221677	1.7909774433522793e-55	3.7211263823026336e-54	Inf
ENSG00000023287	0.1714791849579341	2.6307945042800025e-5	3.767517636737803e-5	10.186471456293912
ENSG00000023318	0.4291911556757805	4.327331118670138e-24	1.4348194865930057e-23	Inf
ENSG00000023330	-0.8913870630609306	3.3399181676750133e-38	2.295577973652738e-37	Inf
ENSG00000023445	2.2880603056949935	8.023985759280771e-54	1.4606161577440779e-52	Inf
ENSG00000023516	-0.396550218456748	7.200800158520023e-14	1.5260531520979935e-13	29.510591559576277
ENSG00000023572	0.04951073403627927	0.2831541497681484	0.30690086275375467	0.8146482713376207
ENSG00000023608	-0.02207831563730777	0.7421774835714832	0.7611717762089474	-1.159114492097325
ENSG00000023697	0.5492058619595734	1.8860690251268264e-17	4.6362902486538863e-17	Inf
ENSG00000023734	-0.44566569894527264	7.473073389530856e-27	2.843813042072988e-26	Inf
ENSG00000023839	0.776762842125059	4.933050639176317e-9	8.421400034013577e-9	18.592489740722808
ENSG00000023892	1.8964600986836058	4.8945964694387855e-61	1.571473787727295e-59	Inf
ENSG00000023902	1.3610951677025693	7.320766417058092e-63	2.707521547896088e-61	Inf
ENSG00000023909	0.0724408882557787	0.21897034990526493	0.24025606504909996	1.1512761565382343
ENSG00000024048	-0.012278716338475087	0.7063068406823383	0.7273560153762432	-0.9812492039508413
ENSG00000024422	1.8353222592362204	2.861956752057732e-62	1.0060024703892587e-60	Inf
ENSG00000024526	2.089364576267448	1.006950057543304e-43	9.4008903483293e-43	Inf
ENSG00000024862	-0.3441536018171028	1.2425541651214474e-13	2.607237673116018e-13	28.975481388728852
ENSG00000025039	-0.48567209057183497	2.9825575671943504e-9	5.139515469724232e-9	19.086307021400064
ENSG00000025156	-0.3282890777581013	6.177932439092444e-12	1.2006920648426806e-11	25.145535384743653
ENSG00000025293	0.22846503166588034	2.3754579246169696e-14	5.1336582417520565e-14	30.601235678595312
ENSG00000025423	-1.3221508011315364	2.9278319693476175e-18	7.459065826313597e-18	Inf
ENSG00000025434	0.8411760659623375	1.1908985570875512e-41	9.904923746097888e-41	Inf
ENSG00000025708	2.110214472587425	2.9700420433390567e-72	2.3067326536600007e-70	Inf
ENSG00000025770	0.6191807577641525	5.491272340178729e-50	7.842613998976801e-49	Inf
ENSG00000025772	-0.5706279909443012	1.3768698052504739e-33	7.399257503668939e-33	Inf
ENSG00000025796	0.11016194793092794	0.0015623254949212564	0.0020189785929930824	6.203142523007003
ENSG00000025800	-0.3331077534420606	7.197758419080455e-18	1.8013724077827565e-17	Inf
ENSG00000026025	1.8417696165691049	4.532250080820159e-67	2.3541719368846113e-65	Inf
ENSG00000026036	2.0035002639580775	6.219448948794989e-34	3.4051430800552625e-33	Inf
ENSG00000026103	1.2588871227591336	8.826851724626894e-33	4.5458147025154604e-32	Inf
ENSG00000026297	2.999467312902609	2.758236029615194e-58	6.985532553264566e-57	Inf
ENSG00000026508	1.6752922360608655	8.675791757264056e-33	4.473669413878494e-32	Inf
ENSG00000026559	-0.872123760791547	1.4350849835762302e-8	2.4023643725883525e-8	17.54422731164785
ENSG00000026652	-0.8594795557700495	1.7946262082723627e-22	5.506086052844665e-22	Inf
ENSG00000026751	3.078230015685747	1.099244886688909e-64	4.6933728015434835e-63	Inf
ENSG00000026950	1.6287472237264033	2.0402721992131046e-67	1.0910439203005158e-65	Inf
ENSG00000027001	-0.5792730005613085	1.460348694262853e-26	5.461657235365084e-26	Inf
ENSG00000027075	1.1447970626196762	4.323443192495393e-51	6.639864262674187e-50	Inf
ENSG00000027644	-4.012818009227583	1.580153933590447e-53	2.8228160631829343e-52	Inf
ENSG00000027697	0.7047203941468572	1.2921224996259073e-30	6.024733553144239e-30	Inf
ENSG00000027847	0.4202538071175674	1.5470391893850598e-19	4.179594033273203e-19	Inf
ENSG00000027869	2.150792118263264	3.728707970703864e-49	4.9930399837586225e-48	Inf
ENSG00000028116	0.5542202615146273	2.242931347794214e-34	1.2575527769860306e-33	Inf
ENSG00000028137	1.2834882190135601	2.4560066811114336e-42	2.1261926204313948e-41	Inf
ENSG00000028203	0.4939635410560036	3.943306324357447e-23	1.2498120122477645e-22	Inf
ENSG00000028277	2.3104284123447636	9.507080514893063e-51	1.429128877400054e-49	Inf
ENSG00000028310	0.5039380716110771	5.441076414197284e-28	2.2070120943933775e-27	Inf
ENSG00000028528	-0.07919911950190021	0.0019315876578247365	0.0024808405936783567	5.99667390419395
ENSG00000028839	-0.3877684093730194	5.6327159825992057e-14	1.2002821750221198e-13	29.751158752037774
ENSG00000029153	0.961440798717702	6.919454516657138e-23	2.1678122006661147e-22	Inf
ENSG00000029363	-0.2937772804280232	2.428312632605459e-16	5.718420305774622e-16	35.127362657243
ENSG00000029364	-0.5740760802813338	7.0581728831374215e-34	3.853993964645843e-33	Inf
ENSG00000029534	1.4851873826033997	6.418753441017253e-18	1.6101179425252445e-17	Inf
ENSG00000029559	2.023805158190868	1.7438371486127517e-18	4.485409855523416e-18	Inf
ENSG00000029639	-0.015055310556831868	0.7492836199109563	0.7676874075474399	-1.1952987828456132
ENSG00000029725	-0.20339076109585785	2.049342342170158e-8	3.405478716331663e-8	17.195295186568707
ENSG00000029993	-0.9787989669179253	3.124407616762735e-38	2.1538076174725364e-37	Inf
ENSG00000030066	0.3737924701188156	1.551570481860188e-19	4.191141861401071e-19	Inf
ENSG00000030110	-0.21198515456200798	1.7090671360947753e-7	2.7184401199244963e-7	15.118037148725408
ENSG00000030419	0.2051162266380194	0.003629317348477146	0.004580528201939353	5.381349908604694
ENSG00000030582	-0.02139224345060272	0.5335413022144735	0.5594380353017077	-0.23888166699584906
ENSG00000031003	-0.040718998419834826	0.4257636934004052	0.452538666624999	0.19041862462985157
ENSG00000031081	0.614663173672178	2.4535592047120357e-27	9.55985442638636e-27	Inf
ENSG00000031691	-0.028419857358282504	0.5405907377842966	0.5664000899908832	-0.2671784586798413
ENSG00000031698	0.16117322467200848	9.662663448218314e-7	1.4853726752162177e-6	13.419843372095855
ENSG00000031823	0.03494649749320652	0.14324478539359706	0.15980317713882136	1.6596932622157203
ENSG00000032219	0.14991411858606757	0.0019344142738270862	0.002484275339064549	5.995286909748451
ENSG00000032389	-0.15279720776503838	1.5214906137363683e-4	2.088847803875435e-4	8.473518841427797
ENSG00000032444	-0.30539195039446404	1.5009633490226179e-12	2.998617371700012e-12	26.532875146897517
ENSG00000032742	-0.346423380797914	7.823706130577468e-11	1.4474211319160448e-10	22.656067528010915
ENSG00000033011	0.07205174134178709	0.050362520044149005	0.058546878255172505	2.7775967847937015
ENSG00000033030	0.55822948500021	1.2473738435053058e-34	7.07640604785097e-34	Inf
ENSG00000033050	-0.2295327380636081	1.0817030836737896e-7	1.735790760991687e-7	15.566632397710636
ENSG00000033100	0.3634917800906572	1.035097351708451e-16	2.475067850222084e-16	36.043653389117154
ENSG00000033122	1.789025408664897	2.648522341430874e-27	1.0294899758993697e-26	Inf
ENSG00000033170	0.2093119264814923	6.693600068307987e-4	8.846334747111519e-4	7.029452126616292
ENSG00000033178	0.8368260772945431	8.912816115472702e-49	1.160159863075497e-47	Inf
ENSG00000033327	0.6367733231941533	6.365593186958352e-23	1.99697682014408e-22	Inf
ENSG00000033627	0.11802735059687443	0.007459790702933155	0.009226449257969194	4.676411723685921
ENSG00000033800	0.23467292297054723	1.6756577620658224e-8	2.7976228988938033e-8	17.391910623652038
ENSG00000033867	0.5202784720722319	5.766956633758714e-5	8.105046333184371e-5	9.42035753943338
ENSG00000034053	1.3742576462537166	2.650618687902417e-18	6.767625360001318e-18	Inf
ENSG00000034152	-0.3961117292460701	1.6376807830876408e-11	3.126603484977106e-11	24.188490197065008
ENSG00000034239	-1.0865376793019914	2.661889729776003e-16	6.261237596285926e-16	34.945041100449046
ENSG00000034510	1.3660275402362732	6.150228279054997e-56	1.326854804647976e-54	Inf
ENSG00000034533	-0.007109304187387381	0.8501244850975034	0.8638959720835065	-1.8480328543826445
ENSG00000034677	0.44521889127127234	2.99022152380641e-12	5.891581668673901e-12	25.857490024559592
ENSG00000034693	-0.826739732062066	3.3431751516586177e-35	1.9614095943723762e-34	Inf
ENSG00000034713	-0.2906079731773522	4.2952072872650045e-24	1.425037242784626e-23	Inf
ENSG00000034971	0.6552517383110363	5.268822352169734e-4	7.007623955303627e-4	7.26264067108342
ENSG00000035115	-0.48362547001689876	1.3686221646982349e-8	2.2927513872461186e-8	17.590928144857138
ENSG00000035141	0.045032516673710804	0.12889026151783975	0.14449104167681395	1.7784790544102163
ENSG00000035403	-0.8945322888115499	3.1913946072303167e-28	1.3101345593739356e-27	Inf
ENSG00000035499	-0.4049084377834514	3.786333887531444e-4	5.083980053152042e-4	7.583737414828792
ENSG00000035664	0.4706161869455655	3.521993503667302e-5	5.0086070315471003e-5	9.901717538824684
ENSG00000035681	0.6966594504359966	1.082222651297621e-27	4.300938460688158e-27	Inf
ENSG00000035687	-0.48021305784362167	3.316265645912077e-22	1.0055455044585606e-21	Inf
ENSG00000035720	-3.757937568976639	7.976977591668977e-58	1.9274741410388298e-56	Inf
ENSG00000035862	-0.10896510410394168	0.07573971450126207	0.0866887539309182	2.354752564358595
ENSG00000035928	-0.11282066980627455	0.004473117866744846	0.005615930444662338	5.176516238473515
ENSG00000036054	-0.11631907723645266	0.007516464446327138	0.00929372565534043	4.669078585445578
ENSG00000036257	-0.5636476429488315	5.107642357965387e-25	1.7811769693909656e-24	Inf
ENSG00000036448	-0.7612430500853652	3.800911663984398e-9	6.523505128863046e-9	18.847853994572315
ENSG00000036473	-0.13221833230881458	0.11676177024812162	0.1315727838017731	1.887123590651273
ENSG00000036530	0.3470998698462185	3.765204298076261e-5	5.347481896693122e-5	9.836246212131101
ENSG00000036672	-2.4224333742060336	3.2561213660230365e-42	2.79512313051767e-41	Inf
ENSG00000036828	-7.723952966107304	1.8576118187285517e-67	9.999224014344117e-66	Inf
ENSG00000037042	-0.040418881736134796	0.3172799624812796	0.34200225947192325	0.6543841537876822
ENSG00000037241	0.3014532893944814	2.3513615198426617e-16	5.543611793673578e-16	35.127362657243
ENSG00000037280	0.8468011470226362	7.280983053485072e-29	3.095746444273762e-28	Inf
ENSG00000037474	0.3842759547390062	1.422944818844103e-16	3.384110527172254e-16	35.63818828100899
ENSG00000037637	0.30999933750445663	4.788711535397658e-11	8.956867562194472e-11	23.136015345765347
ENSG00000037749	0.3612931229790333	7.348684509344802e-19	1.9241779474620922e-18	Inf
ENSG00000037757	0.28722848737312073	1.573451540718475e-7	2.507866180896934e-7	15.198663135527338
ENSG00000037897	0.07742827885819935	0.04897438792319314	0.05701443733242542	2.8057464502169758
ENSG00000037965	-0.10294152357858732	0.22824219515697272	0.24975714210065247	1.0999079505281177
ENSG00000038002	-0.028724349910230366	0.5263238776311607	0.552402988684957	-0.21038453260231715
ENSG00000038210	0.17118165941672342	2.935558808318846e-4	3.9694050873553626e-4	7.8313271212471625
ENSG00000038219	-0.04545082189434859	0.3524905762665358	0.37817921698332635	0.4972837187592301
ENSG00000038274	-0.21251778094496784	6.907570589159427e-8	1.118460005055001e-7	16.006142795861596
ENSG00000038295	1.4231198462369845	8.174683114866706e-30	3.6568590675665377e-29	Inf
ENSG00000038358	0.07280484721484932	0.014774320432479863	0.017903942808064982	4.004668164286878
ENSG00000038382	0.7048217668083517	1.871166525093682e-27	7.330945477847214e-27	Inf
ENSG00000038427	2.4424433903388327	7.647580668954429e-27	2.908184674997592e-26	Inf
ENSG00000038532	-0.2815413329571035	7.541739692519698e-16	1.7430320870766088e-15	33.96421184743732
ENSG00000038945	2.711989454532948	6.361408459751001e-71	4.305168961765096e-69	Inf
ENSG00000039068	-1.5169199521837928	2.901073934239527e-29	1.262447061564746e-28	Inf
ENSG00000039123	0.255229054494657	2.364734490228533e-8	3.9172069404455996e-8	17.05530182111196
ENSG00000039139	-0.5913831432030076	0.0011008151119848764	0.0014353101348207958	6.544937990116067
ENSG00000039319	-0.1857108269622981	1.8098942861305997e-4	2.4733452707825787e-4	8.304521411895385
ENSG00000039523	-0.019979105553224605	0.7101552439457435	0.7310883057978335	-1.0001512024522723
ENSG00000039537	0.9526993961258321	3.253721213837607e-5	4.6359913512441135e-5	9.979029044070831
ENSG00000039560	-0.032757081945695814	0.5407959080264364	0.5665712525636677	-0.26787543243464923
ENSG00000039600	-2.2049779246090035	5.451935420789112e-56	1.1824609935248726e-54	Inf
ENSG00000039650	0.3924955386760876	1.7710774801079463e-16	4.1955372114104e-16	35.35050620855721
ENSG00000040199	-0.1808489713286627	0.003635469933990098	0.004587938302644576	5.379726032161032
ENSG00000040275	0.47659135167630917	3.6629378248742e-17	8.924785766910398e-17	36.7368005696771
ENSG00000040341	-0.12704140852783516	0.004696630712345813	0.00589019968614842	5.128557763987671
ENSG00000040487	0.21510445166702116	4.615227936759675e-6	6.859962421265861e-6	11.889801734211218
ENSG00000040531	-0.597706861167482	6.580336333774873e-27	2.5122960113265023e-26	Inf
ENSG00000040608	0.8424696870912322	3.03661517282053e-15	6.8181709070350836e-15	32.62592670550379
ENSG00000040633	-0.3430758346688822	1.021323025145099e-18	2.652512506387988e-18	Inf
ENSG00000040933	0.5736432216196309	2.4552678177122634e-28	1.0130386568906404e-27	Inf
ENSG00000041353	1.2809880534495854	3.87882941362867e-15	8.674579423595723e-15	32.3800917429875
ENSG00000041357	0.3025516612488211	2.230190222213066e-21	6.523386392448907e-21	Inf
ENSG00000041515	-0.12274829889769508	0.3866891420975168	0.4128362837998625	0.3522525770722025
ENSG00000041802	-0.14559842698260614	8.260959261262313e-5	1.1508049671266512e-4	9.069763615932851
ENSG00000041880	-0.7049939121100435	3.605930840199286e-33	1.8990226672150582e-32	Inf
ENSG00000041982	-1.5717186309476245	2.003177075938436e-21	5.8698918628379255e-21	Inf
ENSG00000041988	-0.006849669698358484	0.8634138602041165	0.8760660619315344	-1.9556928351298586
ENSG00000042062	-0.7237257089337688	5.2593108304117574e-06	7.792456363010152e-6	11.762346632697215
ENSG00000042088	0.15572874744088633	0.002538962834568889	0.003235446818643533	5.730347548236035
ENSG00000042286	0.06908530824190547	0.23080010320017172	0.25245454249847765	1.0855639133277684
ENSG00000042317	0.07417386599579592	0.15012102835923777	0.16715414886258656	1.6059321386341978
ENSG00000042429	0.4534180992376626	7.388769711047925e-24	2.4228153194047378e-23	Inf
ENSG00000042445	-0.3532860077703561	4.07570312500256e-12	7.991670830583284e-12	25.552615310660645
ENSG00000042493	-0.04171317790772961	0.557408666316056	0.5827405517348165	-0.33403385812494074
ENSG00000042753	0.2878726444661664	1.4709448083502373e-19	3.9773060053369317e-19	Inf
ENSG00000042781	1.084569696043529	9.468699503127728e-10	1.6663194744930215e-9	20.2126485171251
ENSG00000042832	0.01731437657866825	0.8914846599250703	0.9020481917847197	-2.2201923415195055
ENSG00000042980	1.4901900419732848	3.222743104320247e-41	2.6098778565771215e-40	Inf
ENSG00000043039	2.7478805942668396	8.590945796886442e-28	3.4342726947847515e-27	Inf
ENSG00000043093	-0.8599416144244286	8.39616000302929e-41	6.631543324426524e-40	Inf
ENSG00000043143	-0.07345796323050531	0.14972899475293522	0.16674040041105923	1.6089071233909629
ENSG00000043355	0.178745800579006	0.3383815076629978	0.3639123953735219	0.5584231303579913
ENSG00000043462	2.3661656520838417	3.5529540504329287e-87	1.2597539252730668e-84	Inf
ENSG00000043514	0.14615162559979658	0.008605447796690658	0.010596017934774622	4.536624459505869
ENSG00000043591	-3.0169463481541996	8.891206766028527e-42	7.455814002772508e-41	Inf
ENSG00000044012	2.669618062091215	1.4704126627403728e-22	4.530971193896747e-22	Inf
ENSG00000044090	0.18087498864388074	1.07083226544955e-5	1.562049391779104e-5	11.06691117257954
ENSG00000044115	-0.2615777780270258	8.210205196988218e-10	1.451582078730383e-9	20.350611786444006
ENSG00000044446	2.3550463986872696	1.6405138166455697e-87	6.081086443065736e-85	Inf
ENSG00000044459	0.9370163502149916	2.0216911222369273e-43	1.8576778706301002e-42	Inf
ENSG00000044524	1.5881738263889316	1.6142685180344864e-32	8.232870396855057e-32	Inf
ENSG00000044574	-0.1621982040635132	1.531543018089357e-4	2.102117867965784e-4	8.46718479301033
ENSG00000046604	0.11341831233297064	0.23071712996752972	0.25238071024617104	1.085955175073106
ENSG00000046647	0.43606213063934834	1.4853120461289513e-20	4.19778885329461e-20	Inf
ENSG00000046651	0.7942732030322948	3.840009694183821e-40	2.917119613979419e-39	Inf
ENSG00000046653	-2.403692062425761	4.050955095807e-39	2.909338512224226e-38	Inf
ENSG00000046774	0.18547951941350663	0.09509827081713038	0.10795940676741117	2.1117563464476232
ENSG00000046889	2.0128366247879494	2.126473056196345e-34	1.194721858303906e-33	Inf
ENSG00000047056	-0.10245278484193543	0.04007329447989585	0.046957068249666015	3.010426208923805
ENSG00000047188	0.7820767784951171	8.4827427891005e-30	3.7894695943639866e-29	Inf
ENSG00000047230	0.1879781663904108	1.1334395032218161e-5	1.6517510987801844e-5	11.011072950170014
ENSG00000047249	-1.2505985829629498	1.683306530986846e-51	2.660342007790257e-50	Inf
ENSG00000047315	-0.19938616953369692	3.4087955657768753e-9	5.864710514538063e-9	18.954312711657796
ENSG00000047346	0.7208052756276888	1.3900380232979147e-30	6.466491774098398e-30	Inf
ENSG00000047365	0.5251576552937331	1.7937041622327878e-19	4.830798362948608e-19	Inf
ENSG00000047410	0.1652397541465133	0.002507444345205709	0.003196281146565464	5.74256588652112
ENSG00000047457	3.974833293109492	2.1239405692848184e-45	2.207869387191548e-44	Inf
ENSG00000047578	0.0402993105629758	0.1800340053147127	0.19923698104783308	1.3910700710544552
ENSG00000047579	0.42515853736519055	3.2951745464578246e-16	7.720772425330717e-16	34.790890420621785
ENSG00000047597	-3.0057241377466224	5.0261231184634e-40	3.7899245521099426e-39	Inf
ENSG00000047617	1.4838300137458034	2.5200618956738888e-29	1.0995775687116406e-28	Inf
ENSG00000047621	0.4417497635787431	8.918489248744785e-21	2.5416837261406154e-20	Inf
ENSG00000047634	0.6738018866983896	1.4572797607168706e-15	3.326089126405284e-15	33.33560318801494
ENSG00000047644	1.1096821966446702	5.97904391674807e-44	5.656508485044142e-43	Inf
ENSG00000047648	-0.2872471465378095	4.027783116486289e-7	6.285222218703729e-7	14.279893824099307
ENSG00000047662	-1.1332225876720876	6.1710619284444384e-24	2.0296434775746882e-23	Inf
ENSG00000047849	-0.463760302615824	8.163977415390374e-27	3.09877755748236e-26	Inf
ENSG00000047932	-0.02145411898161136	0.5330260080270359	0.5589696001363695	-0.23698128209164313
ENSG00000047936	-3.494679229743966	9.13959276362109e-49	1.1877829320690037e-47	Inf
ENSG00000048028	0.09089437036127668	0.022209577344669575	0.02655900040263661	3.601468528044302
ENSG00000048052	0.3933974884185016	2.4092760103613126e-7	3.79958341993744e-7	14.783203836562086
ENSG00000048140	0.09308599636292617	0.02184553556717121	0.02614667095476351	3.6175388294457527
ENSG00000048162	0.6437777516239218	9.74595914679279e-38	6.538732771871262e-37	Inf
ENSG00000048342	-0.7389384845198544	7.74363485643391e-24	2.536627525777005e-23	Inf
ENSG00000048392	-0.1090738689704914	0.05896071040654359	0.06811029015728635	2.616086165232887
ENSG00000048405	0.3404631461319861	2.0144000088647195e-13	4.185866243417451e-13	28.501970289234627
ENSG00000048462	1.197539073924283	6.482167176928665e-7	1.0032657682264804e-6	13.812249107497225
ENSG00000048471	-0.36149745070323586	4.615973980010496e-9	7.890016308318087e-9	18.657667627411627
ENSG00000048540	-3.363157526292861	3.8550432708712345e-49	5.1579783222239403e-48	Inf
ENSG00000048544	-0.535383677129204	2.0600872082326867e-32	1.0451017843320412e-31	Inf
ENSG00000048649	-0.10577245924512324	0.0016979371071641075	0.002187987217970024	6.122582851958653
ENSG00000048707	-0.9231659278980638	2.5674739330448435e-42	2.2179819834725317e-41	Inf
ENSG00000048740	1.266022446446311	3.501156030710134e-46	3.860977340154313e-45	Inf
ENSG00000048828	0.13570965815815592	0.002183436546998005	0.0027930862809048993	5.877811106432843
ENSG00000048991	0.26194170605735273	6.132513615696477e-9	1.0419006899988404e-8	18.37963410381533
ENSG00000049089	-2.8660394507230484	4.467765417265016e-41	3.5913875779000693e-40	Inf
ENSG00000049130	-2.130781176160931	1.7032083539306714e-37	1.1287821313534845e-36	Inf
ENSG00000049167	-0.019989526390489357	0.5995818995379106	0.6242694402466213	-0.5077097803283205
ENSG00000049192	0.006291115727777005	0.9518847712339109	0.9572845368618255	-3.1095396798930883
ENSG00000049239	0.48263846124742804	1.4627373942582307e-18	3.774880838663251e-18	Inf
ENSG00000049245	0.10783534937038722	1.1425456473447782e-5	1.664575212880155e-5	11.003338855597953
ENSG00000049246	0.11145636370222733	0.2532548577449212	0.2759980442215465	0.9644003141952968
ENSG00000049247	1.3097620619298147	6.773036315865075e-14	1.4368915493204914e-13	29.571307094616113
ENSG00000049249	3.255809359876808	3.0717534475501243e-52	5.076018108362971e-51	Inf
ENSG00000049283	-6.023790740941396	4.4996349292554144e-79	6.494605813819098e-77	Inf
ENSG00000049323	-1.2981904329826903	2.346555256336827e-23	7.514690011948488e-23	Inf
ENSG00000049449	0.6824155274270355	4.327488387676759e-31	2.061370782798129e-30	Inf
ENSG00000049540	-0.38316252015952473	6.324439959238063e-5	8.862584048043029e-5	9.330998459829969
ENSG00000049541	0.9282600083417163	4.0356179960292194e-60	1.2011118524678206e-58	Inf
ENSG00000049618	-0.32566274148022806	7.087534342671389e-16	1.6406143220120687e-15	34.02875036857489
ENSG00000049656	0.815057578823126	1.9341857964066278e-26	7.199126047328183e-26	Inf
ENSG00000049759	-1.0946388904904978	2.9077284944632953e-35	1.710243481597416e-34	Inf
ENSG00000049768	0.76210094346719	3.0968624450939396e-9	5.335357185959877e-9	19.048910003254118
ENSG00000049769	-0.282179665182289	6.256960143374448e-7	9.69329596679685e-7	13.846660172486551
ENSG00000049860	0.7551867302680393	6.83117611666534e-30	3.068479274657442e-29	Inf
ENSG00000049883	-0.17310813160589042	2.5068018858820807e-4	3.402058475514789e-4	7.985619425849716
ENSG00000050030	-4.166032635175659	3.5079070703230013e-44	3.379442664912472e-43	Inf
ENSG00000050130	-0.1398300231767517	1.5736679977741924e-4	2.1581203265531892e-4	8.440886913005619
ENSG00000050165	0.2433656977765087	0.008454518198769374	0.010415680324943612	4.553972581612988
ENSG00000050327	-0.8473820017412419	1.6089832716932956e-33	8.618232236885928e-33	Inf
ENSG00000050344	1.2162523028343548	6.267054844916401e-33	3.2594280778248243e-32	Inf
ENSG00000050393	-0.7495152148409886	1.4051772823053833e-39	1.0332931232822724e-38	Inf
ENSG00000050405	0.08618720975177778	0.10032594130786446	0.11373574078899489	2.0531374728223923
ENSG00000050426	0.3204152793947857	3.376286593004798e-11	6.355867305160232e-11	23.47905700965049
ENSG00000050438	-2.3520485075886377	5.824580421328082e-41	4.646761540967422e-40	Inf
ENSG00000050555	-1.8960597625602975	1.305913807125649e-25	4.669908834514215e-25	Inf
ENSG00000050628	-3.508446408109176	3.9318340331723215e-37	2.5528747245637167e-36	Inf
ENSG00000050730	2.6455743112975947	3.533096682032824e-39	2.545265321729477e-38	Inf
ENSG00000050748	0.29137886169136457	8.814425366607503e-15	1.941959715377122e-14	31.57201459575357
ENSG00000050767	5.194263398506851	5.152915518167391e-77	6.225485340837789e-75	Inf
ENSG00000050820	-0.1481508871236794	0.004624948900782346	0.0058043179879778434	5.143331929222794
ENSG00000051009	0.6415565230700296	8.086119216077801e-36	4.895493853534853e-35	Inf
ENSG00000051108	0.2367676584077463	4.121958451689092e-6	6.144136569827187e-6	12.000006190044445
ENSG00000051128	0.38107681199273563	1.028667456064141e-10	1.8940580501700316e-10	22.38712918383437
ENSG00000051180	1.1004214478741532	5.053589773411481e-41	4.044359627298393e-40	Inf
ENSG00000051341	1.803484863372174	5.4445413242554246e-55	1.090914852562727e-53	Inf
ENSG00000051382	-0.20709464431703092	1.3709715985122872e-4	1.8874438061733268e-4	8.574928179647037
ENSG00000051523	0.7433262728489026	5.871852454976501e-26	2.1296400609443347e-25	Inf
ENSG00000051596	0.6202880905608305	1.0728327794032237e-12	2.153853105867378e-12	26.863772224623528
ENSG00000051620	0.030757567740549094	0.4996454675229084	0.5257898945285913	-0.1032512089081952
ENSG00000051825	0.38162018269122516	2.0349233781495537e-14	4.408820443360683e-14	30.752864288989866
ENSG00000052126	0.11505629595318279	0.15770510145229155	0.17540713343472963	1.547780020817158
ENSG00000052344	-1.8391100988824722	2.8772701661162544e-35	1.692939264406786e-34	Inf
ENSG00000052723	-0.14083982053243885	1.3339792720870499e-5	1.9350055076253812e-5	10.852795941932392
ENSG00000052749	0.16687052370579614	0.0015529504257507786	0.002007499520012301	6.208855833992586
ENSG00000052795	-0.34828437066574547	1.9477817131928884e-7	3.0876003248300135e-7	14.990701147070677
ENSG00000052802	-0.5239651555390994	2.2344654201686796e-12	4.42874359010222e-12	26.14289455614786
ENSG00000052841	0.8480031590140856	2.717080689995314e-44	2.6346959603937913e-43	Inf
ENSG00000052850	-0.4493764027017698	0.008441535262764914	0.0104004713805481	4.555449214570857
ENSG00000053108	-2.713138086498693	5.767167503911358e-27	2.2049344113641408e-26	Inf
ENSG00000053254	0.3439764093399915	8.260534818759318e-15	1.8223904084128836e-14	31.636934141852883
ENSG00000053328	-0.493989065493669	2.4493405550352392e-5	3.5150677037065334e-5	10.255831527230498
ENSG00000053371	-0.40377343975941177	4.363589711999646e-20	1.2060692798290838e-19	Inf
ENSG00000053372	0.2285616333312639	5.203360506750909e-10	9.285247509225711e-10	20.79742413082272
ENSG00000053438	0.01666043903320862	0.9073160341732185	0.9164751667408927	-2.3953909792164416
ENSG00000053501	0.3405602206011321	2.3795892540861556e-26	8.812693173057493e-26	Inf
ENSG00000053524	0.712573295505916	1.3665580160381648e-14	2.980152592804181e-14	31.145813589166217
ENSG00000053702	0.03256938938914532	0.550025570131235	0.5754645614754277	-0.30418216235005424
ENSG00000053747	0.6967003873310453	1.2171509932195153e-10	2.2335432830119593e-10	22.222261658974393
ENSG00000053770	-1.049102765084161	2.8371691789233e-62	9.99443397586156e-61	Inf
ENSG00000053900	0.6486683211279628	1.556292300612433e-33	8.341481243177385e-33	Inf
ENSG00000053918	-1.7485863423602608	2.2947677571297627e-58	5.866404720812921e-57	Inf
ENSG00000054116	0.01280689394082538	0.6695008518104215	0.6917680641766217	-0.8083981940916868
ENSG00000054118	-0.12417889586665698	7.52973559689194e-5	1.0508255975469115e-4	9.160659145305974
ENSG00000054148	0.5736641328973601	1.1255024302936496e-34	6.409547708830106e-34	Inf
ENSG00000054179	1.0042556737465709	1.3016735285918527e-16	3.1015771002678036e-16	35.63818828100899
ENSG00000054219	-0.11661726328547345	0.31224283069307746	0.33692891621595056	0.6770102228059363
ENSG00000054267	0.3874707734801479	7.061752150014022e-16	1.6348783189031754e-15	34.02875036857489
ENSG00000054277	-0.008877451799370245	0.9225885966043359	0.9303462353540694	-2.592020063266134
ENSG00000054282	0.21393179055789407	6.733011330068803e-10	1.195855546046196e-9	20.544403985415745
ENSG00000054356	3.656641742414568	6.111617520068975e-41	4.867211023062743e-40	Inf
ENSG00000054392	-0.07184137207206591	0.3149207617501856	0.3396163464788103	0.6650043715624895
ENSG00000054523	-0.32031944465973017	2.176299347346327e-11	4.133625521744334e-11	23.90928084771086
ENSG00000054598	-1.6305620506042897	4.550379294957198e-59	1.2328353206104967e-57	Inf
ENSG00000054611	0.4456792904175339	4.053724153471596e-28	1.6570486451910207e-27	Inf
ENSG00000054654	-1.3485245056299726	7.073256446133229e-30	3.172849632465153e-29	Inf
ENSG00000054690	-0.2443527831909925	2.6094178312667848e-5	3.737232598170114e-5	10.194542701429633
ENSG00000054793	-1.1350644151602036	3.009049045731324e-20	8.372682628270769e-20	Inf
ENSG00000054803	1.12848910604927	7.987493198622345e-7	1.23239063541321e-6	13.606553436505832
ENSG00000054938	-0.5756384206083917	4.602121288829823e-4	6.14243847960838e-4	7.394504129569931
ENSG00000054965	0.10950637809994161	0.0031666963481530954	0.004009067564882169	5.51517946674338
ENSG00000054967	2.045520642402393	1.352137406873615e-62	4.911661716282553e-61	Inf
ENSG00000054983	-0.0815176568000792	0.21887098601678495	0.24016319846163633	1.1517849895623562
ENSG00000055044	0.4136015907505462	3.342588518438305e-18	8.487874628013196e-18	Inf
ENSG00000055070	-0.045518491660618096	0.1139791803747326	0.12856157897039341	1.9137372005366697
ENSG00000055118	-0.6758358995504644	0.0038136674362485414	0.004807986077546085	5.332657395813493
ENSG00000055130	0.5188384542984622	2.7840297744203504e-19	7.431673587691639e-19	Inf
ENSG00000055147	0.3167141287841439	8.2744991925676015e-19	2.162773747288102e-18	Inf
ENSG00000055163	-1.9872234123914816	6.228119025253956e-61	1.9762766790251367e-59	Inf
ENSG00000055208	-0.44886198571294783	1.3166697493142507e-24	4.496416166523331e-24	Inf
ENSG00000055211	-0.5208891901334068	7.108664793669029e-27	2.706403426347849e-26	Inf
ENSG00000055332	-0.08236107520470622	0.053972571214184	0.06256077297301835	2.707013479371275
ENSG00000055483	0.1946278076986246	1.336268617092994e-4	1.8411828707370952e-4	8.599748007133918
ENSG00000055609	0.11112004757333317	0.01573778542677965	0.019046025102825263	3.941667118166764
ENSG00000055732	-3.0308813628125066	2.2884239936083024e-44	2.228310169298592e-43	Inf
ENSG00000055813	1.0053104029890194	1.1670081562175983e-15	2.6733009870658746e-15	33.55874673932915
ENSG00000055917	-0.012664170214700328	0.7455837206628868	0.764232685018331	-1.1760269391531204
ENSG00000055950	-0.05062424780098754	0.16418302185187866	0.18231379945561962	1.5007492698559561
ENSG00000055955	0.9328660963593196	2.0634478887016126e-10	3.743585657922503e-10	21.705807103138998
ENSG00000055957	1.036047768946256	1.4647219244222589e-9	2.559144572825607e-9	19.783592786843414
ENSG00000056050	0.11295419263767728	0.00498957645034192	0.006245586485424153	5.069615055265093
ENSG00000056097	-0.23306183798334698	4.626773818315018e-11	8.663912856109982e-11	23.16926943579203
ENSG00000056277	0.10827042631718026	0.023251490588774994	0.02776831013421104	3.5556986928555787
ENSG00000056487	-2.3153062940487192	3.7169457779272117e-44	3.5660815081172246e-43	Inf
ENSG00000056558	0.721639945319998	5.22277714805083e-22	1.5676020479335487e-21	Inf
ENSG00000056586	-0.2568511637066569	5.82885117679218e-12	1.1346051162845262e-11	25.20215275262321
ENSG00000056736	-0.6393987476906604	6.433233988708954e-7	9.958812296492315e-7	13.819636837875796
ENSG00000056972	1.0178019891674617	7.488990070441381e-38	5.047331737557807e-37	Inf
ENSG00000056998	-3.5798487296429533	1.2332760059443397e-54	2.4003259733833152e-53	Inf
ENSG00000057019	-0.41278854350678884	1.1575315767729456e-4	1.6007580140043026e-4	8.739703007551121
ENSG00000057252	0.5584966803920902	1.7371256392650687e-20	4.8891318682335236e-20	Inf
ENSG00000057294	0.2146583669603649	0.05300842390679558	0.06148690661544954	2.725472555740475
ENSG00000057468	2.3071748113174504	8.413165318519091e-40	6.274290184958681e-39	Inf
ENSG00000057593	-1.8232502259280297	2.640980230660809e-22	8.052792589657468e-22	Inf
ENSG00000057608	0.4656249334196142	4.692078836857302e-23	1.4802283525946342e-22	Inf
ENSG00000057657	2.8143417288804713	1.7382385353461455e-65	7.919181707121684e-64	Inf
ENSG00000057663	-0.1681247844292367	1.9408053459198333e-8	3.22939555110717e-8	17.24838572785721
ENSG00000057704	0.5873470945611176	1.5461340486730016e-13	3.22803972527607e-13	28.761579731023367
ENSG00000057757	-0.05507656392444664	0.06823128925100574	0.07843616631547108	2.4637869201755898
ENSG00000057935	0.19296616091034585	8.965422451637974e-9	1.513883840834614e-8	18.006002300315437
ENSG00000058056	-0.8367146613170771	1.7485902773892152e-19	4.714747466394131e-19	Inf
ENSG00000058063	-0.005524694518361114	0.9004261943687033	0.9104179052850753	-2.3187482664309305
ENSG00000058085	-2.841642328052803	2.06492501733161e-34	1.1609419866486921e-33	Inf
ENSG00000058091	-0.025084757618030452	0.7450906232186094	0.7638232598802968	-1.1737560036160595
ENSG00000058262	0.1537917374126153	1.1535324040892552e-5	1.6802816388939672e-5	10.993947240449144
ENSG00000058272	0.42185501055767605	6.468653139575545e-21	1.8541956538923925e-20	Inf
ENSG00000058335	-0.39363285459426506	0.0015899754361813829	0.0020530836326592	6.186357210872772
ENSG00000058404	-0.8524165035950951	1.8438901976124569e-6	2.7951933780385564e-6	12.787606471400762
ENSG00000058453	0.5469123858967146	4.569815107123714e-21	1.3180138708609686e-20	Inf
ENSG00000058600	0.18592580685292	2.2021418163743322e-5	3.1675573705851805e-5	10.35993304358464
ENSG00000058668	0.8789175382219724	3.5697846182088735e-32	1.7909316248227232e-31	Inf
ENSG00000058673	0.05038254567868041	0.13719132763327804	0.15331213112016204	1.708856197064159
ENSG00000058729	0.35659977350423344	4.619740945127653e-14	9.886888179376986e-14	29.944456142206192
ENSG00000058799	-0.11369542055360575	4.87494646261034e-4	6.498600474472795e-4	7.338103458579035
ENSG00000058804	-0.2537026220607837	2.5341110543034044e-8	4.1918206182239884e-8	16.987545548669083
ENSG00000058866	0.531101316676028	2.9023792141690285e-7	4.5609215707772284e-7	14.60057049298312
ENSG00000059122	0.3250535207767137	4.7639210990069593e-11	8.912543372884091e-11	23.140975797903643
ENSG00000059145	0.5765795202590505	3.510191986285179e-21	1.0172571303537894e-20	Inf
ENSG00000059377	2.1096520852904237	1.4315169891453805e-73	1.2485584006931099e-71	Inf
ENSG00000059378	0.6559004304807778	9.126350796668921e-33	4.698572648158778e-32	Inf
ENSG00000059573	0.20742654647626943	7.3798282770274735e-6	1.0849558247549855e-5	11.431375343697
ENSG00000059588	0.7460104207588131	4.802797298465663e-25	1.6770204225642253e-24	Inf
ENSG00000059691	-0.24219419897365257	8.933628643724108e-10	1.5752160343690832e-9	20.268873386030183
ENSG00000059728	0.6878338678480661	1.0731989140137757e-13	2.2582730341329743e-13	29.11904099306837
ENSG00000059758	0.8034281835888	1.0771872387567344e-36	6.817587840171648e-36	Inf
ENSG00000059769	-0.2091209843234026	5.853741936145015e-5	8.22347381382646e-5	9.40585050196627
ENSG00000059804	1.993438803154404	3.3133162989817405e-34	1.838727078475406e-33	Inf
ENSG00000059915	-0.17787314889523337	0.029679902629753726	0.03513931561347875	3.3126631158328026
ENSG00000060069	0.13884269821645043	0.001323684097688056	0.0017167054415785778	6.365630085233428
ENSG00000060138	1.7591148928986604	2.6475589886859814e-66	1.2813557004590018e-64	Inf
ENSG00000060140	-1.4091163062285814	1.762956161035664e-22	5.411973458778784e-22	Inf
ENSG00000060237	-1.534445348457856	7.904169587622193e-43	7.029280587465537e-42	Inf
ENSG00000060339	0.23061901212569294	1.8504541257472128e-5	2.6720590341688394e-5	10.530049394966047
ENSG00000060491	0.5785415985374153	3.905573291750772e-33	2.0535106508206024e-32	Inf
ENSG00000060558	1.5359162448610528	6.2182779725412865e-50	8.842206951364289e-49	Inf
ENSG00000060566	2.7188981465278146	8.81046105361276e-31	4.1423643639211336e-30	Inf
ENSG00000060642	-0.5119500653424375	2.5898754834637207e-25	9.15890484286498e-25	Inf
ENSG00000060656	0.2110318024174526	0.0480837202989448	0.056017534148270695	2.82444284014633
ENSG00000060688	-0.32844348855095895	2.625787392990361e-13	5.424520884062418e-13	28.242671317858875
ENSG00000060709	-3.3676018187240455	8.505626029577449e-42	7.13982298211056e-41	Inf
ENSG00000060718	1.1206337563272906	1.3647537006164545e-6	2.0810707607567664e-6	13.082625926829822
ENSG00000060749	0.05700390400248048	0.13556608656993954	0.15159978553004552	1.7221084169861272
ENSG00000060762	-1.5822591703948141	2.2453618696589482e-60	6.832435092189821e-59	Inf
ENSG00000060971	-1.3687913253004893	1.5299565293255057e-41	1.2641130189107903e-40	Inf
ENSG00000060982	1.5373233434689932	6.045925090836792e-26	2.190825110676474e-25	Inf
ENSG00000061273	0.42383949719931063	4.519714100594511e-16	1.0549017885045289e-15	34.43421547668306
ENSG00000061337	1.6768759845379317	9.805572755231306e-47	1.1277334715299282e-45	Inf
ENSG00000061455	-0.05417379971397794	0.5858356466563344	0.6107369381249481	-0.4504109566240699
ENSG00000061656	2.6263786859767504	3.762084741108096e-83	8.2918381253341955e-81	Inf
ENSG00000061676	-0.36728011280850964	3.460883794414995e-17	8.442568753650699e-17	36.7368005696771
ENSG00000061794	-0.4266999688761875	4.3504493170302533e-23	1.3745801697164553e-22	Inf
ENSG00000061918	1.0822811701765285	2.191522569327769e-34	1.2299976980638648e-33	Inf
ENSG00000061936	1.0426095129647823	8.890157849743921e-61	2.7884322024869875e-59	Inf
ENSG00000061938	1.237535088330035	3.421955809210567e-41	2.7670847421033385e-40	Inf
ENSG00000061987	0.4076865031001255	2.291791736782101e-16	5.40707698928339e-16	35.127362657243
ENSG00000062038	-4.242316230750927	2.895814887718475e-60	8.715330228485473e-59	Inf
ENSG00000062096	-0.901200552551975	1.556497889124534e-5	2.2533712561353763e-5	10.70047550011361
ENSG00000062194	0.340946959844283	8.941362163556381e-18	2.228362405351188e-17	Inf
ENSG00000062282	-1.6521095415064233	1.7151182095692296e-26	6.393960685274089e-26	Inf
ENSG00000062370	-0.690750367927775	1.8372070556673158e-18	4.722592132062084e-18	Inf
ENSG00000062485	-0.11477020869275338	2.244368683186095e-4	3.052506105967746e-4	8.094072147449198
ENSG00000062524	-1.345412454083349	1.0700943992828201e-13	2.25203092287778e-13	29.121995204965803
ENSG00000062582	-0.1545407556927238	0.007773584480440346	0.009600724131151147	4.636269644822566
ENSG00000062598	-0.3231427735326049	1.6901151239507124e-13	3.5236837110617567e-13	28.674052668590395
ENSG00000062650	-0.021297930185995868	0.5443585555665276	0.5700107884752225	-0.28189516890339233
ENSG00000062716	1.5907965255396053	1.446465987929196e-50	2.154507786586775e-49	Inf
ENSG00000062725	-0.14880726229475788	3.522246334477076e-4	4.7387476462361713e-4	7.654093493754876
ENSG00000062822	0.6055069499535917	5.645867113428708e-33	2.9448062878165087e-32	Inf
ENSG00000063046	0.2232632175425515	1.6188480555948596e-5	2.3417660121287947e-5	10.661996696276898
ENSG00000063127	-1.3276570158710193	1.0316235406906627e-16	2.4671231596282564e-16	36.043653389117154
ENSG00000063169	0.4270807130332413	1.269337721180672e-15	2.9036322906671474e-15	33.47870403165562
ENSG00000063176	-1.1474160438862073	2.891270272114582e-47	3.437071292870906e-46	Inf
ENSG00000063177	0.6185812839014619	1.729702361994679e-40	1.3459659124109359e-39	Inf
ENSG00000063180	-0.6205987045903684	6.757803104255413e-27	2.5788434401124422e-26	Inf
ENSG00000063241	0.07510379189429155	0.10282364919289419	0.11642163959292637	2.0267615558125183
ENSG00000063244	-0.035705186742415435	0.23342579195296248	0.2552067748191995	1.0710325315470752
ENSG00000063245	-0.1590271569006466	0.0025219059602289177	0.00321446438037931	5.73687489349575
ENSG00000063322	-0.027546181674374556	0.2896064444316867	0.313560880820553	0.7835239999474422
ENSG00000063438	0.897615317576149	7.066326334930708e-9	1.1976699836092678e-8	18.2403027415097
ENSG00000063587	-0.2598486425358711	3.497517295778287e-7	5.473470264262509e-7	14.418182270637617
ENSG00000063601	0.23549282189138096	9.788375432830078e-10	1.7212765855467232e-9	20.180199630311193
ENSG00000063660	-0.4042916648818671	6.70387064776244e-6	9.878049531575155e-6	11.525185603428827
ENSG00000063761	-0.4643002259778288	1.2840987005138203e-16	3.061937106049767e-16	35.63818828100899
ENSG00000063854	-0.5622368910655909	1.240406580656275e-21	3.672360016428362e-21	Inf
ENSG00000063978	0.23031522138996335	9.426614607754271e-12	1.817568084318148e-11	24.730936504160464
ENSG00000064012	0.752588619360216	1.915501924610275e-41	1.5778705247673527e-40	Inf
ENSG00000064042	-0.37948570557951455	6.0697364604102e-8	9.85539090784374e-8	16.13266204009404
ENSG00000064102	0.5982512137566074	2.4359954410667122e-26	9.017495606853853e-26	Inf
ENSG00000064115	-0.10871651370887249	0.13456125471599284	0.15055869276379524	1.7302258544670268
ENSG00000064195	-2.804595754159559	7.62875294440706e-34	4.157198814676884e-33	Inf
ENSG00000064199	-0.9103945351987834	4.3324214493867574e-35	2.5254393795388854e-34	Inf
ENSG00000064201	1.7471125532506504	5.89588696896567e-44	5.5810746641805035e-43	Inf
ENSG00000064205	1.5774721357964925	6.650732576459654e-12	1.2911968613505172e-11	25.07286363274212
ENSG00000064225	-1.2297132737205534	6.940004926987321e-20	1.9007805266022371e-19	Inf
ENSG00000064270	-2.6517837014028958	1.232224289499935e-35	7.367147419994113e-35	Inf
ENSG00000064300	1.3600642754868058	1.8677706082956173e-17	4.5926938973769817e-17	Inf
ENSG00000064309	2.3972851448962804	5.111536757354062e-46	5.546850599630389e-45	Inf
ENSG00000064313	-0.0071331647862468974	0.8671966462263744	0.8793818266570609	-1.9865892269074397
ENSG00000064393	-0.1459619046950113	0.027437644331997826	0.032555505532873896	3.39171155805161
ENSG00000064419	-0.06710446542469795	0.05416548969755016	0.06277546628061133	2.7033585511450573
ENSG00000064489	0.748456638930793	3.246553107610421e-14	6.98289347027904e-14	30.292669312976592
ENSG00000064490	0.24414180379222272	1.2182010443475769e-17	3.015001370760088e-17	Inf
ENSG00000064545	0.18905034832120376	1.2134467420005205e-6	1.8558998839111487e-6	13.197139011026051
ENSG00000064547	0.19526169847425118	3.744491560056977e-5	5.3185280279133764e-5	9.841675699690068
ENSG00000064601	-0.27338072530713986	7.645592916903885e-12	1.4801141896107104e-11	24.93631553974403
ENSG00000064607	-0.1226896539190594	0.00264583638050203	0.0033682166223843357	5.689997965026699
ENSG00000064651	-0.14295468731131972	0.07462043259189483	0.08545564215516112	2.370428535565081
ENSG00000064652	0.38553815733920876	2.0170594967478563e-20	5.657479001196481e-20	Inf
ENSG00000064655	-0.8805349694209753	1.464623359430798e-7	2.3376071036614458e-7	15.268967616412235
ENSG00000064666	-0.8435317673131751	4.492899192674128e-20	1.2413888841693212e-19	Inf
ENSG00000064687	0.16993889397082518	0.008092271519906399	0.00998071298318764	4.597069895801298
ENSG00000064692	-0.8366612745271476	1.9580743521669766e-12	3.893233290728196e-12	26.27178477339733
ENSG00000064703	-0.03088060565086091	0.45240935141412997	0.4789560250269025	0.08422565572307905
ENSG00000064726	-0.23647991248786684	5.35809023324817e-10	9.551912963632927e-10	20.769109522898354
ENSG00000064763	1.2251311733692396	9.022460666378297e-47	1.0385062347821455e-45	Inf
ENSG00000064787	-3.037645972030906	3.369285821507827e-42	2.890744437074838e-41	Inf
ENSG00000064886	1.7963015363459895	1.1015720726788824e-22	3.414412866855297e-22	Inf
ENSG00000064932	1.3389986841679768	4.0966478933702243e-44	3.9096739111099096e-43	Inf
ENSG00000064933	0.5422871615504965	2.198236187744625e-28	9.099805132516456e-28	Inf
ENSG00000064961	0.013661640886030831	0.579583578300191	0.6047216070928938	-0.4251778897405902
ENSG00000064989	1.0031854053679123	1.621660325011958e-27	6.379469344173911e-27	Inf
ENSG00000064995	0.42301551353008476	4.249642528817256e-26	1.5530286723058356e-25	Inf
ENSG00000064999	-0.2914005943516188	4.073801840932636e-9	6.978648043862125e-9	18.7804106292594
ENSG00000065000	-0.14061280635871692	9.998822636136109e-6	1.4605122442717171e-5	11.134123633317605
ENSG00000065029	-0.06527982199125218	0.0524043304226818	0.06082079479071658	2.7370745577866527
ENSG00000065054	-0.7822538195348342	3.431131188726431e-23	1.0904471879993783e-22	Inf
ENSG00000065057	-0.16010562031934933	2.1544204881544492e-4	2.9331050218530107e-4	8.133985422122446
ENSG00000065060	-0.21445027968065367	3.6676693460302806e-6	5.4784950117917276e-6	12.114674649103906
ENSG00000065135	0.03356494327277532	0.41306181207034876	0.43952493181546115	0.24309031694286393
ENSG00000065150	-0.06579003388531737	0.10364740336056852	0.11731361199242696	2.0181191778550427
ENSG00000065154	-1.2580023842835704	4.26642123360232e-42	3.647029890988147e-41	Inf
ENSG00000065183	0.07529300659789072	0.10500698809142686	0.11879475451003482	2.003893315579455
ENSG00000065243	0.05248351213645191	0.16294163657794666	0.1809969415369005	1.5096076846964008
ENSG00000065268	-0.008497521163785977	0.8797827568685908	0.8907049512431232	-2.0979621346594683
ENSG00000065308	-0.3055534366667226	2.86060475383206e-8	4.718493480481482e-8	16.869191125062
ENSG00000065320	-0.8779158770901755	4.1888542416474396e-13	8.573247920852019e-13	27.784971892852063
ENSG00000065325	-0.05429805142324029	0.7471475961876198	0.7657394303016263	-1.1844079010057704
ENSG00000065328	2.2966898960507853	1.9821395786283665e-54	3.776716884045404e-53	Inf
ENSG00000065357	0.7356910840113323	2.6772619605842683e-36	1.6615731574250158e-35	Inf
ENSG00000065361	0.5115440747908788	9.147406489145191e-10	1.6117505790569664e-9	20.245944904300224
ENSG00000065413	1.1247354002739973	7.743908908746378e-47	8.951322062484297e-46	Inf
ENSG00000065427	0.14659613736400426	6.549690632347178e-7	1.0135242335254504e-6	13.802075947070898
ENSG00000065457	-0.5106862590986844	3.264809927797652e-26	1.1995731003014127e-25	Inf
ENSG00000065485	1.7046661140843251	1.377464066904522e-51	2.187579253282644e-50	Inf
ENSG00000065491	0.11854371151235427	0.008008238111013095	0.009881552700153094	4.607154924411087
ENSG00000065518	0.04128007999278694	0.2063996845112997	0.22705914301762434	1.2249920091672766
ENSG00000065526	-0.01973599838627007	0.6567688542222694	0.6789997472341033	-0.7491788447342229
ENSG00000065534	-0.6255230839732436	4.642339755820707e-13	9.487102044535237e-13	27.68369897412646
ENSG00000065548	-0.22826250649920077	1.598768904603365e-11	3.0544595096732907e-11	24.211834289769463
ENSG00000065559	-0.16974352947783453	5.943661462542065e-4	7.876268967668271e-4	7.145698124256635
ENSG00000065600	-0.5596904144712719	2.8889890976082795e-11	5.4536356692119257e-11	23.632153198024017
ENSG00000065609	-0.600751905975669	1.1519876006254048e-5	1.6781812938728433e-5	10.995198039166441
ENSG00000065613	-0.4807306685170288	1.3372664954615028e-13	2.799488710175473e-13	28.903993053151957
ENSG00000065615	0.4643289763415453	1.2346979847103977e-17	3.0544401836230225e-17	Inf
ENSG00000065618	-0.3834580266249948	0.02013934757770365	0.02418263704574443	3.6976405425778625
ENSG00000065621	-3.084946850736121	1.9869787700356284e-33	1.0604588919921826e-32	Inf
ENSG00000065665	0.20926509854745204	3.2047452213726437e-4	4.325504349601772e-4	7.745378981754543
ENSG00000065675	-1.836296472575953	4.277244992954252e-33	2.2438683124825945e-32	Inf
ENSG00000065717	-0.9449517540625464	2.064643693629507e-29	9.054675623311982e-29	Inf
ENSG00000065802	-0.5569903077783053	3.8990924993440075e-25	1.3661481990182763e-24	Inf
ENSG00000065809	-0.7019788983192442	1.0050012489335334e-18	2.6126188030133776e-18	Inf
ENSG00000065833	0.2977954763603953	0.004417426005364408	0.005547291203225555	5.1888828072982625
ENSG00000065882	-0.8408330628030298	2.5849275738764593e-35	1.5253317196065503e-34	Inf
ENSG00000065883	0.5215307273214606	7.100874855554499e-31	3.352106190856552e-30	Inf
ENSG00000065911	0.8611739009886683	4.706103126787809e-23	1.4843655385401115e-22	Inf
ENSG00000065923	-0.21195318685396636	0.006964860653013513	0.008632637529496954	4.7435350826470515
ENSG00000065970	0.319476076492091	1.8688512728737285e-15	4.238176343238391e-15	33.09921440995071
ENSG00000065978	-0.01877808511203574	0.675591772571585	0.6976196144756285	-0.8359882097626351
ENSG00000065989	0.36740056751915195	3.4157364077468275e-6	5.107321306412794e-6	12.184830390036469
ENSG00000066027	-0.2543466608690491	9.842871039396797e-7	1.5120771089061104e-6	13.402024771508298
ENSG00000066032	-0.01952078516319425	0.863898621170781	0.8764188910428213	-1.9589464695737167
ENSG00000066044	0.06083028491244455	0.017933900261405622	0.021609183899492145	3.8127907928192153
ENSG00000066056	0.0890451180164496	0.0751719333766592	0.08606021087277622	2.362717515348829
ENSG00000066084	0.4751419135581502	9.362436175673725e-22	2.7844882207373897e-21	Inf
ENSG00000066117	-0.07148531712474118	0.009687484037338254	0.011890643034992994	4.420041585568565
ENSG00000066135	-0.19727026095324549	5.146556954685977e-6	7.6281664786376115e-6	11.783655417597677
ENSG00000066136	0.03509234044950536	0.34083456240688603	0.3663269662508278	0.5480068167561056
ENSG00000066185	-1.512435299414904	6.470443278141985e-34	3.537811929818833e-33	Inf
ENSG00000066230	-5.269941556230924	1.982471709033229e-44	1.9408231437174052e-43	Inf
ENSG00000066248	-0.06695110116614063	0.5856759974204964	0.6106095319565518	-0.44987507691740825
ENSG00000066279	2.567133450505668	3.506166009844195e-56	7.696577068715858e-55	Inf
ENSG00000066294	3.231654063863018	3.549135753232745e-92	2.143940893897262e-89	Inf
ENSG00000066322	-0.09168680466261328	0.005304219693891461	0.006629258483323351	5.009610994060312
ENSG00000066336	2.0400712662995413	5.875985879969009e-73	4.940068541355388e-71	Inf
ENSG00000066379	0.2932829377526352	4.873832843224318e-13	9.956439588300178e-13	27.63538260492411
ENSG00000066382	-2.3617568992739257	7.459563018595394e-53	1.273984008725559e-51	Inf
ENSG00000066405	-0.08414783833516898	0.3714246720251416	0.3974763073768165	0.4159916602130416
ENSG00000066422	0.13060386868980023	5.727336043435941e-4	7.599483474490742e-4	7.181499853621763
ENSG00000066427	0.19256452545010064	9.75175322621762e-8	1.5677781677635228e-7	15.668436057204369
ENSG00000066455	0.20862822610568638	3.174282925123048e-7	4.979087758103185e-7	14.512848459987252
ENSG00000066468	-1.7305214798114352	1.56499439607889e-32	7.989063724584256e-32	Inf
ENSG00000066557	0.2157184616601189	1.8251215171881263e-7	2.8973848496533323e-7	15.054286806995886
ENSG00000066583	-0.7792501993693296	3.427126246653344e-27	1.324246128474675e-26	Inf
ENSG00000066629	0.35126464026539544	1.2071788426683926e-9	2.1164234036247967e-9	19.973538260558502
ENSG00000066651	0.47691837223897277	1.1279626772737071e-20	3.2000471849598474e-20	Inf
ENSG00000066654	-0.1813233003148076	6.929143969148902e-9	1.174785219717449e-8	18.25959538884309
ENSG00000066697	0.45741359258812014	1.1097156221612677e-13	2.333306922450726e-13	29.086156018239972
ENSG00000066735	-1.1725633963377469	1.2822379189617961e-14	2.8011385558889494e-14	31.20737148216565
ENSG00000066739	-0.5082520740595065	6.692003982804691e-17	1.6138782339131233e-16	36.7368005696771
ENSG00000066777	-0.643244303706117	1.360832717391662e-28	5.695453328370029e-28	Inf
ENSG00000066813	-0.3503713768633898	0.013002947735061733	0.015827903392705192	4.130026356750773
ENSG00000066827	-0.08485191168243957	0.09182471235606426	0.1043738977299748	2.149543406864497
ENSG00000066855	-0.21845292770795627	4.311972454018137e-5	6.102765595716402e-5	9.704122390669717
ENSG00000066923	1.1727924681986739	3.8718089387412237e-32	1.9376865231932913e-31	Inf
ENSG00000066926	-1.851816677204852	4.459874532546801e-59	1.2123425604306388e-57	Inf
ENSG00000066933	0.0627808348415327	0.18046687963883	0.1996618373971861	1.3884092191112547
ENSG00000067048	0.23736008444213308	0.08687900367178458	0.09896609511711178	2.208765569268414
ENSG00000067057	2.1332285781417606	5.356191228040133e-50	7.663112186783734e-49	Inf
ENSG00000067064	-0.7348008527146094	5.537338734304191e-35	3.2037600126463762e-34	Inf
ENSG00000067066	0.8117067147801075	9.55950844431072e-40	7.087071942123083e-39	Inf
ENSG00000067082	0.4106675352078123	1.4673037723761152e-8	2.454787622059128e-8	17.52264047203348
ENSG00000067113	0.7291241659013368	5.101100183078054e-20	1.405862520885486e-19	Inf
ENSG00000067141	-0.24937670178849752	3.3057733938152676e-5	4.708511401024104e-5	9.963506571412928
ENSG00000067167	0.6880176962565213	3.430800314630915e-22	1.0398876255645832e-21	Inf
ENSG00000067177	0.54553732616006	3.200625150629551e-6	4.790950459505138e-6	12.248776949487596
ENSG00000067182	0.6635241444994531	6.757880766088169e-31	3.193886852938222e-30	Inf
ENSG00000067191	0.7489800913503316	2.305191490440038e-24	7.761699671568336e-24	Inf
ENSG00000067208	-0.11830124692609903	0.004296355507587842	0.005400659601445681	5.215818888571207
ENSG00000067221	0.5391726406081098	3.1315971577872734e-24	1.0468610297911546e-23	Inf
ENSG00000067225	0.6074758736301473	4.9900191371747175e-24	1.6488495163557463e-23	Inf
ENSG00000067248	-0.5877542957694601	2.876225600430127e-24	9.63269805811404e-24	Inf
ENSG00000067334	0.027786075968742063	0.4194352525170174	0.4461320574248438	0.21631128645544764
ENSG00000067365	0.5989524122982433	4.393640481846528e-28	1.7901642832604762e-27	Inf
ENSG00000067369	-0.2570980914856287	5.193356250906538e-9	8.856507784638816e-9	18.54211330038405
ENSG00000067445	-0.7861672072028311	1.7028886877240693e-14	3.698776734156289e-14	30.92865807969662
ENSG00000067533	0.0108597673861201	0.8583405025127553	0.8714849101085059	-1.9141522214574964
ENSG00000067560	-0.16065950743342222	2.8887176092552445e-5	4.126016657058677e-5	10.095571752215593
ENSG00000067596	-0.32850061870727837	5.2069558925887835e-20	1.4343092485749544e-19	Inf
ENSG00000067606	-0.6260692536244639	2.1910519748637842e-15	4.9523361571547004e-15	32.930138079906776
ENSG00000067646	0.2299887725633757	0.0344403479267388	0.04058392274294558	3.16295284991457
ENSG00000067704	-0.12170082097681946	0.004172525720309945	0.005249451905141561	5.244368328161504
ENSG00000067715	-2.239527834086942	1.4484597285929982e-34	8.191531960246811e-34	Inf
ENSG00000067798	0.6021114679593402	9.378719041533118e-9	1.5820344148040662e-8	17.9619691051785
ENSG00000067829	-0.3979296557671414	4.0037999855222985e-26	1.4651554355815278e-25	Inf
ENSG00000067836	-0.5341514722410582	1.209861128341002e-22	3.742240660580645e-22	Inf
ENSG00000067840	-0.09589573737247165	0.30566272520105264	0.33022183533345484	0.7071819031480123
ENSG00000067842	-2.82045906656969	2.610946881096446e-30	1.1968674432457289e-29	Inf
ENSG00000067900	0.1519715090065469	4.990057958195825e-5	7.038644408732502e-5	9.561439479998274
ENSG00000067955	0.9264903255059572	4.376068548009071e-49	5.82642269534922e-48	Inf
ENSG00000067992	-0.16505373149860472	0.005940917390079837	0.007397798338082314	4.8991475471656205
ENSG00000068001	-0.22700617412338064	2.797852243895282e-6	4.201157254458852e-6	12.380146332697116
ENSG00000068024	-0.11743907668160784	0.015594396883642838	0.018878097912284918	3.950694305460934
ENSG00000068028	0.4181418773398744	1.677687419088701e-16	3.9783486195604413e-16	35.35050620855721
ENSG00000068078	-1.6439090037821478	1.1645214233452535e-29	5.15703079412465e-29	Inf
ENSG00000068079	0.4307246528276493	3.089624145926409e-24	1.0332534307988463e-23	Inf
ENSG00000068097	0.10393552745117528	0.01688563986286149	0.020385254342211025	3.872347564575237
ENSG00000068120	-0.4499466945937745	3.510812552264742e-27	1.355619146009421e-26	Inf
ENSG00000068137	0.3829517773482608	3.01893243315942e-15	6.7803343410672194e-15	32.62592670550379
ENSG00000068305	0.3809974311073083	2.520050744085207e-12	4.980856475524688e-12	26.025409599277857
ENSG00000068308	-0.016962553515424875	0.5503641254919607	0.5757818400752969	-0.3054809880507174
ENSG00000068323	-0.06258096061500573	0.028971884555933754	0.034323486388267564	3.3369990518927013
ENSG00000068354	0.20869338361072431	3.786908955202194e-10	6.792531074381148e-10	21.110027305727648
ENSG00000068366	-1.7733141435471431	2.4778067843358732e-52	4.1237784339304176e-51	Inf
ENSG00000068383	-0.13598954141433378	1.2077966955521767e-4	1.6689963657083796e-4	8.697950991259688
ENSG00000068394	-0.18299539118155997	4.8522269013101825e-8	7.915565189074723e-8	16.35184956628152
ENSG00000068400	0.32747894361679597	3.5141814588234746e-21	1.0182323608706851e-20	Inf
ENSG00000068438	0.009880893948573433	0.704960443048642	0.726152887844092	-0.975190616146762
ENSG00000068489	1.7701539201497372	3.560135418694345e-49	4.7909083068403276e-48	Inf
ENSG00000068615	0.29378742215158554	0.037298680076623646	0.04381916531367368	3.0828757668668234
ENSG00000068650	1.3557400425326467	1.0905226350527434e-44	1.0825577710109703e-43	Inf
ENSG00000068654	-0.22060289793454205	3.2783598795827103e-9	5.645064361908151e-9	18.992484222619456
ENSG00000068697	-0.23481690185738063	2.0683886070390026e-5	2.9780559834751175e-5	10.421624950865258
ENSG00000068724	0.4005702567729832	6.353771303156767e-11	1.1809687744101068e-10	22.85951593300986
ENSG00000068745	-0.07846029295418183	0.05277970005863389	0.061247734468610364	2.7296247559512827
ENSG00000068781	0.5318145963846416	0.0012673060364085385	0.0016458126804541177	6.40787381756857
ENSG00000068784	0.2981550642969005	1.432903914608028e-13	2.996623009008455e-13	28.836163956658798
ENSG00000068796	0.40741812491066903	1.0140621635559796e-8	1.7079051928539887e-8	17.885413139459953
ENSG00000068831	0.5529311279645203	5.475274653867969e-21	1.57276734069367e-20	Inf
ENSG00000068878	0.04504702956603541	0.3130742049311447	0.3377143043933181	0.6734967424196023
ENSG00000068885	0.11330784231152653	0.045045761270984884	0.05256466812118219	2.8917144979886085
ENSG00000068903	0.42901075547259315	6.290057917892971e-28	2.5387489393920897e-27	Inf
ENSG00000068912	0.27869901056326646	7.623543993554457e-13	1.5421059473505293e-12	27.19787613392717
ENSG00000068971	0.005184469227535745	0.9155489103413452	0.9241043831714426	-2.4994661006217918
ENSG00000068976	-0.035680315972866354	0.6239301687837508	0.6476357826553157	-0.6086631255097262
ENSG00000069011	1.9253169308751066	8.49193951104067e-12	1.6410371258894942e-11	24.833110860035337
ENSG00000069018	-0.6982322890459589	3.96416367904441e-8	6.490865335329216e-8	16.55028482376316
ENSG00000069020	0.37796560444145455	2.0996507622739796e-7	3.319630082656902e-7	14.918241963044817
ENSG00000069122	-0.5597467130987864	1.1691430926477234e-8	1.9630146017175593e-8	17.7461993681891
ENSG00000069188	-0.36176485278038617	0.006025220793493867	0.007501057258368444	4.885181968923348
ENSG00000069206	-0.513309461431031	9.123696094999954e-4	0.001195528909049966	6.72797034567864
ENSG00000069248	-0.12380643749838366	0.003817968435129222	0.004812664439056929	5.331680128197549
ENSG00000069275	-0.2913993560412022	8.713633255114257e-8	1.4035093658988104e-7	15.779119720924815
ENSG00000069329	0.06895096997586352	0.02825851635933201	0.03350511789914983	3.361977803071607
ENSG00000069345	0.01828240518934556	0.48602019101151395	0.5123441904988232	-0.04938679764374282
ENSG00000069399	0.43687545315429716	1.280001447802465e-5	1.8581952482116782e-5	10.893301162820247
ENSG00000069424	0.7168220763842053	3.835564152026765e-12	7.529856923393902e-12	25.612143920229254
ENSG00000069431	-0.14482346703615678	0.12469616505213833	0.14002981955892696	1.8150423179624968
ENSG00000069493	2.302740220491989	8.820197825188571e-75	8.718631910837914e-73	Inf
ENSG00000069509	-0.09154086794243486	0.022134470880864503	0.026476950499955996	3.604646939422143
ENSG00000069535	0.19533437902520492	0.09212040660233606	0.10469541019330367	2.1461087049639027
ENSG00000069667	0.646516838456868	6.77244502777751e-20	1.8561347404310402e-19	Inf
ENSG00000069696	1.7312752116167205	2.503572929257351e-20	6.991999054141678e-20	Inf
ENSG00000069702	-1.6954098042119397	6.54693487443242e-46	7.052873698942719e-45	Inf
ENSG00000069812	-0.9835592287570732	4.3298277120118813e-10	7.751014156833913e-10	20.978027220187975
ENSG00000069849	-0.7340181120698832	7.145252993826219e-25	2.4737651523945158e-24	Inf
ENSG00000069869	0.6548298217961448	9.451220568978234e-15	2.077765298288651e-14	31.505691952822495
ENSG00000069943	0.35877912234812054	9.912142788084519e-12	1.9100549252558896e-11	24.68130665762446
ENSG00000069956	0.29210886261834806	5.243088790999036e-9	8.93758133164656e-9	18.533000818862718
ENSG00000069966	-0.7901502317851948	1.9790594580465772e-37	1.3062913703253613e-36	Inf
ENSG00000069974	0.27043762188145776	2.4548982715715263e-5	3.5224237537900584e-5	10.25374092103838
ENSG00000069998	0.256605877220485	4.0905637085034107e-13	8.378386799659754e-13	27.807895157391396
ENSG00000070010	0.39165965604003355	2.5924581852529316e-26	9.583633953190234e-26	Inf
ENSG00000070018	-0.9703062137596251	4.13898856688788e-28	1.6910546975436202e-27	Inf
ENSG00000070019	-0.5506374315118264	9.16608899755199e-12	1.767962530156965e-11	24.7586076735439
ENSG00000070047	0.39054748208051704	8.812748568929135e-17	2.1131421517088237e-16	36.043653389117154
ENSG00000070061	-0.17776038530561825	9.414931996792148e-5	1.308320191426088e-4	8.941465513651472
ENSG00000070081	1.112966465544084	9.342873898912029e-40	6.93592504739441e-39	Inf
ENSG00000070087	-1.4955158179775871	4.421170446715287e-25	1.5454198453906198e-24	Inf
ENSG00000070159	-1.1614360567637518	1.1898023734048313e-45	1.2625684261699936e-44	Inf
ENSG00000070182	-2.6764830447514503	1.887180870727436e-45	1.9680255755476012e-44	Inf
ENSG00000070190	0.6965458246529551	5.651228931354977e-17	1.3673274569114328e-16	36.7368005696771
ENSG00000070193	-3.142087397884859	6.530139386224827e-58	1.5872812725682104e-56	Inf
ENSG00000070214	-0.24134851687134834	5.589236035540765e-5	7.862047411786966e-5	9.450799783924188
ENSG00000070269	-0.3832933055431307	2.6232874107224554e-12	5.1805082538906944e-12	25.986115161748923
ENSG00000070366	-0.3839783980809034	2.1275635160732624e-22	6.516537267071344e-22	Inf
ENSG00000070367	0.061929693700729704	0.09272100422673682	0.10536330933868024	2.1390032368779037
ENSG00000070371	0.7535571393697876	1.5600174245355703e-15	3.554608018185967e-15	33.27106466687737
ENSG00000070404	1.0096064717125435	3.103713776412211e-19	8.256658243888952e-19	Inf
ENSG00000070413	0.12498659148154406	8.448326596928673e-4	0.0011095273918665485	6.802710984045146
ENSG00000070423	0.6279008546829241	1.6240028223778983e-34	9.16839253478142e-34	Inf
ENSG00000070444	0.5809975773740024	8.674355204728145e-24	2.832407074857178e-23	Inf
ENSG00000070476	-0.028762919566507842	0.4940422304018953	0.5202435379215857	-0.0810184396184967
ENSG00000070495	0.556457098438909	1.7301299984184165e-25	6.163918801704756e-25	Inf
ENSG00000070501	0.004821233034571939	0.9127999394378766	0.92144377125900645	-2.4621270984689336
ENSG00000070526	-0.6089060621449675	1.1973227947506126e-4	1.6546631742401705e-4	8.7065774239485
ENSG00000070540	0.16601757589940427	0.0015327636788286737	0.0019818753449893506	6.221727896740835
ENSG00000070601	-1.462621147429854	7.682865225757704e-22	2.289976824417181e-21	Inf
ENSG00000070610	-0.3425679920981754	1.65308271983751e-15	3.76193374641409e-15	33.210440045060935
ENSG00000070614	0.13388229515379133	0.006598326021040878	0.008195149055983607	4.795983964413704
ENSG00000070669	0.897381514860297	8.185447579052435e-21	2.336857168113867e-20	Inf
ENSG00000070718	0.05296794495583942	0.1806750632885911	0.19986504898514112	1.3871380184860693
ENSG00000070729	-0.27795262589485553	0.06679883003462142	0.0768551150233704	2.4858641676856266
ENSG00000070731	-2.359984218904494	1.9124896633980684e-35	1.1351057645568595e-34	Inf
ENSG00000070748	0.5622385147894763	2.634009131312611e-6	3.960240498866951e-6	12.439201842256256
ENSG00000070756	0.7682566500771649	2.9482081027518856e-24	9.869719654327433e-24	Inf
ENSG00000070759	-0.15277438722736586	0.005470825652460335	0.006832248575162946	4.9792457439632
ENSG00000070761	0.2018575910127968	1.124058535110597e-9	1.972393190710472e-9	20.044018238771734
ENSG00000070770	0.5026703214795751	1.3038398766844352e-31	6.363144341329484e-31	Inf
ENSG00000070778	-1.0601169073551566	2.5663675193607327e-42	2.2179819834725317e-41	Inf
ENSG00000070785	0.10411114700158726	0.02142183187225346	0.02566025836049162	3.636816625795197
ENSG00000070808	-2.6589001173940594	3.326728418145752e-48	4.1609616947819953e-47	Inf
ENSG00000070814	0.5680009880319832	9.240093958521174e-24	3.013515946080391e-23	Inf
ENSG00000070831	0.1516624788998571	2.4905387967760646e-5	3.57136344077876e-5	10.239942311633163
ENSG00000070882	-0.14258891867804213	0.017178618622533528	0.020726680702287458	3.8553889925495017
ENSG00000070915	-8.357531902666135	3.0875981858160697e-87	1.1190828091257799e-84	Inf
ENSG00000070950	0.5232761936825332	4.059547355586998e-27	1.564537272439129e-26	Inf
ENSG00000070961	-0.41102076117672304	6.795645773758879e-13	1.3773702320120207e-12	27.31086506414266
ENSG00000071051	0.8504781899109213	1.5746462475991087e-30	7.30861704562933e-30	Inf
ENSG00000071054	1.4807340696457532	5.072369657483103e-50	7.276196052203116e-49	Inf
ENSG00000071073	-0.7074144434344822	4.934425820186215e-25	1.722244492344044e-24	Inf
ENSG00000071082	0.7274665499965464	3.8005095456496163e-26	1.3923250379502526e-25	Inf
ENSG00000071127	-0.22771093306423704	2.2088802445081267e-8	3.6642429605296526e-8	17.122058951395452
ENSG00000071189	0.14478549108091177	6.49226538319962e-5	9.093074143407967e-5	9.30532148948444
ENSG00000071205	0.6889071714172793	1.3024026337492539e-25	4.658374332554897e-25	Inf
ENSG00000071242	-0.07803404925737284	0.1347547517309362	0.15075450996169626	1.728695544516579
ENSG00000071243	0.4057974017545367	4.545177754265217e-19	1.2018782291190935e-18	Inf
ENSG00000071246	1.8276446465153702	3.227839532465181e-64	1.3161515693626776e-62	Inf
ENSG00000071282	-0.3516185738897854	1.98483308943368e-5	2.8602781135062132e-5	10.461977999192294
ENSG00000071462	0.046427781303662236	0.2176306043950939	0.2388664305305506	1.158904333183312
ENSG00000071537	-0.14722340135566103	0.005593322737477917	0.0069788168488574675	4.957872599783941
ENSG00000071539	1.3375975812790515	7.251502036706388e-40	5.4228334809115627e-39	Inf
ENSG00000071553	-0.34548646668245603	8.853503891317579e-26	3.190469475638306e-25	Inf
ENSG00000071564	0.46318606864438117	2.182984988464631e-19	5.859856017422339e-19	Inf
ENSG00000071575	0.025650851375315586	0.6395340635598911	0.6626517106068117	-0.6751336324445929
ENSG00000071626	0.6301159897341022	1.4597364375960292e-42	1.2779549810623316e-41	Inf
ENSG00000071655	0.04082102331879812	0.35371957867129644	0.37932581551244954	0.492410774275619
ENSG00000071794	-0.6204564611722859	4.762947474137006e-17	1.1551475584115177e-16	36.7368005696771
ENSG00000071859	0.26828586015433925	3.6146809640051774e-11	6.799936161813661e-11	23.41152247099826
ENSG00000071889	0.05627753500201077	0.06169678651724314	0.07117013848901871	2.568852253303475
ENSG00000071894	0.4134334552867487	1.5150266438228635e-17	3.737066396217583e-17	Inf
ENSG00000071909	-4.607238911418136	1.345813538223499e-58	3.506424729780394e-57	Inf
ENSG00000071967	-0.7981319023296715	1.4653391472341594e-15	3.3435480541954593e-15	33.33560318801494
ENSG00000071991	-2.0333664806654155	4.7444014824379145e-25	1.656984757570929e-24	Inf
ENSG00000071994	-0.1673813898898257	2.7440670823053605e-8	4.530849778538209e-8	16.90977118885097
ENSG00000072041	-1.5246814214293047	1.2767801840954465e-14	2.789589390836803e-14	31.21134763054529
ENSG00000072042	-0.7684810819833015	5.427077044242901e-31	2.5761241732130884e-30	Inf
ENSG00000072062	-0.013071409416034383	0.6935453347393843	0.7148912601655412	-0.9192597966652277
ENSG00000072071	-1.3104054346378446	6.97877388617493e-37	4.463678513078946e-36	Inf
ENSG00000072110	0.6923896180213427	3.2636776455398446e-18	8.293951760479101e-18	Inf
ENSG00000072121	0.08201861125378436	0.03335842278851871	0.03934880130764013	3.195145874392244
ENSG00000072133	-3.5340630466605023	6.525574133421767e-45	6.541617339650216e-44	Inf
ENSG00000072134	0.06848074015057343	0.07249308753375515	0.08306022182476618	2.401475888588789
ENSG00000072135	0.5393536875584835	5.664208413148483e-32	2.814845801902857e-31	Inf
ENSG00000072163	-0.43617455519739506	7.280646362688949e-9	1.2330980495893743e-8	18.211150992438284
ENSG00000072195	-0.47317101405515394	1.333049878563956e-5	1.9338293622145444e-5	10.853403963852273
ENSG00000072201	-1.2766039725251976	5.4689348793970255e-36	3.3395105909009913e-35	Inf
ENSG00000072210	-0.8590438402309531	1.076296133015941e-23	3.4961939712188803e-23	Inf
ENSG00000072274	0.07842148456370848	0.4021756456991914	0.42858443524036666	0.2876289620884178
ENSG00000072310	0.9842293244329272	1.8697278755703752e-19	5.032221394480663e-19	Inf
ENSG00000072364	0.19605189740404488	8.221453857950919e-5	1.1454972870594524e-4	9.074386961123698
ENSG00000072401	0.08304624146670317	0.02669924930053222	0.03171860704287861	3.418619258593091
ENSG00000072415	-1.4720467665511308	9.098282201458964e-56	1.9246820065602556e-54	Inf
ENSG00000072422	1.2589269366944678	5.260604948395367e-27	2.0164622023108917e-26	Inf
ENSG00000072501	-0.29841141482018474	8.267814312467589e-17	1.9845187849351931e-16	36.043653389117154
ENSG00000072506	-0.5346190723007287	4.577645827542163e-42	3.904885117532044e-41	Inf
ENSG00000072518	0.14601695929735403	2.8769804999700815e-5	4.1099721428144024e-5	10.09946811382208
ENSG00000072571	1.1164591949557063	2.0808157983041807e-33	1.1090884205993852e-32	Inf
ENSG00000072609	1.180873128386174	1.9477251517754213e-54	3.7198357406858453e-53	Inf
ENSG00000072657	-0.4243319412700279	0.018433111730316122	0.0222008604579424	3.785173222656467
ENSG00000072682	1.4544418845785554	5.515629151105799e-35	3.1923318472155986e-34	Inf
ENSG00000072694	1.8152516098246783	7.021719033611817e-30	3.151464981788903e-29	Inf
ENSG00000072736	-0.09239459278838166	0.047003561387308226	0.05479437397090967	2.847814973586088
ENSG00000072756	-0.9396577008638068	9.811488633359706e-47	1.1277334715299282e-45	Inf
ENSG00000072778	-0.02558950542334211	0.5779138061552744	0.6030565693149409	-0.41821722689588464
ENSG00000072786	1.2482371102012486	8.580004069715686e-72	6.33212065054583e-70	Inf
ENSG00000072803	-0.24606505331696618	9.409367863001475e-10	1.6560568667913462e-9	20.218826451891026
ENSG00000072818	1.2321238402304315	1.812975524115283e-55	3.762039541771026e-54	Inf
ENSG00000072832	-0.16424896814035367	0.056137188689299546	0.06496364038047932	2.6667576812030886
ENSG00000072840	-1.6230354239661502	6.864458983422193e-35	3.9589577800429975e-34	Inf
ENSG00000072849	0.12521206640378624	1.6580631703559285e-4	2.2717582584429766e-4	8.389559075477175
ENSG00000072858	-0.10517566818584934	0.2515577272308925	0.2742951284353427	0.9729387813816153
ENSG00000072864	0.44533103406818725	7.933431711836654e-21	2.2660993208416083e-20	Inf
ENSG00000072952	0.2171118913062085	0.0015634618496255799	0.0020202870200755198	6.20249335796373
ENSG00000072954	-1.4513928057220624	6.750039529316229e-47	7.813565984609488e-46	Inf
ENSG00000072958	0.21021129146319922	2.4089114568158803e-9	4.165978778567173e-9	19.296314582569778
ENSG00000073008	0.10002925427477712	0.04160378969479206	0.04869100243413164	2.9723446702735945
ENSG00000073050	0.28338173516792337	2.03123282343335e-12	4.033776616364049e-12	26.236318871483906
ENSG00000073060	4.062186864679137	3.2446269819128356e-85	8.81997767916639e-83	Inf
ENSG00000073067	-0.13020230005101846	0.42079481752907844	0.4474906092390473	0.21081487754581915
ENSG00000073111	0.31570396208457085	8.500034747619746e-10	1.5007097503104357e-9	20.317327653476028
ENSG00000073146	1.085806469892146	3.8453824421864664e-14	8.249136871243098e-14	30.12610452495926
ENSG00000073150	-2.63971226824155	4.831435476027091e-26	1.758944477991113e-25	Inf
ENSG00000073169	0.037250396627685166	0.40213994260329045	0.4285743899542386	0.28766998014908446
ENSG00000073282	0.1399711123684803	0.33218233242703665	0.3574515960866245	0.5864421933564887
ENSG00000073331	0.739898292431662	1.2543983421557908e-36	7.917661362446187e-36	Inf
ENSG00000073350	-1.4227887502275436	1.2082663782929981e-55	2.5395392564379894e-54	Inf
ENSG00000073417	0.561177632778645	9.683514984530498e-22	2.8778813665760284e-21	Inf
ENSG00000073464	0.31349944483553166	3.904276569537695e-6	5.82338828067305e-6	12.05362246340138
ENSG00000073536	0.2538026766161294	4.530326922510661e-10	8.104599331594699e-10	20.9334192243982
ENSG00000073578	-0.09592979908621722	0.07579188440343283	0.08674237840291836	2.3540754532759127
ENSG00000073584	-0.04694178067189286	0.09610878306610854	0.10906862314279366	2.100290152136759
ENSG00000073605	1.0903183330889474	2.1739994527681296e-20	6.086153634508786e-20	Inf
ENSG00000073614	0.08930505111851711	0.008469127855097505	0.010432890884942621	4.552304183196134
ENSG00000073670	1.4796350649072567	4.9395011394400824e-27	1.895160281916437e-26	Inf
ENSG00000073711	-0.9423257737374334	2.375782540198834e-23	7.606794901971531e-23	Inf
ENSG00000073712	-0.6016670634074093	7.528719713986371e-23	2.35642714517593e-22	Inf
ENSG00000073737	1.9681727356891168	6.959194642226726e-26	2.5159594633805447e-25	Inf
ENSG00000073754	2.246404153315637	4.2199567298859987e-23	1.3341247192176903e-22	Inf
ENSG00000073756	-1.3013551720637324	3.314218034687302e-13	6.807921428935755e-13	28.015524329684716
ENSG00000073792	-1.911918407845657	3.4906795294145696e-38	2.395161258929391e-37	Inf
ENSG00000073803	0.28048825041581027	4.393465135537224e-9	7.51598661218923e-9	18.706233529298824
ENSG00000073849	-2.240930216800697	2.917328413484691e-45	3.007688143105898e-44	Inf
ENSG00000073861	2.1535083948863294	4.196349208100275e-46	4.5842234148771256e-45	Inf
ENSG00000073910	-1.2108159853044342	7.102190558022943e-32	3.5027737526868517e-31	Inf
ENSG00000073921	0.2658343043721863	4.482515361677011e-7	6.984792734207706e-7	14.1743596331952
ENSG00000073969	-0.21766358293753169	7.414596331682761e-6	1.0895762336223609e-5	11.427125724990521
ENSG00000074047	0.8102231223956918	1.3181365107394344e-10	2.413155964772721e-10	22.144915353850223
ENSG00000074054	0.049954206920378066	0.1897306769611567	0.20949883834787528	1.3279489316961586
ENSG00000074071	0.10755305722869161	1.2186564855063233e-4	1.6831473688380162e-4	8.68950656851374
ENSG00000074181	0.8325527933767738	1.1259693202754631e-26	4.243197692627727e-26	Inf
ENSG00000074201	0.5199284190561279	5.843887165231091e-32	2.9023690519159284e-31	Inf
ENSG00000074211	1.1059379719453357	8.909514278607458e-7	1.3719238848573229e-6	13.499295135804017
ENSG00000074219	-0.5661482066532585	7.209046554760749e-19	1.888524723870026e-18	Inf
ENSG00000074266	0.4031473439982098	1.8552923118564933e-18	4.7675780063619674e-18	Inf
ENSG00000074276	0.012770204555996378	0.9373990262071608	0.9438806097937272	-2.8225182961854465
ENSG00000074317	0.46841902470754765	0.0022264737433743934	0.00284724688367856	5.858551449311047
ENSG00000074319	-0.20494999409472167	4.2238607617005294e-10	7.56214808159557e-10	21.00269570859222
ENSG00000074356	0.17356224786933205	1.8482808460644852e-6	2.8013623826142324e-6	12.785401892529629
ENSG00000074370	0.10755210311882024	0.20286806850022304	0.22333973656690098	1.2463089188499408
ENSG00000074410	-0.5626702266383797	1.6335380181224556e-7	2.601347888652339e-7	15.162065661586526
ENSG00000074416	0.5629475557215788	1.8432835847193493e-15	4.1813567825831136e-15	33.09921440995071
ENSG00000074527	-2.2850239251434754	7.42587909031849e-40	5.550691474019e-39	Inf
ENSG00000074582	0.14130735545702475	1.9598127969967453e-6	2.9659967262704752e-6	12.728294452016394
ENSG00000074590	0.06817070869607988	0.2762071986799709	0.2997497777942861	0.8484896788596888
ENSG00000074603	-0.21014380109754327	1.7183073064954755e-9	2.991630248606021e-9	19.6274473520534
ENSG00000074621	-0.49420010793117464	2.799516039035473e-19	7.471789657448628e-19	Inf
ENSG00000074657	1.1344824130107865	3.417173921234983e-48	4.2708127705243354e-47	Inf
ENSG00000074660	1.262179949751911	2.1986323352502725e-62	7.79558551911564e-61	Inf
ENSG00000074695	0.5424912053970287	3.0636029989794697e-19	8.153943360534457e-19	Inf
ENSG00000074696	-1.3180969342246756	1.0157031285250768e-59	2.9165700750429584e-58	Inf
ENSG00000074706	-0.7564524074068134	2.8251328852501163e-13	5.825274002329885e-13	28.171388805989807
ENSG00000074755	0.057602394050070234	0.12868302778667368	0.1442884767771654	1.780118707184735
ENSG00000074800	-0.9076472678392636	2.744457294913276e-22	8.362058374749773e-22	Inf
ENSG00000074803	-12.136967742183717	3.0683690558897897e-97	4.1704249417968725e-94	Inf
ENSG00000074842	1.1793428829933927	3.3582847062084584e-67	1.7783644012422063e-65	Inf
ENSG00000074855	0.2127426668388663	4.828351364083533e-6	7.167599048712335e-6	11.845932652513536
ENSG00000074935	0.4591940508568428	1.7165331345674787e-22	5.274426417632928e-22	Inf
ENSG00000074964	-0.6046368055028272	3.1211707551743277e-19	8.300390513108313e-19	Inf
ENSG00000074966	-0.0765942080301386	0.4823838540010882	0.5087081765652236	-0.03483622882947262
ENSG00000075035	-3.6172172315190814	3.809063141991569e-57	8.824690319017399e-56	Inf
ENSG00000075073	0.20274240530674867	0.05486231227550509	0.06354241678834598	2.6903965641542147
ENSG00000075089	-0.053163841586784964	0.2060658226344596	0.22670715461504462	1.2269987026635405
ENSG00000075131	0.24636479536752842	1.4775100924830547e-4	2.0293212301809366e-4	8.502436051488628
ENSG00000075142	-0.09477623833781929	0.0034524471629443334	0.004361689638080719	5.430524535465766
ENSG00000075151	-0.05310683275051993	0.18153862610148838	0.2007522538284138	1.3815993882022592
ENSG00000075188	0.14698997609710765	2.08464990564991e-5	3.00093909630627e-5	10.4139701833421
ENSG00000075213	1.2756182045584357	2.944303586551534e-18	7.496345847120749e-18	Inf
ENSG00000075218	1.9443288657384432	4.282019761355226e-50	6.1914665166404024e-49	Inf
ENSG00000075223	-0.46024853951947403	7.35687698735354e-5	1.027405288669717e-4	9.183201139506872
ENSG00000075234	-0.367982823076819	4.17114048714793e-9	7.141644063130668e-9	18.757322820307753
ENSG00000075239	-0.9229326914398805	7.444212328050999e-31	3.507079811395488e-30	Inf
ENSG00000075240	2.158625501530762	2.2327944641212262e-35	1.3199303265609712e-34	Inf
ENSG00000075275	-0.21435487650219157	0.08569075017615141	0.09766709541390843	2.223418815549314
ENSG00000075290	-2.794658391552229	4.70264818922596e-50	6.757726164429551e-49	Inf
ENSG00000075292	0.23460924173744796	2.867997672389396e-7	4.507761591661467e-7	14.612294490989408
ENSG00000075303	-0.06903957049513595	0.07246668929869765	0.08303580880017977	2.401796475463996
ENSG00000075336	-0.21685307847417096	9.429213952621957e-7	1.450306295428745e-6	13.443734335330788
ENSG00000075340	2.5522816408666817	1.0659536665490986e-35	6.403574328329944e-35	Inf
ENSG00000075391	0.1838051426150422	2.283359772975385e-4	3.104242552073729e-4	8.077260158485135
ENSG00000075399	-0.045381679169521925	0.3281575062758778	0.35328375758148955	0.6046360441223657
ENSG00000075407	0.020764943247834153	0.7203825052934081	0.7406353165239212	-1.0492732380663805
ENSG00000075413	0.19350301357907934	5.1880726673566984e-8	8.453293227231544e-8	16.28612456237017
ENSG00000075415	-0.34013500708984057	1.0407988398767164e-14	2.2819504070962827e-14	31.408924400887496
ENSG00000075420	0.9638732655911546	2.1097091742022694e-37	1.3908389907533958e-36	Inf
ENSG00000075426	-0.2761080793788782	2.4609865041068065e-4	3.341827481640331e-4	8.003488325828409
ENSG00000075461	-1.6091794431809845	2.29414039918589e-14	4.960550167137991e-14	30.634241975063482
ENSG00000075539	0.6595777336891854	3.839918480440595e-43	3.4890847028404516e-42	Inf
ENSG00000075568	0.06754024554976643	0.06675019342064002	0.07680934490550577	2.4865094621961035
ENSG00000075618	0.9001357390897617	2.9613548533153867e-30	1.352932707495069e-29	Inf
ENSG00000075624	0.8137015529564477	3.07778858842613e-25	1.08373773482794e-24	Inf
ENSG00000075643	-1.3151742361383087	1.7710367587292023e-20	4.981995435473144e-20	Inf
ENSG00000075651	0.8053594999957933	1.114591184152935e-22	3.454110243878847e-22	Inf
ENSG00000075673	-7.103586055253792	1.634452490203866e-81	2.961991123913895e-79	Inf
ENSG00000075702	1.2482676558787822	1.6601334805500933e-33	8.886372519780776e-33	Inf
ENSG00000075711	-0.1548494807018861	0.0040587611312633	0.005108689153488534	5.2716906502906875
ENSG00000075785	-0.048866687875269654	0.24778921505571702	0.2703486586098565	0.9928543513783661
ENSG00000075790	0.650987812772824	3.6314541880737735e-31	1.7379406633651187e-30	Inf
ENSG00000075826	1.4597369598782903	1.4829296439829897e-49	2.0497103807934375e-48	Inf
ENSG00000075856	0.18753557315402586	2.4209628778954183e-9	4.186376647420936e-9	19.291430224788705
ENSG00000075884	1.998177670655047	1.955470063301011e-72	1.548238676332014e-70	Inf
ENSG00000075886	3.0435557908470114	2.9213439343222803e-34	1.6289613527793636e-33	Inf
ENSG00000075891	-0.27124585084490005	0.027698066507398037	0.032850164684094095	3.3823966739378903
ENSG00000075914	-0.8459725987365033	3.7347291418771953e-42	3.2009160433009487e-41	Inf
ENSG00000075945	0.19546505174374654	1.3778464067208023e-4	1.8964282610646653e-4	8.570178456750059
ENSG00000075975	-0.6009961852856575	5.8865090194933234e-33	3.068359287565871e-32	Inf
ENSG00000076003	0.2828786294205831	4.2920519602746746e-8	7.017881450835082e-8	16.472219288499083
ENSG00000076043	-0.14242018071688148	0.0023172412579075437	0.002959840623108469	5.819655626026228
ENSG00000076053	0.18988470727502074	1.3372653059394956e-6	2.041444883926729e-6	13.10185068294131
ENSG00000076067	0.24501102742080133	7.353649514181311e-7	1.1354541662055969e-6	13.688476705141445
ENSG00000076108	0.19606413794599728	7.900879588831598e-7	1.219142347150836e-6	13.617361721401801
ENSG00000076201	-0.4948858658447752	2.0960759066379064e-26	7.787471079103475e-26	Inf
ENSG00000076242	-0.31033044925246894	9.080131875090522e-20	2.4769518461737146e-19	Inf
ENSG00000076248	-0.4885726389884161	2.3231489783357728e-27	9.06255915729645e-27	Inf
ENSG00000076258	-1.3562073073440437	1.999208099608321e-36	1.2512311628784235e-35	Inf
ENSG00000076321	0.3711701648873372	7.883217515905249e-14	1.6669943949749074e-13	29.422913738043473
ENSG00000076344	-0.3736003515067799	0.0042168374920922595	0.005302746298845393	5.234213567274727
ENSG00000076351	-0.1821604768140472	1.784182747659724e-4	2.4394350418585045e-4	8.318329926439192
ENSG00000076356	1.0209337344635052	1.2798909314767276e-29	5.652591684913465e-29	Inf
ENSG00000076382	-0.3342366323377975	9.07717862228928e-4	0.0011897202131914027	6.732846685975645
ENSG00000076513	0.7319053419167172	4.7719497445026003e-20	1.3171518079681401e-19	Inf
ENSG00000076554	-0.19907753745585366	0.0031246229538023627	0.003957030854609561	5.528296438518134
ENSG00000076555	-0.6480977136716923	3.4442367084899924e-22	1.0437662711904827e-21	Inf
ENSG00000076604	-0.5490895011080346	3.1630089857211945e-27	1.2245116676266955e-26	Inf
ENSG00000076641	1.9702059416563074	4.789290097527331e-47	5.607560767456624e-46	Inf
ENSG00000076650	0.3533660926533762	1.7116871900362947e-14	3.7168976260806777e-14	30.922670037851997
ENSG00000076662	2.0629792812940364	3.2649798636477785e-53	5.7137147613836126e-52	Inf
ENSG00000076685	-0.7980301381337552	1.7421557600684015e-35	1.034385163695509e-34	Inf
ENSG00000076706	1.6248660453841157	5.581945208359286e-50	7.96513791324059e-49	Inf
ENSG00000076716	-1.425052170494073	5.204461560054484e-19	1.372651488429635e-18	Inf
ENSG00000076770	-1.2512081055408397	1.6223625331980396e-21	4.774581904810542e-21	Inf
ENSG00000076826	-0.6123881045066683	1.2938979158789376e-16	3.0844014919592913e-16	35.63818828100899
ENSG00000076864	-3.008668225680784	5.123253832210816e-59	1.3766107084573047e-57	Inf
ENSG00000076924	-0.11227541468729951	3.9361059621680045e-4	5.280300069333784e-4	7.545829275095806
ENSG00000076928	1.1347793178819836	5.142685326352572e-67	2.65434169850666e-65	Inf
ENSG00000076944	0.2993201928605653	2.4138798207497107e-12	4.776219807888849e-12	26.067380166850604
ENSG00000076984	0.1791853185910894	6.3201311103147e-8	1.02507297542992e-7	16.09333174289118
ENSG00000077009	-1.3459723816366602	2.023662640396296e-12	4.019232545648269e-12	26.239930924766583
ENSG00000077044	2.0844104192774906	2.7829391790052106e-60	8.405507038810182e-59	Inf
ENSG00000077063	0.40470942065167853	0.002998436254652621	0.003804021104028022	5.567885311669038
ENSG00000077092	-0.36164396210739885	1.745116205455754e-7	2.7738861037894307e-7	15.09784611086675
ENSG00000077097	-1.064840215166046	4.386919574415242e-52	7.169404635141542e-51	Inf
ENSG00000077147	-0.1251460763157418	0.0029762638179848815	0.0037761853653312657	5.575257608355623
ENSG00000077150	0.7094833389628566	1.2699978378410248e-29	5.610491755964383e-29	Inf
ENSG00000077152	0.4376376560224761	5.375434123939111e-12	1.0484732188644691e-11	25.281101756158588
ENSG00000077157	-0.2534801265748048	9.508990026741819e-4	0.0012438176865519214	6.688325257754194
ENSG00000077232	-0.05490753767309722	0.2793019277971255	0.30290673863761663	0.833494240916715
ENSG00000077235	-0.32551183186695876	9.462371761855405e-16	2.1779746462865037e-15	33.74106829612311
ENSG00000077238	1.2828655372930025	1.3387356702248964e-53	2.4100197330428326e-52	Inf
ENSG00000077254	-0.2195842570916484	2.9777982399869257e-10	5.370771789692221e-10	21.344879343080233
ENSG00000077264	0.43784261882957975	1.608750767476204e-4	2.2054908815278548e-4	8.419169692432984
ENSG00000077274	-3.186421509176855	2.963312654358413e-23	9.432402301441397e-23	Inf
ENSG00000077279	0.2554468454644175	0.020694530012344357	0.024815691236911068	3.6711503235024767
ENSG00000077312	0.4152276885390284	4.2742775057161e-29	1.8408625856411299e-28	Inf
ENSG00000077327	-1.0313421664399622	8.2711618047148e-12	1.598940962841038e-11	24.859093111858254
ENSG00000077348	0.8850956998184546	9.381673596614184e-39	6.629770206272848e-38	Inf
ENSG00000077380	-0.2670991194937162	2.5568103347906683e-10	4.6211853457929743e-10	21.495199621733864
ENSG00000077420	3.2539782045472805	3.0846133948354086e-54	5.802773295244004e-53	Inf
ENSG00000077454	-0.0619786707707318	0.11506744482650356	0.12973524299186184	1.9033017023423264
ENSG00000077458	0.6622893132135	1.0122984338400056e-37	6.788892868392472e-37	Inf
ENSG00000077463	0.28657783510310475	6.999072309846039e-19	1.834992274129383e-18	Inf
ENSG00000077498	0.5102417210300914	5.203190119026598e-5	7.331032380902196e-5	9.520735802745087
ENSG00000077514	-0.3195375324528171	6.178160397101972e-7	9.575766993892726e-7	13.85885905773296
ENSG00000077522	-0.3702719030032669	0.027349945107425663	0.03246325629154447	3.394644528067875
ENSG00000077549	0.3166960818672621	7.320179893455701e-15	1.6191655951761045e-14	31.75319394796875
ENSG00000077585	0.3820538782351904	1.0694524105973631e-4	1.4817166850869006e-4	8.816990851387477
ENSG00000077616	-0.914663556650177	1.693638958010436e-18	4.359730335408809e-18	Inf
ENSG00000077684	-0.18241621912237566	0.0024523828578220884	0.003127315434798926	5.764448115313159
ENSG00000077713	0.8599945189024611	1.2777406983586311e-31	6.241374899739225e-31	Inf
ENSG00000077721	-0.016170450450067642	0.5478418801178395	0.5733637746869843	-0.29558865633653303
ENSG00000077782	-0.0039734551622624984	0.9596680029265641	0.9643398823737277	-3.297410896568066
ENSG00000077935	0.9088356220541705	5.010036386936384e-18	1.2631580378873461e-17	Inf
ENSG00000077942	-2.615868258857533	1.713081671829499e-51	2.702162675777478e-50	Inf
ENSG00000077943	-0.37054912275169616	3.9458570779731645e-4	5.29294587891622e-4	7.543435969468857
ENSG00000077984	2.529512626558825	2.271614792949641e-63	8.656550764721646e-62	Inf
ENSG00000078018	0.7581276802019054	1.1154959287472264e-12	2.238127518497634e-12	26.82539445189444
ENSG00000078043	0.4179162303112855	2.3190179666107196e-13	4.80538470784155e-13	28.363939749150305
ENSG00000078053	-3.154004276573464	1.4488805880835447e-45	1.5245962833317818e-44	Inf
ENSG00000078061	-0.3968719333876348	4.775607101025694e-29	2.0481238973896678e-28	Inf
ENSG00000078070	-1.1669891582726482	1.777387222866119e-31	8.635444028878882e-31	Inf
ENSG00000078081	1.1296716137248703	2.7686316516040384e-18	7.060097285438065e-18	Inf
ENSG00000078098	1.329963783138042	1.028159402684865e-24	3.529631626560755e-24	Inf
ENSG00000078114	-1.5942837172142008	1.3133678334507154e-23	4.2544248984272434e-23	Inf
ENSG00000078124	0.34979882231588055	1.3323692204220779e-9	2.3318963392085085e-9	19.87658401707611
ENSG00000078140	-0.11023855998520408	1.1836114105141047e-4	1.636130358969832e-4	8.717842829026308
ENSG00000078142	0.16293643152774698	2.0619932079396257e-5	2.9694020530916005e-5	10.424535166890225
ENSG00000078177	0.1042002594983911	0.03795253356851417	0.0445552308718395	3.065447396121316
ENSG00000078237	0.22882768550023935	1.3885563762084692e-5	2.0129192512630108e-5	10.813319303353595
ENSG00000078246	0.35017965912625504	3.1808062021647925e-15	7.137013228409379e-15	32.577917486317425
ENSG00000078269	-0.5878362112649167	3.7644383837749605e-22	1.1380535688483708e-21	Inf
ENSG00000078295	2.1945341364793514	4.728141323272682e-18	1.192638184079453e-17	Inf
ENSG00000078304	-0.08898267886450695	0.001066239848604554	0.0013914523868411167	6.576014773374233
ENSG00000078328	-1.8964470530146111	1.106957120762724e-26	4.1744440785294865e-26	Inf
ENSG00000078369	0.3296098555549824	2.3292699780106452e-12	4.612723815123072e-12	26.102195905324788
ENSG00000078399	-1.215010040936039	4.3579799971401354e-10	7.80055462613648e-10	20.97165608944626
ENSG00000078401	0.8148553870353985	5.210011177231981e-17	1.262071621872176e-16	36.7368005696771
ENSG00000078403	0.38461489378210006	1.2590271702476838e-17	3.1127380849992e-17	Inf
ENSG00000078487	-0.0028948507613211594	0.9621361433769463	0.9664618155125944	-3.3609571647055736
ENSG00000078549	1.15361428073557	4.100189388181309e-11	7.694636856660585e-11	23.287912843573622
ENSG00000078579	1.0819339097933829	8.396502575110407e-11	1.551455273592962e-10	22.586657323010876
ENSG00000078589	1.6655125925066745	1.1338193477728644e-36	7.173232568725919e-36	Inf
ENSG00000078596	-0.04357133229288806	0.6386085162310087	0.6617767901218471	-0.6712222622580168
ENSG00000078618	0.5274737657533003	1.8225100886982132e-24	6.169601400304661e-24	Inf
ENSG00000078668	-0.12978867951712195	0.0011888340086826953	0.001546736014806538	6.470060431811947
ENSG00000078674	-0.03507713145351366	0.49241723327105613	0.5187189223439208	-0.07491070055100796
ENSG00000078687	-0.14928496332277663	8.190251018963536e-4	0.0010766744105689956	6.832800983521743
ENSG00000078699	0.13253887734587708	4.348416059897289e-4	5.813333273518424e-4	7.4496047500855616
ENSG00000078725	-0.5778212922942013	0.013845238642284612	0.01681303270461336	4.068644960875858
ENSG00000078747	-0.10229492765154005	4.2518366805453236e-4	5.690281140534523e-4	7.471011525402275
ENSG00000078795	-0.21413603802948958	0.018600677896337226	0.022397715503083067	3.7761439580662652
ENSG00000078804	-0.2578281350545346	2.7704648509469364e-6	4.161949131338725e-6	12.389522890278974
ENSG00000078808	0.07448224855443561	0.02018222547695484	0.024232339335183557	3.6955364282517964
ENSG00000078814	0.9877708466828692	1.0154109312500216e-18	2.6379981345472843e-18	Inf
ENSG00000078900	2.1859862150279397	1.3948974423027208e-41	1.1566231461086618e-40	Inf
ENSG00000078902	-0.3614796069485266	1.540078380071436e-17	3.7960825720062143e-17	Inf
ENSG00000078967	-0.2462159812860694	3.7409537494452136e-10	6.712316353515009e-10	21.121906842863243
ENSG00000079101	-3.3573021336653546	1.0219016182433847e-62	3.7286835332325735e-61	Inf
ENSG00000079102	-0.29151675835889007	5.39168641422545e-4	7.166944206684359e-4	7.240144048377503
ENSG00000079112	-1.133804566533835	2.8803844392326803e-14	6.205953791794587e-14	30.41065109652194
ENSG00000079134	0.8367071739916087	1.6387117344695382e-49	2.25738077611471e-48	Inf
ENSG00000079150	0.13156145582378864	0.003669998527797352	0.004630438306519286	5.370462556734744
ENSG00000079156	-0.8525576694319237	6.536627350415922e-13	1.3255301763680677e-12	27.349234938330387
ENSG00000079215	3.0360310355717894	8.56013825534487e-59	2.262817746267015e-57	Inf
ENSG00000079246	0.08179923447488965	0.051698129837603135	0.060039625295592924	2.750832953972797
ENSG00000079257	0.7070083452997442	8.854685650016854e-30	3.9480569423667273e-29	Inf
ENSG00000079263	1.7708731213537328	3.1934510447400477e-47	3.78251173127888e-46	Inf
ENSG00000079277	0.7050422358954019	1.0148561374197968e-42	8.956874243136842e-42	Inf
ENSG00000079308	-0.6200334811812842	3.744513750252539e-11	7.036872827125119e-11	23.37727239952594
ENSG00000079313	0.6382042274264604	2.0917432862786954e-34	1.1756145072090118e-33	Inf
ENSG00000079332	0.037082391642611706	0.2336949907685052	0.2554668431256247	1.069664758173662
ENSG00000079335	-0.4433241214494715	2.3145195699484397e-9	4.007411272384188e-9	19.33512036325436
ENSG00000079337	-2.0171910501056356	4.816058055243378e-57	1.1094619615963205e-55	Inf
ENSG00000079385	-1.2729503892294824	8.985716562746822e-25	3.097147868520724e-24	Inf
ENSG00000079387	0.21482216125838333	5.903938036139285e-9	1.0039957185844202e-8	18.4166929757049
ENSG00000079432	0.3009551804966322	2.065488443894297e-13	4.290056007228652e-13	28.477342374344264
ENSG00000079435	-0.6209259842536164	1.2704187393462513e-14	2.7760623846111146e-14	31.215339651814826
ENSG00000079459	-0.7949149669282988	1.8249789356982064e-31	8.861389235259823e-31	Inf
ENSG00000079462	-0.1475232352103069	3.03931034176483e-5	4.33655425371222e-5	10.045802016477948
ENSG00000079482	-1.1840052867321211	6.704323575673933e-50	9.483739594036588e-49	Inf
ENSG00000079557	-3.8511225087997945	6.24869372422499e-39	4.450488849000419e-38	Inf
ENSG00000079616	-0.006338041602570413	0.8548115492771505	0.8683343528095618	-1.8863111062339797
ENSG00000079689	3.374521080808285	3.407555094438233e-41	2.75680672570871e-40	Inf
ENSG00000079691	-1.4285945749321294	3.404991970025289e-46	3.760014829459205e-45	Inf
ENSG00000079739	0.46628280377396203	1.42235080158404e-14	3.0997516800956294e-14	31.105588787855705
ENSG00000079785	-0.30954902198726003	6.377480779293398e-21	1.828704492093448e-20	Inf
ENSG00000079805	0.2276929391661219	4.330406810102706e-6	6.448953165885239e-6	11.95158629121091
ENSG00000079819	0.7572159405053428	2.0361149511648148e-26	7.571599373802584e-26	Inf
ENSG00000079841	0.6166456257764013	0.001292018670723826	0.0016771050154799523	6.389007664133705
ENSG00000079931	-3.4262992617308123	8.382890557362027e-52	1.3533037135837884e-50	Inf
ENSG00000079950	0.10546409474772343	0.01700858708347311	0.020527605100743408	3.86524348355336
ENSG00000079974	0.2153885601621157	8.973225139235298e-8	1.444751253908467e-7	15.750158342168083
ENSG00000079999	0.16536397251759413	4.833097035290578e-5	6.821375272203991e-5	9.592796144548906
ENSG00000080007	-0.27891947985933796	0.2524217023037615	0.2751437566031323	0.9686796378599387
ENSG00000080031	0.6278069798484534	5.531706215401536e-5	7.78582398802201e-5	9.460542960979335
ENSG00000080166	-0.09380239182168064	0.5111898057462545	0.537279657927659	-0.14939587842042892
ENSG00000080189	0.30066293035091063	9.949664959393629e-16	2.2869086173578084e-15	33.69227813195368
ENSG00000080200	-1.0782327408074899	6.805099776862001e-37	4.357721922285796e-36	Inf
ENSG00000080224	1.1626677814095343	9.785024626948245e-6	1.4300515382215582e-5	11.15520068001666
ENSG00000080293	-1.7200137460304281	5.874871617557428e-25	2.040441994939558e-24	Inf
ENSG00000080298	0.30462238886426213	6.733054133736205e-13	1.3650231562614981e-12	27.319852615025443
ENSG00000080345	0.37212861740200087	2.0231657564153806e-19	5.437112125084011e-19	Inf
ENSG00000080371	0.10852241670474749	0.00684433745646154	0.008489705978773118	4.760374961928401
ENSG00000080493	-0.4934793448094683	3.9811252913862164e-4	5.338059314576553e-4	7.534944260838646
ENSG00000080503	-0.9790589983350688	4.948881931959983e-48	6.124147519747141e-47	Inf
ENSG00000080511	-3.285866509823736	5.5725430462187e-33	2.908421666682464e-32	Inf
ENSG00000080546	0.30798668926246237	1.1064695351094027e-5	1.613123872867337e-5	11.034736740836765
ENSG00000080561	-0.42883995009318254	2.956414325371209e-13	6.091348868974787e-13	28.126663632617518
ENSG00000080573	3.004848496532883	8.424690245529814e-59	2.230628212736871e-57	Inf
ENSG00000080603	-0.020200456804278816	0.709653693941456	0.7306642098469256	-0.9979951052915103
ENSG00000080608	0.5204051047912578	4.851985798649066e-16	1.131159067695344e-15	34.43421547668306
ENSG00000080618	0.17233139601761271	0.016544858932770103	0.019990121430734156	3.892324428718678
ENSG00000080709	-0.16761457413275577	0.11735757159590383	0.1321984938689959	1.8816584744054399
ENSG00000080802	0.15746912047632777	1.9419728721357835e-5	2.7999980148987473e-5	10.483278756380798
ENSG00000080815	-0.22095134088698332	1.0061209762171413e-11	1.937864090942557e-11	24.66685124432466
ENSG00000080819	0.6081011008779326	4.0422805882399517e-23	1.2801863377513322e-22	Inf
ENSG00000080822	0.7937074449319207	2.007963011829752e-44	1.964599683439907e-43	Inf
ENSG00000080823	0.13547853962083145	0.022235500872214733	0.026586102135167676	3.600420771819833
ENSG00000080824	-0.8670239582666498	1.8111064684869047e-26	6.747178277985704e-26	Inf
ENSG00000080839	0.5985740932436543	9.863131980854863e-24	3.210291011928613e-23	Inf
ENSG00000080845	0.8528920325430376	5.4045919596056624e-49	7.17824876719612e-48	Inf
ENSG00000080854	0.32925292634766945	0.004958422080679664	0.006208019047814948	5.075686058914202
ENSG00000080986	1.5410783433030864	1.2141113703792954e-45	1.2858543149926175e-44	Inf
ENSG00000081014	-0.10254241988848234	0.021908790766875904	0.026210839683690017	3.6150217587720825
ENSG00000081019	-0.11205858456312692	0.007653363201062344	0.009456541955252033	4.651546967637941
ENSG00000081026	-1.5722091834855219	3.706946414145958e-55	7.501277421181213e-54	Inf
ENSG00000081041	0.5283595530235896	5.9581480953436444e-5	8.364382461271719e-5	9.388859310049845
ENSG00000081051	-1.7556312900648843	1.380862273362283e-20	3.905977051428865e-20	Inf
ENSG00000081052	-2.587793960282831	6.255729154438137e-54	1.1502924747337769e-52	Inf
ENSG00000081059	0.9421123107534383	9.414501770601841e-18	2.3414230539572435e-17	Inf
ENSG00000081087	0.6135760700214806	2.4110025169364145e-19	6.460235099594697e-19	Inf
ENSG00000081138	0.6153555163673614	0.001443597161778105	0.0018680632901143203	6.2809832482355485
ENSG00000081148	-1.2252512521944587	9.703588278338862e-33	4.984740939203365e-32	Inf
ENSG00000081154	0.022776936296438788	0.5746028433051624	0.5996782937232659	-0.4041248447424256
ENSG00000081177	-0.48062182302161505	2.135757452345181e-29	9.359001624865637e-29	Inf
ENSG00000081181	-2.8200576519474425	9.282790335028983e-31	4.358155163049013e-30	Inf
ENSG00000081189	1.6068977592736822	2.1551692219293665e-53	3.812452278705853e-52	Inf
ENSG00000081237	2.841279116054017	7.494666013887871e-86	2.3063774091794564e-83	Inf
ENSG00000081248	-1.6528580754057742	2.563793243668894e-23	8.189476655746114e-23	Inf
ENSG00000081277	0.054158738853214546	0.8262305320006156	0.8412426237700718	-1.6675030116084208
ENSG00000081307	0.8002715727827908	2.9590526491975534e-25	1.042829488081506e-24	Inf
ENSG00000081320	0.70344219345389	1.9355309114445802e-20	5.435349374252945e-20	Inf
ENSG00000081377	-0.6494651794178659	1.4111479524841215e-21	4.163499114510858e-21	Inf
ENSG00000081386	-0.2583231080202638	1.2741458650271523e-9	2.231431231460631e-9	19.92062263360222
ENSG00000081479	0.23727412442276635	0.12069245376322713	0.13575820143987824	1.8509772163428295
ENSG00000081665	0.04698749189126986	0.1828513112709644	0.2021490467585867	1.3729165240580294
ENSG00000081692	0.10346807927034754	1.3934055083718934e-4	1.9173579550785103e-4	8.559200444467864
ENSG00000081721	0.30635596483681365	1.7064328250900378e-18	4.39127790741851e-18	Inf
ENSG00000081760	-0.7009195087627876	6.564338003072056e-24	2.1572507118699423e-23	Inf
ENSG00000081791	-0.011821717312534577	0.7383331319544457	0.75775317028549	-1.140400535892296
ENSG00000081800	-2.2921139873933933	9.987643380818525e-26	3.592027861987875e-25	Inf
ENSG00000081803	-1.5937283488499592	1.0269276046965531e-42	9.053615801405827e-42	Inf
ENSG00000081818	-0.3694665258365678	2.8605539202626606e-4	3.8689472128272657e-4	7.856970970388323
ENSG00000081842	-0.6314227316624308	2.1783382544694023e-5	3.133594719562176e-5	10.370713310266714
ENSG00000081853	-0.8339298571290662	1.97147853062188e-11	3.7515826431504916e-11	24.006256824756285
ENSG00000081870	0.5722056921658817	2.973090301518444e-26	1.0948544325528523e-25	Inf
ENSG00000081913	-0.3712660239182015	3.2915404382946e-14	7.077788338640069e-14	30.27846228633224
ENSG00000081923	-1.346842612838338	9.084282392507502e-38	6.0998207419430775e-37	Inf
ENSG00000081985	0.9860983306145791	4.360639810972179e-5	6.170573947332661e-5	9.693071901478454
ENSG00000082014	-0.48422349192742364	2.2933296177011695e-13	4.75336206185107e-13	28.37485866353168
ENSG00000082068	0.5826653746778963	3.144252725905296e-29	1.3649923332317107e-28	Inf
ENSG00000082074	2.2041169776610894	4.307128557487196e-55	8.683469316763432e-54	Inf
ENSG00000082126	0.4531056963194637	4.295723610455638e-7	6.698848081702979e-7	14.216159397547447
ENSG00000082146	-0.293395874538125	6.273926736934246e-5	8.795577194378334e-5	9.33858850173544
ENSG00000082153	-0.19860700371544235	5.601665123128534e-9	9.535046087956788e-9	18.468291755016825
ENSG00000082175	-1.1012945918894497	1.2875021705538207e-19	3.4893918912816246e-19	Inf
ENSG00000082196	0.2431588636224548	0.15575816482398422	0.17330074822833635	1.562412452935317
ENSG00000082212	0.5036231709403903	6.227400885554599e-21	1.7859839712220067e-20	Inf
ENSG00000082213	-0.20904133725258156	2.2203537726543578e-9	3.849683218028338e-9	19.375274963804042
ENSG00000082258	0.48917624098312934	1.7268841655943504e-23	5.568501530415946e-23	Inf
ENSG00000082269	0.41623955574150184	6.172967737216942e-13	1.2536558808866684e-12	27.404950780302467
ENSG00000082293	-0.15735809264379763	0.2719777749079291	0.2953760493240328	0.8694149691901493
ENSG00000082397	-0.3021068374555844	0.002301286586687399	0.0029408433933143835	5.826113694126161
ENSG00000082438	-3.1546685678556647	7.006543372026392e-73	5.800848852677688e-71	Inf
ENSG00000082458	-0.42867990364553304	3.71900387329163e-17	9.057332114885244e-17	36.7368005696771
ENSG00000082482	0.24809981287112934	0.37736912560903635	0.4035199920463767	0.3908196923254886
ENSG00000082497	-0.055154080658381933	0.6625686402789586	0.6848222131146904	-0.7760223792560976
ENSG00000082512	0.8744840526760318	2.0747586226308676e-36	1.2980173814771558e-35	Inf
ENSG00000082515	0.5492018416776815	5.734415268351866e-27	2.1934407370267106e-26	Inf
ENSG00000082516	0.3363747113710129	6.749288436835023e-14	1.4320397346790584e-13	29.57440307232124
ENSG00000082641	-0.22410340445327742	7.356718837354941e-8	1.1901218432578764e-7	15.94403984073851
ENSG00000082684	3.7470536422144445	3.3729974412974316e-72	2.594980578658543e-70	Inf
ENSG00000082701	-0.06909363646281855	0.051412683035897584	0.059729386730927383	2.7563435809519543
ENSG00000082781	-0.3879524898859827	3.552833283380573e-8	5.8284762474288025e-8	16.65792508377493
ENSG00000082805	-0.5982525639125952	6.3049366584496635e-25	2.187947168070511e-24	Inf
ENSG00000082898	0.6019586187419059	4.524746251794734e-25	1.580947115826309e-24	Inf
ENSG00000082996	0.4784220928825273	8.298346055895005e-20	2.2671025824396573e-19	Inf
ENSG00000083067	-1.4762558102713665	2.7672717471117747e-26	1.021366874754312e-25	Inf
ENSG00000083093	0.1467689268905997	0.002596166487235273	0.003306792300414471	5.708464381177115
ENSG00000083097	-0.10568480528000825	0.02501137043045408	0.02980676981738317	3.4827597152413254
ENSG00000083099	-0.6332173507954457	1.2079630287643685e-26	4.54064922773608e-26	Inf
ENSG00000083123	-0.9932242007555737	1.7567365810640747e-39	1.285436233160837e-38	Inf
ENSG00000083168	-0.05962514486478291	0.12258283799249772	0.13777054077023412	1.8339318760267709
ENSG00000083223	0.4486898686001701	2.3923680217623906e-16	5.637030111953856e-16	35.127362657243
ENSG00000083290	-5.72730748576534e-4	0.990969396275188	0.9920642556621849	-4.8284107250735975
ENSG00000083307	-6.087704329974734	3.4744043810030265e-104	1.1333507090831872e-100	Inf
ENSG00000083312	-0.1874526860807057	2.9799625802124774e-6	4.4676155605538654e-6	12.31865125569414
ENSG00000083444	0.839884341285447	4.196284587945132e-30	1.899040000815347e-29	Inf
ENSG00000083454	1.4928725501309108	2.812972212212992e-23	8.969614228972414e-23	Inf
ENSG00000083457	0.23663172733228027	2.911750680834035e-6	4.3677599194705335e-6	12.34125591674231
ENSG00000083520	0.10956633199666012	0.0017453424110984962	0.002248541447473655	6.095222445322381
ENSG00000083535	0.4392485223233086	6.860207947532579e-20	1.879556385423423e-19	Inf
ENSG00000083544	0.6669251642726813	2.474299530266737e-23	7.912906929147153e-23	Inf
ENSG00000083635	-0.10765573556088326	0.02232479581217357	0.026685043583477532	3.5966044829798784
ENSG00000083642	-0.17106061958456611	5.539118243941126e-7	8.602458442075773e-7	13.96604676292613
ENSG00000083720	-2.178140020597354	3.065885908067321e-32	1.5433518259437658e-31	Inf
ENSG00000083750	-0.6505519628801634	4.102566204931101e-27	1.5798282937316663e-26	Inf
ENSG00000083782	0.7542794646776891	3.7578299615359934e-10	6.741855315438571e-10	21.117515841584723
ENSG00000083799	0.4539557564017272	3.346759421637153e-24	1.1164992057046833e-23	Inf
ENSG00000083807	-0.6093830579458763	1.3687727843489096e-22	4.2249591432117177e-22	Inf
ENSG00000083812	-0.2569092171832108	5.5431399118394965e-11	1.0332412795668822e-10	22.993150204221237
ENSG00000083814	0.35798484089789173	3.6286242422952708e-9	6.235025431082582e-9	18.893083180235315
ENSG00000083817	-0.11790212428012313	0.0028494538179061743	0.003620644419604994	5.61747603770526
ENSG00000083828	0.36032623755020293	1.3998640674569557e-11	2.6826204841056217e-11	24.341641798698294
ENSG00000083838	-0.07415938474834359	0.014611655034776952	0.017714717432335693	4.015485990510799
ENSG00000083844	0.19270161235041872	2.350877590549952e-6	3.5443532540090323e-6	12.550151309191707
ENSG00000083845	0.458678012685753	1.7339267067233086e-26	6.461125105473421e-26	Inf
ENSG00000083857	-0.4321996116916704	1.536069094551899e-5	2.223993513727605e-5	10.713598764892888
ENSG00000083896	0.018084481001523354	0.606037857233032	0.6307898820338707	-0.5356069077027901
ENSG00000083937	-0.38549001046104725	7.239938015027554e-16	1.674704141612529e-15	34.02875036857489
ENSG00000084070	1.0638331472232059	3.19948850396656e-45	3.2902684426036944e-44	Inf
ENSG00000084072	0.27874063266978255	5.988354004161293e-12	1.164957702861053e-11	25.175751829513494
ENSG00000084073	-0.5093873144543192	1.473942837728329e-22	4.540991251104844e-22	Inf
ENSG00000084090	-0.2646858155323226	7.238327987396313e-19	1.8958909502880016e-18	Inf
ENSG00000084092	0.10792897545229072	0.00377279876914871	0.004757197365660259	5.343328024025621
ENSG00000084093	-0.5488441015951673	3.8909942498059077e-32	1.946690681421299e-31	Inf
ENSG00000084110	0.8424041351495514	1.2900421410682014e-13	2.7047933308680245e-13	28.938687940847043
ENSG00000084112	-0.011394025331394957	0.7564406657413147	0.7744364608775874	-1.2335337284016106
ENSG00000084207	-0.6993820280139276	1.6413389919984736e-17	4.0426214073535346e-17	Inf
ENSG00000084234	-0.8284449589427278	2.1701698262040756e-24	7.328254630515211e-24	Inf
ENSG00000084444	-0.9901315749209655	3.4349258935897364e-29	1.488407049002354e-28	Inf
ENSG00000084453	-2.652102106582933	3.634129376466347e-22	1.1002905166171547e-21	Inf
ENSG00000084463	-0.2850534141379297	2.958515383307763e-13	6.094907907256488e-13	28.126117035172914
ENSG00000084623	0.011021953666981079	0.6791453285621025	0.7012002474424189	-0.8530198807934687
ENSG00000084628	2.6167408268330834	2.234336227319033e-36	1.396246125194384e-35	Inf
ENSG00000084636	-0.900674090498539	9.539417563223383e-20	2.599630751147425e-19	Inf
ENSG00000084652	0.009761204354676412	0.7744081724590403	0.7914899920295116	-1.3339301949868774
ENSG00000084674	0.9569607868234142	3.2540398016760755e-5	4.636040283485045e-5	9.979018488775576
ENSG00000084676	-0.5432406300397024	2.4676827089546387e-32	1.2464510679173167e-31	Inf
ENSG00000084693	-0.3037222829735632	6.596148256775218e-14	1.4004579285082505e-13	29.597140233712043
ENSG00000084710	-0.27015431062071504	1.6838831063561342e-4	2.3050245761458972e-4	8.375018504454728
ENSG00000084731	0.04495096712637023	0.3919553161186521	0.4181848110090413	0.3302293862004153
ENSG00000084733	0.20197697678281556	3.128613313132177e-10	5.637712610752612e-10	21.29637252786657
ENSG00000084734	-0.21052968123534727	0.04685607651623623	0.05462634796138763	2.8510639185768563
ENSG00000084754	0.005617239266124918	0.8960689183076932	0.9064056101214634	-2.270516454656917
ENSG00000084764	-0.1023295962849311	0.05597837016332568	0.06479364256361095	2.669559718118838
ENSG00000084774	0.2245320762432886	1.739726208873899e-7	2.7661273607655776e-7	15.100647097152745
ENSG00000085063	-0.11782325024746329	0.008365052374626512	0.010307018526113047	4.564569701824986
ENSG00000085117	-1.2390074318543989	3.6451920987084993e-28	1.492670929699614e-27	Inf
ENSG00000085185	-0.3328775286908085	1.642989694680017e-9	2.8626388121174105e-9	19.671521979853857
ENSG00000085224	-0.21778312990314894	1.8375033892758705e-8	3.060316581138512e-8	17.302162345896424
ENSG00000085231	0.03022372726984783	0.4998026505771952	0.5259213697363906	-0.10377851980071404
ENSG00000085265	0.8480034770880213	6.862368761728309e-12	1.3314922020436439e-11	25.04213705143802
ENSG00000085274	0.1770379228212955	2.642286203345776e-6	3.972318921243396e-6	12.436156550320922
ENSG00000085276	-3.2471219345193107	7.183382804991716e-80	1.1600096391031178e-77	Inf
ENSG00000085365	0.20620431828052987	7.291790596178361e-5	1.0184902339956245e-4	9.191917149741668
ENSG00000085377	0.09038599325763709	0.002900314536384337	0.003682974936813184	5.600344672855862
ENSG00000085382	-0.5362908929794317	7.726111990420966e-22	2.3024463103191295e-21	Inf
ENSG00000085415	0.19399099113293436	1.612515867575443e-6	2.451541181968258e-6	12.91879122577897
ENSG00000085433	-0.07655690623908115	0.06402494893072402	0.07376187872148823	2.5302893023374637
ENSG00000085449	0.4386917189618935	8.037835893061658e-19	2.102262723153234e-18	Inf
ENSG00000085465	0.40747626527005604	1.7073048838447358e-6	2.593475147201978e-6	12.86250923245051
ENSG00000085491	0.054312852399113536	0.21940593051861576	0.240685413422022	1.1489254242979599
ENSG00000085511	-0.21835688430075575	1.1370820145711651e-4	1.5730116757977695e-4	8.757191011756708
ENSG00000085514	1.332880887950498	9.346660141980588e-43	8.280501190423866e-42	Inf
ENSG00000085552	-2.5758572060219853	6.202999426074266e-28	2.504850721447667e-27	Inf
ENSG00000085563	-2.538627473073479	2.0795299793717576e-41	1.708671736199162e-40	Inf
ENSG00000085644	-0.08966574683126434	0.011905581925039104	0.014527909711012105	4.21704919882165
ENSG00000085662	-0.5280238696460973	1.9960368178527715e-7	3.1604077758643535e-7	14.967394272769905
ENSG00000085719	-0.47419916431030923	7.448884185678894e-21	2.12955830093642e-20	Inf
ENSG00000085721	0.1334432625312162	8.672350987216266e-4	0.0011381239507684045	6.777235257272032
ENSG00000085733	0.06484951954282607	0.08572623656767783	0.09770071402549266	2.2230374002918585
ENSG00000085741	-1.8939803355735225	1.3163832620936206e-19	3.565295749708893e-19	Inf
ENSG00000085760	-0.0693096248121388	0.0286059053275075	0.03389729118654805	3.3499350471917726
ENSG00000085788	0.021927937781083994	0.6021125233015392	0.6268642445453916	-0.5187876922429976
ENSG00000085831	0.6993225286659592	8.999096816868556e-10	1.5864166567566596e-9	20.261788032463652
ENSG00000085832	0.060143758252025246	0.10086614758506202	0.11431636905790851	2.047390039249973
ENSG00000085840	0.5392396359745248	6.671901312745533e-10	1.1852598890194928e-9	20.553303768566344
ENSG00000085871	0.5252345388488282	8.316566370291829e-27	3.1552267387638926e-26	Inf
ENSG00000085872	-0.0906178120282464	0.009248898628049217	0.011365142516649041	4.465774062506039
ENSG00000085978	1.0238300544635963	1.7516338802988892e-25	6.236443699557931e-25	Inf
ENSG00000085982	0.024481997711410193	0.6238420714092091	0.6475855514692083	-0.6084430170743385
ENSG00000085998	0.29214014937232763	3.7843871698039935e-11	7.110985569067182e-11	23.366794608008036
ENSG00000085999	2.067892698705759	5.778891542919235e-45	5.824440015837915e-44	Inf
ENSG00000086015	0.37305573648464824	7.2731302529040715e-12	1.4093472071387122e-11	24.985307123869266
ENSG00000086061	-0.3005360358580265	4.563867862575681e-12	8.928473652226143e-12	25.441769954576486
ENSG00000086062	-0.42197514036769107	2.4198847744907066e-8	4.006529354577548e-8	17.03275533540083
ENSG00000086065	-0.18587981408618007	3.8830522041565907e-10	6.962684855958003e-10	21.08528577165362
ENSG00000086102	0.4796605005841751	1.2913213000219353e-24	4.413547863235072e-24	Inf
ENSG00000086159	-7.320848426863496	2.7346164921072282e-77	3.3535033824262325e-75	Inf
ENSG00000086189	0.30579908791174587	4.887776830385745e-7	7.601033572043431e-7	14.089810656419932
ENSG00000086200	0.44196454075666736	1.3765818075488396e-24	4.6990475682548294e-24	Inf
ENSG00000086205	0.8556063039527623	1.3630433384936407e-11	2.6151319669252182e-11	24.367122085522762
ENSG00000086232	-0.08212686426125333	0.010097841652655211	0.012385005065032824	4.378806468656148
ENSG00000086288	2.400043235451224	3.052072873386544e-60	9.167460140871921e-59	Inf
ENSG00000086289	0.7167431929665219	7.486896389562144e-17	1.7999614515487928e-16	36.043653389117154
ENSG00000086300	1.2072780552359987	6.154555157452995e-26	2.229198192717263e-25	Inf
ENSG00000086475	-0.38452306130818426	9.845035661217297e-21	2.798893701140912e-20	Inf
ENSG00000086504	-0.13835092891355946	2.1647799681606373e-7	3.421275317897286e-7	14.8880819274139
ENSG00000086544	0.6084584276196765	1.233903681200864e-12	2.472658685389617e-12	26.725715006540483
ENSG00000086570	-1.3341688751125025	3.3448969003044233e-16	7.836148871583616e-16	34.790890420621785
ENSG00000086589	0.3194778445149841	1.5737144334481242e-19	4.2502537522005145e-19	Inf
ENSG00000086598	0.4654125249553133	8.291632812716491e-30	3.7071417537117863e-29	Inf
ENSG00000086619	0.2212680553743823	7.746542454664647e-4	0.0010200719153526593	6.886861556380806
ENSG00000086666	0.01295238187192668	0.7543740202273479	0.7725631213052897	-1.222840972255444
ENSG00000086696	-0.5523910999725522	0.001791014882759286	0.002304375006896803	6.070638751818032
ENSG00000086712	0.19079079859379347	1.225938574029791e-7	1.9626087693782775e-7	15.443820861948566
ENSG00000086717	1.5117566143849304	2.301640445934649e-28	9.510959126727675e-28	Inf
ENSG00000086730	1.9557074963827048	2.651361834977687e-71	1.8720221440903066e-69	Inf
ENSG00000086758	-0.48032993400878654	2.479741990439312e-20	6.927816352186567e-20	Inf
ENSG00000086827	-0.23323442071672743	2.432667079713752e-6	3.6659706246078998e-6	12.516413755525072
ENSG00000086848	0.12315991354867183	0.005647324888512775	0.007043501485940458	4.94858143825822
ENSG00000086967	0.10504511688171937	0.4850622070228856	0.511367370987219	-0.04547732029377864
ENSG00000086991	-0.5361930354842419	4.8056506827720807e-4	6.407796160563492e-4	7.352183987862283
ENSG00000087008	-0.09526937978375391	0.048382991784977465	0.056354109548881134	2.8180958129025098
ENSG00000087053	0.346202293563352	2.8491741330397828e-12	5.620468082955836e-12	25.904599765262642
ENSG00000087074	0.39045054610804714	3.495009220907935e-8	5.737077334239978e-8	16.673730780937408
ENSG00000087076	0.6999924806849281	6.748993171015195e-17	1.6273814106927532e-16	36.7368005696771
ENSG00000087077	-0.15250297121199652	3.771879286240432e-4	5.065405612069284e-4	7.587399487229463
ENSG00000087085	-0.02714927775719989	0.8288902901458748	0.8437898285032591	-1.6867010915221607
ENSG00000087086	0.08701360423199914	0.22901168202506683	0.2505655419486711	1.0955983353479828
ENSG00000087087	0.049190911420882485	0.16310092302785323	0.18114920358081624	1.5085808686334212
ENSG00000087088	0.7748456253634655	7.527880502934859e-45	7.532498834531751e-44	Inf
ENSG00000087095	-0.5323848393768879	5.694344049399484e-20	1.5656566325978689e-19	Inf
ENSG00000087111	-0.6336651384957728	1.7327782204367982e-32	8.823481977934492e-32	Inf
ENSG00000087116	1.732286319080834	3.5287272771643694e-40	2.6844002747458425e-39	Inf
ENSG00000087128	-0.022310104652900876	0.8618307763920523	0.8747019267550948	-1.9431876885362782
ENSG00000087152	-0.27004226643841683	2.7483923222423373e-19	7.340147171405359e-19	Inf
ENSG00000087157	0.47137403446538523	7.824728684199608e-25	2.7044145971454886e-24	Inf
ENSG00000087191	-0.37863660972515933	5.387950954702511e-25	1.8769218297991873e-24	Inf
ENSG00000087206	0.7746518568098786	5.294164354362418e-33	2.769333567018956e-32	Inf
ENSG00000087237	0.9762881001232782	7.340315651499715e-15	1.6231093855200696e-14	31.75319394796875
ENSG00000087245	-0.19638646293735584	0.06984454637187539	0.08014384067294833	2.4403942806582672
ENSG00000087250	0.33594562718591287	0.17077299305469976	0.18928355533280009	1.4546721728053833
ENSG00000087253	-0.827832651824152	8.670672313268591e-13	1.7487160310301806e-12	27.072141435373617
ENSG00000087258	-0.6928610710423394	6.278900497596228e-8	1.0184869926981051e-7	16.099777363717873
ENSG00000087263	-0.48154978049860464	2.0939868588686447e-33	1.1157440597238679e-32	Inf
ENSG00000087266	1.7416216116011278	1.5884795321983631e-46	1.7917082413662035e-45	Inf
ENSG00000087269	0.024976956112103647	0.5735698232786233	0.5987151243311581	-0.40011431134319675
ENSG00000087274	0.16269301473637107	2.5986233707919633e-5	3.72242641644273e-5	10.198512521874616
ENSG00000087299	-1.399599361218059	6.230112674121071e-47	7.227107945584259e-46	Inf
ENSG00000087301	0.009698282261974694	0.8702730126472173	0.8821175089351883	-2.0126369873623613
ENSG00000087302	0.05700558961675261	0.0909912589708439	0.1034553805377807	2.15940764870237
ENSG00000087303	0.5587494222371037	6.510549042532852e-10	1.1572259686542156e-9	20.577240089702933
ENSG00000087338	0.25954699456387964	7.893346066647763e-9	1.334928186924772e-8	18.131803230301834
ENSG00000087365	-0.22377775078022785	3.823295969701118e-14	8.203914914593506e-14	30.13150264872882
ENSG00000087448	-0.34321930816957535	1.5543771725210387e-15	3.542251178401305e-15	33.27106466687737
ENSG00000087460	0.02505123333397124	0.6889088509036252	0.7104712841124329	-0.8976740468552193
ENSG00000087470	-0.27156575563504215	6.155151969053584e-13	1.2501933825064006e-12	27.407699861978827
ENSG00000087494	3.955651904773733	1.021512733338878e-37	6.847872043056762e-37	Inf
ENSG00000087495	-1.4721007657727014	4.039161975880071e-12	7.920972926127685e-12	25.561504010003546
ENSG00000087502	0.40854498131309386	2.6115144994032854e-23	8.338645553106418e-23	Inf
ENSG00000087510	-3.599457100797785	1.7772697035243278e-44	1.744119666936329e-43	Inf
ENSG00000087586	0.8338180499528014	1.3781730058708663e-26	5.166781501071832e-26	Inf
ENSG00000087589	1.1682092125400747	1.0180367243061966e-22	3.162098452377465e-22	Inf
ENSG00000087842	0.4580391827636759	6.7743696641872935e-08	1.0973281281447488e-7	16.025217290379885
ENSG00000087884	0.12401198427334985	0.01971381828503397	0.023687371167592754	3.7188408075566635
ENSG00000087903	1.4800800810280101	1.2090183845085052e-49	1.68827824069638e-48	Inf
ENSG00000087995	-0.034096973567753895	0.3593266506980105	0.3850097012800257	0.46833796114278015
ENSG00000088002	-2.550949260563967	2.6323858784173846e-35	1.5522130758129986e-34	Inf
ENSG00000088035	0.347725212720414	2.698516907726378e-12	5.3277824434108735e-12	25.958094311036955
ENSG00000088038	0.1314666755516603	1.1627389134407123e-5	1.6932385426980374e-5	10.98626553980691
ENSG00000088053	1.335191482873596	4.493684845269795e-17	1.0914668626411074e-16	36.7368005696771
ENSG00000088179	-0.9693981312689912	7.214040243234326e-43	6.429562643013763e-42	Inf
ENSG00000088205	0.10131008110380432	1.295603934772192e-4	1.7866999387955063e-4	8.629791377317831
ENSG00000088247	0.026271054631606932	0.4111472929340114	0.43757339952715996	0.25101617544239213
ENSG00000088256	-0.5032642984311991	9.313682558970108e-25	3.204095392043924e-24	Inf
ENSG00000088280	-1.2362330138775752	4.412731508829024e-44	4.203951571787464e-43	Inf
ENSG00000088298	0.5620498096755656	3.4518538341918303e-40	2.627145871939746e-39	Inf
ENSG00000088305	0.16830812428064434	0.01707907883704003	0.02060963123942904	3.861171802974528
ENSG00000088320	-0.1310629697982431	0.26784542142342266	0.2912178403717101	0.8894766496908113
ENSG00000088325	2.354318330058443	1.0100167638794501e-64	4.335098268124692e-63	Inf
ENSG00000088356	-1.0481870168070044e-4	0.9969636392688012	0.9973917043779763	-5.946446586187065
ENSG00000088367	-1.1792978951998832	8.514088089943896e-49	1.1109182139758795e-47	Inf
ENSG00000088386	-2.0979377077981636	6.691962268763463e-14	1.42024599353978e-13	29.582966768098117
ENSG00000088387	0.48697288495673774	1.0584174951328813e-15	2.429667747447895e-15	33.64575811631878
ENSG00000088448	0.9529685181619462	1.1173742190718507e-45	1.1880295640848687e-44	Inf
ENSG00000088451	0.2803201288442013	5.443552632713768e-13	1.108003786840903e-12	27.528462200370484
ENSG00000088538	-1.2521309576876292	2.732912368975036e-16	6.426441859570767e-16	34.945041100449046
ENSG00000088543	-0.8192447743856822	8.944517161881835e-30	3.9859310084779436e-29	Inf
ENSG00000088682	-0.3493493967823316	4.804002757123413e-19	1.268673655581005e-18	Inf
ENSG00000088727	-0.786371938405223	1.3534973089730539e-37	9.010424942592045e-37	Inf
ENSG00000088756	-0.33814690034790285	0.004742130358116212	0.005945433633705544	5.119168632498644
ENSG00000088766	-0.22592546969973287	1.1006961241480037e-5	1.6048948493522208e-5	11.039851175881015
ENSG00000088808	-0.3544609271850687	6.811266318121882e-11	1.2636987105968365e-10	22.79180768035823
ENSG00000088812	-0.9403927563928467	2.895859763822807e-48	3.635987124553501e-47	Inf
ENSG00000088826	0.961086600239416	3.142785203935242e-24	1.0501705936526079e-23	Inf
ENSG00000088827	2.4005914592297675	5.826258339226473e-41	4.646761540967422e-40	Inf
ENSG00000088832	0.7123199900957696	7.101757493500919e-51	1.0744866857050092e-49	Inf
ENSG00000088833	0.3178578670642647	1.1080050163446398e-24	3.7997396586587625e-24	Inf
ENSG00000088836	-3.8206006484665345	3.4500875082510708e-59	9.510947953581683e-58	Inf
ENSG00000088854	-0.44959007606859763	4.2663973762522925e-20	1.1802059227726405e-19	Inf
ENSG00000088876	0.49847658038596776	3.113906626411206e-19	8.282422876185057e-19	Inf
ENSG00000088881	0.18814385303453138	0.09449909343515495	0.10730907289057838	2.1185272123493237
ENSG00000088882	-1.798930504287102	1.5793553820596886e-20	4.4543119974742384e-20	Inf
ENSG00000088888	-0.027551379842334106	0.47224978626265945	0.4986336514497297	0.005465407805662311
ENSG00000088899	-2.7679413016086816	4.6758486320069997e-70	2.9790269995325844e-68	Inf
ENSG00000088926	-6.088986045161291	2.1906159309272093e-65	9.842684802595808e-64	Inf
ENSG00000088930	0.11219245370852497	0.002056513616174219	0.002635685767704032	5.93597271214799
ENSG00000088970	-0.31196270468594106	1.34126765407033e-6	2.046597009812619e-6	13.099330092721928
ENSG00000088986	0.47714622205028745	4.106942656413291e-34	2.268345232851364e-33	Inf
ENSG00000088992	-0.34464818313086126	0.0015581668586852496	0.00201408317206819	6.205575074417956
ENSG00000089006	0.020781459458444458	0.5316324658829586	0.5576157889743444	-0.23149141478864668
ENSG00000089009	0.4882461337875603	2.6791929302012093e-25	9.460410628183963e-25	Inf
ENSG00000089012	2.8264991893149998	1.4354502416125218e-56	3.2248200331543015e-55	Inf
ENSG00000089022	0.3667063133521406	1.5773721203218898e-22	4.854139487254721e-22	Inf
ENSG00000089041	2.653071251130031	1.0575999041620354e-75	1.1499636291255198e-73	Inf
ENSG00000089048	0.32419533445432214	7.395786021263778e-9	1.25220876161956e-8	18.195771732311588
ENSG00000089050	-0.4309247512779211	1.9232569588455107e-19	5.1720232479423385e-19	Inf
ENSG00000089053	0.4378621520708978	8.059230253179449e-25	2.783104921222884e-24	Inf
ENSG00000089057	-0.007996975391088155	0.8964317858466141	0.9067164295912108	-2.274185756572623
ENSG00000089060	-0.2027101171618681	5.633658940765e-7	8.745952534159257e-7	13.94950375050572
ENSG00000089063	-0.052915235396967034	0.1299076413504982	0.14558153294122755	1.769684788515682
ENSG00000089091	0.16900614484451681	0.0050741922804076476	0.0063490660601034695	5.053078246943535
ENSG00000089094	0.5510648826021687	7.038505900807097e-32	3.4734653931063164e-31	Inf
ENSG00000089101	-1.2902320377488052	2.9245279241479044e-21	8.507053761878424e-21	Inf
ENSG00000089123	0.3573129959503825	5.951674363497046e-14	1.26659458335904e-13	29.697140219814898
ENSG00000089127	1.3350883064404684	2.831672029507738e-36	1.756067330846814e-35	Inf
ENSG00000089154	-0.2610555498616218	8.777911236545559e-12	1.6950951014451582e-11	24.800694513176115
ENSG00000089157	0.5893641352069132	3.3476621248040596e-26	1.2294611406339611e-25	Inf
ENSG00000089159	0.0812454382494479	0.0955239895874896	0.10842006055476378	2.1069819694056933
ENSG00000089163	-0.8089740140749422	7.152555848316067e-28	2.8761880149416924e-27	Inf
ENSG00000089169	1.973466224410525	3.5922109755724206e-32	1.8010747313736914e-31	Inf
ENSG00000089177	-0.36982289549122566	2.3825733557682738e-15	5.380749298335716e-15	32.865599558769205
ENSG00000089195	-0.71165858725347	1.1723442229494045e-31	5.735133256240188e-31	Inf
ENSG00000089199	-5.217904108233038	5.124734459449943e-51	7.8262564638229e-50	Inf
ENSG00000089220	-0.9455871801591017	2.614916404966754e-46	2.907245164622206e-45	Inf
ENSG00000089225	1.1428034784439247	2.267947359416668e-11	4.303690684361356e-11	23.868963057372618
ENSG00000089234	0.24095164343572045	1.921984013274758e-13	3.997903233836411e-13	28.547833706027827
ENSG00000089248	-0.24738150603674305	6.068112867483317e-15	1.3459937558636325e-14	31.941010024080345
ENSG00000089250	-3.2442832854103547	3.072772427396446e-34	1.710475026990991e-33	Inf
ENSG00000089280	0.25460520389932473	7.813286284898626e-8	1.2622295890124466e-7	15.88521585273487
ENSG00000089289	0.47322369283877247	5.759335085098039e-24	1.8965224154643452e-23	Inf
ENSG00000089327	1.3284351255929883	1.2384579225203849e-51	1.9764431229263676e-50	Inf
ENSG00000089335	0.24719258680822925	1.8237267506157067e-7	2.895452477615319e-7	15.054953966303923
ENSG00000089351	1.1317790930485976	3.46962499684368e-60	1.0383409852939526e-58	Inf
ENSG00000089356	-2.4785949375847154	1.4951493563743198e-27	5.893157564636335e-27	Inf
ENSG00000089472	-0.42830596084672073	1.259434989433821e-6	1.925153203155166e-6	13.160503082165576
ENSG00000089486	-0.2592898467533573	5.0274924190354683e-11	9.392714931783333e-11	23.088501108607858
ENSG00000089505	0.2065336329105713	0.011232701621249896	0.013728389917016545	4.274465837895952
ENSG00000089558	0.8838386025908093	6.428929717166629e-13	1.304339391553523e-12	27.365362277357285
ENSG00000089597	-0.21431319281400044	1.3851347663082024e-7	2.21290508751952e-7	15.323789257877625
ENSG00000089639	1.2091477502844572	5.063253956680413e-67	2.621640382014525e-65	Inf
ENSG00000089682	0.2727588163720434	4.911507386616352e-11	9.180229827608606e-11	23.11138329016131
ENSG00000089685	2.035082798590718	6.672855876486744e-50	9.455628092571572e-49	Inf
ENSG00000089692	2.2491280715942987	2.10031318102752e-40	1.623512226661557e-39	Inf
ENSG00000089693	-0.3129475642776047	4.727460634271818e-18	1.192638184079453e-17	Inf
ENSG00000089723	-0.7704897519860271	4.760558561296247e-16	1.110638108063822e-15	34.43421547668306
ENSG00000089737	-0.5144349775820939	1.1788866814191016e-30	5.510932007436385e-30	Inf
ENSG00000089775	0.6304560589230158	1.5630010423838958e-24	5.3109472919336125e-24	Inf
ENSG00000089818	0.1649233171719983	1.0657369287408118e-6	1.6348917708580361e-6	13.323932316110524
ENSG00000089820	1.0401829210493767	3.035249378465235e-41	2.4617064824847334e-40	Inf
ENSG00000089847	-0.005351272642989381	0.9593003847305852	0.9640906756771135	-3.2901883598800787
ENSG00000089876	0.2837795449195965	1.3433515911871758e-7	2.1478349624804272e-7	15.353635095763366
ENSG00000089902	0.08455934100130513	0.03160042559791454	0.037342627264308516	3.249562060712456
ENSG00000089916	0.1436966495536513	0.001387496923544989	0.0017971787502397373	6.319738409039667
ENSG00000090006	-1.6088967265425065	4.793512631218597e-40	3.616197549268053e-39	Inf
ENSG00000090013	0.2504309626829463	3.978561186449095e-9	6.820510085241197e-9	18.80333157431687
ENSG00000090020	-0.6234389816330417	1.0042921759300085e-22	3.1229752887356414e-22	Inf
ENSG00000090054	-0.26923861766320417	4.7123941456923424e-11	8.819179405191291e-11	23.15150727273653
ENSG00000090060	0.17208903545714482	1.0598174663502696e-4	1.4686170667946386e-4	8.825872312384488
ENSG00000090061	-0.09412750602250543	0.040249473387640004	0.0471533480069249	3.00604896576289
ENSG00000090097	-0.3647850176954921	1.3645808822818945e-10	2.4953822390422356e-10	22.111408789693748
ENSG00000090104	2.788490063028903	8.478166454323219e-60	2.4561082570161938e-58	Inf
ENSG00000090238	0.12026548077282492	2.0277996971492337e-4	2.764642068085263e-4	8.193152693915167
ENSG00000090263	-0.1296221090030303	8.625262236971958e-4	0.0011321264049976875	6.78252487249872
ENSG00000090266	-0.2491082282091502	8.110660236627368e-10	1.4341377760124931e-9	20.362701997178725
ENSG00000090273	-0.0358930943482879	0.3298483935275345	0.3550338083834282	0.5969848794999042
ENSG00000090316	-0.05125287776358014	0.26122295994056904	0.2843587049743497	0.9229425699505452
ENSG00000090339	0.9572720603070773	3.5866055378728096e-24	1.1945586343211257e-23	Inf
ENSG00000090372	0.22879048395081114	9.845899693606228e-13	1.9808390773740913e-12	26.947490062201393
ENSG00000090376	0.670174278104716	1.4448366394524958e-19	3.908655762061736e-19	Inf
ENSG00000090382	2.0992160573680976	3.9085916921130275e-40	2.96783661538005e-39	Inf
ENSG00000090432	-0.394476987164338	5.355516797889859e-25	1.8660217682884768e-24	Inf
ENSG00000090447	0.2891561606046235	6.357293083350958e-5	8.907091331453838e-5	9.325988651796223
ENSG00000090470	0.16168535362371517	8.529442955191153e-8	1.3750638983806236e-7	15.799595311921355
ENSG00000090487	0.06812471381799368	0.026638686686822153	0.03165126975027824	3.420814014643834
ENSG00000090512	-1.8773702103718255	5.683615696106028e-28	2.3002424814761614e-27	Inf
ENSG00000090520	0.4587069238252154	1.136625841409551e-18	2.9472762278839076e-18	Inf
ENSG00000090530	0.011491495060947663	0.9407564520295848	0.9470858423926011	-2.8847188030565087
ENSG00000090534	-0.9650005546962945	2.0680143472677323e-8	3.435806662314018e-8	17.186428975565196
ENSG00000090539	-0.052948443566629644	0.5332052745786414	0.5591216425599614	-0.2375980529953282
ENSG00000090554	0.41852179052119326	5.348972011655753e-9	9.114263843512884e-9	18.513425192230155
ENSG00000090565	-0.20188674138130666	0.004130108475740383	0.005196487637069015	5.254562299690229
ENSG00000090581	0.13504218592666567	9.358561456337902e-5	1.3008193058877722e-4	8.947215980332867
ENSG00000090612	-0.3272739799697298	8.101633047045194e-10	1.4326968990275084e-9	20.363707258213065
ENSG00000090615	0.3963898992443045	1.0097743885750575e-17	2.507142681939289e-17	Inf
ENSG00000090621	0.46582549842152254	1.8220975956414943e-27	7.142132128073246e-27	Inf
ENSG00000090659	0.42693513897684365	1.1331017394638191e-4	1.5676384231618366e-4	8.760613297981681
ENSG00000090661	0.21014255932294273	7.120720257413659e-4	9.394834767708847e-4	6.9692404014557
ENSG00000090674	0.23287115038680775	1.151463793980289e-8	1.933927966205181e-8	17.761127576354
ENSG00000090686	0.33083008829259924	1.465334606301783e-18	3.780985196769828e-18	Inf
ENSG00000090776	-0.7022386462343372	1.6502225699103587e-21	4.8530707023508746e-21	Inf
ENSG00000090857	-0.03510674927319984	0.595017667620609	0.6197942367410993	-0.4886749582999252
ENSG00000090861	-0.4026299550788259	2.771091292639371e-16	6.513402360995553e-16	34.945041100449046
ENSG00000090863	0.07642201682604895	0.107233556223498	0.12123799403890562	1.98075859889704
ENSG00000090889	2.294427883806987	2.074646031606862e-62	7.388095365831425e-61	Inf
ENSG00000090905	0.6360411905782872	3.97550444508709e-35	2.320704276999658e-34	Inf
ENSG00000090924	1.1634530476729406	4.803802947702662e-56	1.0474602416715295e-54	Inf
ENSG00000090971	-0.1971852644498372	4.265145838842063e-5	6.039111783272336e-5	9.714608126645206
ENSG00000090975	-0.13995067225825808	0.013376082979981514	0.016262684562318188	4.102485712831801
ENSG00000090989	0.36971507563960654	2.3940230235774983e-23	7.663692937104808e-23	Inf
ENSG00000091009	0.2881542376980442	5.829627372453708e-14	1.2409452159321324e-13	29.717503915961935
ENSG00000091039	-0.27430169126886095	2.1700187825268166e-7	3.4292225891882935e-7	14.885761722919222
ENSG00000091073	1.103166042479559	2.4401156692077537e-46	2.724044254947191e-45	Inf
ENSG00000091106	1.596252541768154	2.9835250902986827e-54	5.625583147141216e-53	Inf
ENSG00000091127	0.982153870888551	5.298573356879712e-33	2.7707512488203944e-32	Inf
ENSG00000091128	-1.6675386881076102	8.50025958972091e-26	3.0652052599678986e-25	Inf
ENSG00000091129	0.06983053722493705	0.6830307731512415	0.7049441188443175	-0.8709537695730445
ENSG00000091136	-0.36684104500721426	5.278212973704618e-7	8.201948704375222e-7	14.01372305781721
ENSG00000091137	-2.2947882462258002	5.811807372949401e-31	2.753938938198859e-30	Inf
ENSG00000091138	-0.1460073627207862	0.25999060646075806	0.2830738846044702	0.9292648485121432
ENSG00000091140	-1.0641414715859667	3.8687533275609037e-50	5.613822666594158e-49	Inf
ENSG00000091157	0.09011568267423571	0.004378472700348713	0.005500492162265077	5.197402031126607
ENSG00000091164	0.022445425978915204	0.6189062965167883	0.6430380160688067	-0.5885745569367814
ENSG00000091181	-1.5331722648069288	1.0956919596593935e-22	3.396832515119694e-22	Inf
ENSG00000091262	-0.3723042211766439	4.441040093303438e-4	5.934014807657079e-4	7.429045777105416
ENSG00000091317	-0.2799878055989837	2.3593524523718154e-12	4.6705957638286575e-12	26.08973416327767
ENSG00000091409	0.7217623736380172	6.985785318784566e-28	2.8118992731830276e-27	Inf
ENSG00000091428	1.051008059405099	1.006335558727693e-27	4.006183295789278e-27	Inf
ENSG00000091436	1.0547420004624184	1.1196558405792479e-26	4.22038057773227e-26	Inf
ENSG00000091483	-0.9233611619806958	5.6723365248080296e-46	6.135000578224069e-45	Inf
ENSG00000091490	1.818579733223019	2.5391516197890758e-48	3.205384126838996e-47	Inf
ENSG00000091513	1.0915633800338151	6.4732578970659275e-6	9.547733432912397e-6	11.55919722073387
ENSG00000091527	-0.22025855193468136	4.462757013020903e-7	6.954669107813006e-7	14.178681707484348
ENSG00000091536	0.5808333446561131	6.028124404893337e-6	8.904873566145305e-6	11.62890293447922
ENSG00000091542	0.2194823306342436	1.1556167428048655e-8	1.9407031584789287e-8	17.75763036676024
ENSG00000091583	-2.3194650716252987	1.2161748960838628e-22	3.7603436123465028e-22	Inf
ENSG00000091592	1.1458170818296285	3.097641161300856e-49	4.1892642902833304e-48	Inf
ENSG00000091622	-1.5069952637156907	1.4164542417804204e-29	6.232092981774658e-29	Inf
ENSG00000091640	-0.3375978055646404	1.599197645993617e-19	4.316219362263097e-19	Inf
ENSG00000091651	1.162607395293068	8.64202876709721e-35	4.9526173292816406e-34	Inf
ENSG00000091656	0.3349346150578824	0.016991922535819413	0.020510528164536312	3.866093165503149
ENSG00000091732	0.9174371005422842	8.44031977095278e-47	9.733490350046467e-46	Inf
ENSG00000091831	-0.19309341090743337	0.03342550007166715	0.03942507276315383	3.1931300092848
ENSG00000091844	1.3558500802550242	2.8241746314522333e-25	9.963722309968835e-25	Inf
ENSG00000091879	3.604011045337708	1.8123633964121625e-66	8.876770869514225e-65	Inf
ENSG00000091947	-0.12572600542767837	0.028288684071707527	0.03353601084529363	3.361024226840594
ENSG00000091972	1.7290744631854384	5.530556214424159e-41	4.421733914571472e-40	Inf
ENSG00000091986	-0.26801060453082165	0.019021614722812132	0.02288093046161707	3.75430468451186
ENSG00000092009	-0.6343276161623282	0.006098055792635937	0.007589415488583909	4.873382339615208
ENSG00000092010	0.05614674605215055	0.049611769930141235	0.05771114525073843	2.792861553980193
ENSG00000092020	0.181289101854931	9.02063369304825e-5	1.2543826032365672e-4	8.983571423923502
ENSG00000092036	0.19104905466086858	1.222946420846578e-4	1.6887863960721096e-4	8.686161316936545
ENSG00000092051	-1.8029230042997895	9.866761569263803e-55	1.927268038259792e-53	Inf
ENSG00000092068	-3.7518952202772615	3.55228476304198e-62	1.2327183933024402e-60	Inf
ENSG00000092094	0.3485136855853808	3.0765888620202997e-19	8.187169903663091e-19	Inf
ENSG00000092096	-1.1200456970208446	9.547250304715069e-28	3.8109557628463724e-27	Inf
ENSG00000092098	-0.14369042474640473	4.381245401965731e-4	5.85578239007302e-4	7.442325006415871
ENSG00000092108	0.07881123372069153	0.06942635606026984	0.07969762579835313	2.4464624875319414
ENSG00000092140	-0.17521562207893362	1.3507162497032246e-6	2.060436029990609e-6	13.092590872066294
ENSG00000092148	-0.6145105804624705	6.057699191239175e-32	3.00489883847661e-31	Inf
ENSG00000092199	0.027609631065732835	0.5134986834497359	0.5395672933298024	-0.1586007956825796
ENSG00000092200	0.9035913281341291	5.821085254945524e-28	2.354125973423295e-27	Inf
ENSG00000092201	-0.320606298268095	1.3404431175748138e-15	3.0628505530464013e-15	33.40459605950189
ENSG00000092203	-0.2464500467288043	4.016536332374902e-11	7.540251793397174e-11	23.308179715768226
ENSG00000092208	-0.09357992022633205	0.045627071844934	0.05322396951729893	2.8785537112577164
ENSG00000092295	-0.9708210018143341	7.281524201529814e-9	1.2331186764297713e-8	18.211134264026796
ENSG00000092330	-0.09321289746192296	5.923054483399824e-5	8.318696170175763e-5	9.394336742311259
ENSG00000092377	-1.6238130743479857	2.5161052765720012e-15	5.6744575581981935e-15	32.80497493695277
ENSG00000092421	2.2588714508528667	4.081771750400162e-42	3.4910171604104166e-41	Inf
ENSG00000092439	-0.5122331700318189	9.361046977312565e-18	2.3291941449270474e-17	Inf
ENSG00000092445	-1.688719200958158	1.611967992980403e-28	6.727532744501118e-28	Inf
ENSG00000092470	0.5279802163054103	7.152063769217653e-15	1.583199783875406e-14	31.773955939417178
ENSG00000092529	0.002072540875089943	0.9861824022503862	0.9879996916894225	-4.410750043686499
ENSG00000092531	0.15024000548334004	5.9316731204633814e-6	8.764775194306735e-6	11.644760923219101
ENSG00000092607	2.9821207213698457	9.153762559946961e-36	5.525457711056067e-35	Inf
ENSG00000092621	-2.6389382350088395	4.113513165872112e-40	3.1161820592370714e-39	Inf
ENSG00000092758	-1.7417932066728923	6.561792998728242e-18	1.6452397203575344e-17	Inf
ENSG00000092820	0.23787579438309192	0.0032448650799868518	0.004105799026732781	5.491240656862582
ENSG00000092841	-0.369031210617939	3.4826225768666003e-12	6.8468628530248616e-12	25.707231486476473
ENSG00000092847	0.011276960733160587	0.7570016834432514	0.7749135415150586	-1.2362668754661812
ENSG00000092850	-1.4042963360853016	6.1431501194495204e-18	1.5424073036979938e-17	Inf
ENSG00000092853	1.463809944544455	3.862661388921859e-46	4.236718712395126e-45	Inf
ENSG00000092871	0.1864868536099268	0.0012620626814970207	0.0016395254747285073	6.411707552724582
ENSG00000092929	2.090184341980658	1.6266984387318055e-65	7.45265492576285e-64	Inf
ENSG00000092931	0.1295293332996672	0.001818719241769781	0.0023388244763277717	6.055765272583249
ENSG00000092964	0.7161901255540216	1.825907630375764e-22	5.59995363885459e-22	Inf
ENSG00000092969	-0.8630596955246499	5.558672851464649e-15	1.2356815347879029e-14	32.02727036836475
ENSG00000092978	0.4585111407318886	1.0390622306816945e-25	3.7344876558877125e-25	Inf
ENSG00000093000	0.14686449927843873	1.219317913373955e-5	1.7730987131891234e-5	10.94017903248729
ENSG00000093009	2.0461154640382353	5.1554514809210795e-48	6.374831977867921e-47	Inf
ENSG00000093010	-0.43262074402901696	2.360500490819316e-18	6.039178510629498e-18	Inf
ENSG00000093072	0.5198063063047597	3.1331187452865545e-6	4.6916238280961905e-6	12.269727111791159
ENSG00000093134	1.3347676467885023	6.162650784808948e-12	1.1978647872748653e-11	25.147896027008585
ENSG00000093144	-0.8714229489587914	1.0489138334552198e-39	7.765676179598109e-39	Inf
ENSG00000093167	0.2898449584410663	2.4983872149558595e-8	4.1344049792948526e-8	17.00133728438271
ENSG00000093183	-0.4049732958094014	6.7571635036206036e-21	1.9348549287930488e-20	Inf
ENSG00000093217	-0.8492383642784642	1.0376793244941076e-18	2.6941339991243068e-18	Inf
ENSG00000094631	-0.18006975279564733	1.0638190566083296e-4	1.4740369393663968e-4	8.822188103335758
ENSG00000094755	-3.8718757568485342	7.059049074035645e-44	6.639739930652904e-43	Inf
ENSG00000094804	1.813168890601628	7.372173873234402e-49	9.665607385245424e-48	Inf
ENSG00000094841	-0.05516368621891712	0.12451866927851775	0.13984984822563176	1.816537634712115
ENSG00000094880	0.21749992661136858	1.175094273345691e-10	2.158552494455256e-10	22.256413198567042
ENSG00000094914	0.32107541173545723	2.642379250507072e-26	9.765965460179094e-26	Inf
ENSG00000094916	-0.4271337613600186	3.682634843457222e-18	9.332469592415676e-18	Inf
ENSG00000094963	-0.22164382719108874	0.233638570597599	0.2554222861081064	1.0698990312655876
ENSG00000094975	-0.37788376085603403	2.4831383682144126e-8	4.110004747876707e-8	17.007256519199263
ENSG00000095002	0.30148718161347743	8.427279825658883e-13	1.7011006677784207e-12	27.099755586598633
ENSG00000095015	-0.3451803651504636	4.852960165139073e-7	7.548329228821121e-7	14.096768651613612
ENSG00000095059	0.27389919588884437	2.9135139582542884e-19	7.762073286365149e-19	Inf
ENSG00000095066	-0.0016024218579151488	0.9751751508112787	0.9781136897934908	-3.799764573873809
ENSG00000095139	0.404714165241491	3.2358824013346184e-30	1.475619401172922e-29	Inf
ENSG00000095203	-4.940402469983652	2.289612172291265e-79	3.522978729251937e-77	Inf
ENSG00000095209	-0.371175478607737	1.8595599108276787e-5	2.684019658902605e-5	10.52558308085054
ENSG00000095261	-0.05867351752647497	0.28421518862807804	0.30798948418868866	0.8095355116151307
ENSG00000095303	0.08468326981126861	0.6162370067101767	0.6405431801547182	-0.5777224771360593
ENSG00000095319	0.04439414675383068	0.09061039912698643	0.10305827125252082	2.1636963289966067
ENSG00000095321	-0.5315376275041624	2.0239279377917152e-21	5.927503082309728e-21	Inf
ENSG00000095370	0.6369557095910362	9.659151306833899e-25	3.319442853233479e-24	Inf
ENSG00000095380	0.5676707169469724	2.2153699223814777e-34	1.2429543664961094e-33	Inf
ENSG00000095383	0.4160115900525297	2.0846364153676678e-13	4.3279556943287506e-13	28.468581689609163
ENSG00000095397	0.4496014729039486	1.5625995749562869e-6	2.377203532090014e-6	12.949583370410926
ENSG00000095464	0.8932322845860551	1.939975031824324e-20	5.446891507842093e-20	Inf
ENSG00000095485	0.27989821512444474	1.2759296405054086e-6	1.950001165352625e-6	13.147678637786548
ENSG00000095539	-0.10135151922547671	0.14682777042946024	0.16361009330494614	1.631608782640745
ENSG00000095564	0.9934270993417593	2.6333090235251787e-43	2.4088205369431106e-42	Inf
ENSG00000095574	-0.13468607998388984	0.002037177698819706	0.0026123412428453027	5.944892672466183
ENSG00000095585	-1.5071573420258366	7.309993062040987e-35	4.208471120433763e-34	Inf
ENSG00000095587	-0.6583615754593047	6.9314118214502325e-9	1.1750475710201985e-8	18.25937210001552
ENSG00000095596	0.40355358909773104	0.04878927124070443	0.05681515164471578	2.8094592405465275
ENSG00000095627	-3.0752416058149405	2.4588785476932607e-32	1.242388758143652e-31	Inf
ENSG00000095637	0.948690206186834	2.0778392385287836e-20	5.822948106598704e-20	Inf
ENSG00000095713	-2.22210162045139	6.3202573467346735e-19	1.6602254360644633e-18	Inf
ENSG00000095739	-0.4240601929330807	1.758041497147762e-6	2.6680614886461336e-6	12.834155715398165
ENSG00000095752	-3.642257355319618	1.7043040032791612e-45	1.7841590689013554e-44	Inf
ENSG00000095777	3.4476172947861796	3.0856059357665284e-66	1.4889417991820141e-64	Inf
ENSG00000095787	0.3585079878961347	2.447374047947599e-13	5.063639568949047e-13	28.311503392964894
ENSG00000095794	-0.33791185833784115	7.638195708436723e-6	1.1218277533057447e-5	11.397954968869406
ENSG00000095906	0.09271220977512178	0.012993368268079909	0.015817423231257153	4.1306993567159696
ENSG00000095917	1.5838739726505662	1.371061895641112e-6	2.090494486108866e-6	13.078107833268009
ENSG00000095932	-1.1420175230153227	3.0842176774316194e-15	6.9221948973317345e-15	32.609666184632005
ENSG00000095951	0.02753597310479228	0.69176037319149275	0.7131752708372806	-0.9108558824311812
ENSG00000095970	3.0928865625513304	2.332824978251704e-63	8.869085173726174e-62	Inf
ENSG00000096006	0.11134736642779523	0.49263224681894646	0.5188783949381348	-0.075549493904936
ENSG00000096060	0.6149398448395679	1.915890869516967e-4	2.616005029872058e-4	8.24843038092284
ENSG00000096063	-0.5188579727631754	1.2647998888336673e-21	3.742541035355064e-21	Inf
ENSG00000096070	-0.5385819171184302	7.236588011459515e-25	2.5043231586442753e-24	Inf
ENSG00000096080	-0.15592075559025817	5.140958007971242e-6	7.6212529640075405e-6	11.784562149523078
ENSG00000096088	-1.0871292163591573	1.4912497250468418e-7	2.379172749243274e-7	15.25134257031189
ENSG00000096092	-0.11929603498283897	0.0061577557574962385	0.00766137740519976	4.86387261696083
ENSG00000096093	0.5307854673327651	8.077540334326488e-17	1.9394182666401444e-16	36.043653389117154
ENSG00000096384	0.09970485423182346	0.005847025801236494	0.007283662324766457	4.914811158975736
ENSG00000096401	0.0127936524080674	0.7109072914033405	0.7317701434388441	-1.003622166299185
ENSG00000096433	0.12716358480446774	0.16641556665876353	0.18469228988870665	1.4848744580386783
ENSG00000096654	-0.17425474490033244	0.00927492761201645	0.011396268596654234	4.46300758955972
ENSG00000096696	-2.0772733882445573	8.72841642154413e-19	2.2784966683000125e-18	Inf
ENSG00000096717	0.11015469145584235	0.008182482838148389	0.010088161999410403	4.586253229479746
ENSG00000096746	-0.323144822882557	2.6643246720122827e-13	5.50273969868562e-13	28.228446326927518
ENSG00000096872	-0.7421311921131869	1.6115230151051392e-28	6.72739707611078e-28	Inf
ENSG00000096968	0.11387225990784985	0.03782808507714521	0.04442192149242123	3.068583400257047
ENSG00000096996	2.2071484118274056	2.124106125637958e-68	1.232888644453918e-66	Inf
ENSG00000097007	0.08844689058246047	0.02648583533149932	0.03148341769963952	3.4263046193431492
ENSG00000097021	0.40495253637637957	4.039259621857675e-5	5.7272298037467335e-5	9.767636232051633
ENSG00000097033	0.37488591433813173	6.685470762056052e-21	1.9153351155653295e-20	Inf
ENSG00000097046	0.6086061574707217	8.251754434484289e-19	2.157174464280153e-18	Inf
ENSG00000097096	-1.0564254477873543	6.033364892536007e-30	2.715347168798628e-29	Inf
ENSG00000099139	0.5020097256401393	4.3885004270914687e-7	6.841563942445216e-7	14.195078614805873
ENSG00000099194	3.143035695343006	2.8592358722796533e-51	4.454072309157703e-50	Inf
ENSG00000099203	-0.1638197311584843	1.5781942740895252e-7	2.5151796570647015e-7	15.195751164336466
ENSG00000099204	-1.3552900495394433	2.750400857088869e-27	1.068326696335305e-26	Inf
ENSG00000099219	-2.4633037299969223	1.864468305116784e-73	1.6089670929341135e-71	Inf
ENSG00000099246	-0.3195508660246112	2.1575707643136325e-16	5.096304006655373e-16	35.127362657243
ENSG00000099250	1.6396075543450064	1.5936973337664262e-51	2.523611991624312e-50	Inf
ENSG00000099256	0.11695665041735699	0.29461704339405786	0.3187216628088354	0.7596527494604886
ENSG00000099260	0.3395127192147914	4.3101245601234594e-5	6.100679647280537e-5	9.704464273752983
ENSG00000099282	-0.44352126935662783	5.789860389985412e-9	9.850070195124865e-9	18.435787244635033
ENSG00000099284	-1.5356108820143881	6.345546612540002e-43	5.677227934751916e-42	Inf
ENSG00000099290	-0.08985740070669926	0.07488233506819668	0.08574353306390675	2.36675046345438
ENSG00000099308	0.6735646162686858	1.2093568989331372e-26	4.5448412492164675e-26	Inf
ENSG00000099326	0.6865111361657005	1.4198470327210047e-30	6.601398262166358e-30	Inf
ENSG00000099330	-0.1376494717266349	7.012001484013159e-5	9.809224136225631e-5	9.22950418653769
[truncated: 14,311 more rows]
