# Supplementary material for: Gene Expression and Co-expression Networks Are Strongly Altered Through Stages in Clear Cell Renal Carcinoma
Source: Front Genet. 2020 Nov 3;11:578679. doi: 10.3389/fgene.2020.578679 (PMC7669746; doi:10.3389/fgene.2020.578679)
Supplement: Supplementary Material 2 — Differential expression values for each ccRC stage vs. control samples. This zip file contains the four differential expression analyses, including Log2FC value, p-value, adjusted p-value, and B-statistic for each gene in all stages. HTML files for volcano plots are also provided. [file Data_Sheet_2.ZIP › stageiii-deg-ebayes.tsv]

ensemblID	coef	p_value	FDR	B
ENSG00000000003	-1.3532339824280761	7.841053278347878e-76	1.0865554712816812e-74	Inf
ENSG00000000005	-2.258420571714749	1.3181777912193015e-24	3.0380716551206718e-24	Inf
ENSG00000000419	-0.07179407826158454	0.016962681052679517	0.01957001683307653	3.913992592217317
ENSG00000000457	-0.4254228772901333	1.5435545562319403e-21	3.281461784690165e-21	Inf
ENSG00000000460	1.1930905162222105	5.1086026426654735e-70	5.42809831282566e-69	Inf
ENSG00000000938	1.2208387236311247	1.1777638548816865e-50	6.048277227052993e-50	Inf
ENSG00000000971	0.9375108215976711	7.411033779716662e-16	1.3463350517618485e-15	34.2518939198891
ENSG00000001036	0.008993877953878909	0.8072225892588974	0.8181072783702615	-1.5035764034626609
ENSG00000001084	0.13266332840142703	0.009705391217351178	0.011342428400329443	4.467797614637657
ENSG00000001167	-0.02639839015037627	0.41224090726515517	0.4315564311614044	0.27550376398129095
ENSG00000001460	-0.7478642925519172	2.5793552367118647e-46	1.1388544642872364e-45	Inf
ENSG00000001461	-0.8313021783088164	1.2811984232693084e-44	5.348437748534021e-44	Inf
ENSG00000001497	0.17385782688992021	5.884375076157719e-8	8.468557089220189e-8	16.28432052061506
ENSG00000001561	-1.0213692543189952	3.687220225654776e-47	1.674702363698953e-46	Inf
ENSG00000001617	1.0444707139887281	3.274118509154747e-48	1.5420407994315312e-47	Inf
ENSG00000001626	-0.6355801665504744	1.222062198557624e-6	1.6784702701873557e-6	13.297626054325526
ENSG00000001629	0.2506751843097723	1.0907631011572672e-6	1.5000291888596144e-6	13.410024490774349
ENSG00000001630	-2.1068649372386794	6.4574310439055665e-77	9.471286000548541e-76	Inf
ENSG00000001631	0.2067878271017261	1.167965022995208e-9	1.77188257139353e-9	20.15122327774625
ENSG00000002016	0.577657238667862	2.4156971331207437e-25	5.693644543525914e-25	Inf
ENSG00000002330	0.0160507005780568	0.6242869799003732	0.6404655077478354	-0.5773851501873624
ENSG00000002549	-0.06835690414739808	0.10600185738091933	0.116604187892547	2.0249881684814564
ENSG00000002586	1.425338494129147	7.075470243806205e-83	1.341871159028828e-81	Inf
ENSG00000002587	-0.9258483522113429	5.144900806172079e-19	1.0202228832664634e-18	Inf
ENSG00000002726	-1.1594393663714322	1.0439815716910565e-7	1.4891848377016906e-7	15.719866620604673
ENSG00000002746	-2.3147499701191157	2.0883480268884452e-38	7.182825035544188e-38	Inf
ENSG00000002822	0.46034684574505724	6.795402281575755e-33	2.0034889951645078e-32	Inf
ENSG00000002834	0.1622421328839121	2.361190158632495e-6	3.2087161712461255e-6	12.649636438764514
ENSG00000002919	-0.3442103005597555	2.0232429964163765e-23	4.5289810940925734e-23	Inf
ENSG00000002933	0.6277582059763683	1.3360249803447322e-17	2.546221947817549e-17	Inf
ENSG00000003056	-0.16714553020671413	1.0653625077980078e-8	1.5705045645503892e-8	17.969283784890678
ENSG00000003096	-2.145147760560055	5.765069926682265e-68	5.643955012256168e-67	Inf
ENSG00000003137	-2.005082650291108	4.686026742469744e-28	1.1932723836015852e-27	Inf
ENSG00000003147	-1.0663152617203489	1.6953114925605234e-40	6.2136023468903674e-40	Inf
ENSG00000003249	-0.438604773483509	2.60436971421261e-5	3.4033547022520364e-5	10.288129808536345
ENSG00000003393	-0.17176863408805385	4.0689269854161965e-6	5.483285064210375e-6	12.113800689036951
ENSG00000003400	0.30058242504417826	3.106335902354695e-10	4.795942689076588e-10	21.458080674853043
ENSG00000003402	0.4743452250403173	1.7454684993807896e-28	4.504523927990614e-28	Inf
ENSG00000003436	1.2607752235403515	2.791923047902527e-22	6.056965271520379e-22	Inf
ENSG00000003509	0.13159147944672184	5.704918975501734e-4	7.08877254993397e-4	7.251119041920429
ENSG00000003756	0.07438403682836002	0.007264883102937318	0.008556487825599918	4.752472169038934
ENSG00000003987	-0.040837657413277675	0.5536969070036214	0.5715332291139209	-0.2881094377188547
ENSG00000003989	0.3656853845967841	0.005499567390588771	0.006514485012746231	5.027191321045304
ENSG00000004059	-0.08489714466754242	3.176398076734481e-4	3.9882257607035706e-4	7.826595009345966
ENSG00000004139	-0.06681803081347926	0.16433058702748993	0.17820690654377397	1.5285433807019044
ENSG00000004142	-0.7261217380000485	5.9227025464689086e-64	4.981912250278902e-63	Inf
ENSG00000004399	1.6466735380896236	5.842810315321361e-93	1.8540123782663698e-91	Inf
ENSG00000004455	-0.06367211377780918	0.046033140354566925	0.051782917386232606	2.9075231514522675
ENSG00000004468	1.6267115481119692	1.2814776426173185e-45	5.546948076191206e-45	Inf
ENSG00000004478	-1.077132185700013	1.9110269815313676e-77	2.8621533580143804e-76	Inf
ENSG00000004487	-0.43308967519048713	1.9468798696802652e-29	5.167389857524024e-29	Inf
ENSG00000004534	0.35005770800841135	5.738340017815966e-13	9.553161752636358e-13	27.676701861030505
ENSG00000004660	1.2338561372455505	4.502911057489676e-48	2.111629653469138e-47	Inf
ENSG00000004700	0.3009984826295958	1.4786197952449575e-14	2.5878623093084297e-14	31.285762116111375
ENSG00000004766	-0.4168062741323258	4.206273647915162e-29	1.1063428994919575e-28	Inf
ENSG00000004776	-1.1148830947195068	2.926020426258955e-42	1.1314223127615825e-41	Inf
ENSG00000004777	1.5356826040631117	1.8044462478676515e-67	1.7393923346762052e-66	Inf
ENSG00000004779	-0.41966847318063255	2.537145141866026e-36	8.225171390148058e-36	Inf
ENSG00000004799	-0.3867053799291827	0.015502320395866881	0.017925760060729445	4.003428118390747
ENSG00000004809	0.6569764197495401	6.412122491151595e-10	9.80147308628702e-10	20.74331825186522
ENSG00000004838	-0.7055172448519135	1.5187907468176652e-17	2.889138917727563e-17	Inf
ENSG00000004846	0.8093120028521777	6.91873774851175e-14	1.1853425701494394e-13	29.763257550156844
ENSG00000004848	0.2721027044473653	0.11585364894732365	0.12696183661431493	1.9280927279027378
ENSG00000004864	-0.16763300308521992	1.0556933818615421e-6	1.4526583192577197e-6	13.442113903703305
ENSG00000004866	0.37490082401133423	7.654096552053854e-18	1.4692045988466324e-17	Inf
ENSG00000004897	0.4406836053522223	2.4098655280837993e-37	8.067509598326512e-37	Inf
ENSG00000004939	-9.117088850213467	4.658181365996837e-108	3.3032581773655833e-106	Inf
ENSG00000004948	0.21792480000368178	0.15441854706677455	0.1677478688330287	1.6016733658331577
ENSG00000004961	-0.6539454619420764	3.428732499398269e-58	2.3108523580655276e-57	Inf
ENSG00000004975	-0.10510278224629635	2.280219902611195e-4	2.87673163765382e-4	8.15339785574302
ENSG00000005001	-5.739172199751458	3.950674371900288e-124	8.707499865634285e-122	Inf
ENSG00000005007	-0.7524902468518925	1.3659070695655144e-74	1.789393116836429e-73	Inf
ENSG00000005020	0.28437780813214075	2.2429276477564172e-5	2.940923702460581e-5	10.434172338783597
ENSG00000005022	-1.4677080029053984	5.338745645132709e-100	2.4952315087626854e-98	Inf
ENSG00000005059	2.0362298322043357	9.780449345928753e-82	1.7763822809810463e-80	Inf
ENSG00000005073	-1.4686147091917603	3.3437465640997084e-32	9.623523285771351e-32	Inf
ENSG00000005075	0.13566446405162674	3.0892070024031464e-6	4.181324996613719e-6	12.384878195495867
ENSG00000005100	0.036176661977883294	0.1821232242337096	0.19695198165043123	1.4054545597914871
ENSG00000005102	0.6332703944513556	2.572447711321628e-5	3.362178233164176e-5	10.300302795011605
ENSG00000005108	-2.461324402406123	3.1895959200953758e-96	1.2327561482643501e-94	Inf
ENSG00000005156	-0.24472611894488427	1.1032705041031529e-13	1.876560842832665e-13	29.304316761759793
ENSG00000005175	-0.3006633133241709	1.0179997095646982e-20	2.121049471512548e-20	Inf
ENSG00000005187	-1.4582866055132948	5.917907573607256e-39	2.0677179204270426e-38	Inf
ENSG00000005189	0.373107378320436	1.9173959210349506e-8	2.804980489019647e-8	17.389284131561222
ENSG00000005194	-0.3552287877948354	6.006472736838852e-30	1.6173942601591826e-29	Inf
ENSG00000005206	0.757560846520086	3.2918576669598806e-54	1.9216248585581837e-53	Inf
ENSG00000005238	0.20331489712984396	4.4494478895216583e-08	6.42785607423368e-8	16.560039623207416
ENSG00000005243	0.22156106010342735	0.0013129463992173631	0.0016034560667341964	6.433989194585371
ENSG00000005249	-2.6375881390864766	2.2523834684152967e-83	4.373377901173035e-82	Inf
ENSG00000005302	0.4864512794518476	9.566671990415982e-44	3.880438203523618e-43	Inf
ENSG00000005339	0.4214177457565847	1.3799964087679753e-34	4.255575993005422e-34	Inf
ENSG00000005379	-0.6889686694010992	1.0800215828778106e-17	2.0641143680263758e-17	Inf
ENSG00000005381	-0.49426712407871987	0.0021621426543401356	0.002613350132821077	5.944505534039849
ENSG00000005421	-1.1208947439454593	5.86602885338054e-13	9.758764850942127e-13	27.655430578996903
ENSG00000005436	-0.2373578660138705	7.474492930072281e-10	1.1401887363400572e-9	20.592072042174635
ENSG00000005448	0.42026129814063323	1.2218855535741695e-32	3.571497021289374e-32	Inf
ENSG00000005469	-1.5143738620547	1.45950818710749e-86	3.283390142306643e-85	Inf
ENSG00000005471	1.540117959387379	4.726102798680274e-22	1.019208470798298e-21	Inf
ENSG00000005483	0.5898703873353566	1.7201570883619255e-38	5.932705035141257e-38	Inf
ENSG00000005486	-0.6864260077406044	2.000945632526993e-39	7.096199883999837e-39	Inf
ENSG00000005513	-0.527618613495725	7.199429636433867e-5	9.25170953121938e-5	9.288024594960522
ENSG00000005700	-0.20222601643268343	1.4797210690944645e-7	2.0986304901678885e-7	15.376810456487865
ENSG00000005801	0.6639515526477789	5.5266758555817684e-40	1.9982284017853835e-39	Inf
ENSG00000005810	-0.2675090969200887	4.922280397198146e-12	8.00742003573726e-12	25.550658430772835
ENSG00000005812	-0.597203496248245	8.413954981293582e-40	3.025388133705872e-39	Inf
ENSG00000005844	2.557012629202697	3.590637716399472e-134	1.8301031610773557e-131	Inf
ENSG00000005882	-1.1160609009339268	4.929898486789349e-74	6.286680556648497e-73	Inf
ENSG00000005884	0.3872491747903046	6.136485455939202e-9	9.108671076298543e-9	18.514039006499477
ENSG00000005889	0.18848401976971366	1.3860617521358936e-6	1.9016375485646387e-6	13.172793273694374
ENSG00000005893	0.19707214399851805	5.760886461641712e-4	7.157225639044509e-4	7.241501967858501
ENSG00000005961	0.15317764309525594	0.10963104178797352	0.12049884032359648	1.9877147537261908
ENSG00000005981	-0.47060804404538187	0.00753664416101112	0.008867599644069498	4.7164439835875465
ENSG00000006007	-0.6992055626964194	3.1708952116435505e-57	2.054719940480982e-56	Inf
ENSG00000006015	0.16353770221789232	8.942742158342139e-7	1.233142751120733e-6	13.605943331886959
ENSG00000006016	-0.34333503090032397	0.0027165758809257535	0.003267262931782246	5.720530056402997
ENSG00000006025	0.24775257712664217	2.4382488912431584e-11	3.885854936112558e-11	23.971092136372643
ENSG00000006042	-0.20143948082739652	0.02162027933400325	0.024790969905623805	3.672172367704382
ENSG00000006047	0.01686956726845044	0.9194757830982575	0.9244067079043691	-2.503784584514245
ENSG00000006062	1.303690185609419	3.588449509137676e-48	1.6861887494680352e-47	Inf
ENSG00000006071	-1.2067545668345891	3.8404913000740233e-16	7.041980112895708e-16	34.945041100449046
ENSG00000006118	0.8854243536659784	8.997804445838962e-23	1.979152940143405e-22	Inf
ENSG00000006125	-0.6889914536578851	1.4736792282687014e-38	5.092311062089516e-38	Inf
ENSG00000006128	-3.5843659906867047	3.1934251854420705e-50	1.612032335950485e-49	Inf
ENSG00000006194	0.22968487261526324	5.667199245099427e-13	9.437616876411237e-13	27.688861487058798
ENSG00000006210	0.35271967410917304	2.3472201198071026e-11	3.7418786192995644e-11	24.008849607018156
ENSG00000006282	0.3008163483440497	3.78779862429259e-7	5.292922854884523e-7	14.451724503910505
ENSG00000006283	0.21426891908382323	0.030073950440920216	0.03418875944039929	3.3410714932604777
ENSG00000006327	0.42028631710384096	8.669841483029152e-11	1.3597953128974467e-10	22.718516528522994
ENSG00000006377	2.0289110032158115	1.153531726475099e-35	3.661043482936148e-35	Inf
ENSG00000006432	-2.0267391810582307	2.9231144401927195e-71	3.2834708346792874e-70	Inf
ENSG00000006451	0.48737647374089255	6.615359647026701e-32	1.8843261586274099e-31	Inf
ENSG00000006453	-0.6241910039386963	1.8022399867783625e-15	3.237283500479636e-15	33.369504739690626
ENSG00000006459	0.06759225760574716	0.17810831539638608	0.19270760402418324	1.4325118922072344
ENSG00000006468	-0.3263523025394857	0.0014170373612088323	0.0017279909802853123	6.359066342677362
ENSG00000006530	0.1131357847092396	0.005534327073730158	0.006555183338601225	5.020922429972086
ENSG00000006534	0.8842022884844623	6.367656327182328e-26	1.5248344545051207e-25	Inf
ENSG00000006555	-0.394134376151705	2.4072922069900504e-5	3.151877329694768e-5	10.364895692704604
ENSG00000006576	0.8608941512145616	4.77084929480488e-45	2.0232072802461672e-44	Inf
ENSG00000006606	-0.3869726514839499	0.0011931950274850257	0.0014604886227602828	6.527522669953149
ENSG00000006607	-0.5826825306171581	9.137722739180046e-34	2.760953276695564e-33	Inf
ENSG00000006611	1.5574150045219177	5.65450290205716e-49	2.7245182372984427e-48	Inf
ENSG00000006625	-0.369830106284216	4.030156403160803e-23	8.946760709888757e-23	Inf
ENSG00000006634	0.7233159839996866	1.1597719767484905e-46	5.181013678654582e-46	Inf
ENSG00000006638	0.2024975742773726	1.2545386290076523e-5	1.662862660635092e-5	11.00436822471215
ENSG00000006652	0.8510303405053642	2.3918915702224296e-30	6.506296115798503e-30	Inf
ENSG00000006695	-0.6565832481669781	3.0429971068203147e-30	8.256743106344923e-30	Inf
ENSG00000006704	-0.457507842078033	8.091998310924491e-17	1.5114577697111597e-16	36.7368005696771
ENSG00000006712	-0.2836932702284355	2.7168343053562017e-23	6.062603300090252e-23	Inf
ENSG00000006715	-0.187223239765621	3.0293807474426047e-7	4.2451413343748504e-7	14.672320113003252
ENSG00000006740	0.026317225169681806	0.7477684398816795	0.7605452266444371	-1.1556710182939867
ENSG00000006744	-0.22989596853865918	8.0701054700898e-12	1.303589385135829e-11	25.063313589682448
ENSG00000006747	-3.893257276438725	1.018798880445216e-56	6.501021025063174e-56	Inf
ENSG00000006756	-0.9877930969729132	8.187627980159335e-53	4.523719930772316e-52	Inf
ENSG00000006757	-1.010030326087993	6.551365735776236e-59	4.548862288229477e-58	Inf
ENSG00000006788	0.9444339113488309	1.7526210936320647e-10	2.7268196162490675e-10	22.022714878222306
ENSG00000006831	0.05032992171237238	0.14390902072684184	0.15656057417654684	1.6840450959780437
ENSG00000006837	0.5123476574207552	2.518989160281424e-24	5.765466349170646e-24	Inf
ENSG00000007001	-3.065787606345793	5.782881555845376e-51	3.0028270670435556e-50	Inf
ENSG00000007038	0.8667085663019791	1.8389484710312077e-6	2.509685345370178e-6	12.895350663420672
ENSG00000007047	0.5368192308269195	1.6650410865514142e-50	8.494469853504399e-50	Inf
ENSG00000007062	-3.9378924255365897	2.995787365842626e-39	1.0569174115702624e-38	Inf
ENSG00000007080	0.16897402876962372	1.315269375221841e-7	1.8683194138537038e-7	15.493056146633885
ENSG00000007129	1.380448807216336	4.577268988397024e-42	1.7578351118614425e-41	Inf
ENSG00000007168	-0.21102662189282484	3.4637368822447e-10	5.341169381621542e-10	21.350406250099574
ENSG00000007171	-0.1102071411471884	0.2572596116301468	0.27447532319537477	0.9720337256361241
ENSG00000007174	-0.9948325040336283	1.2493340676115204e-14	2.192215023425917e-14	31.453596840939092
ENSG00000007202	-0.5498226552791028	1.073242574109404e-31	3.037408707916776e-31	Inf
ENSG00000007216	-6.89183827005574	1.0257108980721036e-121	2.0155837045248205e-119	Inf
ENSG00000007237	0.684254829737077	5.515033400215106e-28	1.3995673682512584e-27	Inf
ENSG00000007255	-0.7865145985405798	5.383557466714225e-48	2.5166472422501865e-47	Inf
ENSG00000007264	2.1929462045625914	3.891283888738357e-66	3.5456335321409276e-65	Inf
ENSG00000007312	0.2093067049394732	3.6496868166120195e-5	4.744073163524342e-5	9.955981939209456
ENSG00000007314	0.34405391715390826	7.867769822505794e-4	9.712634408497539e-4	6.9359410822426115
ENSG00000007341	-0.16904758642673823	7.29976460884902e-4	9.029209826355795e-4	7.008972184901761
ENSG00000007350	-0.6391956925706013	1.9886392505662417e-6	2.7107986775374345e-6	12.818264540734559
ENSG00000007372	-0.5689051161713481	9.186289039170725e-14	1.5670784879079022e-13	29.48474661782413
ENSG00000007376	0.15784400473442217	2.9800698110977474e-7	4.177117447490913e-7	14.68847383046089
ENSG00000007384	0.44387329704876066	2.7849982991840225e-18	5.4185043850282e-18	Inf
ENSG00000007392	0.8953402110291039	4.86059994966644e-56	3.0166052199033346e-55	Inf
ENSG00000007402	-2.3491719564860123	5.841013035207021e-74	7.425325222465043e-73	Inf
ENSG00000007516	-1.6775182317856354	1.1097974435792882e-47	5.146139902990657e-47	Inf
ENSG00000007520	-0.09637945333044866	5.2562005954473516e-5	6.792000610976573e-5	9.597112003692896
ENSG00000007541	-0.9872972944855691	8.634252020317022e-56	5.306128502312382e-55	Inf
ENSG00000007545	0.31567018044631534	3.05591602557405e-14	5.289958647539032e-14	30.57138271544563
ENSG00000007866	-0.3104465849924081	2.6159855923062472e-15	4.676317953804789e-15	32.99913095139373
ENSG00000007908	-1.9062083669585652	7.075940335993036e-24	1.6044569286813073e-23	Inf
ENSG00000007923	-1.2167946278403452	4.2900948852639253e-69	4.3924323652639435e-68	Inf
ENSG00000007933	0.7874774085229151	1.6618876918460527e-8	2.4353448566045927e-8	17.53059234717509
ENSG00000007944	-0.03755527590827362	0.4011894437607305	0.4206892007031962	0.3199447994663947
ENSG00000007952	-0.3510914397005717	2.7648070515231053e-13	4.646950021675788e-13	28.39729966667069
ENSG00000007968	2.4413453924474973	6.716160505394752e-76	9.346465686261809e-75	Inf
ENSG00000008018	0.2662600925201332	8.517487988332027e-14	1.4539008800596062e-13	29.55901815348176
ENSG00000008056	0.7806829913224426	1.540446837164678e-11	2.469256797460039e-11	24.424518269085315
ENSG00000008083	0.7501398932367853	5.534501573074089e-66	5.009307472632541e-65	Inf
ENSG00000008086	-0.22126594568852495	1.238653898578964e-5	1.642074704204089e-5	11.016948538234276
ENSG00000008118	-1.2319018575853447	9.08282570314197e-25	2.1039751060679667e-24	Inf
ENSG00000008128	0.3110960262181687	3.225886473646021e-8	4.682229098973623e-8	16.87690639623083
ENSG00000008130	-0.0817686762551904	0.012259678068443053	0.014253000876491995	4.236432256127793
ENSG00000008196	-7.873995870979072	6.5671959055381014e-167	2.1422193043865288e-163	Inf
ENSG00000008226	-0.5584174092519313	5.463804048765043e-9	8.120525244701828e-9	18.628870990509025
ENSG00000008256	-0.09906088142535865	0.015429601008740986	0.01784293763844055	4.008143457442465
ENSG00000008277	-0.1666920262462759	0.038853851280708195	0.04386725144596087	3.081728700762376
ENSG00000008282	-0.6143110725375426	5.460039317969513e-36	1.7512928471206048e-35	Inf
ENSG00000008283	-0.5600356104899925	4.937085938993092e-29	1.295220711998992e-28	Inf
ENSG00000008294	0.22646525153545805	1.1691834929077459e-7	1.6647213242536302e-7	15.608437747960746
ENSG00000008300	0.9993697585820789	9.241622065066881e-23	2.0322348103173903e-22	Inf
ENSG00000008311	-0.9846665416471274	1.6176422824123296e-39	5.755616410590117e-39	Inf
ENSG00000008323	-0.19514456649734213	0.11176711692421822	0.1227143505239986	1.9669733503349882
ENSG00000008324	-0.27173706689095767	3.366483533330084e-22	7.28794085858955e-22	Inf
ENSG00000008382	-0.1126431855314989	0.0023781028332618627	0.002867789812236671	5.851341736355943
ENSG00000008394	1.5871281074044523	1.5643836275375933e-42	6.118728289001954e-42	Inf
ENSG00000008405	-0.3186263251512176	6.443620382312391e-7	8.938968141151238e-7	13.927674594979223
ENSG00000008441	1.001792526209548	4.2722508656213655e-31	1.1884770871274853e-30	Inf
ENSG00000008513	-0.12425319237360923	0.11081907702136598	0.12175541571023772	1.9759108814548534
ENSG00000008516	1.935747612496437	3.598160018218203e-53	2.0146237520473355e-52	Inf
ENSG00000008517	2.198121091244085	4.170985846192305e-79	6.6499295358158835e-78	Inf
ENSG00000008710	0.7720032820813174	3.2167069628572017e-41	1.1997368068648743e-40	Inf
ENSG00000008735	-0.8075128864538176	2.6375547401908213e-9	3.963014077615135e-9	19.34626097902557
ENSG00000008838	-0.054860443590782806	0.019408412216695564	0.02231276543697079	3.780030862023333
ENSG00000008853	-0.3729029649130831	6.336486943008782e-15	1.1200617973390402e-14	32.12168005283583
ENSG00000008869	0.26285196801599475	3.147726253208107e-10	4.859386198752884e-10	21.444938790311507
ENSG00000008952	-0.053505419090491994	0.27627187598051955	0.29408656162656793	0.8756184701352645
ENSG00000008988	0.9948832892327306	2.2992964354403154e-61	1.7466942180731974e-60	Inf
ENSG00000009307	0.2575579383823897	5.657078996567147e-7	7.861874440525748e-7	14.056069808344706
ENSG00000009335	-0.17979237859579258	2.8242414625114432e-9	4.237271479492378e-9	19.27934627681961
ENSG00000009413	0.1137227044991325	0.0027177872434906596	0.003268478833603647	5.7201567588289874
ENSG00000009694	2.6538908663835836	8.134243832541681e-48	3.789474918844753e-47	Inf
ENSG00000009724	-0.036874334699122456	0.6347884969867501	0.6505435366543446	-0.6214292381793971
ENSG00000009765	-4.658907420196439	1.6198997526920847e-84	3.2943347838413845e-83	Inf
ENSG00000009780	-0.22150240317537281	4.695633390027372e-7	6.539644828908414e-7	14.240212140492249
ENSG00000009790	1.717817341640884	1.3353703606225904e-78	2.0861964158768626e-77	Inf
ENSG00000009830	-0.21094085400464527	2.2257526832411182e-7	3.13922745275533e-7	14.974118601644363
ENSG00000009844	-0.2020673729339642	3.364803985172704e-9	5.033706733469336e-9	19.10710918387068
ENSG00000009950	0.5694345928136124	2.493876992842602e-7	3.5098053113523887e-7	14.862534731038112
ENSG00000009954	0.3615360264233327	3.671198174318893e-26	8.857580210523837e-26	Inf
ENSG00000010017	-0.16462683861383992	2.630557115492278e-8	3.830064859282186e-8	17.07779896940147
ENSG00000010030	2.276036608154999	1.1161383412506686e-65	1.0024348208038771e-64	Inf
ENSG00000010072	-0.24536990990966837	1.366613660000911e-10	2.132555376446121e-10	22.26853002416633
ENSG00000010165	-0.4035207739500768	2.0580765802900173e-27	5.1404638628683285e-27	Inf
ENSG00000010219	0.5230365907844783	7.031457421525248e-38	2.3842634208955673e-37	Inf
ENSG00000010244	0.5103267734433061	8.630745145549557e-53	4.7653166324953715e-52	Inf
ENSG00000010256	-1.4641985655761443	1.4199529285501152e-113	1.5754715826294135e-111	Inf
ENSG00000010270	0.4924137259928447	2.170984372809019e-33	6.491064183412483e-33	Inf
ENSG00000010278	-1.0809596550231657	2.699156096837115e-50	1.3650615795166928e-49	Inf
ENSG00000010282	-0.32507382382156275	0.06349222650130276	0.0707590170301502	2.5750881279816973
ENSG00000010292	0.23149749237162656	2.177737328440807e-14	3.791513218068911e-14	30.901989832614458
ENSG00000010295	1.608168868675161	5.029187092992426e-111	4.3171600782477085e-109	Inf
ENSG00000010310	-0.285814912272176	0.013155780142790932	0.01527411547045274	4.166203716251593
ENSG00000010318	-0.5029323312344378	4.798561685876772e-27	1.1878060570139649e-26	Inf
ENSG00000010319	-2.808030742987537	2.9721880424818656e-77	4.4189960777465117e-76	Inf
ENSG00000010322	-0.7914295243618789	8.540901834310492e-75	1.1270397161618457e-73	Inf
ENSG00000010327	1.7606826294990776	3.0322855727030183e-66	2.777914817046544e-65	Inf
ENSG00000010361	-0.22888449942731307	3.263394187052283e-10	5.035092156922026e-10	21.40941906320338
ENSG00000010379	0.6270113602775982	2.9700978322156795e-6	4.0231123364702044e-6	12.423450718703258
ENSG00000010404	0.41451068575052896	4.6860863173462695e-21	9.845429323189187e-21	Inf
ENSG00000010438	-2.364463174366578	3.1537868001925784e-34	9.652516928343207e-34	Inf
ENSG00000010539	0.1196186743669445	1.0596500982154135e-4	1.353716072835701e-4	8.907351533803254
ENSG00000010610	1.8649180474056453	8.651481106792902e-92	2.5609012132811655e-90	Inf
ENSG00000010626	0.656276648590856	4.287385200536604e-29	1.1267684921165326e-28	Inf
ENSG00000010671	2.5964234629297227	2.1719936593435777e-118	3.4393414159120145e-116	Inf
ENSG00000010704	0.5203874647383295	4.8399746122057074e-26	1.163277128279916e-25	Inf
ENSG00000010803	0.8726012114152683	7.290636467983292e-53	4.037700536258319e-52	Inf
ENSG00000010810	1.2993251733636872	3.930670492861215e-76	5.517145932750983e-75	Inf
ENSG00000010818	0.24692155393559898	5.8583839234226244e-8	8.431895675169697e-8	16.28865904094597
ENSG00000010932	-0.16984364243420405	0.15328802736403604	0.1665530428557343	1.610256227070532
ENSG00000011007	-0.3443690334300942	2.2132526526271793e-30	6.024390982034262e-30	Inf
ENSG00000011009	-0.7075564048879361	2.4883700916387753e-63	2.044600312071961e-62	Inf
ENSG00000011021	0.03605985486310287	0.27255090052200065	0.2902582557958753	0.8941300993934899
ENSG00000011028	-0.2914751596394448	1.121883968695008e-4	1.4316506947355902e-4	8.851369086131907
ENSG00000011052	0.5806919170156084	1.0884474612350968e-7	1.5512563869926974e-7	15.679030321187177
ENSG00000011105	0.29694110551461944	8.421792237282224e-8	1.2057534356572426e-7	15.930990900754407
ENSG00000011114	-0.1391992009985323	0.0016848787118411207	0.0020471075528999314	6.189278226222157
ENSG00000011132	0.4654260085802328	1.95343457296142e-34	6.008017704129882e-34	Inf
ENSG00000011143	-0.0968219837431669	8.02089938347535e-4	9.896427032641119e-4	6.917176453048749
ENSG00000011198	-1.2896537919599993	1.4551018336787333e-78	2.2689016163766862e-77	Inf
ENSG00000011201	1.4937938152133836	4.56512459916104e-50	2.2909902219174332e-49	Inf
ENSG00000011243	0.3216390889472665	3.3572857962125048e-18	6.51485203286448e-18	Inf
ENSG00000011258	0.3190970195325257	8.364733917178098e-19	1.6492844558652656e-18	Inf
ENSG00000011260	-0.10487090679201481	7.994533995840052e-4	9.864642871247637e-4	6.920396483590429
ENSG00000011275	0.19445651063271588	2.5313460150566557e-11	4.029106421935596e-11	23.934890421014806
ENSG00000011295	-0.6276429994172451	6.6905338212503585e-46	2.918497101486851e-45	Inf
ENSG00000011304	0.08637569544730152	3.6684271967174503e-4	4.593278641061079e-4	7.68528686862303
ENSG00000011332	0.5849915462320291	1.2438613786369919e-8	1.830825655226905e-8	17.815913681445924
ENSG00000011347	-4.9263777035419265	7.238225111911482e-100	3.353848056115803e-98	Inf
ENSG00000011376	-1.9572093637636885	8.522135688364385e-112	7.897501879387678e-110	Inf
ENSG00000011405	-0.6636871662922579	6.399140357195192e-56	3.942953503054537e-55	Inf
ENSG00000011422	1.3916904749222692	1.878100452534552e-58	1.281130003380951e-57	Inf
ENSG00000011426	2.388953115385845	7.262923828953382e-80	1.1989705227756038e-78	Inf
ENSG00000011451	-0.013563098395356639	0.6526222340046042	0.6680223821146664	-0.699254128499111
ENSG00000011454	-0.15347776136541696	5.860119203832842e-7	8.14127293138958e-7	14.02114828926818
ENSG00000011465	-4.151333928423014	2.115862911293248e-71	2.3915262704915368e-70	Inf
ENSG00000011478	0.39881709687975087	3.1179267704999994e-20	6.416021401319075e-20	Inf
ENSG00000011485	-0.21149533232214487	1.0515497616663074e-16	1.9582983115754138e-16	36.043653389117154
ENSG00000011523	-0.3441596198590283	9.173143336662371e-26	2.1857409469826626e-25	Inf
ENSG00000011566	-0.745471667858436	5.894324441983089e-42	2.2546067459836816e-41	Inf
ENSG00000011590	1.1561320343012642	1.2374274723669826e-25	2.9386199875226393e-25	Inf
ENSG00000011600	1.7121140794111591	1.0964169075385557e-115	1.408075571807389e-113	Inf
ENSG00000011638	0.6147206141461535	8.267860759312948e-27	2.0311614548033464e-26	Inf
ENSG00000011677	0.631855437626564	1.6403850201491526e-4	2.0799719877658926e-4	8.477777926940536
ENSG00000012048	1.0555339151746062	1.7220055047175544e-58	1.1766195970650738e-57	Inf
ENSG00000012061	0.5659116571965136	9.206132131038326e-45	3.864916732489964e-44	Inf
ENSG00000012124	0.6401115173873788	2.4485665973686926e-8	3.5708262878293435e-8	17.147883685393186
ENSG00000012171	-2.0397089716892443	3.1706808170972677e-62	2.4874364659382604e-61	Inf
ENSG00000012174	-0.05106493458052689	0.24286097476181762	0.259554583471938	1.048284897927902
ENSG00000012211	0.21309034789858528	2.323953732014382e-7	3.275182352817297e-7	14.931721775566459
ENSG00000012223	-2.260838522530926	3.992224071386578e-15	7.098351096077083e-15	32.577917486317425
ENSG00000012232	-0.1274015192747925	0.006802603703720599	0.00802360908357557	4.817310976447255
ENSG00000012504	1.0415173775068174	2.0388474912069266e-24	4.6770186471990114e-24	Inf
ENSG00000012660	1.1859476637819315	2.997434730102276e-65	2.6378011349453934e-64	Inf
ENSG00000012779	2.6574866441955476	1.8902067260053826e-81	3.3952942402145145e-80	Inf
ENSG00000012817	-0.928721416449359	1.4031589684519833e-14	2.4584297749975128e-14	31.338637868159324
ENSG00000012822	-0.3895045639925497	1.1227792182311388e-25	2.669464875998524e-25	Inf
ENSG00000012963	-0.021779045973102835	0.44098454847042057	0.4601111812661566	0.15989506844271179
ENSG00000012983	0.3674584347515249	2.5455647368066464e-17	4.819287389125525e-17	Inf
ENSG00000013016	-1.050174262985211	3.695612087059496e-33	1.0977132241839442e-32	Inf
ENSG00000013275	-0.2313511262505927	6.812362811499257e-16	1.239647857364196e-15	34.33890529687873
ENSG00000013288	-0.26117559326046375	5.9058764958393603e-08	8.498751159973529e-8	16.280761428806144
ENSG00000013293	-1.9375602342958298	1.3591742239740798e-56	8.632449997280856e-56	Inf
ENSG00000013297	-2.8689370225675446	1.2922915505366439e-50	6.613515905005542e-50	Inf
ENSG00000013306	-0.8904003447849982	3.478453999826496e-77	5.162291604838048e-76	Inf
ENSG00000013364	0.8611267802489146	9.906235908599654e-47	4.433883305962139e-46	Inf
ENSG00000013374	0.18441351734471775	5.121358192610965e-12	8.32795135807426e-12	25.511397189948962
ENSG00000013375	0.8255357622662338	2.652252701214737e-59	1.870222289529285e-58	Inf
ENSG00000013392	-0.1017491836160373	0.0019906130964259783	0.0024110277441487973	6.025288233577376
ENSG00000013441	0.9111539904440921	8.585597837935578e-40	3.086424966646006e-39	Inf
ENSG00000013503	-1.333512788924347	1.0572775755192126e-92	3.2908773390683887e-91	Inf
ENSG00000013523	-0.34263367572598846	7.497653448177372e-17	1.401727736586118e-16	36.7368005696771
ENSG00000013561	-0.09750435662143656	0.002243292220363855	0.002708223250491079	5.908750589111373
ENSG00000013563	0.047329899362168	0.18821770313769653	0.20336738908087648	1.3653794657856528
ENSG00000013573	1.08674954710308	3.0556359635186803e-26	7.395373581390366e-26	Inf
ENSG00000013583	-0.5196708205059465	4.004826904845073e-36	1.2901190365005559e-35	Inf
ENSG00000013588	-2.857447057106038	4.946180441516568e-65	4.3209535619247574e-64	Inf
ENSG00000013619	0.6405722417321691	2.009404450190945e-14	3.502927167872415e-14	30.981058356090156
ENSG00000013725	2.4226596477690387	9.094482125934838e-102	4.649874717053204e-100	Inf
ENSG00000013810	1.1904223488379477	7.492673972117542e-77	1.0960135648900189e-75	Inf
ENSG00000014123	0.04366949062020281	0.19258674884013252	0.20793657312210787	1.3374083767639602
ENSG00000014138	0.08447640449109271	0.03558437105115045	0.04027627285525772	3.170882926152957
ENSG00000014164	0.8388931590026953	5.665999605221517e-51	2.943071769463788e-50	Inf
ENSG00000014216	-0.26449441737416884	1.1888131191591497e-22	2.604370983678406e-22	Inf
ENSG00000014257	-6.207159771008088	1.232946899143012e-125	2.9572594007386063e-123	Inf
ENSG00000014641	-0.904503181935181	2.7730632428672764e-64	2.356886997976304e-63	Inf
ENSG00000014824	-1.2070459046251019	3.327174447415316e-72	3.89563641330537e-71	Inf
ENSG00000014914	0.9604988936621189	1.3017864602809078e-50	6.6600179319892115e-50	Inf
ENSG00000014919	-0.41918915637663834	2.5081014329766705e-28	6.44004004594608e-28	Inf
ENSG00000015133	-0.3309398641889435	6.300821518075908e-8	9.054308278398067e-8	16.21743995583566
ENSG00000015153	0.753213774077454	9.321039811239013e-44	3.782283799283224e-43	Inf
ENSG00000015171	-0.7744662923559096	8.983904455195764e-62	6.951019054280973e-61	Inf
ENSG00000015285	1.7115942485834292	3.596831042178633e-113	3.784794470834419e-111	Inf
ENSG00000015413	-4.95332518071617	5.313718627671259e-61	3.979189661033895e-60	Inf
ENSG00000015475	1.0642119753908308	1.6058083984596848e-63	1.3274574241701702e-62	Inf
ENSG00000015479	0.38911253431769216	2.7649130901548605e-10	4.276098283749837e-10	21.57280993280583
ENSG00000015520	-1.1645288821098032	2.2392292593090007e-7	3.1576888482906627e-7	14.968254952336629
ENSG00000015532	0.3106446034981556	3.368914019174121e-17	6.357397622669202e-17	36.7368005696771
ENSG00000015676	0.503640295167277	3.253691784617844e-34	9.954551305030394e-34	Inf
ENSG00000016391	-1.6622867258010106	2.1666253373588745e-50	1.1018914640574755e-49	Inf
ENSG00000016402	-2.2739516187360875	5.723258051862356e-59	3.9925722337842185e-58	Inf
ENSG00000016864	-0.6042543210971839	3.807642778046034e-59	2.667639764172286e-58	Inf
ENSG00000017260	-0.32605309644325026	4.5216028057362615e-15	8.02823228407995e-15	32.46013445066104
ENSG00000017427	0.20931145850783017	0.04845702798307421	0.05442697654458649	2.854931194438556
ENSG00000017483	0.15721038774317264	0.28852850873980934	0.3065133835436912	0.816470520875111
ENSG00000017797	-1.5595228205556826	3.3930703751425717e-74	4.343875809935271e-73	Inf
ENSG00000018189	0.952841242404955	2.868681243822495e-36	9.281529674021998e-36	Inf
ENSG00000018236	-4.499201289284256	1.4149019284114753e-64	1.2177863035562618e-63	Inf
ENSG00000018280	1.405705155409313	9.599095392559972e-47	4.301133127820141e-46	Inf
ENSG00000018408	0.6989817968829283	1.6787685594289677e-33	5.0369233267635145e-33	Inf
ENSG00000018510	0.3845294527203008	1.742983972144705e-15	3.1329147658893695e-15	33.40459605950189
ENSG00000018610	-0.329184047437362	2.157148243925236e-16	3.9813384472581874e-16	35.35050620855721
ENSG00000018625	-0.8592033138544891	1.3309520031249527e-10	2.0777016817542093e-10	22.294588770048275
ENSG00000018699	0.552155782116169	1.0132152878427832e-48	4.851891175782676e-48	Inf
ENSG00000018869	-1.3814334282954304	1.2460652331041424e-71	1.4202183055156229e-70	Inf
ENSG00000019102	-0.9759464250648164	1.0821374298774345e-24	2.5017238102481865e-24	Inf
ENSG00000019144	0.07279838421413806	0.11017781192124904	0.12107533435086726	1.9822862395997294
ENSG00000019169	1.6836309095593862	3.2320122346598753e-16	5.936274723795335e-16	35.127362657243
ENSG00000019186	-3.181750853282699	2.6041817546646213e-21	5.507547253446573e-21	Inf
ENSG00000019485	-0.6690484401907937	3.593783422901639e-37	1.1967049331875404e-36	Inf
ENSG00000019505	-0.5026434783504786	0.010846005909481152	0.012651443865388419	4.35725177592145
ENSG00000019549	-0.08553844310766803	0.10610466851043777	0.11670941080423794	2.0239670625144006
ENSG00000019582	0.567858217793336	2.919233816049292e-11	4.6383539736740336e-11	23.794075950943462
ENSG00000019991	-0.46848616194750886	2.075358878884696e-4	2.622538414396017e-4	8.245935374552941
ENSG00000019995	-0.6024359997095521	4.617115389129629e-40	1.6723329335266323e-39	Inf
ENSG00000020129	-0.570803276006185	7.938614528246623e-46	3.4536890625687496e-45	Inf
ENSG00000020181	1.2907466911213674	3.9741335172744717e-60	2.8808052296331838e-59	Inf
ENSG00000020256	0.5054462487222078	8.41313403008208e-28	2.1244498533927654e-27	Inf
ENSG00000020426	0.03624923676380895	0.20250656184724591	0.21804079903146162	1.277120369710872
ENSG00000020577	0.7002829213205382	2.426536177711087e-28	6.236496227303471e-28	Inf
ENSG00000020633	3.1351972117656497	7.98382087627915e-96	2.9866082222961684e-94	Inf
ENSG00000020922	0.43821804488908145	1.8492977572726063e-28	4.766442228368553e-28	Inf
ENSG00000021300	-2.9975893864708656	9.486826477683633e-88	2.295699404317805e-86	Inf
ENSG00000021355	0.3993245146914808	6.236503266185539e-35	1.9404305278803155e-34	Inf
ENSG00000021488	-0.049148919742474165	0.6159698625426743	0.6321316590996676	-0.5413725889495558
ENSG00000021574	0.31136194625353775	1.7592957293241268e-16	3.2558848684076374e-16	35.63818828100899
ENSG00000021645	1.5039401029836705	6.329708134259775e-33	1.8685527542041074e-32	Inf
ENSG00000021762	0.3849494987196603	4.809999571949813e-16	8.792994061701576e-16	34.657359027997266
ENSG00000021776	-0.17692454395299892	5.41258719356996e-11	8.53847539676236e-11	23.1838541960776
ENSG00000021826	-0.5842053401423496	2.5459518085213796e-5	3.32941581117573e-5	10.310095313736367
ENSG00000021852	-0.1554285377453173	0.0015587692022139697	0.0018968533677616837	6.265660233254498
ENSG00000022267	2.0362094781691558	1.5122666496553186e-42	5.919143041967421e-42	Inf
ENSG00000022277	0.08445370838736559	1.1246664372892446e-4	1.4349768905724464e-4	8.849048119039498
ENSG00000022556	-2.1595552737317534	7.045970499336878e-20	1.4345247640018036e-19	Inf
ENSG00000022567	-0.9218840874784316	6.773145342104643e-24	1.536439506672138e-23	Inf
ENSG00000022840	-0.5622994071386377	5.02917586706076e-53	2.8023866891616332e-52	Inf
ENSG00000022976	-0.7133351250741808	1.713580733371368e-38	5.911273638174072e-38	Inf
ENSG00000023041	-0.7678228767390615	2.4744343529041127e-45	1.0601004543174699e-44	Inf
ENSG00000023171	-0.4608438483738147	2.8631521301918544e-6	3.880828658142537e-6	12.459457974621282
ENSG00000023191	-0.40319187622071867	4.185803655162681e-31	1.1648260982034352e-30	Inf
ENSG00000023228	-1.5580202669679375	2.9023485393628702e-95	1.0426719091852073e-93	Inf
ENSG00000023287	0.0875129566655989	0.03266250601335005	0.03705658549511264	3.2575485683673837
ENSG00000023318	0.37463408434126994	9.241000247519798e-24	2.0878962466563908e-23	Inf
ENSG00000023330	-1.2237470336117355	4.795861467428476e-75	6.422044378797902e-74	Inf
ENSG00000023445	2.4807412504265653	3.261811872767441e-71	3.656367810641716e-70	Inf
ENSG00000023516	-0.6693564933325652	2.5108998266404612e-43	1.0037445140320078e-42	Inf
ENSG00000023572	-0.057708826293488	0.13399943809021206	0.1461404771147682	1.7651983560129632
ENSG00000023608	-0.13664165452838184	0.03555313215406249	0.040243707782133334	3.1717257267105317
ENSG00000023697	0.5750511920073973	6.862663021025513e-17	1.2838957773907562e-16	36.7368005696771
ENSG00000023734	-0.5675645143427028	1.849308696591557e-42	7.210668142818144e-42	Inf
ENSG00000023839	1.7518331340831326	5.17284800297695e-49	2.4976065994243358e-48	Inf
ENSG00000023892	2.0976270768700416	1.2070857282082023e-113	1.3671922379913735e-111	Inf
ENSG00000023902	1.5659822020717515	1.3878473609550681e-101	7.073684517867863e-100	Inf
ENSG00000023909	0.14018126834054406	0.013395827470638777	0.015545069089015899	4.148344630419634
ENSG00000024048	-0.07971780060143398	0.009929830680955081	0.011599737745765462	4.445105249713419
ENSG00000024422	2.274827848688261	1.3861425779089252e-95	5.13817851038513e-94	Inf
ENSG00000024526	2.2958597515605663	5.236720002155187e-75	6.983720624296902e-74	Inf
ENSG00000024862	-0.4587908657612916	1.4824608129398435e-27	3.718692073061958e-27	Inf
ENSG00000025039	-0.8702348227490994	1.4358054888664145e-24	3.3071582436677336e-24	Inf
ENSG00000025156	-0.34359453520998373	2.8158655328160686e-14	4.880634095667384e-14	30.650025842764745
ENSG00000025293	0.21567089399313918	4.799516228341833e-15	8.515186520641281e-15	32.392995147823406
ENSG00000025423	-1.056943303335426	9.881691041264046e-25	2.287402510403301e-24	Inf
ENSG00000025434	0.939051296914062	3.265986268530196e-48	1.5386549982590265e-47	Inf
ENSG00000025708	2.1712797348468533	3.0575231834977182e-92	9.321159462214539e-91	Inf
ENSG00000025770	0.4135663575056061	2.543095534965797e-26	6.169550524362955e-26	Inf
ENSG00000025772	-0.6226473905706794	7.407392351155021e-47	3.3309779224521197e-46	Inf
ENSG00000025796	0.14109928639258812	7.83410962291318e-6	1.0455694029626012e-5	11.468353388986671
ENSG00000025800	-0.32526647513598805	1.0935235529594335e-24	2.5269721094882917e-24	Inf
ENSG00000026025	2.179089797315733	4.516348202087942e-87	1.0448459457596361e-85	Inf
ENSG00000026036	2.0353312286318506	1.540312463498676e-65	1.3780853691532312e-64	Inf
ENSG00000026103	1.3399636748495196	6.294626523519297e-57	4.046722845825768e-56	Inf
ENSG00000026297	3.312479349615159	1.9604576311738062e-76	2.8072927097844406e-75	Inf
ENSG00000026508	1.8488852236150388	1.5139842823283523e-60	1.1168287491983459e-59	Inf
ENSG00000026559	-0.7242407356341863	2.077871050903272e-6	2.8288878831579605e-6	12.775624068798054
ENSG00000026652	-0.6336154742570196	2.9012345050979783e-21	6.1278340816042516e-21	Inf
ENSG00000026751	3.1124087773449105	3.0281881753713104e-96	1.1731531862305481e-94	Inf
ENSG00000026950	1.60206081809904	6.502580300257507e-93	2.0553698584728672e-91	Inf
ENSG00000027001	-0.9992019663591077	1.0198266517575771e-51	5.437519676419118e-51	Inf
ENSG00000027075	1.0926885596157534	5.6050829122708306e-61	4.1954521477346146e-60	Inf
ENSG00000027644	-4.211760165940699	2.132609382545963e-80	3.604441350189083e-79	Inf
ENSG00000027697	0.7781623546614173	2.5065084226436668e-43	1.0022346745113559e-42	Inf
ENSG00000027847	0.45925762531077396	3.2968100861840727e-24	7.525678447258534e-24	Inf
ENSG00000027869	2.247305719758994	5.398631796804514e-74	6.873667806860392e-73	Inf
ENSG00000028116	0.5570811613866683	4.470808804813996e-47	2.0255247668476745e-46	Inf
ENSG00000028137	1.4180386311515452	3.792954596306395e-81	6.702393224892449e-80	Inf
ENSG00000028203	0.5903058423092725	2.407577685256919e-38	8.254696667340836e-38	Inf
ENSG00000028277	2.542987967895339	2.7069574097215865e-81	4.809419973045651e-80	Inf
ENSG00000028310	0.5283467698847244	3.8948649853357615e-36	1.2554396820321396e-35	Inf
ENSG00000028528	-0.2285598683249944	5.298941428589628e-20	1.0826222560478121e-19	Inf
ENSG00000028839	-0.4740600453354461	1.1943862033052821e-26	2.921043481167964e-26	Inf
ENSG00000029153	1.144031997647036	1.1335282154247835e-41	4.298499231243483e-41	Inf
ENSG00000029363	-0.33907567167633434	3.2930653716011025e-26	7.961739728848796e-26	Inf
ENSG00000029364	-0.7697786071272097	2.726850418508895e-67	2.6054440729865304e-66	Inf
ENSG00000029534	1.7891007929885105	5.0855228942228267e-26	1.2217539903487156e-25	Inf
ENSG00000029559	2.909488455276512	3.839837491003762e-33	1.1399299140566318e-32	Inf
ENSG00000029639	-0.02626313876202606	0.5440952638882626	0.5621203366071807	-0.24977181753375738
ENSG00000029725	-0.2753501605915211	2.6648180182149656e-16	4.903337305627943e-16	35.35050620855721
ENSG00000029993	-1.08133460918991	1.2446229130840743e-47	5.757175187861955e-47	Inf
ENSG00000030066	0.15909299490084347	1.387465428167001e-6	1.9034032410971306e-6	13.171865191092506
ENSG00000030110	-0.29324991432243186	2.7002783076425877e-16	4.966344068296189e-16	35.35050620855721
ENSG00000030419	0.20707084817640026	4.7048303469939673e-4	5.864856539244237e-4	7.440775692952981
ENSG00000030582	-0.0435065512348558	0.11495904256799566	0.12604920902749642	1.9363516922905322
ENSG00000031003	-0.1288828210371408	0.004153676479525002	0.00494860945077084	5.303687766538781
ENSG00000031081	0.6001678261642025	6.887883337085955e-32	1.9616095203050799e-31	Inf
ENSG00000031691	-0.1588252680874439	2.995732447183874e-4	3.7642832213843593e-4	7.884406409106032
ENSG00000031698	0.13365995651955584	4.9865658701222423e-05	6.449713667065327e-5	9.648825228634
ENSG00000031823	-0.04282312275837878	0.06769169753051639	0.07532075226652492	2.5076912268248757
ENSG00000032219	0.13514099536409294	0.001099472199677916	0.0013478400189520347	6.607903204665388
ENSG00000032389	-0.1607231169909132	6.287356887341714e-6	8.419276751440341e-6	11.6849782105911
ENSG00000032444	-0.40636158954211665	2.853167669728941e-25	6.7101895736523475e-25	Inf
ENSG00000032742	-0.5080946168175193	2.4490952907697265e-16	4.513020471410489e-16	35.35050620855721
ENSG00000033011	-0.03363100402066978	0.2720374582684515	0.28973037379903643	0.896693908180722
ENSG00000033030	0.511768824726578	2.3787638375581483e-40	8.68150328721714e-40	Inf
ENSG00000033050	-0.4054655571330521	2.7362700455807757e-36	8.863667218157389e-36	Inf
ENSG00000033100	0.31450503202159447	3.836739889616676e-23	8.522024730988422e-23	Inf
ENSG00000033122	1.8466572028923816	6.106612303441572e-45	2.576276427033938e-44	Inf
ENSG00000033170	0.4227829740804925	5.123650668896714e-12	8.330848610278676e-12	25.511050638795872
ENSG00000033178	0.7959879659643428	3.6814573775223625e-47	1.6725506915707445e-46	Inf
ENSG00000033327	0.5178449706531861	6.831475808829069e-25	1.58968997634473e-24	Inf
ENSG00000033627	0.07878821082978185	0.016476566878860188	0.019023984552896053	3.942847482212677
ENSG00000033800	0.0524485706211103	0.05874791767784217	0.06565115021073009	2.655494748398251
ENSG00000033867	0.5942102830026905	9.576317975478993e-8	1.3680454250684275e-7	15.804712490299185
ENSG00000034053	1.7720077473198166	6.577456166197957e-39	2.2961967052801514e-38	Inf
ENSG00000034152	-0.2985666531971527	4.983597505432326e-10	7.645797696698452e-10	20.991694801107194
ENSG00000034239	-0.9843342563940252	6.314592524759724e-18	1.2158069186498773e-17	Inf
ENSG00000034510	1.5186540934459607	2.350775767911381e-76	3.357368894451368e-75	Inf
ENSG00000034533	0.016934580817102553	0.59933965376388465	0.6159176959793937	-0.47225648117518637
ENSG00000034677	0.38988887020610413	2.9184339139441255e-11	4.6375347950534575e-11	23.79425309080543
ENSG00000034693	-0.8686363121396881	1.96702406996846e-52	1.0747793159526158e-51	Inf
ENSG00000034713	-0.5883640620474855	1.5691670508523633e-74	2.049088438703126e-73	Inf
ENSG00000034971	0.8292541537554231	4.1954829111660225e-7	5.855581574629285e-7	14.350699743620329
ENSG00000035115	-0.7678737819911167	1.4838563711253865e-19	2.993777512748028e-19	Inf
ENSG00000035141	-0.011333773555611784	0.6800231373900314	0.6946747695622831	-0.822066240788041
ENSG00000035403	-0.6342504511102856	1.3796488309419973e-21	2.9402943202226544e-21	Inf
ENSG00000035499	-0.23187478354647048	0.0010081948160179975	0.0012384137256554856	6.692684790618476
ENSG00000035664	0.6684372276553324	6.219170876478536e-9	9.229724931334388e-9	18.500836575496933
ENSG00000035681	0.844408680982931	7.612173104779127e-50	3.7794381533926195e-49	Inf
ENSG00000035687	-0.6464027380755157	3.530529009728194e-46	1.5521004891823947e-45	Inf
ENSG00000035720	-4.6317130225372445	1.9324067842392696e-113	2.0872552748968534e-111	Inf
ENSG00000035862	0.03236305252705946	0.43102995563946933	0.45038750570054104	0.1991051381022802
ENSG00000035928	-0.2455455582002958	1.0371302830218177e-10	1.622910382431723e-10	22.541629667577403
ENSG00000036054	-0.1353110562782292	5.600241800372873e-4	6.960824856278125e-4	7.26934606595549
ENSG00000036257	-0.660491591109344	1.7235681987643757e-45	7.415298686849635e-45	Inf
ENSG00000036448	-0.8300515231803394	1.0144838335145246e-19	2.0567099222649966e-19	Inf
ENSG00000036473	-0.2769423289143165	2.1381038276739283e-4	2.700571008236798e-4	8.216607043220463
ENSG00000036530	0.31855653868941464	1.312796302788539e-4	1.6713533446632636e-4	8.69653953840393
ENSG00000036672	-2.553629881167994	1.129659885108346e-53	6.439969495322307e-53	Inf
ENSG00000036828	-7.880149367134086	2.417712569910574e-102	1.2679386500077638e-100	Inf
ENSG00000037042	-0.08177464785002816	0.025663172963870096	0.029301109628331906	3.500390931015678
ENSG00000037241	0.1665230588419983	2.7844389363215453e-6	3.775392721872509e-6	12.487002372984566
ENSG00000037280	0.9209558296950972	4.2912236304754104e-44	1.761194197610819e-43	Inf
ENSG00000037474	0.3968432480738249	2.9994591646941483e-24	6.85362552201759e-24	Inf
ENSG00000037637	0.43486088702097203	5.914216704316032e-31	1.6374278466711e-30	Inf
ENSG00000037749	0.16864537987283404	2.028724159904193e-6	2.7640540512937424e-6	12.798809332726403
ENSG00000037757	0.02028728249124174	0.6839702815255861	0.6985319531422861	-0.8403168930431762
ENSG00000037897	0.07995670341526735	0.009999846384830887	0.01167985495105928	4.4381411199614345
ENSG00000037965	-0.07194082445192586	0.23284973050944505	0.24918175346821397	1.102981043403099
ENSG00000038002	-0.22919539693644841	8.10831105414987e-9	1.199188912705698e-8	18.239035307996563
ENSG00000038210	0.03996201024983627	0.37405401741215805	0.3933983120964855	0.43304976242208126
ENSG00000038219	-0.24804358641233856	2.506795684813146e-9	3.7682799649126645e-9	19.396647193041503
ENSG00000038274	-0.415750625401863	1.2016908731405015e-27	3.0222942391552164e-27	Inf
ENSG00000038295	1.3136493497362447	2.618080016403607e-45	1.1195827233230947e-44	Inf
ENSG00000038358	-0.14150364739500332	2.9725513398858803e-6	4.026101341433209e-6	12.422708033213953
ENSG00000038382	0.8206101529701497	7.959104861767972e-39	2.7702304800562447e-38	Inf
ENSG00000038427	3.1751418296006237	5.057588474683943e-50	2.534232504519051e-49	Inf
ENSG00000038532	-0.34116498136662526	1.2633856788320038e-18	2.482928114441497e-18	Inf
ENSG00000038945	2.710357550378159	3.0767037965944453e-93	9.917201368074192e-92	Inf
ENSG00000039068	-1.9047119616886652	5.640041738795176e-56	3.487076601961688e-55	Inf
ENSG00000039123	0.04117366759224861	0.2679232056711599	0.28547902818949616	0.9174437786994314
ENSG00000039139	-0.47712110404913227	8.414043179266942e-4	0.001037208406423126	6.870184652733267
ENSG00000039319	-0.2701475899543352	1.1081673109460478e-9	1.6822606888989239e-9	20.20312731300683
ENSG00000039523	-0.05774002790148793	0.1955919081437536	0.21101362758464223	1.3188263316266118
ENSG00000039537	0.5545823602684293	0.006137192418408704	0.007253975530418578	4.9189251978383846
ENSG00000039560	0.26845869498001335	4.238887519031869e-6	5.709021918696101e-6	12.073457132635495
ENSG00000039600	-1.9160239226585754	3.37956493571208e-58	2.2805421639000424e-57	Inf
ENSG00000039650	0.20206812450490155	3.2612724945735803e-7	4.5669575329694424e-7	14.599247958710555
ENSG00000040199	-0.18922639942514455	5.821917081724121e-4	7.23029525644715e-4	7.231337207918892
ENSG00000040275	0.5405870554176407	1.810523632465058e-23	4.05849923660048e-23	Inf
ENSG00000040341	-0.28977914994273846	2.860558440734799e-15	5.103446529029159e-15	32.908159173188004
ENSG00000040487	0.25239398744949504	1.4991894630926439e-12	2.4723741297311446e-12	26.725849713888973
ENSG00000040531	-0.6453655154923958	2.765370310951553e-37	9.236778572930541e-37	Inf
ENSG00000040608	0.9653238214610308	5.486873783298814e-25	1.2815539367836695e-24	Inf
ENSG00000040633	-0.5044898108427668	2.3129650619631664e-37	7.747886662686228e-37	Inf
ENSG00000040933	0.3767016341899666	2.3249315093913082e-26	5.646163329090566e-26	Inf
ENSG00000041353	0.9278990407606085	6.753216594119617e-13	1.1218676171327252e-12	27.516014939838257
ENSG00000041357	0.26370488521996477	4.4011213207496125e-29	1.155914472486734e-28	Inf
ENSG00000041515	-0.427258758020609	7.662427191491078e-4	9.467741476759051e-4	6.961502763023165
ENSG00000041802	-0.20658757642307374	1.5863541737539451e-9	2.3961322998635714e-9	19.849409941889174
ENSG00000041880	-0.9628201016370682	6.286509499083391e-69	6.376428478236947e-68	Inf
ENSG00000041982	-0.7549665336399449	5.764488102300073e-9	8.56351224597087e-9	18.575755414828382
ENSG00000041988	-0.10346883834847134	0.002694863149890629	0.003242344199964308	5.728211080296086
ENSG00000042062	-0.7730959128819015	4.349724665076064e-8	6.285461972835173e-8	16.582441337680265
ENSG00000042088	0.22481014048023082	4.2568855372311974e-7	5.940205469145891e-7	14.336351333483817
ENSG00000042286	0.12749074821431675	0.01768808292545646	0.0203824100970888	3.8724900023704008
ENSG00000042317	0.019130144717798198	0.6908144896406135	0.7053079098956846	-0.8727034102068225
ENSG00000042429	0.21517285230074581	5.614579471593984e-10	8.597134198520617e-10	20.874422023717273
ENSG00000042445	-0.6381081058426991	2.89635617636252e-38	9.911785404211646e-38	Inf
ENSG00000042493	-0.13985232060325206	0.034275538944913246	0.03883799084281889	3.208744065679592
ENSG00000042753	0.25286325753866973	2.6020151126939854e-18	5.066722360081053e-18	Inf
ENSG00000042781	1.2381592842351579	2.8405744512398296e-20	5.853413682845436e-20	Inf
ENSG00000042832	-0.010031912533276593	0.922169448738208	0.9269434061950064	-2.5406581148172798
ENSG00000042980	1.5255478481703635	1.9882435095500875e-54	1.169428476046229e-53	Inf
ENSG00000043039	2.7796451410588987	7.0956607253320065e-52	3.803162222483241e-51	Inf
ENSG00000043093	-0.8114120340904746	4.1500635031517315e-56	2.5834937303971274e-55	Inf
ENSG00000043143	-0.25357523472230237	1.6653179084677097e-10	2.591730447243163e-10	22.073525260077012
ENSG00000043355	0.829534698080156	1.7944327551623187e-6	2.4497529284922928e-6	12.919520934241941
ENSG00000043462	2.603411954159368	3.5270063443099263e-137	2.5011075424215176e-134	Inf
ENSG00000043514	0.4134772101819477	5.718470582185806e-19	1.1321710997262745e-18	Inf
ENSG00000043591	-3.666275451040909	9.874552871487334e-63	7.88706940910668e-62	Inf
ENSG00000044012	3.543339008849888	3.2453628593237895e-37	1.0822299782369864e-36	Inf
ENSG00000044090	0.05308095996936554	0.1419778023634803	0.15450079774141737	1.6997279651244597
ENSG00000044115	-0.2784613505170322	1.498646878505598e-13	2.538470307241282e-13	29.00224172532209
ENSG00000044446	2.607746678355306	4.6266411485864176e-116	6.036841370675557e-114	Inf
ENSG00000044459	0.8043025517663127	8.733257217382917e-62	6.763505470822192e-61	Inf
ENSG00000044524	2.060230789809696	1.6950512056335694e-65	1.5140353320856252e-64	Inf
ENSG00000044574	-0.22277545088275189	5.305349431808001e-9	7.887898745012626e-9	18.6579360441692
ENSG00000046604	-0.7628393002927399	2.3307118413936297e-12	3.828573887917223e-12	26.28852084380788
ENSG00000046647	0.3353998828966601	3.6789629072652354e-16	6.748834216341917e-16	34.945041100449046
ENSG00000046651	0.7530318725208115	1.1136276333869253e-43	4.5058959812802654e-43	Inf
ENSG00000046653	-2.5234089048432438	1.7497087956090598e-66	1.621463094112714e-65	Inf
ENSG00000046774	0.13924920066939156	0.21010148829985129	0.22593494258393715	1.2314088304081003
ENSG00000046889	2.3260655573042026	2.0339305428962776e-46	9.012063883357318e-46	Inf
ENSG00000047056	-0.1252108509490638	0.0032242525207295003	0.0038627558846112938	5.5525041549156935
ENSG00000047188	0.7970363079847996	1.760631439695908e-41	6.625726530096968e-41	Inf
ENSG00000047230	0.0624103025386163	0.10843981603496088	0.11921362897884956	1.9998980267133757
ENSG00000047249	-1.481593733816366	1.9445383691060765e-85	4.184092453841703e-84	Inf
ENSG00000047315	-0.38739361911325326	5.512917556484497e-31	1.5283985270484811e-30	Inf
ENSG00000047346	0.5439083781083653	4.461034966915446e-28	1.1365117199373777e-27	Inf
ENSG00000047365	0.4760051639276693	3.4761105085906095e-23	7.734701554585653e-23	Inf
ENSG00000047410	0.06189937536833571	0.1173098724288828	0.1284713636819364	1.9145426942993757
ENSG00000047457	4.965639978983124	1.0123105399060597e-61	7.813906723079902e-61	Inf
ENSG00000047578	-0.024624217403411	0.37535367042231804	0.3946125025517602	0.42796446745205236
ENSG00000047579	0.6459081231307358	3.7184679065933202e-34	1.1350966040901564e-33	Inf
ENSG00000047597	-2.8803413308717225	3.796010180433045e-59	2.6606328338144803e-58	Inf
ENSG00000047617	1.5293981353610542	2.5602154731717105e-48	1.213164275637147e-47	Inf
ENSG00000047621	0.38200590568702464	1.5707623554367408e-23	3.526377703671472e-23	Inf
ENSG00000047634	0.39368056997776735	1.4404914101868971e-8	2.1152799946113524e-8	17.671493533433736
ENSG00000047644	1.116160926615724	2.943605532560755e-71	3.3042124044092163e-70	Inf
ENSG00000047648	-0.5475963238970862	1.0615797273893229e-21	2.26805938613045e-21	Inf
ENSG00000047662	-1.5792885690370078	6.0954836569620966e-58	4.06947762771395e-57	Inf
ENSG00000047849	-0.30741336098772737	1.7254090794025204e-21	3.662816879481337e-21	Inf
ENSG00000047932	-0.04096628096024225	0.1698749543961115	0.18403590210565118	1.4892394976027508
ENSG00000047936	-3.3260083192107484	3.366855488307191e-61	2.5399358470994583e-60	Inf
ENSG00000048028	-0.14430444347877605	1.1559475522275658e-4	1.4743122127644352e-4	8.822001345274753
ENSG00000048052	0.4724294523868678	4.789988776218204e-14	8.24970611828077e-14	30.12610452495926
ENSG00000048140	-0.1126629137721888	0.005603035085918298	0.006634156243290558	5.008867526764506
ENSG00000048162	0.5021577883376905	4.48846801318262e-37	1.4888532295100374e-36	Inf
ENSG00000048342	-0.7034253399176653	7.628382639216479e-27	1.8754736334884046e-26	Inf
ENSG00000048392	-0.2592959939584245	9.049308846974292e-6	1.2056381906073412e-5	11.325904363012633
ENSG00000048405	0.32760506178930926	5.292682268577683e-15	9.381985414683405e-15	32.29414931318678
ENSG00000048462	1.3684171428332284	2.0441396998611976e-11	3.2657379277829494e-11	24.144948650122874
ENSG00000048471	-0.32301391009103947	1.5393784420377916e-11	2.4677867495219558e-11	24.425116439959652
ENSG00000048540	-3.1243956519988068	5.103435585534896e-63	4.149403509475282e-62	Inf
ENSG00000048544	-0.6456524533648157	1.2574448117651393e-53	7.15344432503991e-53	Inf
ENSG00000048649	-0.2114285913501919	3.2955080486342194e-13	5.5269651694832e-13	28.22401708674901
ENSG00000048707	-1.141885711835985	2.5893733293386062e-90	7.170234125893492e-89	Inf
ENSG00000048740	1.2591590218638866	2.1696975207395814e-60	1.5861840682771212e-59	Inf
ENSG00000048828	-0.05991024391822902	0.1298189560814688	0.14169491893788103	1.8012833204505387
ENSG00000048991	0.30697931816832297	2.5015620092288976e-23	5.584516338697416e-23	Inf
ENSG00000049089	-2.7278752262975585	3.384241270033205e-64	2.8733459195336585e-63	Inf
ENSG00000049130	-2.392687210612684	5.877675880468804e-61	4.39344150368681e-60	Inf
ENSG00000049167	-0.15882383370517852	8.377267128554927e-6	1.1169232965481146e-5	11.402336447102925
ENSG00000049192	0.34699207772043833	4.448389490567596e-5	5.7641401915593464e-5	9.761211822144011
ENSG00000049239	0.5785583210188588	4.253957258700031e-26	1.023635923419851e-25	Inf
ENSG00000049245	-0.014822933986682961	0.5328978839570917	0.5512503638828036	-0.2057239579444365
ENSG00000049246	-0.11133474124127306	0.19056217301756992	0.20580512792455075	1.35039912184098
ENSG00000049247	1.3639220079128318	2.2611170389110585e-16	4.170396800253236e-16	35.35050620855721
ENSG00000049249	3.47661729661776	7.649481603014612e-83	1.4456899761896678e-81	Inf
ENSG00000049283	-6.115250697123026	2.465246740287447e-116	3.295751994597398e-114	Inf
ENSG00000049323	-0.39077232787894856	3.7456072190363714e-6	5.054679277054709e-6	12.195191099493552
ENSG00000049449	0.7642052537473175	1.7258176433688132e-51	9.124176908701894e-51	Inf
ENSG00000049540	0.34785329627175565	1.1595916528404332e-4	1.4788443082201476e-4	8.818931566697458
ENSG00000049541	0.881764249438822	2.7776114668364522e-80	4.6559961998049885e-79	Inf
ENSG00000049618	-0.29587275430860693	7.901225594225794e-17	1.4759934651451462e-16	36.7368005696771
ENSG00000049656	0.7556631297590166	1.918559133380697e-32	5.574861832431707e-32	Inf
ENSG00000049759	-1.6033725640016603	2.5025035964121374e-75	3.3872061126541048e-74	Inf
ENSG00000049768	1.2539523322931654	1.4426783722044973e-26	3.522995096669464e-26	Inf
ENSG00000049769	-0.4187213445532578	2.600510434825349e-15	4.650183663194983e-15	32.99913095139373
ENSG00000049860	0.773800993981875	1.7969153096348972e-39	6.387900762891276e-39	Inf
ENSG00000049883	-0.3240317338715057	7.227865485302391e-14	1.237004051052277e-13	29.721088149189747
ENSG00000050030	-3.8690348861617427	1.1355850173630925e-47	5.261758986702284e-47	Inf
ENSG00000050130	-0.2785783665812456	4.0715027101353015e-14	7.022653257435149e-14	30.286330147532855
ENSG00000050165	0.3240845235579339	8.179873196724045e-6	1.0910511272372355e-5	11.425772985921238
ENSG00000050327	-0.9531419138721089	1.4054095666569215e-43	5.664005444075708e-43	Inf
ENSG00000050344	1.5180848979049837	2.5037925414931734e-52	1.3662380847023642e-51	Inf
ENSG00000050393	-0.9502945264610754	1.4987315708620157e-61	1.1481593199041557e-60	Inf
ENSG00000050405	-0.23815599825664457	5.357599470314702e-7	7.449721516043926e-7	14.109918254650216
ENSG00000050426	0.07362209792406565	0.020184529631560155	0.023182147615713408	3.7409177158931817
ENSG00000050438	-2.2264560001782523	1.1307417731367005e-63	9.399795270060951e-63	Inf
ENSG00000050555	-1.3775513995371877	3.578726258195526e-21	7.541217735293156e-21	Inf
ENSG00000050628	-3.756472675730359	1.2641160586138443e-52	6.934992571810227e-52	Inf
ENSG00000050730	2.79264604162679	2.02215754700089e-59	1.4352214791812236e-58	Inf
ENSG00000050748	0.14296534288071688	2.919252073367794e-6	3.955225229824615e-6	12.440469055022037
ENSG00000050767	5.822142531626162	1.0153305492820455e-115	1.3142889887928702e-113	Inf
ENSG00000050820	-0.12215901665756106	0.009167797220588497	0.010729533055955682	4.5239677313287245
ENSG00000051009	0.5531867646466819	1.1775430745453156e-42	4.625656923370447e-42	Inf
ENSG00000051108	-0.07292542120874618	0.06648694442383549	0.07400546397002367	2.526729406102122
ENSG00000051128	0.33300605037502123	7.942764454991811e-11	1.2469582083060587e-10	22.805143870468477
ENSG00000051180	1.207640182356517	4.231942900408475e-60	3.0622443968794244e-59	Inf
ENSG00000051341	2.16380677873785	5.67896968225719e-88	1.3865867592457303e-86	Inf
ENSG00000051382	-0.11713955524096127	0.00857186009127661	0.010049384566469345	4.590143663021164
ENSG00000051523	0.8870508986436118	9.352497272241447e-55	5.571191764436012e-54	Inf
ENSG00000051596	0.7891084123564954	1.8295566250411388e-24	4.2004601005660156e-24	Inf
ENSG00000051620	0.0890628069058233	0.03231822463712027	0.0366838502214094	3.26804504493137
ENSG00000051825	0.19622560201039685	8.06115522865005e-7	1.1135550248097086e-6	13.707951821788157
ENSG00000052126	0.45412088878062906	9.358006336586713e-8	1.3374437727806633e-7	15.827335357638288
ENSG00000052344	-2.0622968180404526	3.1383369571858175e-49	1.524308391057197e-48	Inf
ENSG00000052723	-0.3063925649224853	1.0605788752967944e-21	2.2665148658399788e-21	Inf
ENSG00000052749	0.24937247265300078	1.944477089320013e-7	2.7482167527564486e-7	15.107143128228877
ENSG00000052795	-0.5890815991192195	2.248917150042595e-18	4.389115557878991e-18	Inf
ENSG00000052802	-0.8329716793295839	5.6711273058707976e-33	1.6771729167498224e-32	Inf
ENSG00000052841	0.8758558172400409	1.2811389918367245e-63	1.0644613834364226e-62	Inf
ENSG00000052850	-0.4639030946598619	0.002198793177368973	0.0026554843926610847	5.928469179037055
ENSG00000053108	-3.1278834349849314	1.747562644567749e-45	7.51456544500395e-45	Inf
ENSG00000053254	0.2500673947468945	2.8322495092240997e-9	4.247723171994948e-9	19.27688271726647
ENSG00000053328	-0.1501482137045173	0.1329577001354869	0.14503344630884105	1.7740979696611574
ENSG00000053371	-0.6330813731479453	5.72891124831887e-40	2.0699721413398487e-39	Inf
ENSG00000053372	0.1666441664861948	2.871201101125681e-8	4.173733507964337e-8	16.991869742446823
ENSG00000053438	-0.6088759077901693	1.527198108969882e-6	2.091402280209805e-6	13.077673678081352
ENSG00000053501	0.24419978865416875	3.106563560792734e-19	6.196410869087623e-19	Inf
ENSG00000053524	0.72391994696606	1.474736716062475e-22	3.2212342090503506e-22	Inf
ENSG00000053702	0.11303075646914687	0.025815814202312867	0.029467137633124984	3.4945695994378907
ENSG00000053747	1.0007075487205155	3.390844051962047e-19	6.756831580635429e-19	Inf
ENSG00000053770	-1.3234762053922575	2.2161273165606007e-102	1.1697422826247055e-100	Inf
ENSG00000053900	0.5534471065612709	8.459799251156843e-33	2.485218403933143e-32	Inf
ENSG00000053918	-2.0180728897965574	3.628569590131819e-92	1.1020851027011167e-90	Inf
ENSG00000054116	-0.069116968508558	0.0033489950430085854	0.004009845041217885	5.514984775472193
ENSG00000054118	-0.06892690062393045	0.019443710619454033	0.02235019523597824	3.778316476661057
ENSG00000054148	0.35389550807014963	2.5573782918856603e-19	5.117894471246027e-19	Inf
ENSG00000054179	0.7532984553137598	4.058953742583979e-16	7.435033191997383e-16	34.790890420621785
ENSG00000054219	0.1761557946936829	0.11561819327074173	0.12672083410024848	1.930268772109619
ENSG00000054267	0.2762853708407245	5.867971085348238e-17	1.0996967528671696e-16	36.7368005696771
ENSG00000054277	0.08120006848633414	0.31820322934131257	0.33685303242401554	0.6773499065086355
ENSG00000054282	0.1565033025746925	1.1914274696635547e-4	1.518969907778674e-4	8.792156050577628
ENSG00000054356	4.167453462019005	3.4663103996616977e-72	4.055632899460709e-71	Inf
ENSG00000054392	-0.3387118205396509	6.747620359898287e-10	1.0305617386453889e-9	20.693161796856764
ENSG00000054523	-0.45271880165280776	8.95532681838147e-26	2.1341522561046434e-25	Inf
ENSG00000054598	-1.901940717705913	7.139780609493619e-89	1.848409868902237e-87	Inf
ENSG00000054611	0.47679076539234577	2.557089240425236e-34	7.842445564372997e-34	Inf
ENSG00000054654	-1.4291781365889986	2.0419080191148478e-47	9.373352038210855e-47	Inf
ENSG00000054690	-0.6890164882541003	1.1289997424034027e-22	2.476329451129572e-22	Inf
ENSG00000054793	-1.1258045635427678	1.5402318765624088e-28	3.9805390440077465e-28	Inf
ENSG00000054803	1.1468479792164965	3.2480659268613395e-10	5.011916297739683e-10	21.414032565045396
ENSG00000054938	-0.268221149100503	0.12302539339968437	0.13451392145530952	1.8616235906869938
ENSG00000054965	0.18423132826445035	6.633327367074126e-9	9.835415396089e-9	18.437276142198513
ENSG00000054967	2.0824264464460343	4.581526892492056e-96	1.7541010238625688e-94	Inf
ENSG00000054983	0.0531045034239076	0.285653762816318	0.30359786729663407	0.8302232495761217
ENSG00000055044	0.39828121949877054	4.2076395188096984e-20	8.62576678629791e-20	Inf
ENSG00000055070	-0.027007630068608478	0.3247582141390081	0.3436137834970627	0.647231056114828
ENSG00000055118	-0.38763270065164596	0.011478065538562655	0.013367172362296103	4.301496084229215
ENSG00000055130	0.5259423273945805	4.061129201547249e-38	1.3833963508194576e-37	Inf
ENSG00000055147	0.12695505726189046	2.3961397470662953e-5	3.138283086376879e-5	10.369218219047063
ENSG00000055163	-2.175061583990466	9.336440063294795e-74	1.1704637773431062e-72	Inf
ENSG00000055208	-0.42137489453751087	7.586818667245115e-22	1.6281712166153663e-21	Inf
ENSG00000055211	-0.5689855413852478	5.640843960773452e-37	1.86692704951735e-36	Inf
ENSG00000055332	-0.09023093409345957	0.01872043297430646	0.021540053743276076	3.8160656854074606
ENSG00000055483	0.15301833318455316	4.3349701135726505e-5	5.6189591156616016e-5	9.786722837784918
ENSG00000055609	0.05314892885987709	0.156845791068647	0.17031656806455608	1.5833853502737507
ENSG00000055732	-3.4751586327588755	2.495876026345886e-57	1.6257083861701837e-56	Inf
ENSG00000055813	0.8557543958755446	3.488877544874264e-17	6.579971410372254e-17	36.7368005696771
ENSG00000055917	0.048727470404454756	0.1417939432314876	0.15431101715523873	1.701181501744938
ENSG00000055950	-0.18139187448476665	1.2682427165699352e-8	1.865702057116952e-8	17.797043303618796
ENSG00000055955	1.4041397656853132	1.4637625667301188e-21	3.1154857710254784e-21	Inf
ENSG00000055957	1.386614602198108	1.2981538280901105e-15	2.3423928461278574e-15	33.69227813195368
ENSG00000056050	-0.04332303353785778	0.22083987459162674	0.2368423431476481	1.1700699365388185
ENSG00000056097	-0.3056733059554155	3.154182245107401e-20	6.48980855527964e-20	Inf
ENSG00000056277	0.11146769004958448	0.0038965894479406514	0.0046501334525435	5.3661983813647725
ENSG00000056487	-2.610862816785634	6.133391008671879e-69	6.224991123300457e-68	Inf
ENSG00000056558	0.7255182414687641	6.456650754380543e-34	1.9585360160631768e-33	Inf
ENSG00000056586	-0.46202186742709045	3.622129517518914e-36	1.1691457041506726e-35	Inf
ENSG00000056736	-0.8266028390134161	2.969265777551548e-11	4.7160117666633307e-11	23.777471548650674
ENSG00000056972	1.188890532373493	1.5127611137834902e-54	8.94926868545837e-54	Inf
ENSG00000056998	-2.4226104904649737	8.801894512534369e-45	3.696161161159515e-44	Inf
ENSG00000057019	-0.11587898543234494	0.13740334827389258	0.14968264829997247	1.7370922598582608
ENSG00000057252	0.34146653729605286	2.8029575430054576e-15	5.0039664542927994e-15	32.930138079906776
ENSG00000057294	-0.014010979202306633	0.8860777016900789	0.892535036719688	-2.1169008982426076
ENSG00000057468	2.1737979193081802	7.026209650842957e-53	3.893900081727783e-52	Inf
ENSG00000057593	-2.411735576311231	2.7803232687280886e-48	1.3144078989262357e-47	Inf
ENSG00000057608	0.4234209295815052	7.45222434341886e-24	1.687667023620683e-23	Inf
ENSG00000057657	2.9363212480349903	3.157903922694204e-109	2.3845098601454844e-107	Inf
ENSG00000057663	-0.22174046374198458	2.327858755291957e-15	4.1681168403569905e-15	33.09921440995071
ENSG00000057704	0.358194215964915	1.663244511909383e-9	2.510644885630915e-9	19.802726176371173
ENSG00000057757	-0.18574255143671278	3.76309565343862e-13	6.304035549258822e-13	28.092446232643553
ENSG00000057935	0.1599559829939363	7.130450620541247e-7	9.86995244174045e-7	13.828599628967527
ENSG00000058056	-0.6108902722203648	1.7260476085022734e-18	3.3787609811176284e-18	Inf
ENSG00000058063	-0.05381246610103596	0.13291390776865394	0.14499537393530507	1.774405041506919
ENSG00000058085	-3.1136592073368368	8.474132488659297e-44	3.4441340864698017e-43	Inf
ENSG00000058091	0.07643556092710374	0.24250035396856376	0.2591861581407126	1.050202807355379
ENSG00000058262	0.3150371037738475	1.3207850194859043e-18	2.5932350629366916e-18	Inf
ENSG00000058272	0.4900735810293555	7.057837148068091e-29	1.8435830218608355e-28	Inf
ENSG00000058335	0.0716272244540312	0.49854579220545536	0.5174546182303027	-0.06984685521585936
ENSG00000058404	-1.2750097322704423	2.856322241602706e-15	5.096446314466703e-15	32.908159173188004
ENSG00000058453	0.6936413671958662	3.111534084395423e-43	1.2411132530322659e-42	Inf
ENSG00000058600	0.02430870171498754	0.37495200171678245	0.39424104873650867	0.429519615696552
ENSG00000058668	0.9836656585073107	1.5820933056823356e-47	7.295431669685862e-47	Inf
ENSG00000058673	0.019944152522526855	0.5022367671090581	0.5209871952902586	-0.08399813504906942
ENSG00000058729	0.3690769716223612	5.237097105729095e-20	1.0703891452937536e-19	Inf
ENSG00000058799	-0.16848616349641193	3.283199790423871e-8	4.762873661995315e-8	16.85982949970781
ENSG00000058804	-0.3241581746088267	3.997823123410015e-16	7.324701768458476e-16	34.790890420621785
ENSG00000058866	1.121976515825621	3.877042432016452e-24	8.837814404778245e-24	Inf
ENSG00000059122	0.3587094802704125	2.476261519473734e-18	4.825307692068889e-18	Inf
ENSG00000059145	0.47123979549873546	1.527087069179701e-25	3.6201729794071113e-25	Inf
ENSG00000059377	2.2671257161531706	9.415481558553428e-111	7.909378301265138e-109	Inf
ENSG00000059378	0.746525625405581	3.109376445677454e-52	1.68821337646469e-51	Inf
ENSG00000059573	0.39978818542795214	4.9867150207490984e-20	1.019597868727815e-19	Inf
ENSG00000059588	0.6650397682537423	5.374360027326491e-34	1.6338455180931048e-33	Inf
ENSG00000059691	-0.45928049124873804	8.246617754291544e-20	1.6756239637784364e-19	Inf
ENSG00000059728	0.6413812675333187	1.9383098464875846e-16	3.58230409022238e-16	35.63818828100899
ENSG00000059758	0.9829711037675765	1.4332614098403864e-66	1.3335136106387165e-65	Inf
ENSG00000059769	-0.4685828328823264	7.158232567762083e-24	1.6228909254962407e-23	Inf
ENSG00000059804	2.1820069684770345	1.2453047026642997e-55	7.612788493423811e-55	Inf
ENSG00000059915	-0.24831865027350966	6.472227891965339e-5	8.331652479712286e-5	9.392780331553862
ENSG00000060069	0.07549650856059491	0.03975969595447735	0.04487755301159346	3.0579018121900248
ENSG00000060138	2.215969995693753	4.0291507916713223e-81	7.112061624692562e-80	Inf
ENSG00000060140	-1.2712404511206126	8.121004032563207e-31	2.2366358623962496e-30	Inf
ENSG00000060237	-1.4832211654005312	2.4568471599464732e-67	2.3529757591736335e-66	Inf
ENSG00000060339	0.18571743946375996	1.2868090445528658e-5	1.704666627408808e-5	10.979538852986009
ENSG00000060491	0.6236173501394742	2.7072944540537664e-54	1.5860622322419875e-53	Inf
ENSG00000060558	1.6755075254456775	1.9443572109956676e-78	3.0144929763630553e-77	Inf
ENSG00000060566	3.8613968262856093	1.5777086554787947e-63	1.304889866676427e-62	Inf
ENSG00000060642	-0.8143376102185057	6.260492372733227e-59	4.349951918244088e-58	Inf
ENSG00000060656	0.7423684849217922	1.0106605806028986e-15	1.828494073170635e-15	33.96421184743732
ENSG00000060688	-0.4117605692876769	9.954117565716868e-24	2.2473928224922772e-23	Inf
ENSG00000060709	-3.764471166956114	1.1389698017345184e-65	1.0223774059598236e-64	Inf
ENSG00000060718	2.6085177438985476	2.1825252281970775e-31	6.124739585666609e-31	Inf
ENSG00000060749	0.0439020544924618	0.12836155237687394	0.1401698526557856	1.8138799461609518
ENSG00000060762	-2.022377271245837	1.1054289699157934e-91	3.2603158226630362e-90	Inf
ENSG00000060971	-1.536294725352591	1.469696517365306e-74	1.9222734721915108e-73	Inf
ENSG00000060982	1.7130668898344528	1.7746945879534934e-42	6.924705437684564e-42	Inf
ENSG00000061273	0.5723871264161524	3.5357362473432095e-33	1.0511822492557009e-32	Inf
ENSG00000061337	2.2290056385054795	5.805431060318892e-81	1.0137749528244232e-79	Inf
ENSG00000061455	0.1914720794660203	0.026559350702172357	0.03028616443770056	3.4663100240725293
ENSG00000061656	2.767411643611309	3.173694033916262e-128	9.243383873781113e-126	Inf
ENSG00000061676	-0.4071346556054232	2.3694749116420844e-21	5.017675384170657e-21	Inf
ENSG00000061794	-0.7271598229528019	3.9593297341088534e-61	2.980003136285897e-60	Inf
ENSG00000061918	1.5153057366527056	5.789744626673697e-61	4.329698984917377e-60	Inf
ENSG00000061936	1.0674733004910053	4.8391590126084475e-73	5.872521093425876e-72	Inf
ENSG00000061938	1.42042512999206	2.6461285579969584e-66	2.433016338088539e-65	Inf
ENSG00000061987	0.38051250590207303	2.126103169727186e-18	4.1524060230212435e-18	Inf
ENSG00000062038	-3.621956661531538	4.20782172200214e-71	4.691016560892338e-70	Inf
ENSG00000062096	-0.5879645735349286	4.431698296884344e-4	5.530298333755444e-4	7.499545426848389
ENSG00000062194	0.24124319256628582	1.2428268948113618e-13	2.1101922396807527e-13	29.18666522718846
ENSG00000062282	-1.4176956904425921	1.0123936823477947e-28	2.6339353898696015e-28	Inf
ENSG00000062370	-0.8295052382303941	9.322367181556445e-44	3.782283799283224e-43	Inf
ENSG00000062485	-0.2951962004943485	1.0715119793020403e-23	2.417534981659466e-23	Inf
ENSG00000062524	-1.8556285871434737	5.492768816146699e-38	1.865619729099389e-37	Inf
ENSG00000062582	-0.25495450712904405	6.5849713634435e-11	1.0359880673074514e-10	22.990495405677503
ENSG00000062598	-0.25133356604856905	8.655879257671933e-14	1.4773690947324115e-13	29.54311475128184
ENSG00000062650	-0.12184284232978633	1.997119943137309e-5	2.624528746480502e-5	10.547997864563541
ENSG00000062716	1.8252511007318024	4.116160738567016e-70	4.3993828077344713e-69	Inf
ENSG00000062725	-0.18487433776437606	1.5370634129825164e-7	2.1795778356585674e-7	15.338964228167253
ENSG00000062822	0.5256353707861355	4.360908133967063e-35	1.3623139564260257e-34	Inf
ENSG00000063046	0.15815345684415785	7.674912976899416e-4	9.481732362765451e-4	6.960024710678779
ENSG00000063127	-1.3635082132271172	4.800748516450244e-21	1.0079904541592207e-20	Inf
ENSG00000063169	0.47671104151715876	4.298447059819383e-28	1.095946092631767e-27	Inf
ENSG00000063176	-1.3825743292692902	1.732137496230825e-97	7.098282051136873e-96	Inf
ENSG00000063177	0.5641615122261106	4.13289454332251e-40	1.4982776172836217e-39	Inf
ENSG00000063180	-0.8111502371894891	2.4479825648919087e-42	9.497287258179598e-42	Inf
ENSG00000063241	0.05249094379392495	0.15814811740888618	0.17166217189797242	1.5738926475937758
ENSG00000063244	-0.09780670850809792	3.5249784412875096e-4	4.4156988001074716e-4	7.7247326044242275
ENSG00000063245	-0.16307360504872506	7.014811576791652e-6	9.377998099792774e-6	11.577134861883682
ENSG00000063322	-0.22040636085994264	6.169439948659449e-22	1.3267875206043724e-21	Inf
ENSG00000063438	1.4254338712668988	9.4434669603647e-21	1.9690992856500672e-20	Inf
ENSG00000063587	-0.4151881868685287	1.6462137611930967e-20	3.415563725360566e-20	Inf
ENSG00000063601	0.17435881431335584	1.9013327893767614e-5	2.501269381733746e-5	10.59610209625688
ENSG00000063660	-0.06016543735554567	0.3606361498536895	0.3798989604155316	0.48997710811205836
ENSG00000063761	-0.519249674723488	3.846373218455517e-27	9.536994100487912e-27	Inf
ENSG00000063854	-0.7030955287848727	1.0986633999107692e-42	4.323088070577719e-42	Inf
ENSG00000063978	0.2007371966731679	1.8399368389986885e-9	2.7745349338081184e-9	19.702782691960785
ENSG00000064012	0.8744319944595316	9.19316283679584e-53	5.0689819428039275e-52	Inf
ENSG00000064042	-0.8484037476417388	5.592694920307357e-26	1.3414243257384264e-25	Inf
ENSG00000064102	0.7236303524289933	2.9560088159183805e-44	1.2202607893603844e-43	Inf
ENSG00000064115	-0.1650122192652067	0.010873419433460622	0.012682027385565127	4.354806323574655
ENSG00000064195	-2.390632098035155	3.5453707565756712e-37	1.1808249344445415e-36	Inf
ENSG00000064199	-0.9348317363296181	1.5960520801566015e-41	6.017477907386539e-41	Inf
ENSG00000064201	1.7202086962618617	1.4216097876420615e-53	8.0704683732829875e-53	Inf
ENSG00000064205	2.5235791485575363	5.084233345113792e-29	1.33318080158852e-28	Inf
ENSG00000064225	-1.6953745665583584	1.440446602498844e-40	5.2866075802781605e-40	Inf
ENSG00000064270	-2.939565037469618	1.1190442333091656e-57	7.398302166709563e-57	Inf
ENSG00000064300	1.2963523970563144	4.8830126769559396e-23	1.081210110794887e-22	Inf
ENSG00000064309	2.530563941352924	1.0865838159328847e-57	7.186610720951074e-57	Inf
ENSG00000064313	-0.09721965945750652	0.030898440304854762	0.03510159235022506	3.3137763232040163
ENSG00000064393	-0.184452590240624	0.0027105302207674335	0.003260472593901972	5.722617327139025
ENSG00000064419	-0.019381914342340496	0.5403332324839931	0.5584459173571971	-0.23485726825764797
ENSG00000064489	0.7167648111904129	4.89871119255741e-19	9.72349757218101e-19	Inf
ENSG00000064490	0.1613384688368025	8.61295966827752e-11	1.3510037717792496e-10	22.725003092656646
ENSG00000064545	0.11089270758409171	8.241551396865126e-4	0.0010163292248818252	6.89054109603991
ENSG00000064547	0.2603395431145977	1.5212787490153908e-10	2.3711827595987214e-10	22.16246183764808
ENSG00000064601	-0.3440318789482344	3.8937303651811405e-20	7.990279599409211e-20	Inf
ENSG00000064607	-0.4248031098588021	3.781539594528304e-23	8.401704234676017e-23	Inf
ENSG00000064651	-0.32952674411792066	9.772524782069229e-7	1.3459709440596952e-6	13.518393567902349
ENSG00000064652	0.11820106051056653	0.0034404964682507376	0.004116682370858303	5.488582510565144
ENSG00000064655	-0.8338489690233517	9.710039448643433e-12	1.565856668057884e-11	24.880001752589692
ENSG00000064666	-0.6071335504946423	6.73750618277198e-20	1.3727511035729043e-19	Inf
ENSG00000064687	-0.07339347551535678	0.2024789077070471	0.21802541656446411	1.2772105922782346
ENSG00000064692	-0.8446776042245773	2.5340744122510597e-13	4.2661801882550353e-13	28.48279197911183
ENSG00000064703	-0.0186512143801646	0.5628187688678599	0.5803612644771319	-0.3242565918096224
ENSG00000064726	-0.5486533181616482	9.693323571775038e-51	4.995200867477121e-50	Inf
ENSG00000064763	1.2895337786895786	6.533175490197396e-57	4.196774015168158e-56	Inf
ENSG00000064787	-2.527654023582361	2.172691527306556e-33	6.493787577491283e-33	Inf
ENSG00000064886	2.1019748274771164	9.133083810402284e-39	3.173425584739268e-38	Inf
ENSG00000064932	1.4007774695109816	1.770351581634799e-66	1.6396612320535816e-65	Inf
ENSG00000064933	0.47747374820753957	1.1888063383833216e-26	2.907833140226751e-26	Inf
ENSG00000064961	-0.12236446012013263	5.9757149773974234e-6	8.008538313997697e-6	11.734994287618198
ENSG00000064989	1.0868228605932728	4.939698359884097e-43	1.959778162240565e-42	Inf
ENSG00000064995	0.4326899037093333	2.234970597284839e-32	6.474666153057855e-32	Inf
ENSG00000064999	-0.3946371688717838	1.983353325680778e-20	4.104617782242544e-20	Inf
ENSG00000065000	-0.2919206546222346	6.604380425216026e-16	1.2020694647391293e-15	34.33890529687873
ENSG00000065029	-0.15510155049819868	1.4872709292896347e-7	2.109154756691935e-7	15.371808162195014
ENSG00000065054	-0.5963412377287887	9.222549341178258e-22	1.9747903341816648e-21	Inf
ENSG00000065057	-0.1981525660987101	5.473510642161745e-9	8.13421034839709e-9	18.62718716656899
ENSG00000065060	-0.2666038828097715	9.162323802956547e-9	1.3526203948789037e-8	18.118636987145543
ENSG00000065135	0.07891364280470421	0.012620352095696154	0.014666045078789047	4.207445660879592
ENSG00000065150	-0.2542745979931164	4.755736971688375e-10	7.303085397630863e-10	21.037553942463617
ENSG00000065154	-1.367829345704542	2.960237574123544e-65	2.6083995048057808e-64	Inf
ENSG00000065183	0.03885921903038262	0.28520915232767424	0.3031845971755437	0.8321786787751508
ENSG00000065243	0.03419761358045093	0.30687472959311907	0.3254520345707635	0.7288276941299949
ENSG00000065268	-0.12910353292048193	0.008100520284513368	0.0095097880832371	4.64587839139017
ENSG00000065308	0.12378677421196926	0.007646440677736126	0.008993542038932444	4.7022142823759285
ENSG00000065320	-1.392797144871221	1.4042112950351477e-33	4.217029317257091e-33	Inf
ENSG00000065325	0.29860729579691253	0.033323218405181626	0.03778458496913327	3.2373371353458813
ENSG00000065328	2.521790548154493	2.0267703033332237e-84	4.08610922711556e-83	Inf
ENSG00000065357	0.8713648050292414	4.5374943025953043e-64	3.8365231765334065e-63	Inf
ENSG00000065361	0.6240297783207341	1.158748849492443e-13	1.9698971998354956e-13	29.25580840680738
ENSG00000065413	1.0027272795680462	4.0583593444569963e-69	4.160392263236556e-68	Inf
ENSG00000065427	0.06562975225291286	0.007631426225546541	0.008976529766238575	4.7041248500921835
ENSG00000065457	-0.7008312689981689	4.392302300565259e-46	1.925247259398532e-45	Inf
ENSG00000065485	2.2118261037681415	5.642754530664366e-82	1.0340823190464697e-80	Inf
ENSG00000065491	0.23483983005117556	6.357803912605034e-9	9.430318462585314e-9	18.479335965263797
ENSG00000065518	-0.002479196032072953	0.9330545126918434	0.9370186011947519	-2.6998637081684067
ENSG00000065526	0.06838942793028326	0.05720156556854544	0.0639669204266696	2.6832847358736944
ENSG00000065534	-0.18512764920125935	0.005331762208974155	0.006319383884046834	5.057794126565137
ENSG00000065548	-0.3452244255679303	5.390009807604067e-28	1.3680525982263045e-27	Inf
ENSG00000065559	-0.07055125630999186	0.06052703029768412	0.06755600247418243	2.6248521732620937
ENSG00000065600	-0.6424446675484013	4.675986464094606e-22	1.0088007834574474e-21	Inf
ENSG00000065609	-0.18596912675063412	0.30690654663361483	0.32546461479806615	0.7287703902119949
ENSG00000065613	-0.6336613312406378	5.241149327283864e-34	1.59423993897799e-33	Inf
ENSG00000065615	0.28478675850568586	5.126273621787956e-14	8.823292820954153e-14	30.05845845502268
ENSG00000065618	-0.05267226159561673	0.7252411849339797	0.7389694337648035	-1.0406190459976064
ENSG00000065621	-3.3588357259477877	8.078605720590204e-47	3.627810002831119e-46	Inf
ENSG00000065665	0.32159199067075545	5.879597069573838e-13	9.779342056368478e-13	27.653384891273607
ENSG00000065675	-1.9130302495690354	1.5427730369311433e-46	6.8656557250605585e-46	Inf
ENSG00000065717	-1.2280088865351353	4.903013850273819e-61	3.673319058243729e-60	Inf
ENSG00000065802	-0.7580062983913284	1.773673030901892e-41	6.6717267375484e-41	Inf
ENSG00000065809	-0.7572262240447737	5.180336579510077e-26	1.2437993465598315e-25	Inf
ENSG00000065833	0.577965477508236	2.761521817842094e-13	4.64190671431563e-13	28.398494838320072
ENSG00000065882	-1.0542934793605756	8.926451036878519e-77	1.2999144322454343e-75	Inf
ENSG00000065883	0.5625913693564307	1.5313228394755142e-50	7.819622890371208e-50	Inf
ENSG00000065911	1.1061965928731743	1.2746420439079023e-34	3.936643010062088e-34	Inf
ENSG00000065923	-0.2884879122768242	3.6531237603337734e-5	4.747983786042222e-5	9.95515792216533
ENSG00000065970	0.22749402185626297	1.1641223226911148e-12	1.9242763842193252e-12	26.976490786815376
ENSG00000065978	0.17238952662020351	1.6966483387240297e-4	2.1499754801172346e-4	8.444668913835155
ENSG00000065989	0.4759524147269498	1.2856361410568984e-17	2.4521957035011126e-17	Inf
ENSG00000066027	-0.6110492907830697	1.6400544518353315e-35	5.181962051420817e-35	Inf
ENSG00000066032	-0.2817666917400374	0.005166052970625483	0.006126986907424492	5.088906348191774
ENSG00000066044	-0.08798189893361659	1.731418301397998e-4	2.1935243510798002e-4	8.42461145244497
ENSG00000066056	0.09479643306619547	0.051063632060609744	0.0572758296477921	2.8008950239950434
ENSG00000066084	0.5137805765529027	7.376200674578713e-31	2.0352873118318185e-30	Inf
ENSG00000066117	-0.01504124215490066	0.5388094091123483	0.5570121989365786	-0.2290449082672311
ENSG00000066135	-0.17670737528588115	4.1588950555864055e-8	6.012371774207966e-8	16.62686137449211
ENSG00000066136	0.0681955842301535	0.014238376313256633	0.016494631555452496	4.0880881286343875
ENSG00000066185	-1.8372727615803746	2.078427938093566e-60	1.520823672961241e-59	Inf
ENSG00000066230	-5.478215078192873	5.098077526469783e-64	4.294919651690194e-63	Inf
ENSG00000066248	0.8385734351639733	4.85078091186326e-11	7.665559216402458e-11	23.291698835029546
ENSG00000066279	2.8212924944954	2.2848368840268353e-91	6.6073917692336325e-90	Inf
ENSG00000066294	3.254006332633228	5.559736908976824e-133	2.3862976048792634e-130	Inf
ENSG00000066322	-0.21277493811853251	9.273496920598215e-13	1.5363203125947882e-12	27.20162685961681
ENSG00000066336	2.181185477311816	8.958302441085932e-109	6.58152760423926e-107	Inf
ENSG00000066379	0.24076664382215052	1.7202365863704824e-14	3.0030031813874094e-14	31.138378610678696
ENSG00000066382	-2.629466541124214	2.6758331820411643e-83	5.170952511740686e-82	Inf
ENSG00000066405	0.10767842437894669	0.15155399624810426	0.16473480032033191	1.6234123687627184
ENSG00000066422	-0.02352446617495184	0.43928324852035194	0.4584534030820924	0.16657045681019123
ENSG00000066427	0.1243763400004628	1.0303330297617286e-5	1.3701371149950098e-5	11.198000944733337
ENSG00000066455	0.21230490412368092	2.8986460038555732e-8	4.2132533930027986e-8	16.98244557569521
ENSG00000066468	-1.635388379567533	3.3097796707154205e-34	1.012425101826116e-33	Inf
ENSG00000066557	0.05699678304248652	0.11699570061217106	0.12815311463965817	1.9173880611530683
ENSG00000066583	-1.0000339569945278	2.0035908969259922e-48	9.510642470565463e-48	Inf
ENSG00000066629	0.3274831593279203	3.9180703499857314e-13	6.558937432850999e-13	28.052737926025173
ENSG00000066651	0.48572565251075267	1.329875806277403e-27	3.340562821559286e-27	Inf
ENSG00000066654	-0.2576286100599993	3.861111896261615e-18	7.480073052384718e-18	Inf
ENSG00000066697	0.4868882266632239	3.847665874254641e-24	8.772075818995415e-24	Inf
ENSG00000066735	-1.0866606195830113	9.16961595074951e-16	1.6606310921244116e-15	34.02875036857489
ENSG00000066739	-0.3921023324449154	8.531078807323408e-16	1.5468804374368514e-15	34.09774324006184
ENSG00000066777	-0.9253710057103179	2.00909690442777e-59	1.4265725081069626e-58	Inf
ENSG00000066813	0.4945982946178014	2.634348628244497e-4	3.3150394357432097e-4	8.011539293354273
ENSG00000066827	-0.1467533883570817	0.011087087348636714	0.012923841813626701	4.335673389590362
ENSG00000066855	-0.22806737473994487	2.043928882584633e-5	2.6851776137700656e-5	10.525151736680547
ENSG00000066923	0.9777858786172798	1.0018338136739167e-41	3.806175052648866e-41	Inf
ENSG00000066926	-2.0969191466154453	1.1651900016180481e-87	2.7947424891750536e-86	Inf
ENSG00000066933	-0.08973091316460353	0.03441857477879755	0.03899735704356985	3.204483283461627
ENSG00000067048	-0.9650560944724605	8.180840816839003e-13	1.3566803632195642e-12	27.325971336950158
ENSG00000067057	2.2851689348364044	1.0905956212758508e-94	3.850133026625352e-93	Inf
ENSG00000067064	-1.1203000369783664	1.4255818293988182e-95	5.26046145644677e-94	Inf
ENSG00000067066	0.8904815727454921	7.567053829915433e-57	4.851361948345939e-56	Inf
ENSG00000067082	0.06066913103690114	0.28289838844023024	0.3008066181276586	0.8434597654231432
ENSG00000067113	0.8417174655127788	6.467210276315311e-28	1.6384001181531955e-27	Inf
ENSG00000067141	5.921272930524557e-4	0.9926098437749238	0.9929751319902482	-4.951249194022775
ENSG00000067167	0.5041866595510947	2.9075762776917093e-16	5.344592481590418e-16	35.127362657243
ENSG00000067177	0.6318436702545116	2.1612226280918295e-6	2.9411381780707335e-6	12.736710974975786
ENSG00000067182	0.8358802163502418	4.995466931704109e-53	2.7845545337010943e-52	Inf
ENSG00000067191	0.8358698525400293	2.474531973467228e-32	7.157229382381714e-32	Inf
ENSG00000067208	-0.10547860522663324	0.003160262433783801	0.0037874847744150046	5.572258452654139
ENSG00000067221	0.39432393531985094	5.6340667388197625e-22	1.2121307018882775e-21	Inf
ENSG00000067225	0.5492672525987741	4.199557652778945e-30	1.1351472541734272e-29	Inf
ENSG00000067248	-0.7055404411993556	1.9603397335706233e-48	9.310757441624015e-48	Inf
ENSG00000067334	-0.0828127137742731	0.0027330055260204353	0.003285569405866684	5.714924328206358
ENSG00000067365	0.5811750102372953	1.0403527751934997e-43	4.212550586744285e-43	Inf
ENSG00000067369	-0.4044150002204847	3.069627900221064e-22	6.65324000699077e-22	Inf
ENSG00000067445	-0.44440622487911835	1.337828430762876e-8	1.9661183731971984e-8	17.744619496793156
ENSG00000067533	-0.14350982562415926	0.00665905669500917	0.007857706171002718	4.838371810259541
ENSG00000067560	-0.35763331764107803	1.687664676746871e-24	3.878513580067841e-24	Inf
ENSG00000067596	-0.3543588192645451	4.451047321816257e-40	1.6128989517623453e-39	Inf
ENSG00000067606	-0.9719147091277266	7.824250816744045e-46	3.404843405045234e-45	Inf
ENSG00000067646	-0.8218311023715525	3.939266075112672e-13	6.593742783773366e-13	28.04750452166058
ENSG00000067704	-0.3403554828854078	2.6550216589384646e-14	4.6062550002432036e-14	30.70852204944636
ENSG00000067715	-1.7310779987812628	1.7983769964691403e-31	5.054545719871046e-31	Inf
ENSG00000067798	0.8800689325191604	8.093044942746345e-17	1.5114801673673752e-16	36.7368005696771
ENSG00000067829	-0.5419812350081011	3.814221693416382e-39	1.340731806457353e-38	Inf
ENSG00000067836	-0.7435306738404768	1.0623425578470538e-42	4.181179323958844e-42	Inf
ENSG00000067840	0.07284452054777447	0.30462494326111184	0.32317112167222156	0.7392365049125559
ENSG00000067842	-2.732595972495883	1.00915053149744e-39	3.6190072930350146e-39	Inf
ENSG00000067900	0.09572730829664632	0.007467653233307275	0.008788435559169892	4.7254912811180745
ENSG00000067955	1.051242714533621	4.631289327363248e-71	5.149034010176863e-70	Inf
ENSG00000067992	-0.17633608672330894	9.212206491062163e-4	0.0011330298459333676	6.781726282678896
ENSG00000068001	-0.2741544882160297	6.305251715881646e-11	9.924595202280414e-11	23.033420055578226
ENSG00000068024	-0.18788695553553109	5.78277376249796e-6	7.754422434131524e-6	11.767239486230654
ENSG00000068028	0.3162621181610528	8.456068394884099e-14	1.4435678827774717e-13	29.56668102622733
ENSG00000068078	-1.4797911670900599	2.2115927129671477e-40	8.082248968965758e-40	Inf
ENSG00000068079	0.45355259804696124	1.3229869500140929e-25	3.1404332927856e-25	Inf
ENSG00000068097	0.16407888179400185	5.6278180567918906e-5	7.265293058910538e-5	9.529744174731709
ENSG00000068120	-0.6060724718391025	2.949254812878652e-53	1.6558466780740382e-52	Inf
ENSG00000068137	0.42525942664009603	6.845574714832846e-26	1.6375964153552907e-25	Inf
ENSG00000068305	0.19372745715598702	1.558708127904574e-5	2.0585044183096035e-5	10.790925171114155
ENSG00000068308	0.010815144958404035	0.6866284820576867	0.7012028390433204	-0.8530322501443407
ENSG00000068323	-0.09251820721199018	4.34628470565469e-4	5.426202047552664e-4	7.518558154031791
ENSG00000068354	0.14127289299263818	5.416553479449045e-6	7.272307149309674e-6	11.83142969238618
ENSG00000068366	-1.6539640674383453	3.633111040313402e-75	4.885081703834426e-74	Inf
ENSG00000068383	-0.21614775622512195	1.1863017251122106e-9	1.799031253982348e-9	20.13601750551109
ENSG00000068394	-0.34953547246488414	7.386618235327216e-28	1.8687101507396755e-27	Inf
ENSG00000068400	0.27889668427039255	7.754226465021194e-19	1.5307605137314895e-18	Inf
ENSG00000068438	-9.375218626376819e-4	0.9718007760816414	0.9737111842911641	-3.6119711437851487
ENSG00000068489	2.102295542388925	3.425575264666326e-66	3.126532320464901e-65	Inf
ENSG00000068615	0.21269680004793584	0.05010272937801486	0.05623670195825631	2.820305787599851
ENSG00000068650	1.3139239866654058	9.273431993435835e-53	5.109786345031705e-52	Inf
ENSG00000068654	-0.20846060461529767	1.519657714580486e-8	2.2299250854527872e-8	17.618712729110506
ENSG00000068697	-0.21068773751703926	1.541234154574175e-5	2.0357571316087458e-5	10.802037302645601
ENSG00000068724	0.47518670791838546	1.8973844198840853e-19	3.8181788881319466e-19	Inf
ENSG00000068745	-0.12731258431880116	2.2796983518323375e-4	2.876296133548807e-4	8.15354929927243
ENSG00000068781	0.8096730920243393	9.537229680642112e-6	1.2697103590831184e-5	11.274123957037503
ENSG00000068784	0.23954509361350296	1.6488629565053665e-14	2.880564997922293e-14	31.179972507977535
ENSG00000068796	0.7179992592985899	2.2049217185152305e-19	4.425581248951934e-19	Inf
ENSG00000068831	0.6536060358660385	1.1199295334002934e-37	3.781791033076353e-37	Inf
ENSG00000068878	0.09202734847256674	0.01190871965234633	0.013855843738747943	4.265095472779539
ENSG00000068885	0.06686900312038677	0.1835568844688882	0.19842343489445696	1.396177187452541
ENSG00000068903	0.3266376549177976	2.790381954433073e-25	6.563474138564093e-25	Inf
ENSG00000068912	0.1389725339667735	7.163342066080902e-6	9.571858847925572e-6	11.55667356246794
ENSG00000068971	-0.06700713968610095	0.09202047202856878	0.10154627190703362	2.180160630378476
ENSG00000068976	0.20778506964181337	0.01829762541579837	0.02106991460969157	3.838614050558473
ENSG00000069011	1.5295907458065072	2.00020955525579e-12	3.2916373571003867e-12	26.43965062114867
ENSG00000069018	-0.4365630052823338	8.391161288218867e-5	1.0757729964694994e-4	9.137193319231297
ENSG00000069020	0.6218102107580619	1.8625488628868795e-19	3.7490030795612745e-19	Inf
ENSG00000069122	-0.6153819223519856	6.8786504582950545e-18	1.3230045869668908e-17	Inf
ENSG00000069188	-0.07804588734560801	0.49579417310095586	0.5148279724502827	-0.05932928675827213
ENSG00000069206	-0.3873861027297638	0.0019993445187617663	0.002421063857821992	6.021124225371814
ENSG00000069248	-0.30825005702800945	5.936714659052761e-16	1.0823587758679917e-15	34.43421547668306
ENSG00000069275	-0.30110253062960657	1.9285835292661349e-10	2.9965892504840107e-10	21.928376073240425
ENSG00000069329	-0.03478299885905309	0.32557680665119126	0.34441287563114087	0.6436900496717305
ENSG00000069345	-0.16792321471671331	2.35233003567684e-11	3.7496582175419525e-11	24.006771882815325
ENSG00000069399	0.7258598994734295	1.561577778366958e-17	2.969145904076135e-17	Inf
ENSG00000069424	0.964109956719048	1.4457693459184828e-31	4.078259777227681e-31	Inf
ENSG00000069431	0.2562277957946886	0.007886419311212464	0.009265775750315177	4.672118723551132
ENSG00000069493	2.5391732219151915	2.0901271526813795e-110	1.704498693011665e-108	Inf
ENSG00000069509	-0.1131229587595282	0.004532896442179689	0.0053889890642139174	5.217993907267006
ENSG00000069535	0.952538967120115	6.36394150214383e-19	1.2590476212999256e-18	Inf
ENSG00000069667	0.6087406482218514	6.403867423768176e-30	1.721560535382544e-29	Inf
ENSG00000069696	1.9486389519339493	5.629520728490574e-42	2.155339978443222e-41	Inf
ENSG00000069702	-1.6346964393902197	2.59601982077337e-65	2.2998958868448484e-64	Inf
ENSG00000069812	-0.4921351433322412	3.3343918068655734e-4	4.183379259229039e-4	7.778802591371266
ENSG00000069849	-0.6985493278114342	1.9523230325902243e-35	6.151929803235424e-35	Inf
ENSG00000069869	0.9315396942356966	5.09505710956633e-28	1.2943984650627232e-27	Inf
ENSG00000069943	0.23057953842036405	9.049155074433523e-8	1.29398316030169e-7	15.860370338995798
ENSG00000069956	0.2528384013686102	1.4543222967750858e-7	2.0629671821535616e-7	15.393950118291501
ENSG00000069966	-0.9979232805364724	4.5194897776157065e-55	2.7140235004754113e-54	Inf
ENSG00000069974	0.18609149297297567	7.303357972285183e-5	9.38378513691282e-5	9.273848408374612
ENSG00000069998	0.08755823042460954	0.010363921691633603	0.012096433575965654	4.402674424781575
ENSG00000070010	0.3431530488132869	1.466755072237723e-29	3.902573446687971e-29	Inf
ENSG00000070018	-0.9856925254835883	1.021553184050026e-35	3.2472290843609286e-35	Inf
ENSG00000070019	-0.7390186637805235	6.388060358063907e-17	1.1962028064296479e-16	36.7368005696771
ENSG00000070047	0.36881019340665544	1.1632271985618015e-21	2.483601990907577e-21	Inf
ENSG00000070061	-0.4098993241267489	2.525033062916673e-19	5.054404670614989e-19	Inf
ENSG00000070081	1.1327951763180562	5.553939846956807e-55	3.329098085404833e-54	Inf
ENSG00000070087	-1.8043049744553157	1.7289151473279345e-40	6.33391870011649e-40	Inf
ENSG00000070159	-1.727829533526819	7.384691025648143e-76	1.0250579627942231e-74	Inf
ENSG00000070182	-2.575924610847979	5.744724711719904e-67	5.412851533688714e-66	Inf
ENSG00000070190	0.8110833948817701	4.153537977261828e-28	1.0593307960772541e-27	Inf
ENSG00000070193	-2.8796375476829663	2.3321668188696212e-67	2.2361928757062626e-66	Inf
ENSG00000070214	-0.47609542528874876	1.6719179222572372e-19	3.370285664567487e-19	Inf
ENSG00000070269	-0.43573492902176453	4.705803345072688e-22	1.0149649901895734e-21	Inf
ENSG00000070366	-0.49541041846624656	4.2144671940515265e-42	1.6211783003533113e-41	Inf
ENSG00000070367	0.01845585423209689	0.6302285261268901	0.6461139770651566	-0.6020010311251641
ENSG00000070371	0.7448692597679277	6.61592229684274e-27	1.629995357424548e-26	Inf
ENSG00000070404	1.1303932239399361	6.551487639182132e-32	1.8664587492587e-31	Inf
ENSG00000070413	0.1150492997865068	0.004071142170570468	0.004852051794081428	5.323489751954421
ENSG00000070423	0.5867726428507207	8.328721667149575e-41	3.0698632856770526e-40	Inf
ENSG00000070444	0.4353924636957088	4.561969786858747e-28	1.161863323292726e-27	Inf
ENSG00000070476	-0.02541493321577704	0.5030057802031602	0.5217185548561871	-0.08692891894741744
ENSG00000070495	0.40511979419131583	1.7948864870654382e-19	3.6150405784190294e-19	Inf
ENSG00000070501	-0.1938974449536321	5.996717400232621e-7	8.328916017865456e-7	13.998361500248937
ENSG00000070526	-0.6444757197774876	1.4197413884397998e-6	1.946698784821617e-6	13.149373604166948
ENSG00000070540	-0.0816546752169827	0.06798267539341758	0.07562904547211247	2.5032730482486922
ENSG00000070601	-1.1278113815025392	1.121722520067786e-16	2.087074412765867e-16	36.043653389117154
ENSG00000070610	-0.7520912126144779	1.094529192072228e-59	7.83315977301362e-59	Inf
ENSG00000070614	0.1347200982850031	0.007747028220421414	0.009107909628420188	4.689462412833678
ENSG00000070669	0.9254741120716112	8.051600648784497e-28	2.0350473668320958e-27	Inf
ENSG00000070718	-0.11040350489783227	0.009096780305368717	0.0106487107428812	4.531610637152128
ENSG00000070729	-0.7823364449938587	1.8247838189875165e-14	3.183806599025074e-14	31.07731835391745
ENSG00000070731	-2.4155349467383234	7.752223705870957e-52	4.150977302782511e-51	Inf
ENSG00000070748	0.5544970428829123	3.2789811612592162e-6	4.433774062355979e-6	12.32625497000396
ENSG00000070756	1.014802169847948	1.691682820190921e-52	9.258841207152323e-52	Inf
ENSG00000070759	-0.0802166185945424	0.08259942347583583	0.09142834047444061	2.2963182602392127
ENSG00000070761	0.16968066172429458	2.498516694101424e-9	3.7561809642173674e-09	19.399863104246442
ENSG00000070770	0.5908113159579047	2.2703957054810545e-46	1.0043437471222131e-45	Inf
ENSG00000070778	-1.197458853057121	6.09645786484315e-67	5.734326861337473e-66	Inf
ENSG00000070785	0.07225243272680766	0.051979401740338944	0.0582669444938095	2.782686911107476
ENSG00000070808	-2.1920487936644304	1.739845792475061e-45	7.483355716051752e-45	Inf
ENSG00000070814	0.5700178204887577	5.430463896851335e-31	1.5057950723843126e-30	Inf
ENSG00000070831	0.006149453842813061	0.8437561761250866	0.8528546871963412	-1.757168557006902
ENSG00000070882	-0.21429864566662102	7.348871524996532e-5	9.441519856060925e-5	9.26771407641528
ENSG00000070915	-8.180736320015182	1.826047818246411e-122	3.7228549894498706e-120	Inf
ENSG00000070950	0.547311525227927	7.59734662122658e-43	2.998855842018527e-42	Inf
ENSG00000070961	-0.3959252732460946	1.829558717078851e-14	3.191796200187834e-14	31.07731835391745
ENSG00000071051	1.142496253113751	4.287071022619126e-49	2.0736099756499984e-48	Inf
ENSG00000071054	1.8102293608794984	2.7253207550023146e-111	2.389783952370309e-109	Inf
ENSG00000071073	-0.784266369126229	1.365298569025704e-36	4.455386086596485e-36	Inf
ENSG00000071082	0.839698730658781	1.1744466190766435e-44	4.909078512849835e-44	Inf
ENSG00000071127	-0.4651029065721375	3.5689221502200277e-28	9.116541937367056e-28	Inf
ENSG00000071189	-0.2706352070563657	4.002632716909832e-14	6.908247578074005e-14	30.303860476937853
ENSG00000071205	0.801768006012835	7.944203660081084e-41	2.930784023884245e-40	Inf
ENSG00000071242	-0.08272639251834636	0.06342385544203771	0.0706876508309167	2.5761740155088977
ENSG00000071243	0.2069306018036652	1.9225241761579083e-9	2.89826872290743e-9	19.659152262869295
ENSG00000071246	1.8424733713554995	1.1147981204743165e-91	3.2820139611798015e-90	Inf
ENSG00000071282	-0.1422444138058811	0.0385198755298114	0.0434992155294069	3.0905387049016677
ENSG00000071462	-0.10271427266978403	0.0038626621313995932	0.004610319748490843	5.3748370845693305
ENSG00000071537	-0.22148815860844842	9.450315618476583e-8	1.3503999276095414e-7	15.817694724794269
ENSG00000071539	1.484836540472885	9.89680228011859e-59	6.813712333842727e-58	Inf
ENSG00000071553	-0.6015394625193508	9.145646010445104e-58	6.063637659770717e-57	Inf
ENSG00000071564	0.42943317970043327	5.1039593183853264e-27	1.2616789403283522e-26	Inf
ENSG00000071575	0.0905735545997435	0.05811571968178694	0.06497137487216019	2.666630357615207
ENSG00000071626	0.5140544483993256	2.995088856076947e-43	1.195250776672743e-42	Inf
ENSG00000071655	0.11899074451648972	5.607026571280085e-4	6.968195929410103e-4	7.268286951879525
ENSG00000071794	-0.6623892555065369	1.4659816163843749e-24	3.3761875406988355e-24	Inf
ENSG00000071859	0.2019676318018294	1.9615973805680202e-9	2.9563531026671973e-9	19.639309402564603
ENSG00000071889	-0.09343538484218161	0.0027562711983431117	0.0033128064292539537	5.7066412790820555
ENSG00000071894	0.3337003831965756	1.9337782179310305e-12	3.183278435047952e-12	26.47312425389926
ENSG00000071909	-4.6532616190065506	8.401390691354116e-81	1.4608388291682903e-79	Inf
ENSG00000071967	-0.5461335500724211	2.421202754054206e-16	4.462630457523347e-16	35.35050620855721
ENSG00000071991	-2.0945103976180683	2.8525271862212952e-30	7.746373361183703e-30	Inf
ENSG00000071994	-0.284643374514719	7.029017376750906e-21	1.46940878511673e-20	Inf
ENSG00000072041	-1.4757604385764904	6.124247561799972e-16	1.1159253461396218e-15	34.43421547668306
ENSG00000072042	-1.0799874306425878	2.1911742188121074e-60	1.6004501347436395e-59	Inf
ENSG00000072062	-0.00689785792712454	0.7788421820193562	0.790769172605559	-1.3295680281777305
ENSG00000072071	-1.30417581664721	1.5478742376260145e-61	1.18525017913992e-60	Inf
ENSG00000072110	1.3148219305601687	1.0050513410720975e-60	7.444317608031748e-60	Inf
ENSG00000072121	0.03856824894265329	0.2481547967612168	0.26503861798018763	1.019942412766824
ENSG00000072133	-4.131900653105314	2.506921526018864e-57	1.632251101371963e-56	Inf
ENSG00000072134	0.001976483627852853	0.9515133232980124	0.9544392560264812	-3.042077533588022
ENSG00000072135	0.6118435847338336	2.5485200219717706e-45	1.0912670401249561e-44	Inf
ENSG00000072163	-0.21496888961665736	6.024829734083238e-5	7.768596170677335e-5	9.462758300949213
ENSG00000072195	-0.18891246393392244	0.07161894160824997	0.0795603417538862	2.448335695762622
ENSG00000072201	-1.5686577350937998	1.4771263747489133e-51	7.832227299140044e-51	Inf
ENSG00000072210	-1.0185578911987319	9.441076607006e-40	3.389477425935898e-39	Inf
ENSG00000072274	-0.03794754761675868	0.6742294550893732	0.6890583628364982	-0.7957207412955828
ENSG00000072310	0.9211955024635498	1.8295597766417415e-20	3.791628965314715e-20	Inf
ENSG00000072364	-0.013287666159104972	0.7231330926605407	0.7369135108586953	-1.0299876981626075
ENSG00000072401	0.07838438658162585	0.027807115685208696	0.031671372683362696	3.420158317747658
ENSG00000072415	-1.8213469407789502	1.2408382478437613e-97	5.1235624866662654e-96	Inf
ENSG00000072422	1.6417407065937555	2.4085162510402736e-46	1.0645772372484244e-45	Inf
ENSG00000072501	-0.30204339006869024	3.609493075175445e-17	6.805089822692348e-17	36.7368005696771
ENSG00000072506	-0.6384527463967334	8.341282466808209e-60	5.985319711114909e-59	Inf
ENSG00000072518	0.03507660768727574	0.19751324014114666	0.2129596712303895	1.3071766799397746
ENSG00000072571	1.17233909117425	1.4693793825585297e-47	6.785271157850969e-47	Inf
ENSG00000072609	1.2768073612575894	1.1895869295919088e-98	5.243827789633522e-97	Inf
ENSG00000072657	-1.3670062916310601	4.97578502300125e-16	9.093003218504245e-16	34.657359027997266
ENSG00000072682	1.760167468976165	6.902663025532293e-46	3.010225506589083e-45	Inf
ENSG00000072694	1.86917388433755	5.077347357426476e-49	2.4522219543863138e-48	Inf
ENSG00000072736	0.06318801316111503	0.13473129527948846	0.14688953382409473	1.75920820854513
ENSG00000072756	-1.1570888138225477	3.360778774248993e-83	6.463950684905788e-82	Inf
ENSG00000072778	-0.10263208079366098	0.009294031200752895	0.010873369836043305	4.510505696410255
ENSG00000072786	1.3442876403410697	6.936706365666066e-100	3.232505166400387e-98	Inf
ENSG00000072803	-0.36079855980947384	2.5533985995425845e-22	5.546874155372876e-22	Inf
ENSG00000072818	1.168741973164577	1.3528254910499807e-79	2.210880136174868e-78	Inf
ENSG00000072832	0.014414361873940629	0.8396591580005378	0.848976558613153	-1.7265965096061655
ENSG00000072840	-1.5474039561384654	5.231394869826195e-49	2.5251272662582197e-48	Inf
ENSG00000072849	0.15048259650654444	3.929669887829082e-8	5.686533215375063e-8	16.682579902141647
ENSG00000072858	-0.29338655101227273	1.2331303328342483e-5	1.6350179439498082e-5	11.021255335477512
ENSG00000072864	0.41104645988778143	1.507323909276141e-24	3.469929846195322e-24	Inf
ENSG00000072952	0.5199769012354267	6.777765043014688e-19	1.3396188542361797e-18	Inf
ENSG00000072954	-2.1587788409345436	9.919955529546389e-82	1.7997160699321646e-80	Inf
ENSG00000072958	0.3691122310151398	3.027963150969343e-26	7.329486344955476e-26	Inf
ENSG00000073008	-0.034200359328168874	0.46538131129055527	0.48469790467107005	0.06122750165492927
ENSG00000073050	0.28858553290717076	1.2375503507111559e-19	2.502100684281511e-19	Inf
ENSG00000073060	4.6147379231950065	3.407032440435177e-118	5.098045789311719e-116	Inf
ENSG00000073067	-0.192065545892986	0.16153794051123455	0.17527167441047337	1.5487168344271505
ENSG00000073111	0.2922822045939343	8.367979693566238e-9	1.2372563575565711e-8	18.207784422028112
ENSG00000073146	0.9739157802039781	1.4509674203399676e-15	2.614370153087149e-15	33.55874673932915
ENSG00000073150	-2.159672002615084	1.2569045522872674e-28	3.2591594988561734e-28	Inf
ENSG00000073169	-0.12848281988179389	0.0014459445264599778	0.0017619241857723	6.339585301565048
ENSG00000073282	0.42723929150542767	1.764325966971945e-4	2.2346941462539737e-4	8.406012506201263
ENSG00000073331	0.8602411949749746	2.463395193526258e-50	1.2485387074708907e-49	Inf
ENSG00000073350	-1.8248262780956983	3.6663930893297068e-93	1.1748304771506389e-91	Inf
ENSG00000073417	0.5649169687487303	3.7743360030460556e-29	9.946585912050601e-29	Inf
ENSG00000073464	0.045271769109791075	0.42423930111227026	0.44366138760843343	0.226315493016441
ENSG00000073536	0.2436394870226065	1.0285216518450419e-10	1.6095939494907535e-10	22.549869223931058
ENSG00000073578	-0.30036440325694164	8.681790752530206e-7	1.1980709634805623e-6	13.634796627030966
ENSG00000073584	-0.06286129879257023	0.009358689063353905	0.010945089532719218	4.503858940101278
ENSG00000073605	1.319095880617235	8.778465216677838e-45	3.687271895030016e-44	Inf
ENSG00000073614	0.03566593124403858	0.2309101546301694	0.24718722906393165	1.1136704908213437
ENSG00000073670	1.707613480713786	2.477932106284872e-46	1.0946661065413396e-45	Inf
ENSG00000073711	-0.6515571346383955	6.145028940097741e-15	1.0866900359210036e-14	32.151833091006516
ENSG00000073712	-0.5350545295016388	6.51426551652774e-30	1.7509504049862793e-29	Inf
ENSG00000073737	1.7719182083113725	1.0812097018441968e-32	3.1648474940916815e-32	Inf
ENSG00000073754	1.9283293111597355	4.973346280845868e-19	9.870440233706024e-19	Inf
ENSG00000073756	-1.3359773127286954	6.059867568321083e-21	1.269249262094733e-20	Inf
ENSG00000073792	-1.9491953972672966	2.9063913734758944e-38	9.941955390392583e-38	Inf
ENSG00000073803	0.27959342455985153	6.586883004898452e-12	1.0667467164124093e-11	25.2638224818058
ENSG00000073849	-2.327665138844126	7.513025323161479e-62	5.832339030022072e-61	Inf
ENSG00000073861	2.188475080439225	2.256523013374293e-69	2.333791398106197e-68	Inf
ENSG00000073910	-1.142112570725973	1.1757849847595025e-56	7.493963697314375e-56	Inf
ENSG00000073921	0.11217873345736636	0.0036117735072021626	0.004314342017172058	5.4414867777578735
ENSG00000073969	-0.16211504302260205	2.3525546312125562e-5	3.0819410469941197e-5	10.387335036536772
ENSG00000074047	1.595172775539486	3.705302101110256e-55	2.23331401585766e-54	Inf
ENSG00000074054	0.2314154771316627	1.6181783894589354e-10	2.5190884348644873e-10	22.10195389072747
ENSG00000074071	-0.02323243795392781	0.3612916184423469	0.3804911407499631	0.48746410776212545
ENSG00000074181	1.4278060051420456	8.86163496954202e-59	6.111343186183102e-58	Inf
ENSG00000074201	0.46586137730642474	5.300893443756276e-29	1.389546320598921e-28	Inf
ENSG00000074211	1.6286210278192257	7.434286626750037e-18	1.4278522713411812e-17	Inf
ENSG00000074219	-0.6076025375895194	3.845089039705799e-25	9.014431829466952e-25	Inf
ENSG00000074266	0.34874456887210153	2.650299160010825e-19	5.299948418314928e-19	Inf
ENSG00000074276	-0.5124874246834268	9.962342989709762e-4	0.0012239986000916474	6.704407490310392
ENSG00000074317	0.4226822334582514	3.9471890475918014e-5	5.124872899715195e-5	9.878768490265665
ENSG00000074319	-0.39703813904608504	1.064542009313084e-43	4.308357362753449e-43	Inf
ENSG00000074356	0.1534283054053902	7.921166520718104e-6	1.0570628862126678e-5	11.457420694170317
ENSG00000074370	0.2183077401297688	7.16685073678754e-4	8.86749624616938e-4	7.0270607446155
ENSG00000074410	-0.7317078008355	1.546237100837785e-15	2.7835681142013548e-15	33.517924744808894
ENSG00000074416	0.9180559666667736	2.014263144058608e-41	7.557541265147434e-41	Inf
ENSG00000074527	-2.3662875767660263	7.744657153100643e-70	8.170463012100355e-69	Inf
ENSG00000074582	-0.054464557125209596	0.03200965004268462	0.03634118002200934	3.277785776628304
ENSG00000074590	0.17826424634150995	2.926262564307242e-4	3.678691415434801e-4	7.907415339843495
ENSG00000074603	-0.36879270585968105	1.4807734169557464e-31	4.17411241454342e-31	Inf
ENSG00000074621	-0.6460883036917419	5.254949313939718e-39	1.8388376595227806e-38	Inf
ENSG00000074657	1.280315434145232	8.511450865350708e-75	1.1240628632702028e-73	Inf
ENSG00000074660	1.1182817988721525	3.634998159591297e-69	3.73813492956709e-68	Inf
ENSG00000074695	0.42805226265760626	2.726515843199359e-15	4.869631340624348e-15	32.952610935758834
ENSG00000074696	-1.8937574257140068	2.947437159439322e-107	1.9621510232838916e-105	Inf
ENSG00000074706	-0.7440649950909466	7.816233262780403e-26	1.8667852469753753e-25	Inf
ENSG00000074755	0.079487099656433	0.015607411442386348	0.018043442063036673	3.9967647708679435
ENSG00000074800	-0.8230217198252133	1.7541433007677873e-25	4.15120099180537e-25	Inf
ENSG00000074803	-11.919314008521217	4.359855739867866e-124	9.481232948965986e-122	Inf
ENSG00000074842	1.1287096933656946	3.988863595186303e-86	8.851478263603891e-85	Inf
ENSG00000074855	0.03236647387708157	0.42713586062156783	0.4465473935477066	0.21463058403618526
ENSG00000074935	0.268233646201011	2.0022722191199256e-10	3.1098999994139594e-10	21.891260321251288
ENSG00000074964	-0.5201222756458257	1.8299192676389345e-17	3.474907818743861e-17	Inf
ENSG00000074966	-0.1327483576556521	0.115077914205018	0.12617106619278326	1.9352459742389294
ENSG00000075035	-3.36030103985649	2.104383789766508e-68	2.091560000675914e-67	Inf
ENSG00000075073	0.057423802768201054	0.5115020627913933	0.5301263674224836	-0.12065161552891011
ENSG00000075089	-0.2548452439952474	1.1302954631233036e-12	1.8691188283018434e-12	27.00552583978477
ENSG00000075131	0.19931577861628907	4.613634897501019e-5	5.97399056670702e-5	9.725450582544974
ENSG00000075142	-0.31044810959512176	2.5883499649849928e-20	5.3377149992293886e-20	Inf
ENSG00000075151	-0.04045678587027131	0.22053970632706613	0.23656709044356783	1.171593400348223
ENSG00000075188	0.07376661518127416	0.01181926309362975	0.013754704320877716	4.272524204215514
ENSG00000075213	1.7409531075953841	6.085119249593924e-33	1.7969997277001068e-32	Inf
ENSG00000075218	2.107870183657327	5.976105951681515e-77	8.781107033506803e-76	Inf
ENSG00000075223	-0.5434134841259943	3.0288731782307247e-8	4.400580931493241e-8	16.93894413751395
ENSG00000075234	-0.5136173418342713	7.868440508376652e-18	1.5096372743397622e-17	Inf
ENSG00000075239	-1.5436938550047408	7.192912635629719e-91	2.0226966394331155e-89	Inf
ENSG00000075240	2.062813472704306	1.3712477258061309e-40	5.034905539823952e-40	Inf
ENSG00000075275	0.07609127703176163	0.4067607826466886	0.4260930227981689	0.2978096367547948
ENSG00000075290	-2.8683751565467213	6.244266471813597e-84	1.2359707057679583e-82	Inf
ENSG00000075292	0.35846723348812765	1.2622489594243885e-16	2.345059861967397e-16	36.043653389117154
ENSG00000075303	-0.42637210417871235	6.117810601726656e-26	1.4660812652683185e-25	Inf
ENSG00000075336	-0.5481076097793504	1.6248033374619525e-32	4.7313948284242895e-32	Inf
ENSG00000075340	2.808915498028429	2.2681828557102572e-51	1.1941272555401645e-50	Inf
ENSG00000075391	0.28467852297797386	2.293376202645683e-15	4.107727417653315e-15	33.125882657032875
ENSG00000075399	-0.22159140192580717	7.864480737876396e-10	1.1990061771804452e-9	20.541772765689828
ENSG00000075407	0.07174702059482384	0.0779112238094045	0.08636797800118177	2.358810906511193
ENSG00000075413	0.21292749872808578	5.3451243630474724e-11	8.432866933769034e-11	23.196299389616648
ENSG00000075415	-0.563639143115621	9.78347998492892e-37	3.2093434946538755e-36	Inf
ENSG00000075420	1.131989205348971	1.882434332082631e-58	1.2835494964994863e-57	Inf
ENSG00000075426	-0.4485068602633163	1.4023820316102368e-12	2.314128989838422e-12	26.79197915364568
ENSG00000075461	-1.3877155860241297	1.3397557965188403e-15	2.4163902511580547e-15	33.64575811631878
ENSG00000075539	0.6707961061861907	2.1575365767491697e-44	8.947221349295438e-44	Inf
ENSG00000075568	0.07403331780527074	0.018974209111320396	0.021827433390156272	3.8025185118956335
ENSG00000075618	1.181193417711927	6.299341738015079e-50	3.142926391771978e-49	Inf
ENSG00000075624	0.8781679393934883	2.306652957301337e-41	8.640677476707582e-41	Inf
ENSG00000075643	-0.6493983448948827	6.2476673956962436e-9	9.268642461688715e-9	18.496628908756602
ENSG00000075651	0.7776560011245353	3.597238786320328e-26	8.684275400367754e-26	Inf
ENSG00000075673	-7.275474363333303	1.5000297426962323e-135	9.409801962836748e-133	Inf
ENSG00000075702	1.3723780543645858	5.937405562938731e-59	4.136654623303319e-58	Inf
ENSG00000075711	-0.18892497411439746	5.611676751657185e-5	7.24502871998169e-5	9.532537472182877
ENSG00000075785	0.04275959161692843	0.23938613601692849	0.2559415193992857	1.067170656165324
ENSG00000075790	0.6377304334371048	5.301176488555543e-45	2.2451879649010885e-44	Inf
ENSG00000075826	1.1943625665239341	3.6248765264476964e-52	1.963524946740682e-51	Inf
ENSG00000075856	0.18058171992549968	7.360937809259989e-12	1.1904501305803712e-11	25.154106534140343
ENSG00000075884	2.2981492995990678	2.882663264168259e-118	4.3940409194938604e-116	Inf
ENSG00000075886	3.480255351331602	9.737236780407897e-50	4.808184435012195e-49	Inf
ENSG00000075891	-0.4791640327820237	3.317874754092176e-5	4.31845321516586e-5	10.049984993409835
ENSG00000075914	-1.15944399387636	1.6065612428636962e-84	3.2712876243579133e-83	Inf
ENSG00000075945	0.10109028322202318	0.023827315995832102	0.02725461279837447	3.5748995860469583
ENSG00000075975	-0.8337213027645441	1.027121403859008e-74	1.3477353255784731e-73	Inf
ENSG00000076003	0.49902661778497015	8.158797027911219e-25	1.8939649804331337e-24	Inf
ENSG00000076043	-0.26214535436728337	3.0727675832143097e-12	5.027772801186335e-12	26.016047356739605
ENSG00000076053	-0.06708083969239792	0.0604441731699402	0.06747275781272498	2.6261744367777813
ENSG00000076067	0.3910063602951197	2.2164197250109176e-23	4.9561016883641444e-23	Inf
ENSG00000076108	0.15835569637311656	1.276556947777877e-7	1.8142770841980809e-7	15.522408381915662
ENSG00000076201	-0.6319749154501507	9.13277301806877e-53	5.037386808410608e-52	Inf
ENSG00000076242	-0.5229834702368339	5.9045999644204125e-55	3.534092675952181e-54	Inf
ENSG00000076248	-0.5630444307417124	1.7570374430086612e-37	5.905065051611635e-37	Inf
ENSG00000076258	-1.2345110019571197	1.3836933085727192e-39	4.933982917101235e-39	Inf
ENSG00000076321	0.39092599097970004	2.795408596502779e-18	5.438109996297749e-18	Inf
ENSG00000076344	-0.14769406361103893	0.23158860457381647	0.24786469851033183	1.110033203195113
ENSG00000076351	-0.42532538254497276	5.8591989112345014e-18	1.1295926033361078e-17	Inf
ENSG00000076356	0.9035905525659527	2.8788388349116945e-41	1.074704998796286e-40	Inf
ENSG00000076382	-0.024887687046629494	0.7952101957394123	0.8065908122508105	-1.428008403311394
ENSG00000076513	0.7290895769368528	3.4033184996890855e-23	7.5758325003315125e-23	Inf
ENSG00000076554	-0.40472182246039606	3.51604990734486e-11	5.574683968970027e-11	23.610200181039648
ENSG00000076555	-0.8893734203699274	6.620978272324502e-45	2.7896707729685514e-44	Inf
ENSG00000076604	-0.6325117377911909	2.759958369253335e-36	8.936851499408754e-36	Inf
ENSG00000076641	2.327357800489976	2.575619434696595e-71	2.8991271897792595e-70	Inf
ENSG00000076650	0.2259920930942669	1.2153730198056555e-9	1.8426040112502549e-9	20.11208606919789
ENSG00000076662	1.9280832528077703	7.144321612063819e-75	9.473486625427714e-74	Inf
ENSG00000076685	-0.9919903585197648	2.1085820635894736e-58	1.4335545417734187e-57	Inf
ENSG00000076706	1.8440312721545826	1.1419905825129018e-88	2.910291625122723e-87	Inf
ENSG00000076716	-1.3921328002202524	1.7278968303877757e-27	4.328366964156754e-27	Inf
ENSG00000076770	-1.1869153043579268	9.264498430280772e-24	2.0928527617434816e-23	Inf
ENSG00000076826	-0.7689137714323249	2.9726071737412188e-28	7.615963399893069e-28	Inf
ENSG00000076864	-3.610287084262005	2.762092827170058e-89	7.242722509830169e-88	Inf
ENSG00000076924	-0.2938246970336798	6.879909740888659e-23	1.5175997819028135e-22	Inf
ENSG00000076928	1.2876162259497375	8.390156232968364e-94	2.7813708975551628e-92	Inf
ENSG00000076944	0.0976587712709046	0.00865378952778875	0.01014470690708219	4.580606681372768
ENSG00000076984	0.04735015350204394	0.06916291205255602	0.07690531057930111	2.4851568856202286
ENSG00000077009	-2.0641995438518648	1.4114880114688974e-36	4.604273893411544e-36	Inf
ENSG00000077044	2.310543743091272	5.499421374784792e-96	2.0811035411308572e-94	Inf
ENSG00000077063	-0.046906811402494183	0.7186601027449439	0.7325383585882154	-1.0075395467311399
ENSG00000077092	-0.5271521699997268	7.866633829781429e-21	1.642616793800219e-20	Inf
ENSG00000077097	-1.2319563556439936	5.85597633202331e-84	1.1605221625188358e-82	Inf
ENSG00000077147	-0.19881411666219095	6.950929636898866e-10	1.0612155984070065e-9	20.663850830185655
ENSG00000077150	0.7290425196919452	1.3457556771045203e-45	5.820544973103877e-45	Inf
ENSG00000077152	0.5323969096069511	1.5972011743960805e-21	3.3932983137163044e-21	Inf
ENSG00000077157	-0.08113027541509941	0.2528036322378564	0.2698977051645898	0.9951416367883634
ENSG00000077232	0.08518959987706394	0.04404808564355711	0.04962179008470897	2.9524299675841297
ENSG00000077235	-0.21405079676846062	1.6155139470266388e-12	2.6623251971308963e-12	26.651825141092935
ENSG00000077238	1.524166498701999	1.344961041353543e-90	3.756218250766487e-89	Inf
ENSG00000077254	-0.34664848151402855	1.2402948277023377e-28	3.217113333305523e-28	Inf
ENSG00000077264	0.6968708873735584	5.75549100458757e-8	8.285265514988814e-8	16.3062019626835
ENSG00000077274	-2.621535672421375	5.3648264595902e-21	1.1251166202380887e-20	Inf
ENSG00000077279	0.6379380817304086	4.2565724913208354e-9	6.349432717527239e-9	18.874900351234224
ENSG00000077312	0.4733380628560059	3.962979748746993e-51	2.0696829875780806e-50	Inf
ENSG00000077327	-1.2397670232575537	1.0645082161411526e-19	2.1562504974245155e-19	Inf
ENSG00000077348	0.882480685841904	1.0531051806728291e-55	6.454770949558002e-55	Inf
ENSG00000077380	-0.3115019164659365	7.483804879997352e-18	1.43702445953328e-17	Inf
ENSG00000077420	3.7296047052505106	5.380157077566786e-89	1.3972987569285714e-87	Inf
ENSG00000077454	-0.31174984044737447	1.0160861106527262e-19	2.0597022700405125e-19	Inf
ENSG00000077458	0.5909136067581554	1.0962033691972448e-39	3.9251541057315174e-39	Inf
ENSG00000077463	0.18454938333298265	8.96989611453397e-12	1.4476450190782608e-11	24.958499992763155
ENSG00000077498	0.7230596705445438	2.6554119276301467e-9	3.9887684558603505e-9	19.339783314698717
ENSG00000077514	-0.18597601399671593	7.432109081157495e-4	9.19012123682174e-4	6.9912918087665625
ENSG00000077522	0.35533595149636715	0.04570547367120139	0.051417869745985285	2.9149826027768535
ENSG00000077549	0.4185926334351209	3.6091938701310823e-28	9.217969311280606e-28	Inf
ENSG00000077585	0.32981038656564676	3.4998917240808376e-6	4.728956508968476e-6	12.261801262049367
ENSG00000077616	-0.8987286208243521	4.529938439042708e-30	1.2234359321209896e-29	Inf
ENSG00000077684	-0.5853707193116476	2.4953482661075327e-22	5.423658078386708e-22	Inf
ENSG00000077713	0.9936467727469835	3.054504438774808e-50	1.5423828915299417e-49	Inf
ENSG00000077721	-0.11234121987627545	3.565755007666216e-6	4.815954303994368e-6	12.24357152240563
ENSG00000077782	0.006426214825256882	0.9309708626025596	0.9351564186147531	-2.6687358783951454
ENSG00000077935	1.1707291498987658	1.5088723839667306e-22	3.2953546575384807e-22	Inf
ENSG00000077942	-1.97179149878215	5.860752334491608e-46	2.559959040588059e-45	Inf
ENSG00000077943	-0.14141717013003238	0.10617958099820321	0.116783934593074	2.0232443507145854
ENSG00000077984	2.5353142146511893	1.1092331016019805e-93	3.6622655641960125e-92	Inf
ENSG00000078018	0.9680323717323734	8.075633689544547e-25	1.8754604225611785e-24	Inf
ENSG00000078043	0.3236240300792154	3.068981594640493e-10	4.739167753132593e-10	21.469989347783134
ENSG00000078053	-2.7017448255014482	3.4472615544628373e-71	3.8615958759126974e-70	Inf
ENSG00000078061	-0.5361206404849338	1.6483960408656746e-48	7.838291377993922e-48	Inf
ENSG00000078070	-1.1710256631377294	2.037222185858568e-42	7.930093997936335e-42	Inf
ENSG00000078081	1.4978418696780833	3.233369910110757e-31	9.03018206060042e-31	Inf
ENSG00000078098	2.0550737240030856	2.0977284015277185e-64	1.791306294707701e-63	Inf
ENSG00000078114	-2.0923506584966054	2.220368278482628e-48	1.052738564594525e-47	Inf
ENSG00000078124	0.4881797724617386	6.886936830771966e-18	1.3244421614183559e-17	Inf
ENSG00000078140	-0.18942333777060538	7.618307668673586e-11	1.1967119144376982e-10	22.84627345232974
ENSG00000078142	0.01232244656899883	0.712506573691746	0.7264930118099762	-0.9769016914780003
ENSG00000078177	-0.058430611085371405	0.2214420744728986	0.23742573196509179	1.1668450373838428
ENSG00000078237	0.10520074595013254	0.0326009123534148	0.03698927864237881	3.2594364407938494
ENSG00000078246	0.48950414087436983	4.243768952545118e-33	1.2584703930183794e-32	Inf
ENSG00000078269	-0.30585977472180337	3.913296262904246e-11	6.196685635725074e-11	23.504421130444822
ENSG00000078295	1.7682997797534288	1.4381675626225467e-17	2.737688252377887e-17	Inf
ENSG00000078304	-0.25570207680255885	9.406626412345553e-20	1.908472158046473e-19	Inf
ENSG00000078328	-1.931755244999232	3.3491998183265913e-37	1.1161718233940887e-36	Inf
ENSG00000078369	0.3127611264062	1.3414113011707118e-15	2.4188411633050648e-15	33.64575811631878
ENSG00000078399	-1.1351462408939537	1.8647186483005324e-16	3.4486405662526005e-16	35.63818828100899
ENSG00000078401	0.980049181159865	3.6291418182154786e-25	8.511835354485829e-25	Inf
ENSG00000078403	0.23487835542863195	2.6649114778393015e-14	4.622921314992449e-14	30.706115309415793
ENSG00000078487	-0.15357453048302835	0.007992950036573852	0.009386881847387639	4.659010896258348
ENSG00000078549	1.1708585932068667	3.297764349813116e-14	5.701954473174167e-14	30.494577304221878
ENSG00000078579	1.1582457850061971	1.3797974561154755e-16	2.5605298110414617e-16	36.043653389117154
ENSG00000078589	1.8371351599038275	6.644482054781499e-59	4.610925438564323e-58	Inf
ENSG00000078596	-0.3554334225033155	1.5565447876471014e-6	2.1303386327535643e-6	13.059227478039801
ENSG00000078618	0.6039283321867513	2.5582401203635243e-44	1.0576653070501668e-43	Inf
ENSG00000078668	-0.38492840755948216	1.6800241095631252e-20	3.4843836758614666e-20	Inf
ENSG00000078674	-0.21597241190839891	2.3525334413910096e-5	3.0819410469941197e-5	10.387335036536772
ENSG00000078687	0.05735857077027614	0.19264860599815165	0.20796205995299843	1.3372536357752616
ENSG00000078699	0.08990933394000386	0.020251190336232003	0.02325379571838524	3.7377584724449457
ENSG00000078725	0.01476213726699634	0.937061465022884	0.9406950510570098	-2.763926259490449
ENSG00000078747	-0.2902770019445606	1.2232367458896514e-20	2.545418643207478e-20	Inf
ENSG00000078795	-0.27467434276019886	1.51255194313437e-4	1.919822738717632e-4	8.557915513078447
ENSG00000078804	-0.4290211675808259	1.060929277587596e-21	2.2669666602192706e-21	Inf
ENSG00000078808	0.07478630783294059	0.01681563265882987	0.019404483420511896	3.9226559135681165
ENSG00000078814	0.8349326982720133	2.60172637880856e-22	5.648849472626145e-22	Inf
ENSG00000078900	2.284508254910358	1.3095684248653803e-58	8.98950379189998e-58	Inf
ENSG00000078902	-0.5731986992004531	7.488226890830517e-43	2.956499167016358e-42	Inf
ENSG00000078967	-0.2873814831226418	6.523587903322547e-16	1.187629408451733e-15	34.33890529687873
ENSG00000079101	-3.708984376008431	5.110261208892749e-96	1.9428522218424413e-94	Inf
ENSG00000079102	-0.06533181494915967	0.28861719859774465	0.3065855757886599	0.8161309155533824
ENSG00000079112	-0.7715104767189164	1.5465165681621023e-6	2.117324370580365e-6	13.065355238394316
ENSG00000079134	0.8520234469391168	2.1358892588776e-59	1.5139658327811239e-58	Inf
ENSG00000079150	0.3226595900227576	3.6158780652668174e-11	5.7307327999710224e-11	23.582591686086914
ENSG00000079156	-0.6618100662613439	5.140720788366372e-10	7.882406323047431e-10	20.961217762342507
ENSG00000079215	3.0301628679126638	1.1022308192039616e-81	1.9952702176711006e-80	Inf
ENSG00000079246	0.09116264669290099	0.013889865170688387	0.016106910837819236	4.1122688174477124
ENSG00000079257	0.7800501947209465	8.14826037330221e-38	2.7606590504478404e-37	Inf
ENSG00000079263	2.0097076914142806	9.748713020735975e-80	1.6060758522040783e-78	Inf
ENSG00000079277	0.655929548520836	2.324075031703091e-57	1.5156203025620717e-56	Inf
ENSG00000079308	-0.47600994065259344	5.280536662089793e-10	8.092985619120892e-10	20.934853270955315
ENSG00000079313	0.6996343774949277	2.697290190732274e-52	1.4688748918478593e-51	Inf
ENSG00000079332	-0.016672467724446794	0.5349773885273633	0.553271956122394	-0.2138996573567213
ENSG00000079335	-0.7605293044460484	9.736737293920002e-34	2.9392223813406483e-33	Inf
ENSG00000079337	-2.303415217588131	5.424404531894805e-83	1.0371868454302963e-81	Inf
ENSG00000079385	-1.436897130578172	1.408556750209324e-34	4.342007294635055e-34	Inf
ENSG00000079387	0.30660228901601644	2.5728465293368687e-19	5.148218242360977e-19	Inf
ENSG00000079432	0.231457491036394	2.6779295738225405e-10	4.143930868030895e-10	21.60420613462719
ENSG00000079435	-0.9446942217260862	8.626221524405948e-29	2.247861847947931e-28	Inf
ENSG00000079459	-1.145334212048273	6.008293157061777e-69	6.101822004463111e-68	Inf
ENSG00000079462	-0.2610893745023312	8.840109868713897e-14	1.5084975095074664e-13	29.522296155525808
ENSG00000079482	-1.3117410105986158	2.2333408528258717e-80	3.7629947633873933e-79	Inf
ENSG00000079557	-3.707464551147458	2.285947345862348e-50	1.1611274123642134e-49	Inf
ENSG00000079616	-0.012683344177181324	0.6761400704641419	0.6908811270060239	-0.8042418734220395
ENSG00000079689	2.7869048513794206	1.3266965165197425e-37	4.4744458611325474e-37	Inf
ENSG00000079691	-1.347174012904181	1.5695463021013984e-76	2.2614222780277213e-75	Inf
ENSG00000079739	0.45736327007284905	6.148827352588477e-16	1.1202789781134726e-15	34.43421547668306
ENSG00000079785	-0.44961026557094896	1.914499316793838e-45	8.230227690276093e-45	Inf
ENSG00000079805	0.24076162577841598	4.2885972879862264e-7	5.982468505564091e-7	14.32926177644159
ENSG00000079819	0.9058826882951325	1.6054859392994971e-46	7.140844196884319e-46	Inf
ENSG00000079841	0.15345502390361532	0.31193904989674853	0.33065093285344566	0.7052424631720265
ENSG00000079931	-2.707732347231819	3.831484586627476e-59	2.683190794671281e-58	Inf
ENSG00000079950	0.10507377906526014	0.018397068851736857	0.021178443885645687	3.833365487786557
ENSG00000079974	0.07580331197621504	0.014481155321718113	0.016769926391452885	4.071255958735904
ENSG00000079999	0.06515369019102542	0.055562631163099396	0.06218957687827005	2.7133604096349604
ENSG00000080007	-0.6464880582442816	0.003556548254020624	0.004250864870517103	5.456372892321055
ENSG00000080031	1.1988461512627684	1.0063668903572749e-15	1.8209278879218053e-15	33.96421184743732
ENSG00000080166	-0.016415038114999878	0.8948880907118094	0.9009644913277539	-2.2079873872569977
ENSG00000080189	0.24534367742692723	2.661176207076733e-15	4.7550157687797455e-15	32.97560045398353
ENSG00000080200	-1.325105658750152	8.303427507580694e-75	1.0974789517718082e-73	Inf
ENSG00000080224	1.770625377934744	1.7118231598270833e-14	2.98863580997428e-14	31.142089190075232
ENSG00000080293	-1.2216252904282179	1.5385256165134773e-22	3.359217243016709e-22	Inf
ENSG00000080298	0.23254691763028787	2.9982806134625492e-9	4.492187838101614e-9	19.220925979014755
ENSG00000080345	0.35760243954921556	2.9819151453967568e-24	6.814492927199258e-24	Inf
ENSG00000080371	0.0973091604173402	0.015640032096846293	0.018079872669896028	3.9947106559704118
ENSG00000080493	-0.21675666372118613	0.045251632912484	0.05092838343931921	2.9250638614944022
ENSG00000080503	-1.113427893145106	1.1154067863768732e-63	9.281777900921837e-63	Inf
ENSG00000080511	-3.3677879984938492	6.26222385287377e-59	4.349951918244088e-58	Inf
ENSG00000080546	0.3395871313201942	7.2106611282433305e-9	1.068173324265656e-8	18.354730714170657
ENSG00000080561	-0.516811595670987	3.2373622474811405e-20	6.659273332881499e-20	Inf
ENSG00000080573	3.239059078771277	3.0043061811595215e-97	1.2158866951541389e-95	Inf
ENSG00000080603	-0.06888050511097545	0.03527110182497851	0.03993555506875387	3.1797333807674937
ENSG00000080608	0.45251184860299487	3.94222532552134e-13	6.598018990174762e-13	28.04683123430978
ENSG00000080618	0.3226489060087129	6.934304185481385e-5	8.916627346673083e-5	9.3249185197754
ENSG00000080709	-0.06502905740180694	0.38110962012888594	0.400444751839926	0.40361231825822136
ENSG00000080802	0.1790885241355087	7.701300439244212e-7	1.0648373191257468e-6	13.752687457653424
ENSG00000080815	-0.34145752039185495	1.072827735039551e-25	2.5521908340862127e-25	Inf
ENSG00000080819	0.6206405199622647	3.0760460176147335e-29	8.124746647335434e-29	Inf
ENSG00000080822	0.7820345239761662	3.230608197386742e-54	1.886545639075466e-53	Inf
ENSG00000080823	0.28315474841738386	6.39505312298678e-8	9.186481983082119e-8	16.202947597908445
ENSG00000080824	-1.1458200545983324	1.7354004863129e-60	1.2772735528774097e-59	Inf
ENSG00000080839	0.5807919050400335	1.9931783154890827e-30	5.43079490905896e-30	Inf
ENSG00000080845	1.0154498440941244	1.5337417918679856e-72	1.8206207150922012e-71	Inf
ENSG00000080854	0.07835762837312024	0.444600095441103	0.46382420088553095	0.14495648768630887
ENSG00000080986	1.9290203254069775	2.884616537347522e-92	8.810504817254323e-91	Inf
ENSG00000081014	-0.013618918982388853	0.7015690090040072	0.7159673718467874	-0.9245454764503876
ENSG00000081019	-0.13705330681194425	3.4767297900751424e-6	4.698049948311978e-6	12.26835834190254
ENSG00000081026	-1.834565510554118	4.1876283064138214e-85	8.870158139949277e-84	Inf
ENSG00000081041	0.7165524173831231	2.439684399371967e-11	3.887762828896608e-11	23.970600838336217
ENSG00000081051	-1.4802237272595051	2.3337081150761038e-17	4.4223050257803244e-17	Inf
ENSG00000081052	-3.0842890875677664	6.811199213869518e-85	1.426067511915428e-83	Inf
ENSG00000081059	0.6905591683473505	9.020791188639483e-13	1.4947587553257134e-12	27.229025833804965
ENSG00000081087	0.7649995802277393	1.9241375764668535e-40	7.0412124460790625e-40	Inf
ENSG00000081138	0.22113064355755044	0.09341658406854793	0.10304507548748928	2.1638390908251712
ENSG00000081148	-0.9341267999432967	9.153657822871627e-28	2.3082275678886246e-27	Inf
ENSG00000081154	-0.12558859237557904	4.562585179491019e-4	5.691018987266635e-4	7.47088179209482
ENSG00000081177	-0.670284889104345	3.738644467390071e-43	1.4872510064178548e-42	Inf
ENSG00000081181	-3.0159899992928283	6.757307054408812e-41	2.4968662903807823e-40	Inf
ENSG00000081189	1.8844243624682289	1.7966917710710216e-90	4.9836807459470005e-89	Inf
ENSG00000081237	2.882900133629357	2.3016345961574425e-124	5.1424192141545045e-122	Inf
ENSG00000081248	-1.4165801764759485	1.9173270572687695e-24	4.400732381656858e-24	Inf
ENSG00000081277	0.6077026693747563	0.007805630123878413	0.009173499590752048	4.682220595509693
ENSG00000081307	0.8333359292026508	8.609419840829836e-26	2.0532188566155087e-25	Inf
ENSG00000081320	0.9570889106162207	1.0104199577055981e-45	4.382965295260187e-45	Inf
ENSG00000081377	-0.9125705575211821	4.532941213401846e-46	1.9852919224109587e-45	Inf
ENSG00000081386	-0.527437512084431	1.3331527201430332e-34	4.114232897924858e-34	Inf
ENSG00000081479	0.5890281046181245	6.235661363301989e-6	8.350737896005867e-6	11.693152301459936
ENSG00000081665	-0.12713936007960555	2.101721218852606e-4	2.6554398543253546e-4	8.233464481576501
ENSG00000081692	-0.07219471977077425	0.008888932027639638	0.010411381067921183	4.554389779082286
ENSG00000081721	0.21683705537201398	9.051062157151397e-14	1.5443333380389087e-13	29.499022377753505
ENSG00000081760	-0.845155684401282	3.1747618550333444e-42	1.2258609340812939e-41	Inf
ENSG00000081791	-0.1750342669414292	1.7086913762941998e-9	2.579007620521784e-9	19.775861131867295
ENSG00000081800	-2.270720440088217	2.6453445543761463e-32	7.640440885757916e-32	Inf
ENSG00000081803	-1.8096182769468905	9.434333380976906e-76	1.3018102998623801e-74	Inf
ENSG00000081818	-0.17214592944526738	0.02817006223556318	0.032073557770473674	3.4071241497537974
ENSG00000081842	-0.39659063565616165	0.007571654446761293	0.008906865057820172	4.711986176475058
ENSG00000081853	-0.7511689434740116	4.2061823190949367e-8	6.07965558529231e-8	16.61573263515154
ENSG00000081870	0.6180658096486438	4.502397118353584e-45	1.9118483988634978e-44	Inf
ENSG00000081913	-0.4959427162263683	3.7556860453333654e-25	8.806101121246003e-25	Inf
ENSG00000081923	-1.4369159122019808	5.574715768987681e-57	3.5881457850114083e-56	Inf
ENSG00000081985	0.7630820672351349	6.583326571123003e-5	8.469989459258198e-5	9.376311497304687
ENSG00000082014	-0.501839089704558	3.972463273426197e-16	7.279055835252361e-16	34.790890420621785
ENSG00000082068	0.6766017171078262	4.0314935988651106e-54	2.3475066261153144e-53	Inf
ENSG00000082074	2.45248221707998	4.794336184702329e-92	1.448067095786944e-90	Inf
ENSG00000082126	0.4273381632366786	7.113245596092037e-7	9.846972981858863e-7	13.830930569833997
ENSG00000082146	-0.020989743170836704	0.7714430954807558	0.7835982367373188	-1.2867597407571547
ENSG00000082153	-0.25767594633733726	4.4527292476243695e-13	7.434129801285031e-13	27.927534957507046
ENSG00000082175	-1.3364037607244832	2.1272557718802818e-32	6.166999935898933e-32	Inf
ENSG00000082196	0.2596020276313834	0.08199347447653868	0.09080075833190833	2.3038966206676568
ENSG00000082212	0.32116176628005555	2.3628792384496494e-14	4.1077126816365147e-14	30.82329756403879
ENSG00000082213	-0.33755801202798785	2.872085236838165e-24	6.567182141151054e-24	Inf
ENSG00000082258	0.4911044269567083	1.3630244136002612e-30	3.731273612927201e-30	Inf
ENSG00000082269	-0.0011744337682803056	0.9827707388370497	0.9839773327459963	-4.117598437922108
ENSG00000082293	-0.2978323196388383	0.027189600042053088	0.030996182056747458	3.4424045145282816
ENSG00000082397	-0.42164789016434723	3.177409035614362e-11	5.0412005224581944e-11	23.710791717165282
ENSG00000082438	-3.1326038176705144	2.635492950007407e-97	1.0719423943795713e-95	Inf
ENSG00000082458	-0.6079710031164027	2.787578846227711e-36	9.022705096640994e-36	Inf
ENSG00000082482	0.8115148376858838	5.145298313604387e-4	6.404626077607232e-4	7.352679150304755
ENSG00000082497	-0.2637569183123043	0.0015182605090800117	0.0018483861239900717	6.2915922895372525
ENSG00000082512	1.0989955038862906	5.4495127283798985e-65	4.753024203201933e-64	Inf
ENSG00000082515	0.4669501399968325	3.6204368310154645e-26	8.737692322264314e-26	Inf
ENSG00000082516	0.3204924876959652	1.6591365892796606e-20	3.44150041601822e-20	Inf
ENSG00000082641	-0.39509345737156165	7.70271102010522e-22	1.6528248485451405e-21	Inf
ENSG00000082684	4.528110803635719	6.667722667810657e-106	4.1988631935131977e-104	Inf
ENSG00000082701	0.05573198048688403	0.06336000767183533	0.07062131655351837	2.577184247453199
ENSG00000082781	-0.08065273362061336	0.10715226522309376	0.11782992487787616	2.0131425961759515
ENSG00000082805	-0.44595890957780904	1.9755343081691608e-20	4.0894738629571026e-20	Inf
ENSG00000082898	0.42447111600933657	2.6757811258406336e-30	7.274877506661232e-30	Inf
ENSG00000082996	0.18234474742849857	1.7828732896065079e-6	2.434787185253466e-6	12.925648768733556
ENSG00000083067	-1.6296963451498772	2.2478344418086122e-39	7.96138539541769e-39	Inf
ENSG00000083093	0.028693196852005227	0.4700296651199143	0.48928924164576215	0.042849588511924636
ENSG00000083097	-0.06008924015437398	0.13699102634923624	0.1492633869835021	1.740390134466935
ENSG00000083099	-0.6611407276719342	1.2114490549256182e-48	5.789256983837337e-48	Inf
ENSG00000083123	-1.2932927234260865	7.316960522667575e-79	1.154154991534895e-77	Inf
ENSG00000083168	-0.13704058735835042	3.9367655227415455e-4	4.923598318834031e-4	7.615808262091917
ENSG00000083223	0.4506572620162384	9.881474525567273e-26	2.352457298379831e-25	Inf
ENSG00000083290	0.0897565560765568	0.07409701292647221	0.08223477686654611	2.412363320864726
ENSG00000083307	-6.098593253658452	6.421635776105259e-139	4.760767250376217e-136	Inf
ENSG00000083312	-0.22272587355809692	4.031394262046922e-9	6.017391819711293e-9	18.92861192013205
ENSG00000083444	1.2719731624822301	2.0877179918071173e-53	1.1798572573241193e-52	Inf
ENSG00000083454	1.5481423929592386	6.553616933210286e-42	2.5050267677679813e-41	Inf
ENSG00000083457	0.14709746789390496	0.001141665266978263	0.0013985699642793655	6.570905469610783
ENSG00000083520	-0.1057456194950956	0.0018972877074233173	0.0022996999485786493	6.07267427337741
ENSG00000083535	0.3060213571652843	7.065194675461684e-16	1.2845092537819648e-15	34.2518939198891
ENSG00000083544	0.5109055540271706	5.869723563006899e-14	1.0078449448641176e-13	29.925556191075707
ENSG00000083635	-0.2089446503536855	8.97243033950193e-6	1.1955910035725201e-5	11.334272882198208
ENSG00000083642	-0.2881382112341501	1.405626931617406e-18	2.757158779877317e-18	Inf
ENSG00000083720	-2.7805508388352798	1.3159116062258762e-85	2.8578586281683145e-84	Inf
ENSG00000083750	-0.7977461018472494	3.2233530899991725e-38	1.100311613601643e-37	Inf
ENSG00000083782	0.892641728358165	3.5895012699397604e-15	6.389954782003656e-15	32.67635755913068
ENSG00000083799	0.5607011691728451	5.832264156559465e-33	1.7238896048112517e-32	Inf
ENSG00000083807	-0.9998312908745824	1.2052545106163232e-48	5.761342634276739e-48	Inf
ENSG00000083812	-0.5082253016613604	2.6183236110712988e-43	1.0461748676279492e-42	Inf
ENSG00000083814	0.03568091926977794	0.4890985540440441	0.5081664808547814	-0.032668828599444116
ENSG00000083817	-0.3943426246631182	6.153005544679747e-23	1.3590942637286926e-22	Inf
ENSG00000083828	-0.001976868621871968	0.9649199180783685	0.9672921858548366	-3.386886592810517
ENSG00000083838	-0.19002959345580367	4.501475644747372e-12	7.330910410966514e-12	25.638920961964605
ENSG00000083844	0.04922095486945527	0.11118375954114183	0.12212318123213842	1.9724760686839427
ENSG00000083845	0.33529120025012593	3.0891749812020805e-18	6.004581568752942e-18	Inf
ENSG00000083857	0.014631615835822715	0.8445971932331764	0.8536518697176121	-1.7635352265795283
ENSG00000083896	-0.036549792632470414	0.23380227234958717	0.25015186709667847	1.097802494749631
ENSG00000083937	-0.5992349976574725	1.2295303329400256e-36	4.0195710022553254e-36	Inf
ENSG00000084070	1.2319845314146218	3.164032807904279e-76	4.467997843889073e-75	Inf
ENSG00000084072	0.35345568362879454	8.764743497077282e-19	1.7269022280421656e-18	Inf
ENSG00000084073	-0.6393917335270716	3.7379806467647805e-57	2.416427441487656e-56	Inf
ENSG00000084090	-0.4580274291339385	5.786622943056828e-44	2.3671888688552012e-43	Inf
ENSG00000084092	-0.1027798676864877	0.0013536354321658172	0.0016517876626234087	6.404243992297451
ENSG00000084093	-0.7704666127415036	3.9792858580983256e-66	3.6237941008142763e-65	Inf
ENSG00000084110	0.8044620776118875	5.191324881656238e-13	8.656631103140092e-13	27.775306246366636
ENSG00000084112	0.13330640532785992	1.5905483456054386e-5	2.0998740097802092e-5	10.771027118425062
ENSG00000084207	-0.7747946439705669	1.4619577631400402e-20	3.035972894934308e-20	Inf
ENSG00000084234	-0.9931394915335885	5.520362650872931e-46	2.4145109904997987e-45	Inf
ENSG00000084444	-1.2372717999903355	1.9518682344834393e-46	8.655511393263973e-46	Inf
ENSG00000084453	-2.463304198454912	3.6449739765488275e-27	9.040377974074114e-27	Inf
ENSG00000084463	-0.2802189638584622	4.326646567665706e-15	7.68710299767186e-15	32.50269406507984
ENSG00000084623	-0.02987759554659809	0.19634691118765868	0.21175812480795567	1.3143602883628573
ENSG00000084628	3.3177651635493297	6.1109058123281655e-74	7.750301228543731e-73	Inf
ENSG00000084636	-0.29069994087779405	2.0805766368238356e-4	2.628928179934673e-4	8.243501217617874
ENSG00000084652	-0.03615097714941269	0.24730715784143875	0.26416790519312766	1.0244170551463418
ENSG00000084674	2.286703317183408	1.191372955056641e-19	2.4093357590792083e-19	Inf
ENSG00000084676	-0.47356073914094277	4.25350932201955e-32	1.2196683727520898e-31	Inf
ENSG00000084693	-0.34389640265932137	2.6903586581247926e-19	5.3767613912529555e-19	Inf
ENSG00000084710	-0.5239501158926377	4.9253388071525405e-12	8.01159628449765e-12	25.550131699130418
ENSG00000084731	0.13222338695889338	0.004409976912191947	0.005246679074903397	5.24489946845985
ENSG00000084733	0.1571327473157835	1.2036788737071545e-6	1.6534997414439223e-6	13.31261480738223
ENSG00000084734	0.4866454640273656	3.1269694021206e-4	3.927070990112188e-4	7.842053734873814
ENSG00000084754	-0.0683831497221514	0.0695809383901388	0.07734376781456852	2.4789967164251085
ENSG00000084764	-0.1900424080558788	7.0964915511461014e-6	9.483308250650793e-6	11.56596784762988
ENSG00000084774	0.22499317897337495	3.6473059076414757e-10	5.621579980498249e-10	21.299238189626664
ENSG00000085063	-0.3684170242001801	1.0534471023444504e-18	2.074335656071229e-18	Inf
ENSG00000085117	-1.3388578947695133	3.3606188385554042e-46	1.4782010047691113e-45	Inf
ENSG00000085185	-0.19050076531728355	3.772339186579198e-6	5.089911658926763e-6	12.18824499343753
ENSG00000085224	-0.33119455816284377	6.488128490579361e-21	1.3573803961178728e-20	Inf
ENSG00000085231	-0.08510075152189735	0.025287017105086455	0.028877695629740942	3.515382897859151
ENSG00000085265	0.740458812317436	1.3280641662818494e-12	2.1930471349657753e-12	26.845739912146907
ENSG00000085274	0.09199287459205581	0.014461114619987408	0.016747907367179904	4.072592222427622
ENSG00000085276	-3.4127455105118294	7.953990468150452e-110	6.236999256516051e-108	Inf
ENSG00000085365	-0.12449203696164524	0.006155855835711612	0.00727498070288069	4.916012546030103
ENSG00000085377	0.22319234071682023	1.7304555588839071e-15	3.110738472985399e-15	33.40459605950189
ENSG00000085382	-0.5274189056790635	1.139588349830137e-31	3.2240565456599367e-31	Inf
ENSG00000085415	0.11324838761644984	0.001015541555855938	0.001247156296665187	6.685641347351437
ENSG00000085433	-0.18391946714225665	4.223577746208049e-7	5.894288785886308e-7	14.34411118181652
ENSG00000085449	0.47350577622385237	5.661840227680344e-34	1.7196389965263764e-33	Inf
ENSG00000085465	0.13875952072938524	0.03358948731796465	0.038073843780388035	3.2294101556100667
ENSG00000085491	-0.2001229653589532	1.5064755941863284e-5	1.9906519437072845e-5	10.824443363266
ENSG00000085511	-0.11123404799805693	0.012434841500185572	0.014453553653650704	4.222255943298104
ENSG00000085514	1.3231589914020616	8.907179564846825e-55	5.307858922274451e-54	Inf
ENSG00000085552	-2.5070446230729426	8.861092122402372e-38	3.000922186801966e-37	Inf
ENSG00000085563	-2.564673628874323	7.465188936367198e-53	4.130163892542368e-52	Inf
ENSG00000085644	-0.06843327609307065	0.04356639676616415	0.049085930592438334	2.9638512525620024
ENSG00000085662	-0.3718490169674749	8.828551363758938e-5	1.1306923654723854e-4	9.087397138447423
ENSG00000085719	-0.702343135857991	5.582565593666127e-47	2.5194146328913816e-46	Inf
ENSG00000085721	0.12967956205778755	5.963695165885735e-4	7.403552150677144e-4	7.207639837163795
ENSG00000085733	-0.040554206021554615	0.2264369568221821	0.24257384340031463	1.1386198767036257
ENSG00000085741	-2.069061734162804	3.647325255013241e-36	1.1770454077812814e-35	Inf
ENSG00000085760	-0.17350062224142718	3.78279152994997e-8	5.476418414120718e-8	16.72022937512144
ENSG00000085788	-0.33777406512166114	4.2048571025031275e-13	7.028204482663046e-13	27.983745054538176
ENSG00000085831	0.839356516806873	9.010493323552912e-17	1.6805162505105546e-16	36.043653389117154
ENSG00000085832	-0.007838691958732335	0.7848603864000597	0.796532443667785	-1.3647612974815593
ENSG00000085840	0.8655608913791734	1.3510491669750268e-26	3.300226436028559e-26	Inf
ENSG00000085871	0.3479182957666523	1.2487633739230682e-17	2.3829800665362397e-17	Inf
ENSG00000085872	-0.17994693418761534	3.024171043173546e-10	4.672182411116846e-10	21.48422459207983
ENSG00000085978	1.1320121060416029	6.062140175234232e-30	1.6321146625630625e-29	Inf
ENSG00000085982	0.051650389335607574	0.3467796337397667	0.36579846244312475	0.5502842538290923
ENSG00000085998	0.19413282631069345	1.302780811615978e-7	1.8510632491903999e-7	15.502335262478466
ENSG00000085999	2.3952822503167823	5.462745821380803e-57	3.5174648380071413e-56	Inf
ENSG00000086015	0.6302231752156552	7.497719584172337e-37	2.4699617535417252e-36	Inf
ENSG00000086061	-0.5573605177858835	1.611509678811594e-38	5.56387020775129e-38	Inf
ENSG00000086062	-0.2636714029294554	9.135747725664947e-4	0.0011238802640337554	6.78984354755431
ENSG00000086065	-0.5411724727893469	1.5598808909133985e-45	6.732378229901437e-45	Inf
ENSG00000086102	0.3131605705533672	3.3723863054509427e-17	6.362477807045098e-17	36.7368005696771
ENSG00000086159	-8.10915084482348	9.304357989978957e-117	1.2752443598029982e-114	Inf
ENSG00000086189	0.5896615227573324	1.8702036242550335e-22	4.074131309149138e-22	Inf
ENSG00000086200	0.330815891266828	1.222149870773099e-19	2.471270070953291e-19	Inf
ENSG00000086205	1.2863865155130374	2.1349258395496673e-25	5.041355211098172e-25	Inf
ENSG00000086232	-0.11909298052990126	1.434266483753215e-4	1.8230117168029097e-4	8.609668131300335
ENSG00000086288	2.6585672256867223	3.1878887604334165e-92	9.700460015423325e-91	Inf
ENSG00000086289	0.7669648292159869	1.543475142947185e-26	3.765756107923498e-26	Inf
ENSG00000086300	1.6100868446249597	9.027722668572052e-54	5.1682048692316665e-53	Inf
ENSG00000086475	-0.5136820712849998	1.907819198949013e-49	9.310751386851706e-49	Inf
ENSG00000086504	-0.22086402780581843	1.5197526522993463e-14	2.658711333154815e-14	31.260337017745563
ENSG00000086544	0.5889874098449868	1.34619353922093e-19	2.7197345007671706e-19	Inf
ENSG00000086570	-1.4425123782678055	1.1665398067382574e-25	2.7718916445077183e-25	Inf
ENSG00000086589	0.19638979661246728	4.033947997488506e-12	6.578053573189115e-12	25.747279510673145
ENSG00000086598	0.3319400496573173	2.934115068818861e-20	6.043876834104019e-20	Inf
ENSG00000086619	-0.08751979542040099	0.10359792510219233	0.11405212004163058	2.050002585381564
ENSG00000086666	-0.18351363209440738	1.6043171752844787e-5	2.117709058667032e-5	10.762569415979375
ENSG00000086696	-0.32875427137120966	0.03784787168148561	0.04277588435486316	3.1080630555252706
ENSG00000086712	0.11046580915179802	0.0013249175403974409	0.001617833726426762	6.425048086672276
ENSG00000086717	2.028215475480932	5.254363226664739e-57	3.385960656930142e-56	Inf
ENSG00000086730	1.9604897640421732	3.376905808029879e-100	1.5872430469443034e-98	Inf
ENSG00000086758	-0.5049899308005333	8.422372235242566e-28	2.1264534234799727e-27	Inf
ENSG00000086827	-0.3557300200118294	2.807109326814824e-18	5.4602210042158354e-18	Inf
ENSG00000086848	0.2887260892740474	6.565066550644188e-14	1.1252231551177668e-13	29.81514238552586
ENSG00000086967	0.3152437049844465	0.05622785368059972	0.0629125535796516	2.7010308800837453
ENSG00000086991	-0.5822666833202733	1.6165243115795534e-6	2.2107589738271436e-6	13.02217246358316
ENSG00000087008	-0.12884885650887393	0.005809246942262995	0.006873327357875186	4.97320990095869
ENSG00000087053	0.3603054841882689	5.582824902943935e-15	9.889852738896012e-15	32.24816419994495
ENSG00000087074	0.1873535258839795	0.0011221784005440484	0.0013750078666421328	6.587919872628287
ENSG00000087076	0.7828143354764264	4.623729694838804e-23	1.0247728131922938e-22	Inf
ENSG00000087077	-0.15895939354112804	5.436673354990082e-6	7.296917578990145e-6	11.828051251497415
ENSG00000087085	0.34324570516915826	0.003585827236030655	0.004284289958219909	5.448506950869634
ENSG00000087086	0.20338921289608336	0.001512757636852161	0.0018418242055134927	6.295155260000325
ENSG00000087087	-0.010273645883459826	0.7112846373887314	0.7252924311228639	-0.9708677808332083
ENSG00000087088	0.7125752627262313	7.023739280489786e-50	3.49472811668055e-49	Inf
ENSG00000087095	-0.5672143370222715	4.519140478160341e-25	1.057889899174546e-24	Inf
ENSG00000087111	-0.6439178453989637	2.0280857095783725e-38	6.979970019671503e-38	Inf
ENSG00000087116	2.2142295388892674	1.0026450071750618e-64	8.670805974032481e-64	Inf
ENSG00000087128	-0.3148928963681102	0.0018926186869763783	0.0022945522028235137	6.074920384381581
ENSG00000087152	-0.3527579927278765	1.1777334597581779e-33	3.544065079087801e-33	Inf
ENSG00000087157	0.4016815274000431	6.931145721256984e-26	1.657580450347528e-25	Inf
ENSG00000087191	-0.4690842647619792	1.2967767053091426e-49	6.3763726450383225e-49	Inf
ENSG00000087206	0.7321585148027766	1.0420663364833437e-43	4.218441784076281e-43	Inf
ENSG00000087237	0.8935477210386747	5.378050716613653e-18	1.0375681001652315e-17	Inf
ENSG00000087245	0.28341527725666016	0.0019964581456308624	0.002417748170124693	6.022498004575192
ENSG00000087250	0.18446051639369537	0.47212980730193554	0.4914440715485716	0.03422705480567443
ENSG00000087253	-1.160797371768194	1.8136104987729694e-43	7.282123888475413e-43	Inf
ENSG00000087258	-0.5322966866141295	2.0941485399043083e-7	2.9566795953808235e-7	15.034028474839142
ENSG00000087263	-0.5798714390587288	2.3854035230135278e-50	1.2105143578204928e-49	Inf
ENSG00000087266	1.8056224161502332	9.028362874560794e-70	9.49404245545368e-69	Inf
ENSG00000087269	-0.1839202665379449	1.612123360404796e-8	2.3632691001440073e-8	17.560634846823955
ENSG00000087274	0.1577491601084042	1.3332540087357445e-5	1.7649032450677697e-5	10.944811945555616
ENSG00000087299	-1.8709381641239438	1.9843656693459262e-78	3.0735996264987707e-77	Inf
ENSG00000087301	-0.1107262616375581	0.013758086582931707	0.015957501931988066	4.121740025994222
ENSG00000087302	0.13479239983397187	2.6068469144168116e-5	3.406046076595225e-5	10.287339293714403
ENSG00000087303	0.6853829361383956	7.363710957459082e-16	1.3381852447482743e-15	34.2518939198891
ENSG00000087338	0.274405785466783	6.238095174014536e-9	9.2552835702881e-9	18.49807124576904
ENSG00000087365	-0.3462054306165728	6.709140920194801e-33	1.978771942285302e-32	Inf
ENSG00000087448	-0.4106135986399857	5.053233280955188e-28	1.284173181869416e-27	Inf
ENSG00000087460	0.09759389989732317	0.059199319945776305	0.06614199947359992	2.6475204549478706
ENSG00000087470	-0.3906443489616736	3.557280812447285e-24	8.114580426715414e-24	Inf
ENSG00000087494	4.517186933399821	2.173178593049594e-51	1.144849575343633e-50	Inf
ENSG00000087495	-0.9285975681944749	1.104615106980469e-6	1.5188224915571951e-6	13.397573681109298
ENSG00000087502	0.4021444009214015	1.0471789455677295e-32	3.066335476159725e-32	Inf
ENSG00000087510	-3.611041430687362	1.9688360070001982e-56	1.2427134394029889e-55	Inf
ENSG00000087586	0.7830270125264408	1.726715687301394e-32	5.026366742795956e-32	Inf
ENSG00000087589	1.3646015049265101	4.364109268121606e-47	1.9777333193404667e-46	Inf
ENSG00000087842	0.6260065538303218	8.152654677230039e-14	1.3923539035143658e-13	29.602706848484097
ENSG00000087884	0.2641731780553239	4.855870015637858e-9	7.229937196190998e-9	18.74503547899456
ENSG00000087903	1.4856523413090736	9.885267800973557e-59	6.808645178795554e-58	Inf
ENSG00000087995	-0.25403212570853584	1.1175259250100493e-13	1.9004116189045882e-13	29.291383012975224
ENSG00000088002	-2.0257483071557525	1.4580156004142122e-40	5.349884014118291e-40	Inf
ENSG00000088035	0.40988331125892985	2.527435218518449e-21	5.347317215467104e-21	Inf
ENSG00000088038	0.08942159145913743	7.030578749166713e-4	8.702188616446011e-4	7.045895215122191
ENSG00000088053	1.4219266248673423	1.8793242283689913e-19	3.7823023401651345e-19	Inf
ENSG00000088179	-1.1143841889005146	2.6577891311890613e-72	3.1298585364399704e-71	Inf
ENSG00000088205	-0.01528509153585959	0.5732976934031626	0.5904575258528405	-0.36585708404188827
ENSG00000088247	0.027201219148831092	0.33128298302404324	0.3500631974811885	0.618761428853038
ENSG00000088256	-0.8067110898435943	3.045210973480951e-70	3.2783756420775117e-69	Inf
ENSG00000088280	-1.2900839319686712	1.230583661832908e-53	7.003077293961873e-53	Inf
ENSG00000088298	0.5936070017711494	7.64553980950102e-54	4.395444282444894e-53	Inf
ENSG00000088305	0.37781011655407754	4.071446719070408e-8	5.8890826523623935e-8	16.64758044573078
ENSG00000088320	0.2967997525629114	2.72234639976781e-4	3.4241898496346863e-4	7.979132990871007
ENSG00000088325	2.81011174840798	4.2249694196103613e-106	2.69176762632207e-104	Inf
ENSG00000088356	-0.24771588611187514	1.3485843415487347e-17	2.5692571674640652e-17	Inf
ENSG00000088367	-0.9932590876370568	1.111991773136067e-52	6.112769066346226e-52	Inf
ENSG00000088386	-1.7201674479275673	4.687859021403403e-12	7.630636790328294e-12	25.598844955972485
ENSG00000088387	0.4512106807716087	1.1790630130915798e-18	2.3197246976506233e-18	Inf
ENSG00000088448	0.8934299979591146	9.18871821981809e-64	7.673732420134821e-63	Inf
ENSG00000088451	0.021712522325143337	0.5184725375100642	0.5368389465965685	-0.14762329517298636
ENSG00000088538	-1.2560702464893927	1.2374610304518536e-23	2.7873207301021585e-23	Inf
ENSG00000088543	-1.2318145178752895	1.8569982624899856e-74	2.4114364379945593e-73	Inf
ENSG00000088682	-0.6415962875561014	1.9374644251741466e-54	1.1403841492093228e-53	Inf
ENSG00000088727	-1.1478588609709117	2.3064543753029263e-66	2.1253260373554085e-65	Inf
ENSG00000088756	-0.3854166523489189	3.804079388845769e-5	4.941425201662511e-5	9.91522225754482
ENSG00000088766	-0.27909457578067076	1.0601964712123382e-10	1.6585271864064105e-10	22.519921282153398
ENSG00000088808	-0.4221775024891431	1.9750226229685409e-19	3.971962882936733e-19	Inf
ENSG00000088812	-1.0167880625844243	8.736514631713416e-72	1.0020573392633322e-70	Inf
ENSG00000088826	1.1690299175925958	3.040288972936545e-40	1.1061145025339069e-39	Inf
ENSG00000088827	2.551529274246518	5.733461376409622e-64	4.8277106375447054e-63	Inf
ENSG00000088832	0.7248094222164119	3.3769285547004495e-62	2.645422897558325e-61	Inf
ENSG00000088833	0.2609764165279441	2.0406635170731928e-21	4.326991934927688e-21	Inf
ENSG00000088836	-4.152206978831726	7.172369546782442e-100	3.3328019176074536e-98	Inf
ENSG00000088854	-0.5783960553569808	1.2218081737288223e-34	3.7741839608933882e-34	Inf
ENSG00000088876	0.530702126271309	1.2952584456874346e-28	3.3570102096237185e-28	Inf
ENSG00000088881	0.22733031861172154	0.004980669552988503	0.005912709833993921	5.12472077678773
ENSG00000088882	-1.2270415983727503	4.9634586295545677e-20	1.0150973071853919e-19	Inf
ENSG00000088888	-0.16331759930622863	6.390104173723926e-6	8.553352406519264e-6	11.66917870413977
ENSG00000088899	-3.1680353019492813	5.2069387776984165e-104	2.9487906758424018e-102	Inf
ENSG00000088926	-5.922632112146722	6.4479567063861145e-96	2.423183729980588e-94	Inf
ENSG00000088930	-0.06924247969671292	0.05985563178342991	0.06684322864688408	2.636223209376224
ENSG00000088970	-0.0677639398842151	0.27963343221168374	0.2974707330663033	0.859371217556979
ENSG00000088986	0.3976350836404716	9.877949836548911e-28	2.4893288293280708e-27	Inf
ENSG00000088992	-0.8787481685739914	5.356142521274355e-17	1.0048157870023548e-16	36.7368005696771
ENSG00000089006	-0.04544593457425225	0.13767545783646926	0.14996905879334893	1.734843752133742
ENSG00000089009	0.45795835671012725	4.830281363636117e-28	1.229238399764473e-27	Inf
ENSG00000089012	3.1775987019187273	7.341312452578995e-98	3.070174515424703e-96	Inf
ENSG00000089022	0.12945546886711914	1.4241411443904325e-5	1.8835340630074567e-5	10.879756796513592
ENSG00000089041	2.829746314835145	8.813675516265855e-108	5.96477376225295e-106	Inf
ENSG00000089048	0.2833938787962416	9.881686522345206e-10	1.5024732653999284e-9	20.316153247229884
ENSG00000089050	-0.5609742160902716	7.950257744440218e-32	2.2582498051518626e-31	Inf
ENSG00000089053	0.4424002864560524	8.270251735974826e-29	2.1564797092525886e-28	Inf
ENSG00000089057	-0.008254410422388522	0.8632296156852902	0.8715119177856443	-1.9143933852725519
ENSG00000089060	-0.1770343084796146	2.162921583442897e-6	2.943204657596667e-6	12.73600860747116
ENSG00000089063	-0.31618403080877694	6.444601701198945e-22	1.3846852028264364e-21	Inf
ENSG00000089091	0.06889922772428297	0.27848285422334995	0.29632407048426657	0.8648642346335157
ENSG00000089094	0.453928428746441	4.0399010639731536e-32	1.1594366769910635e-31	Inf
ENSG00000089101	-1.2266597809937474	5.196825679006043e-31	1.4419909293056918e-30	Inf
ENSG00000089123	0.3773056671430286	4.043702313760309e-20	8.291775803046346e-20	Inf
ENSG00000089127	1.5579534349535644	3.371318334563792e-55	2.035018580190061e-54	Inf
ENSG00000089154	-0.3102032191307163	3.1985227480042167e-21	6.7461406982993366e-21	Inf
ENSG00000089157	0.591742842538811	7.3673147712757875e-34	2.2318147087575797e-33	Inf
ENSG00000089159	0.09491502430145975	0.022812392881287884	0.02612118280636095	3.618540291302046
ENSG00000089163	-1.1326763457564297	1.0284972518667145e-48	4.9236249421620526e-48	Inf
ENSG00000089169	1.882999638132934	4.2241880081653765e-35	1.3201093392063096e-34	Inf
ENSG00000089177	-0.5330521802179403	5.219071544039811e-28	1.3254913871580398e-27	Inf
ENSG00000089195	-0.813209329746346	3.1263803954833186e-55	1.8885653426049232e-54	Inf
ENSG00000089199	-5.310271636416792	2.939184941385594e-84	5.8819762446624584e-83	Inf
ENSG00000089220	-1.1294142957006366	4.502708018568141e-75	6.0344427101763664e-74	Inf
ENSG00000089225	1.505864044444225	2.498132157091365e-11	3.9793471512999476e-11	23.947317487605993
ENSG00000089234	0.16232155451811872	2.0283358545250512e-8	2.965413928585836e-8	17.333664087704765
ENSG00000089248	-0.4071735448704114	9.262563114098915e-43	3.650855591854841e-42	Inf
ENSG00000089250	-3.5259168009778206	8.943824250183001e-50	4.421757305864952e-49	Inf
ENSG00000089280	0.21922515789583244	4.389152849047771e-9	6.542412992868684e-9	18.844959781186947
ENSG00000089289	0.4543401113934989	3.8783417580625973e-26	9.350444061197482e-26	Inf
ENSG00000089327	1.6280519987232143	2.0154037721185764e-91	5.859400271524774e-90	Inf
ENSG00000089335	0.21263737386906417	3.384230346254386e-7	4.735483609077646e-7	14.563011321124371
ENSG00000089351	1.2884898951529908	1.5475156614311057e-90	4.307163897259613e-89	Inf
ENSG00000089356	-2.1742798789090374	1.3701361843013363e-32	4.001955796195343e-32	Inf
ENSG00000089472	0.19828423744822	0.004931871525308627	0.005855632567357044	5.134478404931109
ENSG00000089486	-0.43390415177974706	1.0174485198114234e-20	2.1201718868179783e-20	Inf
ENSG00000089505	0.22784805662981036	8.216093871630469e-4	0.0010132664729398332	6.89356225488593
ENSG00000089558	1.0063583604065363	9.18174196730531e-24	2.0755954468017964e-23	Inf
ENSG00000089597	-0.23262265505865826	6.219619818235835e-10	9.51256556971366e-10	20.77323735378774
ENSG00000089639	1.2393321222867764	4.6896760244787885e-101	2.317836847249971e-99	Inf
ENSG00000089682	0.20107494350579572	1.2548347261534099e-7	1.7841822320252912e-7	15.539135295641374
ENSG00000089685	2.1570567069059217	4.218968812960709e-80	7.035928562309731e-79	Inf
ENSG00000089692	2.632648599342557	2.0349295583069763e-75	2.7635055034127214e-74	Inf
ENSG00000089693	-0.3666060952057774	5.155091093345173e-37	1.7078922553820795e-36	Inf
ENSG00000089723	-0.8980882190472512	1.0018309233378858e-22	2.200358518669663e-22	Inf
ENSG00000089737	-0.6268817120869777	1.5468161662472069e-52	8.468805529201727e-52	Inf
ENSG00000089775	0.5800218145240762	1.5261280492212702e-35	4.829481661389002e-35	Inf
ENSG00000089818	-0.0013457280577885374	0.9638547986898116	0.9662838383816353	-3.3554803239607187
ENSG00000089820	0.9577463871295311	1.536987380025538e-46	6.8417751550809295e-46	Inf
ENSG00000089847	-0.048319785744939794	0.5651462733507494	0.582503521129343	-0.33305911986621944
ENSG00000089876	0.09349308752168975	0.018609000990790048	0.02141334881894918	3.822094833884937
ENSG00000089902	0.11794666895798042	1.4723316228153788e-4	1.8699368297865463e-4	8.584248711374375
ENSG00000089916	-0.00646924641533124	0.8343365105391815	0.8438564111927352	-1.6872063262282107
ENSG00000090006	-1.0638403607695621	6.341167635685915e-29	1.659038244113527e-28	Inf
ENSG00000090013	0.2334064794240879	7.857371820769206e-9	1.1623921487233175e-8	18.270200653033786
ENSG00000090020	-0.4908474702823694	5.5444161535166904e-27	1.369312953722853e-26	Inf
ENSG00000090054	-0.5609868921764747	3.1433248915620055e-43	1.2531808599700883e-42	Inf
ENSG00000090060	0.0763363251114102	0.018246365860228774	0.02101237217964635	3.8414075892284734
ENSG00000090061	-0.31041840991303143	1.0582747587010642e-11	1.704736919942159e-11	24.795025556348925
ENSG00000090097	-0.5075181294119036	2.0447458741310922e-24	4.689889636770934e-24	Inf
ENSG00000090104	2.7111177373273003	1.5277979981454788e-76	2.2051668451108636e-75	Inf
ENSG00000090238	0.1879763607256908	4.268518782302287e-9	6.366088271703575e-9	18.872280627615915
ENSG00000090263	-0.3282496067392834	8.19242082012564e-16	1.4871272518224729e-15	34.171851212215564
ENSG00000090266	-0.5023829428135644	9.457012202433044e-30	2.5314930087261273e-29	Inf
ENSG00000090273	-0.025521022409613552	0.45393264196452043	0.4733180789183818	0.10682916724182033
ENSG00000090316	-0.3522284796392222	1.425634847629271e-13	2.4158030508917827e-13	29.051556961701028
ENSG00000090339	1.0814817858803536	9.994050715622053e-38	3.379700749985397e-37	Inf
ENSG00000090372	0.18149417375771834	4.827719318892467e-12	7.857509439291103e-12	25.5695535890719
ENSG00000090376	0.8623120803485242	9.177499628161352e-27	2.251918443437816e-26	Inf
ENSG00000090382	2.201934987563358	1.182014727056615e-57	7.80196689530287e-57	Inf
ENSG00000090432	-0.5995781455947067	1.3302561635103527e-49	6.537052734815864e-49	Inf
ENSG00000090447	0.29962002981424957	5.134582338046836e-8	7.399932661795873e-8	16.41920976888841
ENSG00000090470	0.07503326186082886	0.007652064535269846	0.008999507684615748	4.7015451569856594
ENSG00000090487	-0.057296975453321256	0.033240310679105184	0.037696389040203414	3.2397656963419146
ENSG00000090512	-1.7543091184987283	6.180162419525609e-41	2.2867161765531462e-40	Inf
ENSG00000090520	0.5145273255134296	1.4289799490036554e-36	4.660400513547215e-36	Inf
ENSG00000090530	0.6938550392466747	2.3553460375629334e-8	3.436723373828184e-8	17.186162200102927
ENSG00000090534	-0.19162303412016524	0.1993979034980351	0.2148638878206232	1.2958523463192955
ENSG00000090539	0.34195608471215966	1.4971290138676547e-4	1.9008387214838432e-4	8.567855048906216
ENSG00000090554	0.4786423022967235	1.6124322430872466e-19	3.2515788680456217e-19	Inf
ENSG00000090565	-0.09490984510431079	0.06431680475420522	0.0716534894495278	2.561563203673764
ENSG00000090581	0.06293402126205933	0.04749592344499568	0.05338422654454411	2.8753779613366124
ENSG00000090612	-0.35208275724373955	2.621031463218007e-13	4.409843528480059e-13	28.449775544511596
ENSG00000090615	0.3968555422917478	4.974764161654166e-24	1.1317952779547978e-23	Inf
ENSG00000090621	0.5368046869419312	7.943170476794857e-35	2.465799590341152e-34	Inf
ENSG00000090659	0.4191822273168133	1.1945716404578901e-5	1.5842790255218887e-5	11.052780191698103
ENSG00000090661	-0.07590226700221468	0.11719763108742477	0.12836231760332797	1.9155169641519156
ENSG00000090674	0.06805061398769088	0.034949292012573706	0.0395849272725748	3.1889171370677816
ENSG00000090686	0.2833498218588438	4.435384465814636e-19	8.813489356412856e-19	Inf
ENSG00000090776	-0.6012652009457097	2.5251565341742824e-26	6.126941843555869e-26	Inf
ENSG00000090857	-0.04736263918359892	0.42940650185424134	0.4487486413303438	0.20572797934308626
ENSG00000090861	-0.41367246962908616	4.2392462777484547e-20	8.689469245956679e-20	Inf
ENSG00000090863	0.30723487570159486	4.6431717819884945e-12	7.559406245181906e-12	25.60822961774479
ENSG00000090889	2.7282990912775706	5.681722565780951e-106	3.6057935816298565e-104	Inf
ENSG00000090905	0.7505610529822041	3.6714634896428917e-50	1.8504811346129653e-49	Inf
ENSG00000090924	1.4727389763371337	2.0249235641956396e-92	6.243195336867841e-91	Inf
ENSG00000090971	-0.2848244596332171	1.263265986052813e-7	1.7957005606171673e-7	15.532700241204953
ENSG00000090975	0.029606115413725483	0.5641176164026865	0.5815167692787143	-0.3290029903458451
ENSG00000090989	0.30165184973184134	1.7008363369326422e-16	3.1498399744943107e-16	35.63818828100899
ENSG00000091009	0.28163461741572	1.751367841802082e-13	2.961618403296211e-13	28.84771616264129
ENSG00000091039	-0.31111644327486265	2.5400368649063905e-11	4.0425450104042965e-11	23.931561807017452
ENSG00000091073	1.192121833481741	7.357240292786745e-70	7.771799817056465e-69	Inf
ENSG00000091106	1.6089408536018999	7.521168645833191e-74	9.465297886847172e-73	Inf
ENSG00000091127	1.0670796210844942	1.4056522290717802e-56	8.920695663875773e-56	Inf
ENSG00000091128	-2.0086062766716934	1.9021498777857524e-46	8.437330570216378e-46	Inf
ENSG00000091129	-0.24311835643807295	0.11625504782098418	0.1273674904252201	1.9244379826043743
ENSG00000091136	-0.26926865089571067	5.629031739310482e-5	7.266284738278905e-5	9.529607678688967
ENSG00000091137	-2.737898379383854	5.583388124168055e-63	4.519357831522628e-62	Inf
ENSG00000091138	-0.4511917297901005	8.067146395212489e-8	1.1558917482730008e-7	15.973223413212558
ENSG00000091140	-1.3432968488693493	1.5975535194962288e-80	2.7283872149720935e-79	Inf
ENSG00000091157	0.026090151582853504	0.33821488785914355	0.357064199688176	0.588129278587534
ENSG00000091164	-0.07548895004651628	0.024796125516497104	0.028329000222335934	3.5351312467715785
ENSG00000091181	-1.5368780960472816	6.1643554886086244e-37	2.036884886936926e-36	Inf
ENSG00000091262	0.09705110605571807	0.2843884366289068	0.3023398535712722	0.8361803603536306
ENSG00000091317	-0.4420035614094501	2.3633792588797515e-29	6.263684711135642e-29	Inf
ENSG00000091409	0.22398203194519106	1.36104814428297e-4	1.7315674908935445e-4	8.661140137852035
ENSG00000091428	1.018611963811232	3.1662164999136083e-44	1.3050541095170822e-43	Inf
ENSG00000091436	1.2738878447942004	5.63059892834076e-54	3.2577179326441217e-53	Inf
ENSG00000091483	-1.2097820089083633	5.924270777288574e-78	9.038807893131584e-77	Inf
ENSG00000091490	2.1618419405387463	1.2500882148935448e-70	1.3693041494233523e-69	Inf
ENSG00000091513	2.000042475039785	1.4158392810053095e-14	2.480113701342133e-14	31.32962879821696
ENSG00000091527	-0.253494815547687	6.770544511368431e-11	1.0648754192904446e-10	22.962992602070752
ENSG00000091536	0.5467370304272615	3.3339996524450785e-7	4.6659974542113635e-7	14.577793556415706
ENSG00000091542	0.2733442465060231	2.099177907486123e-19	4.2159329726756144e-19	Inf
ENSG00000091583	-2.141497119833695	2.568292134619359e-25	6.044566337033441e-25	Inf
ENSG00000091592	1.4413439199508635	3.7242241965681434e-75	5.003467598519474e-74	Inf
ENSG00000091622	-1.5075850561568025	3.9332316538058827e-45	1.6732135699941039e-44	Inf
ENSG00000091640	-0.5158260254565469	3.426068741984045e-51	1.7932984974890816e-50	Inf
ENSG00000091651	1.1495088887626528	5.49104748826712e-48	2.5654249365120807e-47	Inf
ENSG00000091656	0.4904515000433132	2.744196395227038e-5	3.581487013375449e-5	10.23711156842364
ENSG00000091732	1.0572323216821182	5.620245931813093e-74	7.150250479553163e-73	Inf
ENSG00000091831	0.052018509570443634	0.5132836957165541	0.5318714788524141	-0.12765900299795163
ENSG00000091844	1.40588872788778	1.1592673776408367e-35	3.6778157808445916e-35	Inf
ENSG00000091879	3.8277894757753956	7.080924778511087e-107	4.6568501265127355e-105	Inf
ENSG00000091947	-0.7289488270373705	4.0069469988904955e-51	2.0913057776609272e-50	Inf
ENSG00000091972	1.7974537182906711	1.297395595647062e-63	1.0768713569976377e-62	Inf
ENSG00000091986	0.4434066724300915	3.010541483498949e-7	4.2194664944459786e-7	14.678386532182746
ENSG00000092009	-0.9032184471884721	2.001962793388008e-6	2.728732505445296e-6	12.811670611581581
ENSG00000092010	-0.1411968963483527	2.3251488391508788e-7	3.276583511884468e-7	14.93129405586529
ENSG00000092020	-0.006479054175003623	0.8645824500279892	0.8727079720411439	-1.925117109487785
ENSG00000092036	0.0442138378013929	0.20424547402488114	0.21984053859604114	1.2665958775098969
ENSG00000092051	-2.0322027897304507	8.818162855347986e-67	8.26101299085156e-66	Inf
ENSG00000092068	-3.7412741235306064	1.0261425771254904e-93	3.3948043474476163e-92	Inf
ENSG00000092094	0.2248766082382167	6.824522381556528e-14	1.1694469430887474e-13	29.77740205754301
ENSG00000092096	-0.7991850247996887	6.102173290501659e-24	1.385776195601254e-23	Inf
ENSG00000092098	-0.40908946805171376	6.745082211256228e-29	1.7627349922382483e-28	Inf
ENSG00000092108	0.011116550604044059	0.751896489917595	0.7646007700327934	-1.1780709047137317
ENSG00000092140	-0.3633126379585268	1.1312230097284719e-23	2.5504903633772983e-23	Inf
ENSG00000092148	-0.7709847393360454	5.069950548205978e-51	2.636826959223198e-50	Inf
ENSG00000092199	-0.015581666759788336	0.6673088430519836	0.682498728925682	-0.7652788429690158
ENSG00000092200	0.7526435252181484	1.7566769333759772e-27	4.399109593637677e-27	Inf
ENSG00000092201	-0.34023034835697885	2.545415352210109e-29	6.741754529806248e-29	Inf
ENSG00000092203	-0.3952774476408292	1.0803621440749394e-38	3.7480468326697846e-38	Inf
ENSG00000092208	-0.23509800405240197	3.837256785022809e-11	6.078047796807032e-11	23.523752237744958
ENSG00000092295	-0.8663445686125301	1.815518979439631e-8	2.657135189757751e-8	17.44343217133532
ENSG00000092330	-0.3026515388146097	5.8640581316080555e-36	1.878664076341139e-35	Inf
ENSG00000092377	-2.1360373895207854	1.8652321385152626e-41	7.008047956504016e-41	Inf
ENSG00000092421	2.77084707784259	6.995301025401371e-69	7.07336390107231e-68	Inf
ENSG00000092439	-0.7647912461246109	9.566550800453819e-40	3.433013059524792e-39	Inf
ENSG00000092445	-1.5412562996324182	6.357843554981956e-40	2.2926471010779506e-39	Inf
ENSG00000092470	0.621743007350288	1.4758281847335176e-24	3.3983845394611984e-24	Inf
ENSG00000092529	0.008547878109579007	0.9394615250349445	0.9429303060504581	-2.804719151461179
ENSG00000092531	0.06881524847271299	0.019412451703926057	0.02231583643156428	3.7798900964335993
ENSG00000092607	3.0358144065940285	3.594130583608578e-53	2.0130587162999966e-52	Inf
ENSG00000092621	-2.086230693798197	3.201479631609606e-32	9.222206427331804e-32	Inf
ENSG00000092758	-2.1548872802909638	4.7687295465023503e-35	1.4880041879367386e-34	Inf
ENSG00000092820	0.0527854269609601	0.3563266023661614	0.3754804809789439	0.5087760960763869
ENSG00000092841	-0.6005202067697332	8.239962598682148e-35	2.55647308321297e-34	Inf
ENSG00000092847	0.08353956298924702	0.006568547328090418	0.0077537096997289355	4.851799953210101
ENSG00000092850	-1.1543011079360128	2.88827985105508e-20	5.950965686041984e-20	Inf
ENSG00000092853	1.5252767045200395	6.318293357804446e-63	5.096506660029204e-62	Inf
ENSG00000092871	0.3179270191869554	6.888418240043101e-11	1.0831013351499371e-10	22.94602234998395
ENSG00000092929	2.230406604425444	9.41738156152481e-77	1.3665257408226838e-75	Inf
ENSG00000092931	0.18421071416130935	9.74112669723234e-8	1.3911021489524512e-7	15.787999165924615
ENSG00000092964	0.9647354466351632	8.274250563851098e-42	3.1545822042171905e-41	Inf
ENSG00000092969	-0.5814920443076415	2.096032070666225e-9	3.1563367253777242e-9	19.573853735762533
ENSG00000092978	0.4009640078472831	3.9136737748850137e-25	9.173903315374327e-25	Inf
ENSG00000093000	0.030583968815174313	0.33770079228393257	0.3565906980545734	0.5901924521924842
ENSG00000093009	2.149004881521275	6.034823439252412e-74	7.659764225230103e-73	Inf
ENSG00000093010	-0.3692509333085982	3.4713528956868755e-20	7.135194168702323e-20	Inf
ENSG00000093072	0.6958057232916344	3.203076270473557e-13	5.374709256319312e-13	28.25192397973687
ENSG00000093134	1.7089166619802885	8.975361934554675e-25	2.07937717546288e-24	Inf
ENSG00000093144	-0.8608836950102018	2.5926536356076077e-49	1.2622740536346293e-48	Inf
ENSG00000093167	0.35430224227725854	8.344350193803856e-17	1.5580578324091688e-16	36.7368005696771
ENSG00000093183	-0.6837071485561745	1.0545076742042628e-68	1.060358826527221e-67	Inf
ENSG00000093217	-0.6114535324338236	8.753075786535419e-17	1.6332532442328417e-16	36.7368005696771
ENSG00000094631	-0.18264110552677734	4.672565346640332e-6	6.2873971457556155e-6	11.9769570937746
ENSG00000094755	-3.451321045956403	2.571787310625528e-56	1.6120619153075464e-55	Inf
ENSG00000094804	2.106111021530863	8.502628991787965e-72	9.766047806764909e-71	Inf
ENSG00000094841	-0.16346023004891447	2.9000757008148566e-5	3.780087483440447e-5	10.183140510249942
ENSG00000094880	0.031125002736920263	0.27373411508462314	0.2914422231888637	0.8883898229195671
ENSG00000094914	0.24301791758696048	5.6561430802959345e-18	1.0908323712856413e-17	Inf
ENSG00000094916	-0.42356605435921074	1.632814942856052e-24	3.755105995203357e-24	Inf
ENSG00000094963	-0.24604074349324892	0.12790136991839657	0.1396953956585447	1.8178222106908541
ENSG00000094975	-0.5570524854213864	1.6291521460325132e-19	3.284889541573778e-19	Inf
ENSG00000095002	0.1847466996311161	4.417933203335114e-9	6.584710823941855e-9	18.838515417674557
ENSG00000095015	-0.4678778234767023	2.3204776892757836e-16	4.2793974572691127e-16	35.35050620855721
ENSG00000095059	0.0023809668023117548	0.9230488798262106	0.9276558771314003	-2.5512266241275015
ENSG00000095066	-0.3498421071073031	1.0183016217127652e-12	1.6856286867081297e-12	27.108868909793227
ENSG00000095139	0.2982198119729135	5.258858129402519e-24	1.1954282381958895e-23	Inf
ENSG00000095203	-5.261608649482469	2.772672777707171e-107	1.853372664114916e-105	Inf
ENSG00000095209	-0.8557539967207367	4.796479116971191e-23	1.0624823359744685e-22	Inf
ENSG00000095261	-0.2161338402431439	4.38847605593125e-5	5.686957291612799e-5	9.77469323531009
ENSG00000095303	0.23781368368807135	0.09315086791375872	0.10276587227228116	2.1668635238448894
ENSG00000095319	0.08684846000590186	3.81250830825102e-4	4.771870453110259e-4	7.647124714468197
ENSG00000095321	-0.8301673056854921	6.274763913367354e-53	3.482184396972492e-52	Inf
ENSG00000095370	0.8592784828894576	2.648441265691473e-56	1.659472802283055e-55	Inf
ENSG00000095380	0.48999138528394176	9.014121674692873e-42	3.430245555628576e-41	Inf
ENSG00000095383	0.37526052689403283	7.349995526692955e-9	1.0885174524685563e-8	18.335864096637874
ENSG00000095397	0.5258583672466817	1.1040820926441528e-11	1.7778239639674332e-11	24.753046815568805
ENSG00000095464	1.0132946994203798	3.5920350743015447e-29	9.470755263798609e-29	Inf
ENSG00000095485	0.23588128942837358	5.447004358557271e-7	7.57186065695637e-7	14.093656062949908
ENSG00000095539	0.0020575281929692585	0.9765841727762234	0.9783236814679814	-3.809620225181502
ENSG00000095564	0.9023442594855474	4.755680819469142e-46	2.081727164936707e-45	Inf
ENSG00000095574	-0.34499317805540836	2.115145754075154e-20	4.3745913326104193e-20	Inf
ENSG00000095585	-1.6126538419800243	1.825025437956413e-49	8.917365156701347e-49	Inf
ENSG00000095587	-0.3529283047661761	0.0021069013891697554	0.0025480914768914956	5.969859297080615
ENSG00000095596	0.6151456788829021	0.0012182966995281184	0.0014904304807458453	6.507198745222843
ENSG00000095627	-3.1732806699341842	4.4991256489665275e-54	2.6123438709378453e-53	Inf
ENSG00000095637	0.9881389188306948	4.516703614881576e-23	1.0011883114802732e-22	Inf
ENSG00000095713	-2.2969384226258502	3.519157375835504e-20	7.229809396633967e-20	Inf
ENSG00000095739	-0.6658746741220336	2.10761021186181e-18	4.1167811443672e-18	Inf
ENSG00000095752	-3.599308746444564	3.817149912624498e-61	2.8756450381018735e-60	Inf
ENSG00000095777	3.720838446837495	9.45633825105274e-111	7.909378301265138e-109	Inf
ENSG00000095787	0.23383351496736487	1.367917978517972e-10	2.134386513883873e-10	22.26767191163311
ENSG00000095794	-0.35649442838837464	5.0208141041137436e-8	7.239168850609545e-8	16.441174271026895
ENSG00000095906	0.023152223275787413	0.3661050864692261	0.38536619249397985	0.4668326239482733
ENSG00000095917	1.9196700011250247	6.26756383099884e-10	9.584095826325809e-10	20.765745898170454
ENSG00000095932	-1.5154755672167866	4.1450578491659564e-29	1.0905935396014963e-28	Inf
ENSG00000095951	0.0496702175101079	0.31477999514566196	0.3334672460915658	0.6925446336462068
ENSG00000095970	3.029850887901651	6.433366105246414e-98	2.6973830636650134e-96	Inf
ENSG00000096006	-0.12957960396165372	0.3122054723674574	0.33089032778694066	0.7041609967590482
ENSG00000096060	0.6090118966018655	1.190239339965911e-6	1.6351755083258094e-6	13.32375877965493
ENSG00000096063	-0.581266454484036	6.261873546509698e-32	1.7855097472652654e-31	Inf
ENSG00000096070	-0.558777915125943	1.3993353664655304e-41	5.285585879354516e-41	Inf
ENSG00000096080	-0.21900158685591253	4.8662821263407816e-12	7.91711336465019e-12	25.561994697466517
ENSG00000096088	-1.1073204093999458	7.66294574528706e-10	1.1683896896852572e-9	20.567639344089283
ENSG00000096092	-0.13320811783311964	7.669046536887069e-4	9.475202561671698e-4	6.960714273258406
ENSG00000096093	0.6300508564811751	9.250264114660985e-26	2.203795029361973e-25	Inf
ENSG00000096384	-0.09070643483806116	0.009272660210122241	0.010849923812834046	4.512688007393764
ENSG00000096401	-0.09883577981358789	0.0018445366090912155	0.0022380889818686004	6.0998923130885165
ENSG00000096433	0.599212185173289	2.1175159448437714e-13	3.5730069377614227e-13	28.660285242124417
ENSG00000096654	-0.18198705249693206	0.0015894950058030289	0.001933233672233214	6.246626095491097
ENSG00000096696	-2.439622633073556	3.5934849152963964e-34	1.0973551576200005e-33	Inf
ENSG00000096717	-0.016241968013229007	0.661096823505248	0.6762725283097463	-0.7366941181078526
ENSG00000096746	-0.3941157181170759	9.904211283019928e-31	2.723616355185551e-30	Inf
ENSG00000096872	-0.7763815022590753	1.817127001690319e-31	5.1063648169485015e-31	Inf
ENSG00000096968	0.058515933126979086	0.2455704274638982	0.26236431756427225	1.0337159845455748
ENSG00000096996	2.2566161169842127	9.82206912222812e-113	9.95018306730066e-111	Inf
ENSG00000097007	0.24223105352638413	3.791395888537553e-8	5.488387941958596e-8	16.71804611161719
ENSG00000097021	0.7766278521966812	2.205282828118009e-19	4.425761403544324e-19	Inf
ENSG00000097033	0.41508907256736044	7.304116905959713e-31	2.01573852345521e-30	Inf
ENSG00000097046	0.802380379634243	1.807084598602337e-32	5.255625856491462e-32	Inf
ENSG00000097096	-1.2300973585700032	3.076542105131679e-56	1.924018471422457e-55	Inf
ENSG00000099139	0.7006786137032823	4.746352906426634e-16	8.680535535301459e-16	34.657359027997266
ENSG00000099194	3.3605724068986573	3.101692788034209e-76	4.3837616440934093e-75	Inf
ENSG00000099203	-0.46594235060288713	4.568504715419071e-44	1.873109902174084e-43	Inf
ENSG00000099204	-1.1450946795114736	3.774749806978565e-50	1.901951478276812e-49	Inf
ENSG00000099219	-2.913795368730842	1.6470995526219368e-111	1.4924552057368774e-109	Inf
ENSG00000099246	-0.5219089821366557	8.192505914915169e-45	3.44380854309965e-44	Inf
ENSG00000099250	2.108602528672637	1.7163090149881784e-88	4.33328173908006e-87	Inf
ENSG00000099256	0.33088215178629676	1.990194654499132e-5	2.6157574928998422e-5	10.551345579247466
ENSG00000099260	0.2920262206371821	1.8086313138253886e-6	2.4687234687833363e-6	12.911806886458553
ENSG00000099282	-0.31971959128263877	5.721821574349575e-7	7.949817691254925e-7	14.04494585954639
ENSG00000099284	-1.3845073937271215	1.9683921615670283e-47	9.040967658450643e-47	Inf
ENSG00000099290	-0.0391938471621684	0.3518810305190303	0.3709157634437656	0.528290185011987
ENSG00000099308	0.70525307294601	5.322448099307368e-39	1.86165834226256e-38	Inf
ENSG00000099326	0.5091964160774038	6.240206976767045e-30	1.6786702258134668e-29	Inf
ENSG00000099330	-0.2545746261767091	2.3882306620276453e-16	4.402853181606295e-16	35.35050620855721
[truncated: 14,311 more rows]
