# Supplementary material for: Gene Expression and Co-expression Networks Are Strongly Altered Through Stages in Clear Cell Renal Carcinoma
Source: Front Genet. 2020 Nov 3;11:578679. doi: 10.3389/fgene.2020.578679 (PMC7669746; doi:10.3389/fgene.2020.578679)
Supplement: Supplementary Material 2 — Differential expression values for each ccRC stage vs. control samples. This zip file contains the four differential expression analyses, including Log2FC value, p-value, adjusted p-value, and B-statistic for each gene in all stages. HTML files for volcano plots are also provided. [file Data_Sheet_2.ZIP › stageiv-deg-ebayes.tsv]

ensemblID	coef	p_value	FDR	B
ENSG00000000003	-1.3851702774532102	1.0751356232571908e-59	1.223688905465791e-58	Inf
ENSG00000000005	-2.431598714459658	4.753279345407519e-20	1.0424362797310292e-19	Inf
ENSG00000000419	0.03521050576410983	0.3568419667566365	0.377462382631866	0.5003331409536029
ENSG00000000457	-0.4630749417162535	3.7142201990640846e-27	1.0473535865618123e-26	Inf
ENSG00000000460	1.3799920551170906	2.4540817860475535e-76	7.384884489010258e-75	Inf
ENSG00000000938	1.1647340983376373	4.991962873928195e-40	2.2641522378689894e-39	Inf
ENSG00000000971	0.8844261014494456	4.606098927547641e-14	8.317700787013068e-14	30.118061586159797
ENSG00000001036	-0.01366694422323037	0.73713824455956245	0.7524549235678097	-1.1117484001689664
ENSG00000001084	0.07403037295726037	0.2612752958352866	0.27983977377682717	0.9452565208054994
ENSG00000001167	-0.032260791116400844	0.3343896808247412	0.35460960300725153	0.5988379258390721
ENSG00000001460	-0.7349797860923104	5.892460505437204e-23	1.4334419390479407e-22	Inf
ENSG00000001461	-1.0509762016625515	2.516494833304535e-41	1.2064676875719274e-40	Inf
ENSG00000001497	0.24385861333587805	4.3517213728342175e-8	6.433116612972545e-8	16.55922155939329
ENSG00000001561	-1.1860217314115244	2.3843063966067225e-52	1.8859377947941632e-51	Inf
ENSG00000001617	0.7870932416234395	5.677003775791142e-24	1.4315388309083725e-23	Inf
ENSG00000001626	-0.564911808655514	9.625764950144649e-5	1.2467934111885264e-4	8.989640700542857
ENSG00000001629	0.3115122341207621	1.3057316917974447e-8	1.966071260452024e-8	17.744643456351724
ENSG00000001630	-2.144151745035137	3.0635621874357686e-66	4.957013817170376e-65	Inf
ENSG00000001631	0.24596065003269774	3.230531193918914e-10	5.143495096916975e-10	21.38811799756793
ENSG00000002016	0.5971709986475243	6.578728800453384e-27	1.8379422188317007e-26	Inf
ENSG00000002330	0.11212790276289795	0.001659856153149218	0.002031536384351174	6.19692932985177
ENSG00000002549	0.1716901293427784	3.789333632231189e-4	4.7806336279154315e-4	7.645289098445046
ENSG00000002586	1.5377805527473758	8.254458164666812e-67	1.3850844924456347e-65	Inf
ENSG00000002587	-0.9847173723971452	7.334998821740002e-17	1.4488776890223983e-16	36.7368005696771
ENSG00000002726	-2.030960281921035	9.330712145700095e-15	1.7277919515936485e-14	31.68694456242755
ENSG00000002746	-2.0626264190502424	4.1228356405477384e-32	1.3873210088164559e-31	Inf
ENSG00000002822	0.6821925182283481	2.849116488202446e-36	1.111434822353071e-35	Inf
ENSG00000002834	0.2131690590318461	1.4227740508938686e-9	2.2115167035241588e-9	19.92958724351946
ENSG00000002919	-0.32063073494617156	1.2163751854515225e-19	2.6269967259950124e-19	Inf
ENSG00000002933	0.6764276730786455	5.744889386433781e-16	1.1020835790723943e-15	34.43421547668306
ENSG00000003056	-0.17007679588129743	3.6044081541841104e-7	5.161360578994103e-7	14.476894911998144
ENSG00000003096	-2.2099478058821935	1.7816230502420023e-60	2.1117930195819083e-59	Inf
ENSG00000003137	-2.430025658781593	1.0567713247299997e-29	3.2575959754954253e-29	Inf
ENSG00000003147	-1.2651569297937497	2.3526630828991527e-42	1.1828586585106405e-41	Inf
ENSG00000003249	-0.718904240407955	8.1308544169015e-14	1.4564990174592362e-13	29.55749260017292
ENSG00000003393	-0.2033918354334375	1.6650815389435867e-8	2.497469183388808e-8	17.505402825045635
ENSG00000003400	0.25926667484942617	1.4736976734105117e-6	2.063353854693574e-6	13.091175750911558
ENSG00000003402	0.4693211217033836	2.3054405595366525e-24	5.8918419815172044e-24	Inf
ENSG00000003436	1.3045380142047536	3.327631197605189e-17	6.660162576137028e-17	36.7368005696771
ENSG00000003509	0.07704808133146542	0.052987922482438124	0.05961049908184341	2.7584624344699855
ENSG00000003756	0.10483146016367954	5.63274657606574e-4	7.057159060964221e-4	7.2555918357113525
ENSG00000003987	0.036495442179449444	0.6256255461407731	0.6449625597342779	-0.5969690187358219
ENSG00000003989	0.4139500432641838	0.006785521097890236	0.008044766235850095	4.814656256063255
ENSG00000004059	-0.029558533057397526	0.30298376285802303	0.3227315290108644	0.741246956041424
ENSG00000004139	-0.22192150176126355	4.0222534314754526e-5	5.302105671006598e-5	9.84476840443578
ENSG00000004142	-0.6866434185740161	7.447565708270598e-61	9.058150387911518e-60	Inf
ENSG00000004399	1.4607725339196975	5.541081942243085e-61	6.810478257572322e-60	Inf
ENSG00000004455	0.005802733620890717	0.8668254194955682	0.8751422217253307	-1.947211096520565
ENSG00000004468	1.9145504817151426	2.373091725871696e-43	1.2457394930469059e-42	Inf
ENSG00000004478	-0.9245835961399536	3.828613985566648e-58	4.0443454730953385e-57	Inf
ENSG00000004487	-0.3248219996423781	7.560632223917653e-14	1.356439462898437e-13	29.628556429945426
ENSG00000004534	0.36272468683091663	2.540246669361724e-11	4.196437068498908e-11	23.89420136084698
ENSG00000004660	1.1264419345716825	3.3398045408068423e-35	1.2542530983320194e-34	Inf
ENSG00000004700	0.3916132064813889	4.8309711320930526e-17	9.610091372659798e-17	36.7368005696771
ENSG00000004766	-0.3503763737613237	3.2714649948229617e-19	6.969382714937631e-19	Inf
ENSG00000004776	-1.4470087492119976	6.499884490151788e-37	2.6137356024254353e-36	Inf
ENSG00000004777	1.5787387868967293	4.231779785001477e-53	3.4841155120330184e-52	Inf
ENSG00000004779	-0.3370918819068043	4.551045873229588e-20	9.984874655955688e-20	Inf
ENSG00000004799	-0.9137122564988708	1.3800290442302548e-7	2.0053700740730094e-7	15.422266830912887
ENSG00000004809	0.7118967829676075	3.4706234289001045e-9	5.326608461970519e-9	19.05055110223321
ENSG00000004838	-0.5688140078934601	3.378540168232531e-11	5.557078473565206e-11	23.61336376854259
ENSG00000004846	0.728626748984247	3.0773900159252454e-8	4.5766600856880414e-8	16.899711205332114
ENSG00000004848	1.1897516397461971	2.1769924095129444e-8	3.2530230141233276e-8	17.241095988141566
ENSG00000004864	-0.09656697271763995	0.009033535736756429	0.01065728519829999	4.530797083716422
ENSG00000004866	0.4209618305439069	4.752881983778489e-16	9.14360759087369e-16	34.657359027997266
ENSG00000004897	0.4271971502420517	2.72403720307279e-33	9.569038721110748e-33	Inf
ENSG00000004939	-9.299845218577003	4.2435972278480175e-97	6.071321998789576e-95	Inf
ENSG00000004948	-0.26816409435977573	0.11659790356667742	0.1283639424348639	1.9155024419507416
ENSG00000004961	-0.6118405247512533	3.678075398583126e-46	2.1941993325124647e-45	Inf
ENSG00000004975	-0.04402668868394259	0.1391637260317103	0.15228180956572926	1.716815443368039
ENSG00000005001	-5.684125563797158	9.744307374891011e-95	1.1600704619304554e-92	Inf
ENSG00000005007	-0.7370776413201862	1.4779504860685189e-63	2.085239829392521e-62	Inf
ENSG00000005020	0.42175118108572934	4.9385517955295154e-11	8.084691336453518e-11	23.23846406189144
ENSG00000005022	-1.4484049798252945	2.7206098505639398e-84	1.431391827828963e-82	Inf
ENSG00000005059	2.3410311249916513	6.399663000825926e-76	1.8739408176565683e-74	Inf
ENSG00000005073	-1.6486783161317564	9.119695559576418e-33	3.139346445265753e-32	Inf
ENSG00000005075	0.3069777260881119	1.0255744457318837e-15	1.9502295919187387e-15	33.84642881178093
ENSG00000005100	-0.015220583444522717	0.6210717430237296	0.6406676486592662	-0.5782631036486544
ENSG00000005102	0.45536939050827735	0.004720007386387176	0.0056426973885490605	5.171734389873229
ENSG00000005108	-2.5874923919536204	5.567109365661736e-75	1.5547868793483375e-73	Inf
ENSG00000005156	-0.19559512758229958	3.3457256078480196e-9	5.136852552386444e-9	19.086825294203383
ENSG00000005175	-0.22083548446265544	5.779238082208656e-10	9.109826338148563e-10	20.816497292944444
ENSG00000005187	-1.2823629898675037	1.7179118192393905e-34	6.279502862347481e-34	Inf
ENSG00000005189	0.5307000444757035	6.755880528593081e-14	1.2135287601470613e-13	29.740119081500442
ENSG00000005194	-0.3081624616084612	1.9159388096535491e-16	3.7321105918367836e-16	35.63818828100899
ENSG00000005206	0.7677040051527093	1.5359558733110297e-47	9.70986057895461e-47	Inf
ENSG00000005238	0.2093020713026842	2.3657495605173814e-5	3.149312384266935e-5	10.365709833051273
ENSG00000005243	0.36206347545975	3.868123180229915e-7	5.531219452003324e-7	14.407686790796598
ENSG00000005249	-2.4527088828477224	4.946727382068837e-55	4.5199509020472116e-54	Inf
ENSG00000005302	0.5406486916949947	4.4150490771687944e-39	1.9279638674330132e-38	Inf
ENSG00000005339	0.3523697665194455	9.528534164850169e-23	2.301694197700033e-22	Inf
ENSG00000005379	-0.9070528544615812	2.4957889017907347e-21	5.7260257403582615e-21	Inf
ENSG00000005381	-0.592239385275599	7.073559147670177e-5	9.219254410939793e-5	9.291539100369738
ENSG00000005421	-1.1053384698737743	2.984928109002747e-10	4.75849647716106e-10	21.465919082132785
ENSG00000005436	-0.24965502183313937	9.153772556992396e-10	1.4319780395601955e-9	20.36420906621354
ENSG00000005448	0.4070094785393833	6.478773925262691e-28	1.877221579695052e-27	Inf
ENSG00000005469	-1.514640950607206	1.6922954551893395e-63	2.381478763946344e-62	Inf
ENSG00000005471	1.213404654073034	9.575359568792914e-17	1.8845675704961076e-16	36.043653389117154
ENSG00000005483	0.5893979580292247	5.662600318743361e-29	1.6989884326472446e-28	Inf
ENSG00000005486	-0.5828485521303831	1.5564237171663247e-27	4.452775096822094e-27	Inf
ENSG00000005513	-0.7070726813709157	8.142317378284788e-7	1.1512890892052441e-6	13.674627144983594
ENSG00000005700	-0.1631148716049394	8.149272693434572e-5	1.0592495826419979e-4	9.152673724895527
ENSG00000005801	0.6913341347168086	1.2872171908520574e-27	3.6936158308932185e-27	Inf
ENSG00000005810	-0.15463046850124304	6.873423883992494e-4	8.566175865203452e-4	7.061661977690949
ENSG00000005812	-0.7122944882842817	4.72115106624072e-39	2.0605291380890056e-38	Inf
ENSG00000005844	2.653386192819573	5.220357878883459e-102	1.233971550791148e-99	Inf
ENSG00000005882	-1.3041521878803108	1.1797204947836872e-72	2.7685239237297754e-71	Inf
ENSG00000005884	0.5528432181771399	2.582425111892102e-13	4.550983638569442e-13	28.41830224917231
ENSG00000005889	0.10926526735946344	0.0046923113570914105	0.005610409664552518	5.1775053310018615
ENSG00000005893	0.22862906483769702	4.47192547531519e-6	6.139486910975652e-6	12.00076324477947
ENSG00000005961	0.041759065779351345	0.7082843578816361	0.7250889955466662	-0.9698469746787973
ENSG00000005981	-0.3575324214594677	0.052257624999338885	0.05881326688788416	2.7727741042383496
ENSG00000006007	-0.6651907163373709	1.5046741336045368e-48	9.923669680181963e-48	Inf
ENSG00000006015	0.2908799024302279	2.2939936216528293e-14	4.192630655441242e-14	30.80190637405747
ENSG00000006016	-0.5009417935601332	4.957849040099861e-5	6.504908522566868e-5	9.640303364537857
ENSG00000006025	0.21059715513127325	1.0626014188249073e-7	1.5505975790493192e-7	15.67945510428294
ENSG00000006042	-0.16226198753254148	0.04939384341847847	0.055663206395037926	2.8311635141553833
ENSG00000006047	-0.14408422962384823	0.3699619140214345	0.39088416257625164	0.44359720216070675
ENSG00000006062	1.4153715857713283	2.3802344159931405e-43	1.2490869795639678e-42	Inf
ENSG00000006071	-1.045900340449158	9.622792767696532e-12	1.6102159643083044e-11	24.852070198075243
ENSG00000006118	1.274017608004083	5.493754321707043e-32	1.840277941816428e-31	Inf
ENSG00000006125	-0.5814820427467858	9.589446483056965e-29	2.8556485692652743e-28	Inf
ENSG00000006128	-3.828357614642485	3.411064264847246e-54	2.965589454139583e-53	Inf
ENSG00000006194	0.23819621492958942	1.0243444865714823e-14	1.8933656591093466e-14	31.595137013174423
ENSG00000006210	0.260471084719317	9.863759763803937e-6	1.3345327395076085e-5	11.224330896829784
ENSG00000006282	0.28080214990298424	5.049844069645465e-5	6.624011321852784e-5	9.622158096364437
ENSG00000006283	0.37033477133663456	3.586516015409403e-4	4.532822643264422e-4	7.698542141441428
ENSG00000006327	0.514894352002964	1.1168224355817198e-12	1.9293903108079494e-12	26.97384025227602
ENSG00000006377	1.6170062218230745	6.703912127486721e-25	1.746379281253928e-24	Inf
ENSG00000006432	-2.0826058109105086	3.6278749450099905e-61	4.496249266953871e-60	Inf
ENSG00000006451	0.671680002548373	3.714102324324745e-39	1.6244840147421987e-38	Inf
ENSG00000006453	-0.3208365888281209	7.598525560547337e-4	9.453959256428947e-4	6.962960906184984
ENSG00000006459	0.0110284496396505	0.84741776901052	0.8567681510390268	-1.7887027077100264
ENSG00000006468	-0.10217602409426318	0.31774931943632395	0.3378196597357697	0.6730257341393288
ENSG00000006530	0.14410269811894186	2.4353447162740835e-4	3.1002554107422965e-4	8.078545799708209
ENSG00000006534	1.0244955336955277	4.884637557786511e-27	1.3698149684920565e-26	Inf
ENSG00000006555	-0.7296852873036336	8.818737602318532e-11	1.4316075474650668e-10	22.66705330176016
ENSG00000006576	1.0214858950263983	1.0709915337457212e-40	4.990820547255061e-40	Inf
ENSG00000006606	-0.3095625002534418	0.032691399241801984	0.03729430801103661	3.250907034527769
ENSG00000006607	-0.5226190252978304	9.133618808970858e-29	2.7213979315731583e-28	Inf
ENSG00000006611	1.118730829655442	2.829794258621923e-21	6.4804751977146254e-21	Inf
ENSG00000006625	-0.2293992714628487	1.3624210972536304e-9	2.1191195971969015e-9	19.9722651406594
ENSG00000006634	0.8837792222705974	3.757512091847711e-49	2.540838400416093e-48	Inf
ENSG00000006638	-0.08060439680562073	0.11245771572971248	0.12393981644378746	1.9556386947419988
ENSG00000006652	1.0008929744963444	5.622607547590881e-32	1.881894707597112e-31	Inf
ENSG00000006695	-0.6145789263770074	7.042394975045468e-23	1.7082311428166506e-22	Inf
ENSG00000006704	-0.2556179318599438	5.056583764860656e-5	6.632318552865083e-5	9.620904690205476
ENSG00000006712	-0.2810461286553134	3.881436091157635e-22	9.148298070344078e-22	Inf
ENSG00000006715	-0.1404330837994278	4.120464679568549e-4	5.191963761106539e-4	7.562709041149615
ENSG00000006740	-0.15114593202748494	0.14030729456912475	0.15351257626768797	1.7073128509249653
ENSG00000006744	-0.16667480708247356	1.2661323186391113e-6	1.7771616279693548e-6	13.240491280238942
ENSG00000006747	-4.126998648203351	2.28611592045186e-49	1.568639068681945e-48	Inf
ENSG00000006756	-1.0320158622862425	5.60520240512701e-47	3.4642232371209374e-46	Inf
ENSG00000006757	-0.9902569557642987	6.929423488881864e-45	3.8972033484021794e-44	Inf
ENSG00000006788	0.80596716523152645	3.163289440730945e-10	5.037419525319441e-10	21.40895700814336
ENSG00000006831	0.2372757648746063	1.4048334238233969e-7	2.0399602156837255e-7	15.405165141652027
ENSG00000006837	0.554047960637737	2.8299160247834343e-22	6.705786773822144e-22	Inf
ENSG00000007001	-2.8440876415801983	6.838302125006534e-41	3.213273052689616e-40	Inf
ENSG00000007038	0.8955290428266236	2.8744311117862734e-6	3.976418272538942e-6	12.435125098944749
ENSG00000007047	0.6084547073650108	1.85639723334302e-45	1.0721614332799098e-44	Inf
ENSG00000007062	-4.320246009839941	1.5499968597747294e-33	5.486208503239114e-33	Inf
ENSG00000007080	0.2495326323619483	9.123988136004204e-12	1.5276896263035476e-11	24.904679830402355
ENSG00000007129	1.5445122578101596	1.6755994194570338e-38	7.157943041211164e-38	Inf
ENSG00000007168	-0.22622776185527405	7.986731316449893e-12	1.3401603680174667e-11	25.035646031685054
ENSG00000007171	-0.05475536171584204	0.6562670423081416	0.6751003128379558	-0.731344811642708
ENSG00000007174	-0.8445005542101299	3.3030944286264597e-7	4.7373786608246183e-7	14.562611219705767
ENSG00000007202	-0.4995007081725755	2.104401105610034e-28	6.203286107446169e-28	Inf
ENSG00000007216	-6.96843754242096	7.461702575294144e-100	1.337366692341181e-97	Inf
ENSG00000007237	0.9377362439172532	1.27473695708795e-29	3.913960800094967e-29	Inf
ENSG00000007255	-0.73310396342109	8.575559591529795e-43	4.3886845603342e-42	Inf
ENSG00000007264	2.1552813320083786	1.7413719134069114e-53	1.4505503527919675e-52	Inf
ENSG00000007312	0.23346615326923018	1.432322745550951e-4	1.8444010721566407e-4	8.59800131220397
ENSG00000007314	0.04445679740094804	0.7138424636436398	0.7304580326261224	-0.9969476780169909
ENSG00000007341	-0.22851221416234432	3.4105744277056895e-6	4.702947997622573e-6	12.267316309387638
ENSG00000007350	-0.9318990667330792	1.9646706349877324e-12	3.368419852480807e-12	26.41657831677121
ENSG00000007372	-0.4586617546757288	1.7196567255621897e-8	2.5781414830333038e-8	17.473611936151865
ENSG00000007376	0.17268191058065024	2.173736858355632e-7	3.1377686662342113e-7	14.97458340579003
ENSG00000007384	0.4608473015653091	9.18730663934427e-15	1.7014303541240493e-14	31.70636264828465
ENSG00000007392	0.8915021748125593	1.962610456305569e-46	1.1816233496620091e-45	Inf
ENSG00000007402	-2.364464360868538	4.189461457438926e-58	4.4169435275261076e-57	Inf
ENSG00000007516	-1.9429628515483397	1.2916820338502461e-48	8.546585789897571e-48	Inf
ENSG00000007520	-0.026880347515001176	0.24514797507008498	0.2632234018033631	1.0292816149060486
ENSG00000007541	-0.8925245232061506	7.20058924554877e-40	3.243347434269551e-39	Inf
ENSG00000007545	0.29927040692040835	3.45519818686427e-10	5.495834057709795e-10	21.32186061727518
ENSG00000007866	-0.3832922563018813	5.52965217142244e-19	1.168852085483411e-18	Inf
ENSG00000007908	-2.1760129973653535	1.9654791272986736e-21	4.525263208108606e-21	Inf
ENSG00000007923	-1.1853419138003711	6.106086290477039e-56	5.790131825446541e-55	Inf
ENSG00000007933	-0.060319811905034514	0.6973537108861136	0.7145717801440293	-0.9176928759703807
ENSG00000007944	-0.2026478613881494	1.6465551997426776e-4	2.113593208547385e-4	8.461739548750886
ENSG00000007952	-0.31697302192037663	3.5430168913005975e-8	5.258107870528912e-8	16.76090944961581
ENSG00000007968	2.7657727199268156	9.509927619905088e-66	1.500066919542089e-64	Inf
ENSG00000008018	0.3090735326327199	4.448015960576145e-15	8.309144464207643e-15	32.41931245614078
ENSG00000008056	0.4559205571175546	6.003316900392799e-4	7.507598423969219e-4	7.193673699297264
ENSG00000008083	0.7278578914958188	2.199506518487499e-50	1.5859394923311718e-49	Inf
ENSG00000008086	-0.2366126514842355	3.5012256405184925e-4	4.426057215691878e-4	7.7223884995520455
ENSG00000008118	-1.4226952785632652	3.263038184281641e-25	8.594985914992501e-25	Inf
ENSG00000008128	0.4057053498807478	1.4654632528121275e-12	2.5223412466616504e-12	26.705843711892648
ENSG00000008130	-0.02685681465219412	0.4359243757847122	0.45740649569278535	0.17078794590507557
ENSG00000008196	-7.653342076766274	7.568073243481049e-125	3.0858818650293977e-121	Inf
ENSG00000008226	-0.7347093933331444	6.407417820266849e-15	1.1908042918021001e-14	32.06397173521518
ENSG00000008256	-0.15857289221178866	7.869735891531301e-4	9.788407869356784e-4	6.928162236752494
ENSG00000008277	-0.30117740376017355	3.6655059813811135e-4	4.629425627716119e-4	7.6774445163087135
ENSG00000008282	-0.6191857653637873	1.4805629740536355e-37	6.104141078567947e-37	Inf
ENSG00000008283	-0.4500640412263705	4.751446475599288e-25	1.2442635820053512e-24	Inf
ENSG00000008294	0.28010637977408226	2.1695359376343466e-9	3.3530873820540313e-9	19.513384311178008
ENSG00000008300	1.2291864473755132	5.1823060615842956e-23	1.2624856141066447e-22	Inf
ENSG00000008311	-0.9806710939839878	3.743161492796885e-33	1.306741522849255e-32	Inf
ENSG00000008323	-0.3812083078981514	0.0015740856015516666	0.0019293106005341312	6.248661367555398
ENSG00000008324	-0.10436443305347276	1.8926617546668456e-4	2.4220724377101808e-4	8.325474582491372
ENSG00000008382	0.03977924763246012	0.27507018269622696	0.29409339100461895	0.8755855734921522
ENSG00000008394	1.8114517225642528	2.0027117315289838e-36	7.863319292546396e-36	Inf
ENSG00000008405	-0.3621457087962135	1.551457781651127e-6	2.1686901284478817e-6	13.041385031404852
ENSG00000008441	0.8921297675268748	1.2468696458254607e-25	3.3267534636697634e-25	Inf
ENSG00000008513	-0.13165761212008606	0.05771686443775802	0.06478301968067121	2.66973503982425
ENSG00000008516	1.8080025665376478	8.695637750895736e-42	4.241203699674326e-41	Inf
ENSG00000008517	2.289596348425956	5.985847310049814e-67	1.0106539298852223e-65	Inf
ENSG00000008710	0.6906400467815622	1.1763004400605836e-25	3.1405238463558875e-25	Inf
ENSG00000008735	-0.4860106764609389	8.699601972577775e-4	0.00107926149062709	6.8303984324094875
ENSG00000008838	-0.0323704734978912	0.2028260085952924	0.21906444607570486	1.2711266682078817
ENSG00000008853	-0.40418062626688395	9.451209182651901e-15	1.749508815901175e-14	31.674205536650117
ENSG00000008869	0.18680373575814216	4.168670312419801e-6	5.72893602928606e-6	12.069974999778518
ENSG00000008952	-0.09792740280067416	0.022354857767851122	0.02578190709897128	3.6319622225747596
ENSG00000008988	1.0730851043527974	1.5841807905786937e-51	1.2000923685247793e-50	Inf
ENSG00000009307	0.16088780497692212	0.003788671445811822	0.004555343256998954	5.3868886423714715
ENSG00000009335	-0.11407122901978556	0.0022889258686362795	0.0027808104966448952	5.882228164081961
ENSG00000009413	0.14766461224183905	3.756677420945619e-4	4.7416350979432784e-4	7.653484062420417
ENSG00000009694	2.6348542598493196	4.99605967796969e-42	2.476017421685981e-41	Inf
ENSG00000009724	-0.38668323062805326	1.0727733095162479e-5	1.4490213398103523e-5	11.142022584157763
ENSG00000009765	-4.944235887090219	4.9597659240803026e-76	1.468126719088017e-74	Inf
ENSG00000009780	-0.3045030344239396	8.007249323394234e-10	1.2557522736976918e-9	20.495531016445366
ENSG00000009790	1.8492935327462792	9.96392299710869e-66	1.570160232684471e-64	Inf
ENSG00000009830	-0.16155521565611577	2.9004740180144084e-4	3.6805983998922434e-4	7.906896896757702
ENSG00000009844	-0.1442109530985838	1.740020070048104e-4	2.2312860557028522e-4	8.40753909263986
ENSG00000009950	0.09726230095165543	0.4673062679211324	0.488794024869728	0.04483140773177857
ENSG00000009954	0.4934315863040794	1.0731809127708451e-32	3.6849643552194706e-32	Inf
ENSG00000010017	-0.07847284536316183	0.022493538327725868	0.02593267902206891	3.625976507614692
ENSG00000010030	2.5114034538433416	2.5709320780147934e-65	3.9595752778490346e-64	Inf
ENSG00000010072	-0.3486698193381787	1.1467322041843538e-16	2.2504153832567455e-16	36.043653389117154
ENSG00000010165	-0.3894036056933247	2.1055500959335157e-20	4.672315927166754e-20	Inf
ENSG00000010219	0.5838937257632666	2.74432185038984e-35	1.0337156900660113e-34	Inf
ENSG00000010244	0.5459494883026849	1.4241736572998678e-48	9.415594791471765e-48	Inf
ENSG00000010256	-1.33647356388022	1.9673015267919663e-93	2.056838968075447e-91	Inf
ENSG00000010270	0.5571737730627726	3.122119035163126e-36	1.2153165027090832e-35	Inf
ENSG00000010278	-1.1463927313577325	7.552816774708678e-29	2.255748793178878e-28	Inf
ENSG00000010282	-0.3296732463101732	0.04529548213296285	0.051189669733136364	2.9196711672383335
ENSG00000010292	0.4851504416540096	6.845628452608578e-29	2.046786435601208e-28	Inf
ENSG00000010295	1.6406625268296502	2.29522064788558e-87	1.527961174163829e-85	Inf
ENSG00000010310	-0.37984475334606027	0.001836378995763027	0.0022415313142415036	6.098351976943258
ENSG00000010318	-0.4702163223648322	7.136739814439061e-25	1.856759074389872e-24	Inf
ENSG00000010319	-3.118223689744431	6.66260902024242e-67	1.122594557026383e-65	Inf
ENSG00000010322	-0.7754586675971995	1.7636031254958206e-63	2.4775509885303047e-62	Inf
ENSG00000010327	1.7793090265166744	7.311331981712571e-56	6.908912202881347e-55	Inf
ENSG00000010361	-0.302442491987767	1.4692284870769264e-6	2.057273061832475e-6	13.094127151237233
ENSG00000010379	0.07445451443961992	0.5535955967795418	0.5743365042601823	-0.29956635088365446
ENSG00000010404	0.3613116616365262	4.5103163014494605e-20	9.900842379090269e-20	Inf
ENSG00000010438	-2.38271275167966	6.629812918924566e-30	2.0584856026586652e-29	Inf
ENSG00000010539	0.11261775007864004	6.483081002271155e-4	8.093306631997132e-4	7.118493335287059
ENSG00000010610	1.9017069265714908	1.7322842237000365e-77	5.719343256791012e-76	Inf
ENSG00000010626	0.7335737263055756	8.794323321386547e-29	2.622219622885093e-28	Inf
ENSG00000010671	2.7365919910661662	1.3847160864547306e-99	2.428464448395339e-97	Inf
ENSG00000010704	0.4313045666738113	6.535269850362139e-16	1.2512061422632526e-15	34.33890529687873
ENSG00000010803	0.9513267809402938	9.582441120702828e-48	6.109836383059543e-47	Inf
ENSG00000010810	1.2305889244300974	1.1754092849980333e-52	9.429869866363957e-52	Inf
ENSG00000010818	0.27789424715532174	1.2370813029907178e-6	1.7371326777252352e-6	13.263272953239
ENSG00000010932	-0.30934510057926096	0.05719732863671811	0.06420871567656909	2.6792535050947754
ENSG00000011007	-0.35354376349208116	3.829910846121154e-18	7.896074567088361e-18	Inf
ENSG00000011009	-0.7047881985503403	7.396502230527926e-52	5.693107663044384e-51	Inf
ENSG00000011021	-0.018640358189949344	0.6794255910932934	0.6972523369239045	-0.8342477147173593
ENSG00000011028	0.0638642053604142	0.49375470561110135	0.5151371616783128	-0.06056715520352419
ENSG00000011052	0.8887132027616967	1.268684782113681e-14	2.3357318880544236e-14	31.38969303895961
ENSG00000011105	0.20905530961368965	4.354370423645768e-4	5.480767217908819e-4	7.508547050576973
ENSG00000011114	-0.26330343161120595	2.746766505996508e-7	3.9502479245924556e-7	14.744316913338828
ENSG00000011132	0.5430685846079315	1.9105952446753584e-34	6.969288032873631e-34	Inf
ENSG00000011143	-0.08089415011696004	0.01295997648097408	0.015164012152342594	4.173550118460428
ENSG00000011198	-1.2302422534843018	2.2315232303623644e-59	2.494595194462657e-58	Inf
ENSG00000011201	1.4395654322019746	1.7004146398164386e-35	6.449712273350259e-35	Inf
ENSG00000011243	0.404630064471592	1.0458864273462055e-20	2.3457656256898532e-20	Inf
ENSG00000011258	0.21853115194833111	1.1875082941240654e-6	1.668814430222601e-6	13.30339543686959
ENSG00000011260	-0.011046493226164442	0.7602929630976494	0.7742977351309811	-1.232739751696689
ENSG00000011275	0.31555515998355665	1.1439467404626936e-17	2.324666251799967e-17	Inf
ENSG00000011295	-0.6817627816746088	5.3182027736027114e-40	2.409441312151673e-39	Inf
ENSG00000011304	0.12242066881610339	2.2148036826640874e-5	2.953433739207854e-5	10.429927457352015
ENSG00000011332	0.9279414141464071	4.4324864308337564e-18	9.116501095447486e-18	Inf
ENSG00000011347	-4.845064596263078	1.492688405691639e-79	5.558389930783249e-78	Inf
ENSG00000011376	-1.8305997658544972	2.013628445034757e-93	2.0918649642367444e-91	Inf
ENSG00000011405	-0.7268998068313182	1.3929519835366127e-42	7.08862616270894e-42	Inf
ENSG00000011422	1.7327624982890164	2.3769196929910906e-53	1.97290382659973e-52	Inf
ENSG00000011426	2.980406563372186	8.183901365223594e-79	2.914398062593817e-77	Inf
ENSG00000011451	0.05085994605231261	0.07652099315677859	0.08522071685811257	2.3734382556778053
ENSG00000011454	-0.236600001185764	1.2910042540276663e-10	2.0827180398804388e-10	22.292176945982995
ENSG00000011465	-4.006411610845069	2.0561549030508754e-62	2.733161081398515e-61	Inf
ENSG00000011478	0.534052607381303	3.7128138517647096e-24	9.420658668681148e-24	Inf
ENSG00000011485	-0.1478830527473663	1.4683723380824561e-6	2.0562507799540534e-6	13.094624186858134
ENSG00000011523	-0.5102745863821698	4.505802348946713e-36	1.744354054386919e-35	Inf
ENSG00000011566	-0.7168454281042175	1.5620058666600734e-37	6.433413051824696e-37	Inf
ENSG00000011590	1.176259631119153	1.2765579619787058e-21	2.956220411738278e-21	Inf
ENSG00000011600	1.8157575989274384	1.3490660194673942e-103	3.9291547816987857e-101	Inf
ENSG00000011638	0.5368872668152558	5.107402953001074e-18	1.0479524740652601e-17	Inf
ENSG00000011677	0.6529098104707304	0.001199684278116892	0.0014781937429996608	6.515455093124254
ENSG00000012048	1.3514855190305028	2.6577002192811446e-61	3.329269629529606e-60	Inf
ENSG00000012061	0.698632153000756	4.3686967654490034e-52	3.405996378798912e-51	Inf
ENSG00000012124	0.5733937478084817	5.004299823704079e-5	6.565325782224382e-5	9.631057678932128
ENSG00000012171	-1.7423179621946507	1.6524585688491873e-46	9.98577223339394e-46	Inf
ENSG00000012174	-0.028818851388794812	0.518915946421248	0.5401441755141079	-0.16092308029059235
ENSG00000012211	0.2792051458774024	2.1338428195769195e-11	3.534732519530729e-11	24.065799652732625
ENSG00000012223	-2.9564729769958698	3.8305153289770743e-28	1.1184336737489452e-27	Inf
ENSG00000012232	-0.1608430882536287	0.0030233360754178674	0.0036515559382453654	5.608943678627358
ENSG00000012504	0.7186583970876396	9.80370645841216e-14	1.7514998635185365e-13	29.37288706827111
ENSG00000012660	1.346779994677097	5.7163836693515634e-58	5.988067928524342e-57	Inf
ENSG00000012779	2.759949043443215	3.0193420208732234e-69	5.779984549347685e-68	Inf
ENSG00000012817	-0.7052457214098354	8.337607626826707e-9	1.2625232605472434e-8	18.187568422626942
ENSG00000012822	-0.44544118957770573	9.261089415027774e-23	2.238748604699911e-22	Inf
ENSG00000012963	-0.003330273105814151	0.9155424891721322	0.9210768565505475	-2.4570689706014175
ENSG00000012983	0.36828304862244426	3.9517324478818887e-20	8.691040483407983e-20	Inf
ENSG00000013016	-1.3667045917612717	1.7705485305862755e-34	6.469006840022884e-34	Inf
ENSG00000013275	-0.13104277136615797	7.006991923902245e-6	9.53558934324953e-6	11.560469976771222
ENSG00000013288	-0.3336187555970296	4.730351251646719e-10	7.48177161698584e-10	21.013381284413953
ENSG00000013293	-1.8831709942525727	4.179214573561493e-41	1.9837889899530836e-40	Inf
ENSG00000013297	-2.567714732140224	4.50877590313264e-31	1.460248907468097e-30	Inf
ENSG00000013306	-0.8281698595111227	9.877128345495259e-63	1.340232639892077e-61	Inf
ENSG00000013364	0.9214781708393364	9.09854199771913e-44	4.85592997325913e-43	Inf
ENSG00000013374	0.34056593663077284	5.352627842196886e-21	1.2133615025188494e-20	Inf
ENSG00000013375	0.8980596739174623	4.7451083660984833e-51	3.5098738073045927e-50	Inf
ENSG00000013392	-0.17948438876369863	1.6118543288130835e-6	2.2511854857802185e-6	13.004051346735125
ENSG00000013441	0.9140951789207149	2.4684295670020973e-34	8.974606829648732e-34	Inf
ENSG00000013503	-1.2622206068006576	4.738234161305461e-69	8.934173314553995e-68	Inf
ENSG00000013523	-0.4683877635093954	2.037548136505567e-15	3.845008689853731e-15	33.18145250818768
ENSG00000013561	-0.07565017555710962	0.051799730594432256	0.05831402581413515	2.78182921383841
ENSG00000013563	0.08162832852650544	0.03304049608748462	0.03768464973334784	3.2400893612172506
ENSG00000013573	1.2706410915181712	6.817804011047537e-26	1.8379898085981044e-25	Inf
ENSG00000013583	-0.4623690109061104	1.0834534920834175e-21	2.5186896316819467e-21	Inf
ENSG00000013588	-2.3513188472536086	4.580656550360743e-40	2.0804931310605326e-39	Inf
ENSG00000013619	0.7995628761232956	2.760634191944621e-16	5.354494431040167e-16	35.127362657243
ENSG00000013725	2.5088147377137058	8.763038527087236e-75	2.394056254217635e-73	Inf
ENSG00000013810	1.5630906051142341	3.2399968978514314e-79	1.1743188756434857e-77	Inf
ENSG00000014123	0.014990923629158187	0.6586411341406648	0.67724353157447	-0.7411328587804499
ENSG00000014138	0.2824214492141649	9.583976750074084e-9	1.4485651079020323e-8	18.050107240710012
ENSG00000014164	1.016986911186049	2.758264291416598e-59	3.0708048186351338e-58	Inf
ENSG00000014216	-0.2634333554407954	6.000519902977925e-16	1.1501760443949932e-15	34.43421547668306
ENSG00000014257	-5.915680598517956	4.367085638162878e-99	7.343006882313046e-97	Inf
ENSG00000014641	-0.9041797639431888	1.0939984243798452e-62	1.4783027590418621e-61	Inf
ENSG00000014824	-1.1990117126706994	2.893269495233306e-69	5.545149878643387e-68	Inf
ENSG00000014914	0.9266887473647882	4.652734080025218e-36	1.8003817994118934e-35	Inf
ENSG00000014919	-0.4533110768024494	2.2500930881400715e-31	7.373722778293062e-31	Inf
ENSG00000015133	-0.4146172078956887	3.127525743124495e-9	4.805911519724941e-9	19.15341909749164
ENSG00000015153	0.7734978844680986	7.716893492326875e-42	3.7807910141138876e-41	Inf
ENSG00000015171	-0.813016905982646	9.071660731861551e-55	8.192623839239308e-54	Inf
ENSG00000015285	1.8298444390888737	5.182088250290802e-102	1.233971550791148e-99	Inf
ENSG00000015413	-4.956584801692183	5.789497719447142e-52	4.48369932593461e-51	Inf
ENSG00000015475	1.2474992175706532	3.7682901346145685e-65	5.754757686850526e-64	Inf
ENSG00000015479	0.2593492470035651	4.51816112425631e-6	6.200875794060957e-6	11.99081381788758
ENSG00000015520	-1.1296943179388383	1.4345172952146804e-6	2.0098769079075198e-6	13.117435067738025
ENSG00000015532	0.25625770844938417	3.105938985143508e-10	4.948506871904915e-10	21.426764982270438
ENSG00000015676	0.5713998209249281	1.790296129161752e-37	7.355095684289213e-37	Inf
ENSG00000016391	-1.9045735545838247	1.1755047249063558e-43	6.2451081639161774e-43	Inf
ENSG00000016402	-1.916880840123733	5.4093396336565725e-36	2.0872091181674637e-35	Inf
ENSG00000016864	-0.45629085679116393	1.4255073907081021e-42	7.252035415611087e-42	Inf
ENSG00000017260	-0.24670216237707118	5.037512939841213e-7	7.171321990818729e-7	14.148004918150692
ENSG00000017427	0.3264558049206731	0.006978509288044524	0.008271163904367865	4.786674481940827
ENSG00000017483	0.6804434060223553	1.5901211088542293e-4	2.0429204636008256e-4	8.495755675160973
ENSG00000017797	-1.5574873661885833	2.471203809070717e-60	2.912235124706893e-59	Inf
ENSG00000018189	0.9536815794465338	5.495770110352535e-32	1.8405751642679642e-31	Inf
ENSG00000018236	-4.899460102325605	1.1207134259471343e-60	1.3450210432080767e-59	Inf
ENSG00000018280	1.681130021140789	1.943307738440241e-44	1.0700658073585528e-43	Inf
ENSG00000018408	0.8394474265770958	2.735563149067741e-26	7.483568426919634e-26	Inf
ENSG00000018510	0.44836977715612986	5.156926757593165e-19	1.091480345397671e-18	Inf
ENSG00000018610	-0.28109730908949054	3.306156559849404e-10	5.263388334909106e-10	21.365075886923492
ENSG00000018625	-1.4732401233821812	6.9426869246014495e-19	1.4627983947842612e-18	Inf
ENSG00000018699	0.621274922444093	5.321682994770193e-47	3.2927408818172175e-46	Inf
ENSG00000018869	-1.4908621493705665	4.302312908780461e-59	4.7444708277355865e-58	Inf
ENSG00000019102	-1.4090513599735328	1.53917870134001e-30	4.8878513665996035e-30	Inf
ENSG00000019144	4.6391506951944404e-4	0.9937139482477312	0.9940186750027903	-5.113113879350286
ENSG00000019169	2.073063713199651	2.0016215516859625e-18	4.1624949009305174e-18	Inf
ENSG00000019186	-2.310249940531635	1.296954312139883e-15	2.4594029567493885e-15	33.64575811631878
ENSG00000019485	-0.6671928525091316	1.8584221042517766e-27	5.300955669875214e-27	Inf
ENSG00000019505	-0.642020927080561	0.0035898157760226694	0.004320387788291746	5.440080367314429
ENSG00000019549	-0.2004860037195947	0.0017753050713833817	0.0021686058803372494	6.1314998086364545
ENSG00000019582	0.5432477653525258	2.0736467646118146e-9	3.207927414475832e-9	19.55764078482989
ENSG00000019991	-0.36535018100606714	0.03078730320124469	0.03519350400983326	3.311066038543418
ENSG00000019995	-0.6865487495059385	2.5890907728211316e-43	1.3547664582840122e-42	Inf
ENSG00000020129	-0.5495461232297789	5.316633430891411e-36	2.052409260540566e-35	Inf
ENSG00000020181	0.9941430167952622	1.6177163167302746e-37	6.657823145564162e-37	Inf
ENSG00000020256	0.5779402138979269	2.0761074581347767e-29	6.329217316294992e-29	Inf
ENSG00000020426	0.11000162189960415	8.368678856209133e-4	0.0010389978849415465	6.868459064517132
ENSG00000020577	0.6917715464589733	1.8488893371689209e-22	4.413844421724985e-22	Inf
ENSG00000020633	3.2551432046354765	4.909637568418615e-86	2.976809990368313e-84	Inf
ENSG00000020922	0.48535608101200034	2.312296408789769e-26	6.342676492997163e-26	Inf
ENSG00000021300	-2.7838994636118937	3.7042780632846914e-71	7.991636932827158e-70	Inf
ENSG00000021355	0.3794641084427081	1.2037722274174154e-24	3.1095224943265827e-24	Inf
ENSG00000021488	-0.2698117435238232	0.010260821219645121	0.012074044308628	4.404549701184229
ENSG00000021574	0.3795307797808608	1.422464121374896e-22	3.4108188502829393e-22	Inf
ENSG00000021645	1.2077074156504048	1.7261741384658994e-23	4.277408112789246e-23	Inf
ENSG00000021762	0.4689171226725997	4.345786495532564e-15	8.120034109535585e-15	32.4463411285287
ENSG00000021776	-0.17194978467317493	9.692322911008579e-6	1.3117731862795612e-5	11.241532547890506
ENSG00000021826	-0.7525521332476434	6.53293805694606e-9	9.929384000446394e-9	18.427767386966902
ENSG00000021852	-0.23872419619612337	2.312049511837463e-7	3.3353553456632777e-7	14.913516093432444
ENSG00000022267	1.6418221061215794	1.2435563352107262e-24	3.2097489835871093e-24	Inf
ENSG00000022277	0.15640872060302757	1.134430587284089e-9	1.7690565903627013e-9	20.15281944317811
ENSG00000022556	-2.2565693391643347	2.5158222729946243e-19	5.38067942204856e-19	Inf
ENSG00000022567	-1.2143244971840936	1.9967722234956568e-36	7.841886579632594e-36	Inf
ENSG00000022840	-0.44049657522075386	2.733849793346889e-34	9.919091335382947e-34	Inf
ENSG00000022976	-0.82599900562997	1.4442365938401478e-46	8.746936073350468e-46	Inf
ENSG00000023041	-0.7937001160428636	5.155324775084736e-44	2.789759359045522e-43	Inf
ENSG00000023171	-0.5106437406054728	5.3299324275030524e-6	7.295333827842799e-6	11.828268320494878
ENSG00000023191	-0.34473635952474324	1.3706706194381177e-19	2.955140489495796e-19	Inf
ENSG00000023228	-1.5250466798927325	7.238503689346167e-84	3.7009402875622566e-82	Inf
ENSG00000023287	0.1897476296651273	1.5328970823865172e-6	2.1434800594756595e-6	13.053077710270019
ENSG00000023318	0.40584376249626075	1.6484924838496691e-21	3.804034014089998e-21	Inf
ENSG00000023330	-1.1647276637657256	1.838150454267982e-61	2.3240491402411462e-60	Inf
ENSG00000023445	2.769011434919578	2.470114501809972e-66	4.012705928737116e-65	Inf
ENSG00000023516	-0.6680787122709769	4.9091381438503926e-32	1.6454591682326326e-31	Inf
ENSG00000023572	0.19076720448127024	5.469906572414137e-6	7.481900049989481e-6	11.803016298933155
ENSG00000023608	-0.02570419378491117	0.7004169137822795	0.7174852319927759	-0.9320215394815732
ENSG00000023697	0.7460382083593504	1.0427710926074725e-24	2.6991900524405456e-24	Inf
ENSG00000023734	-0.4869228833594076	6.369807182811144e-35	2.366550231244869e-34	Inf
ENSG00000023839	1.8310554265935461	8.130604043337212e-37	3.2534384677828735e-36	Inf
ENSG00000023892	2.2521164696577136	1.5999175405653836e-95	2.054697250915071e-93	Inf
ENSG00000023902	1.695149777647097	5.150264399385746e-85	2.8669219233440793e-83	Inf
ENSG00000023909	0.20659768801448505	5.788974065174993e-4	7.247326297436609e-4	7.228982762313099
ENSG00000024048	-0.06561465550637394	0.06049123059779977	0.06780838289004222	2.6208525625613075
ENSG00000024422	2.146802493818694	1.6110106170302144e-81	6.824826795782545e-80	Inf
ENSG00000024526	2.7461674765098874	1.1835133075247576e-69	2.3228762991250056e-68	Inf
ENSG00000024862	-0.5216122062670606	7.380327259409846e-25	1.9189086179017153e-24	Inf
ENSG00000025039	-1.138689785435893	4.6808345045962695e-26	1.2696559249952629e-25	Inf
ENSG00000025156	-0.3229807788482984	1.4828799297005116e-12	2.551241735592336e-12	26.694421018271804
ENSG00000025293	0.3207073725305256	9.819324669733692e-20	2.1294134471926142e-19	Inf
ENSG00000025423	-1.3450411099002921	2.2396755333566292e-34	8.150180265293758e-34	Inf
ENSG00000025434	0.9213764131408112	4.996436666572609e-43	2.5813076348368466e-42	Inf
ENSG00000025708	2.437120441423921	5.075744330496202e-87	3.32471445905193e-85	Inf
ENSG00000025770	0.5486028036269851	6.9481690114252875e-43	3.570404428996422e-42	Inf
ENSG00000025772	-0.49385931695681656	8.175934698273441e-32	2.716428904641268e-31	Inf
ENSG00000025796	0.17820204578078883	1.952884840522452e-7	2.824219874882177e-7	15.079863192647617
ENSG00000025800	-0.28611440136119576	7.058121940243688e-19	1.486544019180973e-18	Inf
ENSG00000026025	2.2868661401836614	1.0698511389230344e-81	4.555945711706186e-80	Inf
ENSG00000026036	1.9255077818102555	1.5615589929639181e-53	1.3067740982679067e-52	Inf
ENSG00000026103	1.3460233003286757	9.914984990643054e-51	7.232263202029884e-50	Inf
ENSG00000026297	3.3925800171377762	2.0224419064264564e-70	4.159650377530328e-69	Inf
ENSG00000026508	2.217553996955966	1.4317745062650608e-58	1.5444604627766626e-57	Inf
ENSG00000026559	-0.32531676679215055	0.03341140704890466	0.03809157523014819	3.2289261184745106
ENSG00000026652	-0.6099127967362796	3.371918993659998e-17	6.745492307935065e-17	36.7368005696771
ENSG00000026751	3.152525099385339	3.1117502764777356e-81	1.2914159544364342e-79	Inf
ENSG00000026950	1.619786280144805	2.00063285491372e-72	4.615321338563334e-71	Inf
ENSG00000027001	-0.8357611237037587	3.902690642194515e-32	1.3145990164021591e-31	Inf
ENSG00000027075	0.9978235143926831	3.3286731201303885e-46	1.9901267811336742e-45	Inf
ENSG00000027644	-4.057414863510953	1.1416424129602163e-64	1.6973735419672862e-63	Inf
ENSG00000027697	0.7477033960540757	9.851460374730884e-35	3.62866573423353e-34	Inf
ENSG00000027847	0.4603560230674589	7.024278812904539e-20	1.532040484601137e-19	Inf
ENSG00000027869	2.557679982809518	3.9580016181786574e-72	8.990947965528398e-71	Inf
ENSG00000028116	0.6379215827069096	3.305104896487529e-39	1.4483143702770444e-38	Inf
ENSG00000028137	1.5538380708638697	3.1370369345119235e-59	3.482986548801189e-58	Inf
ENSG00000028203	0.700908428142342	2.0147506111809275e-41	9.710181997295147e-41	Inf
ENSG00000028277	2.6881251942861795	8.416904514962437e-71	1.7851718158522411e-69	Inf
ENSG00000028310	0.5905738990367368	3.638680142070531e-36	1.4126844350671354e-35	Inf
ENSG00000028528	-0.2217091105501824	1.7026262122752782e-14	3.1226620400550757e-14	31.098445900343325
ENSG00000028839	-0.4634734633174964	5.850486889027306e-19	1.235548894989452e-18	Inf
ENSG00000029153	1.5509501776466585	4.672796844519259e-47	2.9044709045011097e-46	Inf
ENSG00000029363	-0.36119850169487655	1.0808106613204247e-23	2.6970657720526505e-23	Inf
ENSG00000029364	-0.8264831760431217	1.382183796984143e-52	1.1050694965103615e-51	Inf
ENSG00000029534	1.856378284910411	9.192796912827403e-28	2.6476164161789676e-27	Inf
ENSG00000029559	3.0633861013461785	2.71429065454061e-37	1.1086922257840556e-36	Inf
ENSG00000029639	0.009237753807877024	0.8425744236733159	0.8525584000317503	-1.754809546288128
ENSG00000029725	-0.2772951078195459	1.3162278204934616e-13	2.3392912446603855e-13	29.083780155872677
ENSG00000029993	-0.8777596948854436	4.252072099975194e-34	1.5333030278707807e-33	Inf
ENSG00000030066	0.18853335192591913	1.1231884326815124e-7	1.6376902679273618e-7	15.624808611310243
ENSG00000030110	-0.18615219652222612	2.9811427008771814e-6	4.1219428154719255e-6	12.399181826635608
ENSG00000030419	0.2967080491496389	6.8894095420818155e-6	9.377922686642831e-6	11.577142903485933
ENSG00000030582	0.008028443983562604	0.7930120625420438	0.8057579578906513	-1.4226783758770962
ENSG00000031003	-0.21717588835198473	3.31247398794682e-5	4.3849079411908635e-5	10.034712983352874
ENSG00000031081	0.38451649778601	4.9830256994137134e-14	8.986416315506155e-14	30.04100165261852
ENSG00000031691	-0.1449985462639594	0.00584275302209625	0.0069543385966861155	4.961410922949892
ENSG00000031698	0.16694999311190029	2.03261404418521e-7	2.937699163549914e-7	15.040468679529758
ENSG00000031823	-0.0122703336767163	0.6007855366983532	0.6208459800766737	-0.4931405244190602
ENSG00000032219	0.02442055238633963	0.572672382393595	0.5930123145036823	-0.376432237011091
ENSG00000032389	-0.0829908876073797	0.0031825683103640836	0.0038396101148042167	5.558537449799496
ENSG00000032444	-0.3121772101522935	4.434342392731172e-13	7.760099187279551e-13	27.88456473444847
ENSG00000032742	-0.41279558468168437	5.73691956542886e-15	1.0682630221731329e-14	32.17245237820926
ENSG00000033011	0.017454827098861845	0.5534912765902409	0.5742648041467449	-0.29927307419111937
ENSG00000033030	0.5689774313609662	1.2383763303516115e-39	5.530645659374256e-39	Inf
ENSG00000033050	-0.28293212643931936	1.0253213161781875e-16	2.0157896175103949e-16	36.043653389117154
ENSG00000033100	0.42418488088808304	4.587338752731866e-21	1.0424898294141944e-20	Inf
ENSG00000033122	1.4843922142950512	2.787073193495584e-30	8.787389094512464e-30	Inf
ENSG00000033170	0.6724144965007055	1.1530530665543252e-22	2.7733808458193547e-22	Inf
ENSG00000033178	0.956265622244148	2.7404124665187296e-42	1.3718884999668655e-41	Inf
ENSG00000033327	0.563260340277885	3.2878570900061695e-20	7.253476144731587e-20	Inf
ENSG00000033627	0.0034432518763461103	0.9242705278769869	0.929055362361251	-2.5722685092279263
ENSG00000033800	-0.0143990556778219	0.6852241189649368	0.7028492157925992	-0.8609026811183071
ENSG00000033867	0.6025962319604359	1.1072316892633301e-7	1.6147128801756896e-7	15.638938331855222
ENSG00000034053	1.7846526272275745	5.051905394364444e-31	1.6312923575942206e-30	Inf
ENSG00000034152	-0.37662599022535787	1.829980845953071e-11	3.035698494456325e-11	24.21799598582379
ENSG00000034239	-1.0327315066458838	1.7685264574903507e-15	3.3454728046471376e-15	33.33560318801494
ENSG00000034510	1.7191294346580448	9.349666601274821e-75	2.5457940278262493e-73	Inf
ENSG00000034533	0.05063630015871118	0.13220057937500065	0.14495404703235365	1.7747384384799645
ENSG00000034677	0.41190891764293036	3.0488344834785816e-8	4.535019646651679e-8	16.908851282365447
ENSG00000034693	-0.9479382691434708	1.6613652353879903e-50	1.205376645426073e-49	Inf
ENSG00000034713	-0.5838318941159457	2.2043010680569038e-57	2.2540533178688463e-56	Inf
ENSG00000034971	0.3078310567526727	0.0779602021044258	0.08680576845461392	2.3532755215787797
ENSG00000035115	-1.056529263344331	5.525588048928276e-22	1.2961648364449905e-21	Inf
ENSG00000035141	-0.012615725281224042	0.6720329972723281	0.6903173060531346	-0.8016031503689727
ENSG00000035403	-0.7744615526161294	8.864198628436835e-28	2.556588499200792e-27	Inf
ENSG00000035499	0.25875934625317104	0.004493169346988847	0.005377822855315777	5.220079325045466
ENSG00000035664	0.7286791115640489	4.4910674374320544e-11	7.363219733063611e-11	23.331938530439515
ENSG00000035681	0.980274342186111	2.0729560348873348e-45	1.1951188734186084e-44	Inf
ENSG00000035687	-0.619216890720162	1.1826310016387472e-33	4.200503405210794e-33	Inf
ENSG00000035720	-4.304305399636668	4.649297292060179e-81	1.9052773576256664e-79	Inf
ENSG00000035862	-0.06931503157562602	0.12942032293370123	0.14201059385418913	1.7986900928368899
ENSG00000035928	-0.19434829573920429	1.1098432118458692e-6	1.5614200625555186e-6	13.369913292825107
ENSG00000036054	-0.029111513937221823	0.5101241720232297	0.5314675979366896	-0.1260369719184637
ENSG00000036257	-0.6107994734090463	6.957410295122913e-39	3.009956549428507e-38	Inf
ENSG00000036448	-0.761593344456762	8.300069941175338e-15	1.5395671641142926e-14	31.802326636546393
ENSG00000036473	-0.327537656443316	9.603606658376642e-6	1.3001977637430315e-5	11.250396084054557
ENSG00000036530	0.10586049171495533	0.16666789618194636	0.18123564149126908	1.5079982526673394
ENSG00000036672	-2.7942931426140674	1.8502287035364765e-47	1.1655940577319403e-46	Inf
ENSG00000036828	-8.199297735329571	1.7807526642005763e-93	1.8859789579942466e-91	Inf
ENSG00000037042	-0.17396691650617754	5.937103529118504e-6	8.108026338434464e-6	11.72264797286991
ENSG00000037241	0.22420781944232884	5.037582063065271e-9	7.688122340094935e-9	18.683589241879233
ENSG00000037280	0.547584642560092	3.118612902422669e-17	6.248719464190875e-17	36.7368005696771
ENSG00000037474	0.40277740353961355	8.824628179287508e-23	2.1341886951983876e-22	Inf
ENSG00000037637	0.4337398309175111	8.875881820296757e-25	2.3026186176084002e-24	Inf
ENSG00000037749	0.08959371740456198	0.01998135739703096	0.023104993913192127	3.74433039976439
ENSG00000037757	0.011152402081176014	0.8226685955753922	0.83391701639743	-1.6136463320178596
ENSG00000037897	0.10114812353306804	0.0036969139035275926	0.004446984716168967	5.41107210238039
ENSG00000037965	-0.13273472325643662	0.0435441809136037	0.04925825986273245	2.9601653925322813
ENSG00000038002	-0.3040738393613948	7.996380350089424e-9	1.2118654851324894e-8	18.22851983570929
ENSG00000038210	0.23292125939538544	4.3080532298763885e-6	5.917496056870801e-6	12.037591244402567
ENSG00000038219	-0.24461726398616687	3.9280279619411085e-8	5.817319173636564e-8	16.659841153725907
ENSG00000038274	-0.4114150209870184	4.972736217019804e-21	1.1286574965153494e-20	Inf
ENSG00000038295	1.1648855921798646	2.9705836424353317e-23	7.301118024129033e-23	Inf
ENSG00000038358	-0.10622104772941884	9.947540185425503e-4	0.0012298694695595056	6.699616611158854
ENSG00000038382	0.9856994300105425	8.168520197276652e-41	3.827307222567716e-40	Inf
ENSG00000038427	3.1860793544289723	2.942560686105964e-39	1.2918752298893208e-38	Inf
ENSG00000038532	-0.3347631973894482	2.4632158451863868e-21	5.652884541295902e-21	Inf
ENSG00000038945	2.875867320731915	8.42496554436265e-83	3.99451127989985e-81	Inf
ENSG00000039068	-2.33223274099494	6.000321808702264e-47	3.694422374478442e-46	Inf
ENSG00000039123	0.07911347286020422	0.08640441045983348	0.09597221020157205	2.242801428352843
ENSG00000039139	-0.34326245188914695	0.018735455172916866	0.021701248055555296	3.8084453227500443
ENSG00000039319	-0.3574809075825603	1.158054514579493e-13	2.0635714118640374e-13	29.20900658195545
ENSG00000039523	-0.10627514686392968	0.024945355493809045	0.0286661557178909	3.522953040483106
ENSG00000039537	0.1501887637503445	0.48986132354367073	0.5112059752381642	-0.04483140816356452
ENSG00000039560	0.32839307418932034	2.6457935289156557e-8	3.942703742038771e-8	17.04881398781493
ENSG00000039600	-1.931274467106991	1.9515449045839482e-49	1.3418928074942746e-48	Inf
ENSG00000039650	0.33362008385035846	9.001230726322056e-13	1.5604812196674396e-12	27.185995939808606
ENSG00000040199	-0.2158925548111677	1.614918685103054e-4	2.0741258173108756e-4	8.480593165829909
ENSG00000040275	0.7181594270196708	3.52528762776145e-31	1.1465092962869242e-30	Inf
ENSG00000040341	-0.21228436606183954	1.102268281488636e-5	1.4884911136843564e-5	11.115147648470202
ENSG00000040487	0.3723704607523972	1.729292766420857e-16	3.373775720134471e-16	35.63818828100899
ENSG00000040531	-0.6294169127641067	7.340251322641982e-33	2.534282368168728e-32	Inf
ENSG00000040608	1.0488893624617248	1.1535475040685238e-24	2.982618863563352e-24	Inf
ENSG00000040633	-0.4811546926077429	1.6703522005251668e-28	4.93451265904102e-28	Inf
ENSG00000040933	0.3878770204855764	6.070273563112495e-22	1.4214811459348858e-21	Inf
ENSG00000041353	1.3940681458056574	3.4169718174787238e-18	7.055426046724647e-18	Inf
ENSG00000041357	0.4109190097849593	1.2764677466082096e-32	4.368272964158602e-32	Inf
ENSG00000041515	-0.3061403200756422	0.017953438624287367	0.02081169750974605	3.851208756793445
ENSG00000041802	-0.1203097375081208	3.169264683045023e-4	4.0145003868021374e-4	7.82002593834105
ENSG00000041880	-0.8627689977163934	1.990129886411621e-54	1.7507561190600613e-53	Inf
ENSG00000041982	-0.6455666933303056	7.033681131332235e-5	9.168012407258751e-5	9.297113267349728
ENSG00000041988	0.035777718411293034	0.33907455979111456	0.35932077644032734	0.5783133831800102
ENSG00000042062	-1.4655946780891993	9.916941032816711e-14	1.771386575897936e-13	29.36154479166717
ENSG00000042088	0.2920946537030417	3.654168243035302e-11	6.004985797874637e-11	23.535845999015272
ENSG00000042286	0.23730730942275832	2.117117458357367e-4	2.704220044311117e-4	8.215256381197568
ENSG00000042317	-0.16873107695247064	7.363843064378701e-4	9.166166555751859e-4	6.993904178008918
ENSG00000042429	0.30045629745425273	8.4506971363460345e-16	1.610550015118063e-15	34.02875036857489
ENSG00000042445	-0.6958062401853461	6.642756919781717e-35	2.465711546691848e-34	Inf
ENSG00000042493	-0.03768192010369254	0.628747295454751	0.6480169598020215	-0.6103338753621632
ENSG00000042753	0.368042280685712	4.52147608050127e-23	1.1041364706239813e-22	Inf
ENSG00000042781	1.446479925531818	3.903142803786982e-20	8.591128087687675e-20	Inf
ENSG00000042832	0.02841417194902676	0.7950428128469831	0.8077710258228552	-1.4355913991619271
ENSG00000042980	1.5105429048197319	1.4290028614449333e-44	7.911417742758609e-44	Inf
ENSG00000043039	2.4362965589560246	4.104484326846334e-30	1.2856566040112101e-29	Inf
ENSG00000043093	-0.7454227639597549	6.297268217463245e-44	3.391956559670592e-43	Inf
ENSG00000043143	-0.20971639770255227	5.687388416446669e-6	7.771557060342255e-6	11.765032248208497
ENSG00000043355	2.0301183597901877	1.5344015928279257e-15	2.906630659584607e-15	33.47870403165562
ENSG00000043462	2.626895075187115	4.692106623864871e-106	1.8665429032984404e-103	Inf
ENSG00000043514	0.3919897054855559	5.432240496348531e-13	9.475918983470004e-13	27.68486993444761
ENSG00000043591	-3.4597072477661097	5.90985381940043e-54	5.049225552353117e-53	Inf
ENSG00000044012	3.5308288011871456	4.6776108974150994e-33	1.628080105352972e-32	Inf
ENSG00000044090	0.12386282191804647	9.326010381542281e-4	0.0011553032760364165	6.762236421667378
ENSG00000044115	-0.13026948530339139	6.010931977966471e-4	7.515969070885707e-4	7.1925585260387725
ENSG00000044446	2.4393735360713684	2.7959619128115916e-95	3.5078568306120816e-93	Inf
ENSG00000044459	0.9055451078446916	9.975791131961897e-46	5.82406475561636e-45	Inf
ENSG00000044524	1.8619212642406777	1.8442692385677155e-46	1.112427192346133e-45	Inf
ENSG00000044574	-0.1572766492260634	2.4431735133881945e-4	3.109978927913951e-4	8.075413375135582
ENSG00000046604	-0.8436141613156021	2.539282355945461e-10	4.0579752327523487e-10	21.6251668322888
ENSG00000046647	0.33155653397504997	3.743497390558905e-13	6.563797295207024e-13	28.052061107048406
ENSG00000046651	0.6842152452232981	6.251524958734507e-33	2.162051994846476e-32	Inf
ENSG00000046653	-2.4744802637612224	4.386739145439789e-45	2.4946902183445944e-44	Inf
ENSG00000046774	0.4180035906639597	0.006594921687349665	0.007826191263145594	4.842422339416696
ENSG00000046889	1.8438346317078078	3.3016381406583105e-27	9.323819538262493e-27	Inf
ENSG00000047056	-0.20763547003594912	2.613486731357754e-6	3.6191177269863274e-6	12.529276664544449
ENSG00000047188	0.7176111871745852	1.38060171546857e-35	5.253759677856364e-35	Inf
ENSG00000047230	0.1241476650973634	0.00872170006622324	0.010298336934778907	4.56542112771803
ENSG00000047249	-1.3895292855998176	2.5793473589602953e-68	4.6536676354692936e-67	Inf
ENSG00000047315	-0.3193075183167439	2.0482577695801848e-16	3.9870013392830665e-16	35.35050620855721
ENSG00000047346	0.4016215244237558	1.8937091109381022e-11	3.1407764489933344e-11	24.183965951727824
ENSG00000047365	0.5995237404621454	5.473693596409706e-26	1.4795482690991432e-25	Inf
ENSG00000047410	0.18482694173572872	1.3893166838908671e-4	1.7897287034404898e-4	8.628097337045958
ENSG00000047457	4.2814685679129285	2.356730397243768e-47	1.4795332093551138e-46	Inf
ENSG00000047578	0.036878724669451884	0.18930391456687545	0.20494834693566136	1.355649103729595
ENSG00000047579	0.6534008870934837	1.9673621369458223e-31	6.464076642543586e-31	Inf
ENSG00000047597	-2.6688133829897356	2.7383123802994356e-43	1.4310116924922716e-42	Inf
ENSG00000047617	1.222707104101538	2.164605880538183e-29	6.590390500574532e-29	Inf
ENSG00000047621	0.4299064619078416	1.3422050660280098e-20	2.997174784627169e-20	Inf
ENSG00000047634	0.4028020529362349	2.3370545880779073e-8	3.489003234009214e-8	17.171064620870112
ENSG00000047644	1.2484140246034932	4.1396092094139125e-51	3.0703513508658893e-50	Inf
ENSG00000047648	-0.6568966481616089	1.5267923228621423e-22	3.6593655820545986e-22	Inf
ENSG00000047662	-1.4970264728251876	2.6141735415609976e-41	1.2521929651353855e-40	Inf
ENSG00000047849	-0.1157361539206668	0.0017970165941336147	0.0021943056562341284	6.119692895559147
ENSG00000047932	-0.009380753108154663	0.7815385574520781	0.7947436792844562	-1.353760103610727
ENSG00000047936	-2.792741396903866	5.26774627316595e-35	1.963367041026889e-34	Inf
ENSG00000048028	-0.1544072321463551	0.0019202814326308828	0.002341666554482968	6.054547987794822
ENSG00000048052	0.38015354318435446	1.446535069858322e-8	2.1746692772964542e-8	17.64380412532428
ENSG00000048140	-0.015157049778300345	0.7365901773795358	0.7519895964609556	-1.1092517943214053
ENSG00000048162	0.5882840328612591	1.1571898807345858e-37	4.787865792689269e-37	Inf
ENSG00000048342	-0.8250034566298252	6.171573010618694e-30	1.9198618310736392e-29	Inf
ENSG00000048392	-0.3770968098948696	3.175909780091969e-11	5.227478909405592e-11	23.6745078425075
ENSG00000048405	0.27969991165944524	1.449923700191531e-11	2.415305438680816e-11	24.446611984870238
ENSG00000048462	1.2635304767529647	4.646928555720319e-9	7.099897399887439e-9	18.763185489884172
ENSG00000048471	-0.41192166966509963	9.390474040240023e-14	1.6788187174867344e-13	29.415612012937455
ENSG00000048540	-2.829672849410353	2.000428581770048e-52	1.5876880860666414e-51	Inf
ENSG00000048544	-0.5977575443604561	3.8062575483584684e-43	1.975813514122426e-42	Inf
ENSG00000048649	-0.20872531103464345	4.605513214589392e-12	7.79049165421624e-12	25.57811017042006
ENSG00000048707	-1.10129866423074	1.0045966603469554e-68	1.8493195858079957e-67	Inf
ENSG00000048740	1.3558247601258402	2.4836987601577853e-50	1.7853295186502195e-49	Inf
ENSG00000048828	-0.06888825452561945	0.07587622270716099	0.08451995576791392	2.3824608967909238
ENSG00000048991	0.3944867433111883	1.3485232635812766e-29	4.13739925301178e-29	Inf
ENSG00000049089	-2.5090150775865805	1.7552477660196136e-44	9.684739872726622e-44	Inf
ENSG00000049130	-2.429703119383899	3.5712733378498785e-45	2.040191528558022e-44	Inf
ENSG00000049167	-0.16720660616526395	2.5345302670921905e-7	3.650493523160864e-7	14.823232915667958
ENSG00000049192	0.4052805372434725	1.4615037938908197e-4	1.8810864013856746e-4	8.578302762626665
ENSG00000049239	0.6129293625749725	1.611938877555897e-22	3.86060544683358e-22	Inf
ENSG00000049245	-0.07972093435390237	0.002627538107596491	0.0031822340933317568	5.746984475618746
ENSG00000049246	-0.43593501575009647	3.714757089154942e-5	4.905091331291864e-5	9.922602699971888
ENSG00000049247	1.2338324726668803	5.856142106671594e-16	1.123029720867886e-15	34.43421547668306
ENSG00000049249	3.928225392732707	2.3481472238698627e-73	5.759140033280821e-72	Inf
ENSG00000049283	-6.246120237125777	1.1792405827439668e-99	2.0905884678863153e-97	Inf
ENSG00000049323	-0.578471255424453	1.6896954267172877e-7	2.4472899751140187e-7	15.223114126494542
ENSG00000049449	0.9294183468932661	2.408844843980136e-42	1.2103591930165132e-41	Inf
ENSG00000049540	-0.3815796271505967	6.420754190747395e-4	8.018568212181472e-4	7.127778314714698
ENSG00000049541	1.0031337094776815	1.5374262441999982e-70	3.198395668737496e-69	Inf
ENSG00000049618	-0.2935529751267629	3.919870620088257e-16	7.566941627842286e-16	34.790890420621785
ENSG00000049656	0.6171297977083152	3.399699381993121e-18	7.020650407737124e-18	Inf
ENSG00000049759	-1.6534777708466368	1.462394074717252e-58	1.5764472808088814e-57	Inf
ENSG00000049768	1.5125319074328416	3.585540664204485e-33	1.2533255086407018e-32	Inf
ENSG00000049769	-0.29708325758824217	8.112011606607115e-8	1.1882075375281728e-7	15.945649631238547
ENSG00000049860	0.8142497039145491	6.65893435592803e-36	2.562095290049213e-35	Inf
ENSG00000049883	-0.33858987706999255	1.0016178084819014e-14	1.851778106590321e-14	31.618806757260327
ENSG00000050030	-4.238439866047417	2.7623312381111647e-48	1.8057564125688615e-47	Inf
ENSG00000050130	-0.297050787158447	2.9170669062598543e-15	5.480631406646495e-15	32.84498027156647
ENSG00000050165	0.11822954259951254	0.15142552545925284	0.16529462465756722	1.6193493330952893
ENSG00000050327	-0.9974337836604409	7.190991603684274e-21	1.6224245823224585e-20	Inf
ENSG00000050344	1.8875252412064891	1.9501718061818133e-51	1.47187885973278e-50	Inf
ENSG00000050393	-0.9337754392749379	2.6413694549220536e-52	2.0872449520241616e-51	Inf
ENSG00000050405	-0.26938184800578463	2.444549081526931e-6	3.389203971413145e-6	12.594912091643891
ENSG00000050426	0.028882184960166403	0.3910583411848898	0.4123455873238656	0.35427723963753655
ENSG00000050438	-2.1746043655987637	1.1139996421543282e-46	6.774546667985493e-46	Inf
ENSG00000050555	-1.4362277502090195	7.444313059984912e-17	1.4699363923529528e-16	36.7368005696771
ENSG00000050628	-3.554179807935126	1.37916873920956e-37	5.68898384838339e-37	Inf
ENSG00000050730	3.1382799379114075	5.716061808209153e-57	5.716061808209153e-56	Inf
ENSG00000050748	0.16076450684467217	4.508415331667025e-6	6.188541832981751e-6	11.992804878634153
ENSG00000050767	5.260718232764549	5.808331661269109e-88	4.118864756317355e-86	Inf
ENSG00000050820	-0.261236591264782	1.6656606962670294e-8	2.4978784439238e-8	17.505238967971188
ENSG00000051009	0.4585316885142285	6.099285158034433e-28	1.7688360762365153e-27	Inf
ENSG00000051108	-0.06382283170100825	0.22563027949881262	0.24295437107187123	1.1365498752736725
ENSG00000051128	0.4158867386510269	1.4391218858725315e-13	2.5543669559887896e-13	28.99570147964148
ENSG00000051180	1.5559815872472411	3.00391756095596e-54	2.618594089748354e-53	Inf
ENSG00000051341	2.5622136455650177	9.252259009100535e-81	3.750511270133916e-79	Inf
ENSG00000051382	-0.02976420480164902	0.5637178185992755	0.5842804792421317	-0.34037033628982427
ENSG00000051523	1.0112319064927386	3.71568726331066e-49	2.5135984763416368e-48	Inf
ENSG00000051596	0.8009234042787343	1.7999656229065023e-19	3.8684199907240814e-19	Inf
ENSG00000051620	0.0946883366929701	0.024703874202568366	0.028400661749763165	3.532531070091292
ENSG00000051825	0.32644208754106335	8.68865829197262e-14	1.5547121968411785e-13	29.492573054073596
ENSG00000052126	0.583529698886241	2.736019484237046e-9	4.213433838910983e-9	19.284987882318955
ENSG00000052344	-2.4695157829411816	2.046000005645499e-44	1.125852229827196e-43	Inf
ENSG00000052723	-0.2925978518190222	4.894774454862449e-14	8.828239672543022e-14	30.05845845502268
ENSG00000052749	0.43812570825206615	1.9169116687389113e-16	3.733559746492912e-16	35.63818828100899
ENSG00000052795	-0.6461135344667043	4.789455007907428e-13	8.373460304316662e-13	27.808557891857962
ENSG00000052802	-0.6808997513036916	3.5825412093161816e-22	8.4560415519460085e-22	Inf
ENSG00000052841	0.9479776024733606	6.4139466303066124e-65	9.650504570138454e-64	Inf
ENSG00000052850	-0.5366552047027949	8.012035459831985e-4	9.960842926279418e-4	6.910682092093827
ENSG00000053108	-3.0018659526148905	4.934612164414549e-39	2.1531172927127152e-38	Inf
ENSG00000053254	0.11983122928994758	0.0041915097714351115	0.005027099372902909	5.287872348887708
ENSG00000053328	-0.7344327817332363	4.106087860108208e-11	6.738809921348851e-11	23.420552744046976
ENSG00000053371	-0.6475852472596931	1.1583347616983952e-36	4.596700720997768e-36	Inf
ENSG00000053372	0.25623753139856004	6.094855118567525e-13	1.061587857580482e-12	27.57124838048999
ENSG00000053438	-0.7849495963638212	2.6758161303642315e-8	3.98671426749252e-8	17.0377133037115
ENSG00000053501	0.27539560505076516	5.0164255729596534e-24	1.2681013808892119e-23	Inf
ENSG00000053524	0.8617281773614816	2.2398710376333684e-17	4.5077595868319326e-17	Inf
ENSG00000053702	-0.1539260821734782	0.001638335118720409	0.002005798362582936	6.209705298981528
ENSG00000053747	1.158310073910761	5.739637037744276e-19	1.212766939831703e-18	Inf
ENSG00000053770	-1.3907054370013663	2.1194960546785216e-85	1.2172176285847426e-83	Inf
ENSG00000053900	0.609243951648726	1.3427256518989122e-36	5.310343206224844e-36	Inf
ENSG00000053918	-2.0931142443002875	2.75181261122491e-79	1.0063242979613964e-77	Inf
ENSG00000054116	-0.024356480268627273	0.35395909983129625	0.37448578867724713	0.513020194809357
ENSG00000054118	-0.023750556023841483	0.409727167937708	0.4313613548324308	0.2762990132614525
ENSG00000054148	0.3355845300108183	1.0160033256249403e-17	2.0675002172105775e-17	Inf
ENSG00000054179	0.18313767914476514	0.1037236172562073	0.11463153526553335	2.044280959429855
ENSG00000054219	0.3480493503779813	0.0035354939870169497	0.004256581304218384	5.455023285295486
ENSG00000054267	0.3188892762925643	4.3500098223284426e-18	8.9513828163231e-18	Inf
ENSG00000054277	0.07478487063430612	0.38269201808980835	0.4038371386545532	0.38950221248501354
ENSG00000054282	0.18918129907067874	3.2311012357982625e-7	4.636162677563971e-7	14.584208172511069
ENSG00000054356	4.472238869181438	1.6317762961840914e-54	1.444857295915447e-53	Inf
ENSG00000054392	-0.4517930829539795	2.507143212428817e-12	4.283627256936309e-12	26.17623352573862
ENSG00000054523	-0.43288882033846826	2.5021102201151227e-20	5.54024133723563e-20	Inf
ENSG00000054598	-1.945333714822897	2.092000854534542e-76	6.342106679824978e-75	Inf
ENSG00000054611	0.6286346996262282	8.95249581379008e-47	5.470783316707239e-46	Inf
ENSG00000054654	-1.5361271413772204	2.893753828456661e-43	1.5078953655631993e-42	Inf
ENSG00000054690	-0.9578252526668399	2.597712200038561e-33	9.129214820648337e-33	Inf
ENSG00000054793	-1.158662832290945	9.57632308287374e-28	2.7575887973458807e-27	Inf
ENSG00000054803	1.2754912958189273	1.2750505762991349e-10	2.0575912634252388e-10	22.30431516319589
ENSG00000054938	-0.4966229665031708	0.005177663680668501	0.0061789489011270385	5.080408985093364
ENSG00000054965	0.20565514752522843	8.339602811960966e-10	1.306743413037596e-9	20.455727762915377
ENSG00000054967	2.1372802098645063	2.016611611122087e-75	5.760233866445051e-74	Inf
ENSG00000054983	-0.10994009409856956	0.07482650660370566	0.08339052427102421	2.3971468248760415
ENSG00000055044	0.4962053616519423	3.8694168518091716e-33	1.350239384959512e-32	Inf
ENSG00000055070	0.029703134327272774	0.3625773349883419	0.38333028674790015	0.4754365847574375
ENSG00000055118	-0.8366341698719115	4.2558675674707345e-7	6.075021882150156e-7	14.313909452225527
ENSG00000055130	0.6659063044179644	3.883594851581967e-35	1.4537854493757604e-34	Inf
ENSG00000055147	0.12148437047270472	6.406774833514996e-4	8.001722760902795e-4	7.129883015782091
ENSG00000055163	-2.349400701256053	5.922315221321197e-69	1.1026593751112867e-67	Inf
ENSG00000055208	-0.37118043381653926	8.59277703823314e-15	1.5931362225029274e-14	31.773955939417178
ENSG00000055211	-0.572682807831635	1.7530502174319196e-30	5.552971265549545e-30	Inf
ENSG00000055332	-0.05321089272486246	0.1904681990489905	0.206167794431181	1.3481817376064615
ENSG00000055483	0.1820212467179517	4.2774749340581834e-5	5.633073570810575e-5	9.784213912140697
ENSG00000055609	0.10910777548652663	0.013747124215579228	0.016058988393933334	4.115297230335579
ENSG00000055732	-3.5205628676745357	5.814335800456287e-58	6.07896262214372e-57	Inf
ENSG00000055813	0.5266453411850556	5.063917670747115e-7	7.208282179253399e-7	14.142864262570138
ENSG00000055917	0.008061645007287774	0.8275152795703067	0.8382568914844855	-1.6453152798923847
ENSG00000055950	-0.13071878804880957	1.7166286387820375e-6	2.395056723570148e-6	12.942101248140986
ENSG00000055955	1.4395309068018043	2.0039041097608964e-17	4.0380128527551545e-17	Inf
ENSG00000055957	1.5801107078524368	5.413447895398453e-14	9.749705739172789e-14	29.959153976041886
ENSG00000056050	0.01212527520736001	0.7465225271892609	0.761319478425364	-1.1599271558288309
ENSG00000056097	-0.308528607851803	2.130135680322346e-17	4.289199129142897e-17	Inf
ENSG00000056277	0.19230639092626184	5.251884121340568e-6	7.1909192427018695e-6	11.8426843532876
ENSG00000056487	-2.551150402219411	5.029663403708109e-52	3.910095810985665e-51	Inf
ENSG00000056558	0.9177091224631351	2.815358867527755e-35	1.0599839134205374e-34	Inf
ENSG00000056586	-0.45271234125072324	5.58466764845434e-32	1.8699636490718595e-31	Inf
ENSG00000056736	-1.0936929883909148	4.2914672598118994e-19	9.109035789631974e-19	Inf
ENSG00000056972	1.0868960949942008	1.4870643899018778e-45	8.612933309410378e-45	Inf
ENSG00000056998	-2.1876324876054443	4.4351760457561284e-30	1.3879071624382664e-29	Inf
ENSG00000057019	0.34120218497207516	9.666086406535557e-4	0.0011960691092526739	6.727518056496284
ENSG00000057252	0.5047806263315033	2.859063171248943e-20	6.31860708984692e-20	Inf
ENSG00000057294	0.044962715324972174	0.6807710999986266	0.6985452432197294	-0.8403800040907525
ENSG00000057468	2.2751502624442144	3.6865320862466156e-55	3.385548329205085e-54	Inf
ENSG00000057593	-2.312374730571833	2.3243418903601002e-34	8.456394430464697e-34	Inf
ENSG00000057608	0.5246577191958732	2.442570702779405e-21	5.60787277059855e-21	Inf
ENSG00000057657	2.7670062510942173	3.46677468446333e-83	1.6979908439518593e-81	Inf
ENSG00000057663	-0.09700635692842548	0.002510466275953363	0.0030433852356770734	5.791736792999296
ENSG00000057704	0.045216048101746294	0.5065718398250403	0.5279015211517735	-0.1117221478899118
ENSG00000057757	-0.16700158426381578	2.6431117195324784e-7	3.80318942616451e-7	14.782255233412007
ENSG00000057935	0.17200106360488054	1.715791991575592e-6	2.394094223851305e-6	12.942503199165236
ENSG00000058056	-0.4855799872097059	1.5072975232878503e-9	2.3411125230763584e-9	19.872639579733217
ENSG00000058063	0.018794447111668916	0.6467748450258815	0.6657976345854661	-0.6892390784167903
ENSG00000058085	-2.6068697375404852	3.35511916622323e-28	9.810325134654154e-28	Inf
ENSG00000058091	0.2447693483182239	0.0014932006525231758	0.0018314109371825086	6.3008355152542
ENSG00000058262	0.42226509483839775	2.2248192665691374e-21	5.115861023226086e-21	Inf
ENSG00000058272	0.46220670393354124	9.7702182806513e-26	2.6157626421113375e-25	Inf
ENSG00000058335	0.13889454470130427	0.2269620080046708	0.24433995713242118	1.1290310737635676
ENSG00000058404	-1.0565987633362408	8.217125632856048e-11	1.3355388049016656e-10	22.736516463374766
ENSG00000058453	0.7704046514241426	2.4282006545080354e-36	9.497350761397137e-36	Inf
ENSG00000058600	0.06811684510640613	0.025375581021435247	0.029148230611987385	3.505779587416133
ENSG00000058668	0.9803984058073898	1.5668414544620279e-43	8.278323330831123e-43	Inf
ENSG00000058673	0.07250899297051999	0.13186369016122562	0.1446138237311451	1.7774861301603677
ENSG00000058729	0.3009372347355405	3.239616123202893e-14	5.887913858863293e-14	30.463923563130876
ENSG00000058799	-0.13208707429493927	1.0598416485720184e-4	1.3703834856674822e-4	8.895112707020974
ENSG00000058804	-0.16336384387301067	3.47169737035411e-5	4.590464865056792e-5	9.988898262532466
ENSG00000058866	1.2637152501705813	5.5437119203271845e-27	1.5514403126378928e-26	Inf
ENSG00000059122	0.36824801975985927	7.326697384851288e-16	1.4005911198655005e-15	34.171851212215564
ENSG00000059145	0.4210166562532161	1.36468393051021e-17	2.7670306945078975e-17	Inf
ENSG00000059377	2.369721036139408	7.707117354396959e-94	8.436448593974122e-92	Inf
ENSG00000059378	0.9300651983353244	2.0318883695533395e-50	1.4696274637434574e-49	Inf
ENSG00000059573	0.5420901045868569	3.865502938492045e-25	1.0147489606760866e-24	Inf
ENSG00000059588	0.6621252371114846	9.838170018063039e-28	2.8319899928451846e-27	Inf
ENSG00000059691	-0.398384099892528	2.0059915334470836e-18	4.171050728011465e-18	Inf
ENSG00000059728	0.5584966101955887	1.1600218121305057e-9	1.8077542285351183e-9	20.131180489703823
ENSG00000059758	1.0250275291442956	3.309438037662985e-53	2.7357797462890665e-52	Inf
ENSG00000059769	-0.5135964940776595	2.009737879920145e-23	4.9695004277588787e-23	Inf
ENSG00000059804	2.173157483000325	2.2369673875568535e-43	1.1746599514182962e-42	Inf
ENSG00000059915	-0.09780581283454964	0.13466883208804836	0.14750175618535147	1.7543310670637218
ENSG00000060069	0.09609421763205177	0.015330470645296346	0.017840883069909625	4.008260703400945
ENSG00000060138	2.2889863260641623	2.1829551899244308e-74	5.7425805076883e-73	Inf
ENSG00000060140	-1.1115889053991057	1.3087737952864957e-19	2.8239318165263584e-19	Inf
ENSG00000060237	-1.3434517615671255	5.317861601984449e-47	3.2916251509816457e-46	Inf
ENSG00000060339	0.3357680603137405	3.4518839501285986e-12	5.870110231112235e-12	25.86115247909714
ENSG00000060491	0.6884111684117876	2.4327660968494565e-47	1.5260928861390244e-46	Inf
ENSG00000060558	1.84752278278225	4.321810781819263e-61	5.340055594808498e-60	Inf
ENSG00000060566	3.4167632259688565	8.266314579725883e-42	4.040263434082384e-41	Inf
ENSG00000060642	-0.8279613794937052	6.678640426664511e-46	3.926770921373402e-45	Inf
ENSG00000060656	0.7120212770378617	1.568479277823407e-13	2.7803387698402096e-13	28.911155837456835
ENSG00000060688	-0.28483147887808474	3.07240070647713e-12	5.2351499710240275e-12	25.975626449577636
ENSG00000060709	-3.7816478118652905	4.045547397565858e-49	2.7310793896646995e-48	Inf
ENSG00000060718	2.8198723709313307	3.735059481039314e-28	1.0911484889083147e-27	Inf
ENSG00000060749	0.14386307571828708	0.00170735272385011	0.00208778849347693	6.169559939357998
ENSG00000060762	-2.091262244105708	2.812882912538826e-84	1.4751807171546063e-82	Inf
ENSG00000060971	-1.4885228103088064	7.970383681276647e-59	8.666463856108141e-58	Inf
ENSG00000060982	1.866372655712249	1.1968601079754376e-40	5.5630630838071774e-40	Inf
ENSG00000061273	0.540628212927761	6.599300465082279e-28	1.9111255430662636e-27	Inf
ENSG00000061337	1.9792894117629514	1.6807965286783996e-63	2.367339497646347e-62	Inf
ENSG00000061455	0.18961367028100548	0.036167543198904493	0.04110463588419847	3.149661049185023
ENSG00000061656	2.5664271431847343	1.2402519520872626e-86	7.780195899439713e-85	Inf
ENSG00000061676	-0.40357224238156164	6.400470582546766e-19	1.3499505392646805e-18	Inf
ENSG00000061794	-0.6475279537595638	6.793098808081095e-48	4.355166727979664e-47	Inf
ENSG00000061918	1.5420751975468303	9.457654227876014e-50	6.60618160413952e-49	Inf
ENSG00000061936	1.1541050430836661	1.3382570487067533e-74	3.5723359188882403e-73	Inf
ENSG00000061938	1.3165977349254683	4.0704015424227766e-51	3.0217682820626075e-50	Inf
ENSG00000061987	0.36453042111170025	3.428668904634657e-18	7.078682257543196e-18	Inf
ENSG00000062038	-3.6567022558822107	1.7739716638353075e-71	3.909929437453225e-70	Inf
ENSG00000062096	-0.8449327634041633	5.2238256150000975e-6	7.153101820220938e-6	11.847957321196962
ENSG00000062194	0.23982634575102627	8.364363995859729e-13	1.4508431008451791e-12	27.25887879695469
ENSG00000062282	-1.5542555708960109	6.226529051923886e-25	1.6243552277171877e-24	Inf
ENSG00000062370	-0.8698963488617255	1.270296564265281e-41	6.164396597193316e-41	Inf
ENSG00000062485	-0.27512033191968016	6.806683949567534e-21	1.5378447876083456e-20	Inf
ENSG00000062524	-1.5319844526505402	1.4827193120357103e-21	3.429747834250806e-21	Inf
ENSG00000062582	-0.238977907670917	3.9497737309825865e-8	5.848462056498047e-8	16.65450195466952
ENSG00000062598	-0.19087290981995902	4.0917644398750646e-7	5.84640192854685e-7	14.352268649318043
ENSG00000062650	-0.07953595507468121	0.00910777857182094	0.010740988322950075	4.522889082361398
ENSG00000062716	1.8795978741432953	9.62086037565105e-64	1.3692515944752935e-62	Inf
ENSG00000062725	-0.2343582380488299	1.5552979253671515e-11	2.586612538262286e-11	24.378088385492756
ENSG00000062822	0.8056269103387173	7.002971975011977e-52	5.397848436315943e-51	Inf
ENSG00000063046	0.10523633859194728	0.030049739183993764	0.03438170789834713	3.3352439375605045
ENSG00000063127	-1.450942017120094	1.1926127889567578e-21	2.765356068792255e-21	Inf
ENSG00000063169	0.5272924255585388	1.7767403516688016e-25	4.711207142857772e-25	Inf
ENSG00000063176	-1.293243248391177	2.305836654404747e-71	5.027833667559014e-70	Inf
ENSG00000063177	0.576773284907868	5.534628407062264e-37	2.2310872298365184e-36	Inf
ENSG00000063180	-0.8415896629371105	1.982317012893231e-43	1.0436278399060233e-42	Inf
ENSG00000063241	0.055542825794502614	0.22713645409292782	0.2445116207679792	1.128101563546427
ENSG00000063244	0.0029470463214222773	0.912789699540296	0.9185340572249647	-2.422593930296038
ENSG00000063245	-0.0529357747465323	0.20886332736482957	0.2253910857033459	1.2345212232361251
ENSG00000063322	-0.2499978962796876	1.0294604851336649e-20	2.3101954475137693e-20	Inf
ENSG00000063438	1.413784536947493	1.849382733407221e-19	3.973054844819781e-19	Inf
ENSG00000063587	-0.44400003134968696	3.7902734093525467e-20	8.344945910710049e-20	Inf
ENSG00000063601	0.246424656504791	6.043392013450558e-11	9.863676947801321e-11	23.03957704925824
ENSG00000063660	0.11823672193247105	0.13411649673713186	0.146946128025166	1.7587566577974978
ENSG00000063761	-0.49049958312610126	3.8388191366331435e-19	8.162057113607948e-19	Inf
ENSG00000063854	-0.6481785668087913	3.401746175773615e-36	1.32227073705595e-35	Inf
ENSG00000063978	0.3390096480274823	8.008023448174542e-20	1.743570450403508e-19	Inf
ENSG00000064012	0.9409508590710525	2.704955850650871e-51	2.027473801659729e-50	Inf
ENSG00000064042	-1.016790004219108	3.6529697218891014e-24	9.270256132567488e-24	Inf
ENSG00000064102	0.7980293305198085	4.186270424624028e-45	2.3840108458665467e-44	Inf
ENSG00000064115	-0.34022474265034686	8.9842095553969e-6	1.2175526202619314e-5	11.316070494404432
ENSG00000064195	-2.8900164129703967	1.1737957603547467e-42	5.988304301340607e-42	Inf
ENSG00000064199	-0.8298819386037792	4.015076140596109e-32	1.3513390807495365e-31	Inf
ENSG00000064201	1.7448700760089597	8.447130143139636e-48	5.396501865828729e-47	Inf
ENSG00000064205	2.77612823337	2.4720495632064227e-29	7.50821757465489e-29	Inf
ENSG00000064225	-1.649481243117522	3.226603901082788e-31	1.0516768510523635e-30	Inf
ENSG00000064270	-3.0110196796235824	9.628540186655363e-47	5.872905401808114e-46	Inf
ENSG00000064300	1.1774406510433761	6.607146216170423e-18	1.3502387518574062e-17	Inf
ENSG00000064309	2.3047007803219786	8.095229572829704e-42	3.9590163218246614e-41	Inf
ENSG00000064313	-0.06321990685011267	0.1100290431159379	0.12134516824808624	1.9797530229709022
ENSG00000064393	-0.1630826112061247	0.012575784207110495	0.01472441065455651	4.20341468289972
ENSG00000064419	0.1781954531634568	2.0856982791920363e-6	2.9017946714682345e-6	12.750178258362565
ENSG00000064489	0.8174799956815364	3.068576966773147e-20	6.777964562306342e-20	Inf
ENSG00000064490	0.2472585025529967	1.2821438150577546e-22	3.078881864486452e-22	Inf
ENSG00000064545	0.16755994469296331	9.794810120556287e-8	1.431738242214313e-7	15.759206247569097
ENSG00000064547	0.31531230081623457	5.0760216933503885e-11	8.306402510137938e-11	23.21140971936848
ENSG00000064601	-0.2759605952209624	4.1570202821359533e-10	6.588378272435857e-10	21.140543630539568
ENSG00000064607	-0.32418384707299935	1.2464820670371405e-17	2.5305106439352454e-17	Inf
ENSG00000064651	-0.3822258633337954	1.6740869137990033e-6	2.3367015459188482e-06	12.966767882063998
ENSG00000064652	0.24184010416567775	1.6911890141341023e-10	2.718101381604967e-10	22.025917344732623
ENSG00000064655	-0.6729455111948067	7.156712709105612e-7	1.0138624536221014e-6	13.801742295413122
ENSG00000064666	-0.43377457626733756	3.8559712165407325e-12	6.5463610431747e-12	25.752118202503386
ENSG00000064687	0.05927091015370712	0.3752679275558304	0.39623356628701967	0.42118357275795976
ENSG00000064692	-1.1107732034357882	4.357088133831537e-21	9.916844468712303e-21	Inf
ENSG00000064703	-0.08828398745213357	0.011525759948728979	0.013519248095200984	4.290029358963855
ENSG00000064726	-0.4686137049111311	3.2915396412004577e-31	1.0719850548717943e-30	Inf
ENSG00000064763	1.2964387844853942	1.0153099532382057e-48	6.742551033108768e-48	Inf
ENSG00000064787	-2.3443540568605052	9.694487116783883e-27	2.6936471017844144e-26	Inf
ENSG00000064886	2.3076380784562605	9.671792699223671e-35	3.5649025745613125e-34	Inf
ENSG00000064932	1.602983819353289	2.6461239543284966e-59	2.947970061140559e-58	Inf
ENSG00000064933	0.49962451870814906	2.692753190275292e-30	8.493290375824794e-30	Inf
ENSG00000064961	-0.09294691937585987	6.792170828932598e-4	8.468794910166706e-4	7.073104912568683
ENSG00000064989	0.7169973771856595	5.65671788089612e-20	1.2372410974576334e-19	Inf
ENSG00000064995	0.380219216966548	1.4959701528272027e-25	3.980954999610324e-25	Inf
ENSG00000064999	-0.42836022918433164	1.173039314060339e-21	2.7219051376190256e-21	Inf
ENSG00000065000	-0.21601231329606452	1.214259421530114e-9	1.8910122376736523e-9	20.086153574914263
ENSG00000065029	-0.2076224079303453	4.336028887806779e-11	7.111174576181856e-11	23.36676806663745
ENSG00000065054	-0.9971250506876115	6.35815041873483e-32	2.1202501191896355e-31	Inf
ENSG00000065057	-0.1288849015448807	4.016988015874329e-4	5.063534627012157e-4	7.587769107953625
ENSG00000065060	-0.20757414533514312	7.916428768213161e-6	1.0755264740487851e-5	11.440104424652601
ENSG00000065135	0.1579571040943893	2.6162516927131384e-5	3.476824338641838e-5	10.266771365326598
ENSG00000065150	-0.16721678045035385	3.7697931818112397e-4	4.757821465243467e-4	7.6500745885004875
ENSG00000065154	-1.292354359678243	9.717873406869769e-54	8.22514350109216e-53	Inf
ENSG00000065183	0.1373743299759253	0.001415264023737439	0.0017373894495828414	6.353632708227925
ENSG00000065243	-0.03150077520361216	0.4133236657359006	0.43492316052597024	0.26179234795195344
ENSG00000065268	-0.080312494519864	0.0981276503556006	0.1086310987103676	2.1048006457729778
ENSG00000065308	0.10264179820065379	0.046080431705764466	0.052051516110604504	2.9020662362873524
ENSG00000065320	-1.334800979282132	2.5032286540368846e-22	5.942890734693099e-22	Inf
ENSG00000065325	0.21135714477245082	0.17353540039883014	0.18847721785342741	1.4599353212884834
ENSG00000065328	2.934297703224687	1.9382511941807797e-76	5.908948967680097e-75	Inf
ENSG00000065357	0.9086310674681347	1.2886837226574573e-47	8.178378022001217e-47	Inf
ENSG00000065361	0.2626182998857341	0.010261086950453262	0.012074044308628	4.404549701184229
ENSG00000065413	1.1078075866145844	8.380972716350075e-61	1.0155547177092846e-59	Inf
ENSG00000065427	0.139474326571518	6.100262449400563e-7	8.659293346364072e-7	13.959461665458845
ENSG00000065457	-0.7024830285513274	2.0050664555569426e-41	9.666755509941985e-41	Inf
ENSG00000065485	2.0707611315041285	3.212434538995359e-61	3.9965528093832426e-60	Inf
ENSG00000065491	0.2290765969950559	5.348779219730306e-8	7.87991952613145e-8	16.356362973518554
ENSG00000065518	0.04880384388763008	0.15831167845335456	0.17249405274729193	1.5680535351879459
ENSG00000065526	0.058781114216339594	0.15500737568697867	0.16897275079899893	1.5929251211263336
ENSG00000065534	-0.25524775102720537	0.0010429097614402837	0.0012886256219008354	6.652889581325928
ENSG00000065548	-0.31823270920859303	8.349910745945381e-20	1.8172810817503222e-19	Inf
ENSG00000065559	-0.08626983356747507	0.04443756272766504	0.05025144894184405	2.9391578852761175
ENSG00000065600	-0.6203019304565511	1.6738057680135706e-16	3.267086174760811e-16	35.63818828100899
ENSG00000065609	-0.15372424109351424	0.3985526287418423	0.4198135736747254	0.32353873605941014
ENSG00000065613	-0.6355059805923184	4.9733309127967166e-29	1.4952078744279162e-28	Inf
ENSG00000065615	0.3686644957978211	8.693638671025216e-16	1.6556894759974458e-15	34.02875036857489
ENSG00000065618	-0.033612786883821064	0.8375606808006323	0.8477263450576118	-1.7168786138098275
ENSG00000065621	-3.2242844349306905	1.0263234239532569e-49	7.153561984904967e-49	Inf
ENSG00000065665	0.3810903122051817	5.044820232581264e-12	8.523880450989372e-12	25.488153199371112
ENSG00000065675	-1.7816765659179923	9.764487042582076e-34	3.480305587074162e-33	Inf
ENSG00000065717	-1.4761204967842994	6.889566865206186e-52	5.3129473083457635e-51	Inf
ENSG00000065802	-0.6666852589778689	4.2317776224124774e-32	1.422805463235364e-31	Inf
ENSG00000065809	-0.7117875444799638	2.613214792601401e-19	5.585314279560851e-19	Inf
ENSG00000065833	0.6013426082859585	6.887544738690449e-10	1.0829639900514915e-9	20.643564164108845
ENSG00000065882	-1.017639300099787	7.077469690206156e-57	7.021504297278734e-56	Inf
ENSG00000065883	0.5943161313922845	9.542430427803543e-39	4.111942939959731e-38	Inf
ENSG00000065911	1.3462132257955481	7.379857085571964e-45	4.1433896408151024e-44	Inf
ENSG00000065923	-0.1959477719631845	0.010932863700713143	0.01283857779239912	4.342379046101671
ENSG00000065970	0.2136721721259267	1.7996100235913662e-9	2.7882245164600727e-9	19.697860806432605
ENSG00000065978	0.27612032974727724	1.6773795247296509e-10	2.696172272429349e-10	22.034017875748173
ENSG00000065989	0.5183123578375943	1.2355336081626962e-16	2.4217705983816337e-16	36.043653389117154
ENSG00000066027	-0.5963223077665654	4.6063366869518107e-29	1.3871741389251114e-28	Inf
ENSG00000066032	-0.13883672839004066	0.2058210870257112	0.22223534322710886	1.2526870557107135
ENSG00000066044	0.031450431777415	0.19368463913680917	0.20955200426675674	1.3276279289884116
ENSG00000066056	-0.1772999021646469	4.038748058117564e-4	5.090177020933272e-4	7.582518616543489
ENSG00000066084	0.5909761175036709	4.707759860935797e-35	1.7566589643528448e-34	Inf
ENSG00000066117	0.008735026993363322	0.7703777506973288	0.7841276281748273	-1.2898844362694653
ENSG00000066135	-0.13502415962631992	1.3283078695068372e-4	1.7119479535090097e-4	8.67253728625574
ENSG00000066136	0.06890070582791144	0.024565904269195964	0.028250010479488556	3.538004730400462
ENSG00000066185	-1.9743170848905558	4.386160328946497e-53	3.602128648797451e-52	Inf
ENSG00000066230	-5.657922963279299	2.8321882961090355e-59	3.1488064832677824e-58	Inf
ENSG00000066248	1.0500504135509725	5.053592775728834e-13	8.825794857279931e-13	27.75587336202784
ENSG00000066279	3.3719970024780395	1.832043561129605e-80	7.235019487172847e-79	Inf
ENSG00000066294	3.280216291578029	1.8858562005851535e-110	1.281596442980994e-107	Inf
ENSG00000066322	-0.19206145296881472	2.321943933682643e-9	3.583545189095752e-9	19.44691323292816
ENSG00000066336	2.3285895368940825	2.0886466182937973e-99	3.585876457302298e-97	Inf
ENSG00000066379	0.3174059327875721	7.328488887838733e-19	1.5430887394868284e-18	Inf
ENSG00000066382	-2.909014557466331	8.996556055254807e-77	2.7949300811658266e-75	Inf
ENSG00000066405	0.054989329434395134	0.4939067176275608	0.5152627967574208	-0.061070160378603924
ENSG00000066422	0.027021823091820583	0.4496062871791654	0.47112615122982254	0.1156240371251741
ENSG00000066427	0.010387140791655659	0.7277738854535041	0.7435940657612387	-1.064733406161897
ENSG00000066455	0.21737993396785993	5.5027458364876833e-8	8.103818021951614e-8	16.32834535221254
ENSG00000066468	-1.5568422297491396	2.8904162404892457e-23	7.110511143646998e-23	Inf
ENSG00000066557	0.086084850751857	0.021956223924232684	0.025343666822663483	3.6495560607262405
ENSG00000066583	-0.984494241508053	3.3168890813445183e-44	1.8099183980170324e-43	Inf
ENSG00000066629	0.19479579756414037	1.1305724916628135e-6	1.5900351245167275e-6	13.351752861017934
ENSG00000066651	0.5267738866218924	1.1277857219382205e-22	2.7146081943347666e-22	Inf
ENSG00000066654	-0.2710482279137155	1.0846388759207609e-17	2.2052430897865384e-17	Inf
ENSG00000066697	0.5914955714422755	5.054475411442372e-24	1.2775219891620191e-23	Inf
ENSG00000066735	-1.7170833843164446	4.424622091846899e-31	1.4335634945971974e-30	Inf
ENSG00000066739	-0.5757151322758749	2.762340695472674e-33	9.697326031674412e-33	Inf
ENSG00000066777	-0.8479990750123952	2.178649171854802e-45	1.2551666546433e-44	Inf
ENSG00000066813	-0.069436370323381	0.6526109324649345	0.6715510604733806	-0.7152086618843205
ENSG00000066827	-0.143172898676779	0.010891458721104983	0.012790876421458977	4.346149757779037
ENSG00000066855	-0.15421950409551502	0.004465274265546946	0.0053456123951167575	5.2261192163091525
ENSG00000066923	0.8708592990721514	7.284742125916919e-29	2.176083224793131e-28	Inf
ENSG00000066926	-2.1152002352746773	9.498006990142764e-68	1.669315668202893e-66	Inf
ENSG00000066933	-0.22740149599706572	1.8063732621811466e-6	2.51790000052769e-6	12.892082819088474
ENSG00000067048	-0.9446437495978615	1.2065495838957777e-10	1.9495565398593356e-10	22.358249238403214
ENSG00000067057	2.1769738939888015	4.886432096570847e-76	1.4490492271831003e-74	Inf
ENSG00000067064	-1.1310292950121619	1.4338048838410893e-80	5.717691358300285e-79	Inf
ENSG00000067066	1.076813094015985	1.3195587292591637e-52	1.0560354697849343e-51	Inf
ENSG00000067082	-0.012908105728353101	0.8240399796666427	0.8350995444490457	-1.6222089405034512
ENSG00000067113	0.5174061508162904	1.4216404313286252e-12	2.4479471531851646e-12	26.735778041301995
ENSG00000067141	-0.04293152115832065	0.5408347106937439	0.5617406948618076	-0.24822959030959255
ENSG00000067167	0.5942610901918665	8.859545121920156e-22	2.0639791592417906e-21	Inf
ENSG00000067177	0.6465362759142429	3.3742979474157046e-6	4.655680528072933e-6	12.277417809297038
ENSG00000067182	0.908043123225086	2.8592319586815097e-53	2.3696175429926536e-52	Inf
ENSG00000067191	0.9594309323886513	7.87800479061193e-41	3.694371999277763e-40	Inf
ENSG00000067208	-0.05746808723036231	0.10682173777326745	0.11791963066544785	2.012279877191118
ENSG00000067221	0.42401795377939017	5.244985500045134e-21	1.18962193722342e-20	Inf
ENSG00000067225	0.5322416146126127	5.17272648425667e-24	1.3068024931571606e-23	Inf
ENSG00000067248	-0.6464866887103539	1.2405243213870642e-31	4.101551121391246e-31	Inf
ENSG00000067334	-0.049150716415398116	0.06704947800381426	0.07497956710608232	2.512600189050891
ENSG00000067365	0.5998941463080957	6.618282527722225e-35	2.4571861604176986e-34	Inf
ENSG00000067369	-0.33876956932417096	5.39997686125898e-12	9.112635551695185e-12	25.421363092573475
ENSG00000067445	-0.6286551257777554	5.735017120730494e-12	9.664028230097567e-12	25.362608576129965
ENSG00000067533	-0.11518480666947613	0.03787731949219134	0.043017831691222114	3.102170038146411
ENSG00000067560	-0.31570313960745905	2.562237550214161e-19	5.478512643418061e-19	Inf
ENSG00000067596	-0.26719732618663966	8.960595499624896e-20	1.9465545098412635e-19	Inf
ENSG00000067606	-1.0020782981398215	1.0949843033351318e-32	3.7566668042482117e-32	Inf
ENSG00000067646	-0.7196084745801808	2.9550753020495047e-11	4.8703797672218495e-11	23.745263674989353
ENSG00000067704	-0.29377104778492935	5.420776053410616e-13	9.45693201744862e-13	27.686863719192996
ENSG00000067715	-1.7012309685031928	8.427756369920932e-22	1.9653518214671206e-21	Inf
ENSG00000067798	1.4216495041830168	7.287531806394183e-24	1.8294542675433143e-23	Inf
ENSG00000067829	-0.5490416297907518	2.8136672498508036e-41	1.3453800306381298e-40	Inf
ENSG00000067836	-0.8181984879536389	7.036019487337978e-39	3.043157725761931e-38	Inf
ENSG00000067840	-0.20680916961342447	0.03329482636367258	0.037969418122745055	3.2322651905850837
ENSG00000067842	-2.4035379334865463	3.790650119688094e-23	9.277536532429895e-23	Inf
ENSG00000067900	0.06541780240507361	0.04553681197009349	0.0514552724977293	2.9142160091819833
ENSG00000067955	1.1323608612350775	7.779763787985255e-63	1.060936014899996e-61	Inf
ENSG00000067992	-0.15073135418556238	0.027885527958234974	0.031954820557775064	3.410955711544732
ENSG00000068001	-0.47405195589596383	1.7172154820865713e-19	3.693009561291136e-19	Inf
ENSG00000068024	-0.13218289718940335	0.004793232524464656	0.0057281376373108555	5.1566202144145405
ENSG00000068028	0.42479682597515117	4.318827604339534e-17	8.605996118115796e-17	36.7368005696771
ENSG00000068078	-1.7174547760444725	1.7748831042793542e-38	7.568194360992488e-38	Inf
ENSG00000068079	0.5865746960546587	5.484550283420684e-34	1.971633571139329e-33	Inf
ENSG00000068097	0.22055641038036836	6.574328497580145e-7	9.321681108887436e-7	13.885751729831217
ENSG00000068120	-0.5655299793034383	3.9427730175323006e-47	2.4582044310379136e-46	Inf
ENSG00000068137	0.3295490644063406	1.2639017093797763e-12	2.1800165905228583e-12	26.85168067449698
ENSG00000068305	0.039153945735929875	0.39600990231721067	0.41735083398770395	0.3336580350602562
ENSG00000068308	0.12149493823335586	3.864232883222296e-5	5.097099743255612e-5	9.884202792494849
ENSG00000068323	0.04674620737460988	0.08767869159732443	0.09734119256363498	2.227122382788386
ENSG00000068354	0.11235497211112361	2.1203935527562995e-4	2.708192548586942e-4	8.21378805990669
ENSG00000068366	-1.5788925218743846	2.1180528083710056e-59	2.3726264632232898e-58	Inf
ENSG00000068383	-0.3161310929362896	1.2611676316481384e-14	2.322416627772512e-14	31.39446631771227
ENSG00000068394	-0.29162157649481946	8.367773606620233e-19	1.757836006233591e-18	Inf
ENSG00000068400	0.360967334422048	1.5729401741475363e-21	3.633803716762934e-21	Inf
ENSG00000068438	0.013905844502291962	0.6704489032838243	0.6887768715393786	-0.7944072648564314
ENSG00000068489	2.4431577022904802	1.843026416753714e-77	6.048241621177681e-76	Inf
ENSG00000068615	-0.09181840633606564	0.4598034948658323	0.4811005261266182	0.07563393015059172
ENSG00000068650	1.0540116104959978	3.989276384917418e-32	1.3429328759133764e-31	Inf
ENSG00000068654	-0.1395164460938242	8.619794692779652e-6	1.1692352914108126e-5	11.356563834512931
ENSG00000068697	-0.14950121314107503	0.005348342589812092	0.0063789007414870365	5.048360161178106
ENSG00000068724	0.5913537739947928	2.105672199450605e-22	5.012919803392114e-22	Inf
ENSG00000068745	-0.017200439951050084	0.6842771672292286	0.7019220501577811	-0.8564673292472329
ENSG00000068781	0.724146460397396	4.7288536314233284e-5	6.208452284352772e-5	9.686951743210656
ENSG00000068784	0.25286423628551624	1.099976011162236e-15	2.0900056782451152e-15	33.79236159051066
ENSG00000068796	0.7653601840113552	4.352650074023983e-20	9.561174775398137e-20	Inf
ENSG00000068831	0.48856920098633466	8.968262398986837e-23	2.168604295440702e-22	Inf
ENSG00000068878	0.2075196206190822	1.581058949282016e-8	2.373407405687039e-8	17.55635407442261
ENSG00000068885	0.23247540288881838	4.300392336037276e-7	6.136967276294336e-7	14.303764346020838
ENSG00000068903	0.3280762181368895	4.0921729930362245e-22	9.639419629754596e-22	Inf
ENSG00000068912	0.14522466083215838	5.332545134037132e-5	6.985848284027762e-5	9.568969175043414
ENSG00000068971	-0.07451624789756078	0.07117538443927472	0.07945181850691745	2.4498185606272536
ENSG00000068976	-0.18344977555066572	0.008772114411031798	0.010356365258337216	4.559743581936899
ENSG00000069011	2.4102420645402702	6.42089194679161e-19	1.3540825918305038e-18	Inf
ENSG00000069018	-0.6322855101040428	5.693666527887668e-7	8.08987726020105e-7	14.02748128279384
ENSG00000069020	0.41917251460547167	6.554820772003287e-9	9.961715131510772e-9	18.424516569463396
ENSG00000069122	-1.0054438809024095	4.0575366710926214e-27	1.1423860366911903e-26	Inf
ENSG00000069188	-0.20036882640373255	0.09910425631347461	0.10965269794944514	2.094293533967223
ENSG00000069206	-0.16703514942085823	0.26722940470286094	0.2860666573053073	0.9145647492461207
ENSG00000069248	-0.2624419296205653	1.3137401841533076e-10	2.1179304540417561e-10	22.27541160301461
ENSG00000069275	-0.37958176081817535	1.6095494431796604e-11	2.6749288178378094e-11	24.34451395261088
ENSG00000069329	-0.03543995089548258	0.34674999307814436	0.3670967406922325	0.544692169631972
ENSG00000069345	-0.20420074884941078	1.0164935729289484e-10	1.647685368164495e-10	22.526479462203337
ENSG00000069399	0.8393164142527938	4.507137564464782e-19	9.558108656406265e-19	Inf
ENSG00000069424	1.0520903180915844	4.8711273647345346e-27	1.366496169914349e-26	Inf
ENSG00000069431	0.15709891277677807	0.11721222318370585	0.12902283594022018	1.9096263469499775
ENSG00000069493	2.5860534257031214	9.93902632916448e-98	1.5150048544735765e-95	Inf
ENSG00000069509	-0.08778153098796185	0.017373000578840617	0.020158910034212472	3.883744029441958
ENSG00000069535	0.6272843277721101	1.3959339531511057e-6	1.95750002372062e-6	13.143840439451028
ENSG00000069667	0.42289909832121286	3.341698589394108e-12	5.685105245959936e-12	25.893169049238974
ENSG00000069696	1.633570832110396	4.735891695069295e-26	1.284162818729513e-25	Inf
ENSG00000069702	-1.795817052541545	1.1178057199394419e-54	1.0028279038620625e-53	Inf
ENSG00000069812	-0.5441128559685396	1.674444553859309e-4	2.1487168114433773e-4	8.445254645129204
ENSG00000069849	-0.49885761137336876	2.6189014900516603e-15	4.9278130252356455e-15	32.952610935758834
ENSG00000069869	1.1584372571317634	5.78116916661832e-31	1.8641927462938866e-30	Inf
ENSG00000069943	0.1481528668660435	0.0025170371131927782	0.003050897392700224	5.789263943656532
ENSG00000069956	0.32242786260945316	1.419779721054131e-9	2.207072745939085e-9	19.931598746166152
ENSG00000069966	-1.0252119878673138	1.781322517555645e-46	1.0756523606565186e-45	Inf
ENSG00000069974	0.36483789369331443	2.624920568044381e-11	4.3332236862231724e-11	23.862124492214804
ENSG00000069998	0.05488267377799321	0.2139661400856334	0.2307602820073187	1.2040232163689248
ENSG00000070010	0.3766321799583165	6.397243478292238e-33	2.2115099858191267e-32	Inf
ENSG00000070018	-1.0074754511210464	3.616621360944012e-30	1.1341490943471801e-29	Inf
ENSG00000070019	-0.8635523942740205	1.018882400907639e-21	2.3706094092444495e-21	Inf
ENSG00000070047	0.41533094545054133	1.5495830766935018e-21	3.580858597459764e-21	Inf
ENSG00000070061	-0.3851605554228595	4.088851071931263e-17	8.152709166650232e-17	36.7368005696771
ENSG00000070081	1.1958512478115957	2.5686983169707643e-48	1.681198617567944e-47	Inf
ENSG00000070087	-1.5056143467247654	1.4420933117379223e-35	5.482643802901052e-35	Inf
ENSG00000070159	-1.8749807923177286	9.990652900625236e-75	2.711273690668845e-73	Inf
ENSG00000070182	-2.9181950509889782	7.594785438107158e-58	7.884847262605204e-57	Inf
ENSG00000070190	0.9334642827048967	5.467363619075055e-30	1.7050229565413795e-29	Inf
ENSG00000070193	-2.7334509197086785	3.1339458114386493e-49	2.1369003421640623e-48	Inf
ENSG00000070214	-0.4274463858496099	3.4931338887678916e-16	6.75355781481796e-16	34.945041100449046
ENSG00000070269	-0.4299815588008369	1.051617466186672e-17	2.138371882995215e-17	Inf
ENSG00000070366	-0.4707883591504747	7.980769767359242e-32	2.6537483161188426e-31	Inf
ENSG00000070367	0.014805919128124921	0.6777112395130085	0.6957556691922432	-0.8271674503319896
ENSG00000070371	0.6839107723111971	7.532675265348387e-21	1.6981055090232508e-20	Inf
ENSG00000070404	1.3876065394690833	8.656382293692909e-32	2.87488485461477e-31	Inf
ENSG00000070413	0.1350790415618787	2.3655553389833532e-4	3.014234967095194e-4	8.106692847318278
ENSG00000070423	0.6025472612357147	2.5309826591935468e-34	9.199983768987464e-34	Inf
ENSG00000070444	0.4189228323370566	1.029636497094485e-19	2.230787894209757e-19	Inf
ENSG00000070476	-0.1577762961623481	8.245768258774495e-6	1.119431332617047e-5	11.400093452963194
ENSG00000070495	0.47338447418664126	5.137800242245455e-21	1.1656353032552979e-20	Inf
ENSG00000070501	-0.09250687475664991	0.027688085501175862	0.031730795005914726	3.4182224923249844
ENSG00000070526	-0.9597534504136053	8.360802398326496e-12	1.402347116909553e-11	24.990290253961355
ENSG00000070540	0.005923365765274215	0.9076618719765482	0.9137686026749894	-2.3605430200011717
ENSG00000070601	-1.521219117251778	3.832937492782505e-25	1.006362049376733e-24	Inf
ENSG00000070610	-0.8486412037334568	1.048485470975215e-62	1.419153363618735e-61	Inf
ENSG00000070614	0.05762707229208554	0.27476388931007706	0.2938044341865441	0.8769778483757523
ENSG00000070669	1.169199111304335	4.994554796788105e-26	1.3531758926181727e-25	Inf
ENSG00000070718	-0.11058947378360687	0.01592391165185808	0.018518288701732995	3.9703045578884697
ENSG00000070729	-0.5561269845860528	3.075282459260677e-6	4.25066583987641e-6	12.368430668420336
ENSG00000070731	-2.239049832238582	1.1190810164177497e-39	5.0033474171528227e-39	Inf
ENSG00000070748	0.8842651721439071	1.559273689757474e-8	2.341350937207181e-8	17.56995263495545
ENSG00000070756	1.1342040079604487	4.994706163462008e-49	3.363487098516323e-48	Inf
ENSG00000070759	-0.23397033573883377	9.053105583870639e-6	1.2265837520595624e-5	11.308680331261558
ENSG00000070761	0.129374670877814	5.77577041673348e-5	7.556173537893885e-5	9.49048498410489
ENSG00000070770	0.6240162362059458	1.7083642612309716e-38	7.292180345636521e-38	Inf
ENSG00000070778	-1.3542861944160165	4.197003912564495e-69	7.950422045752255e-68	Inf
ENSG00000070785	0.23564260287440725	3.328362595378246e-9	5.111156570061124e-9	19.091840110949168
ENSG00000070808	-2.1923886606814462	2.261217268149468e-42	1.1379343919629072e-41	Inf
ENSG00000070814	0.7929382653798304	6.036728332638589e-47	3.715435437937184e-46	Inf
ENSG00000070831	0.04265811709556618	0.20306895400596148	0.21931231888738126	1.2696783461940573
ENSG00000070882	-0.05710673771301352	0.374507189221424	0.39548153164140015	0.42432813116153534
ENSG00000070915	-8.388531921281958	5.826246823156147e-99	9.502608568567675e-97	Inf
ENSG00000070950	0.7155428864673645	2.147729841497527e-41	1.03392779559695e-40	Inf
ENSG00000070961	-0.22494119264291393	3.4311579607634434e-4	4.3388266661538037e-4	7.742302437015813
ENSG00000071051	0.9556775410018827	1.3212659580720146e-33	4.6857681618079054e-33	Inf
ENSG00000071054	1.9165019654828015	1.2609183634539832e-84	6.787319639582331e-83	Inf
ENSG00000071073	-0.8742439820595991	3.11098158645714e-37	1.2662867400827542e-36	Inf
ENSG00000071082	0.8584688833503105	1.81826200963707e-36	7.15288311075268e-36	Inf
ENSG00000071127	-0.40945923465522016	1.2801129754414608e-23	3.185633602296342e-23	Inf
ENSG00000071189	-0.22565318245224655	9.288636520055007e-9	1.4045768741154938e-8	18.080944627616866
ENSG00000071205	0.784751359375646	1.1709422442848412e-34	4.300398109499158e-34	Inf
ENSG00000071242	-0.3450395461413226	1.175164737836045e-9	1.830827860741799e-9	20.118497608427077
ENSG00000071243	0.16381277611351683	2.0747611759610964e-6	2.886824328606508e-6	12.75535062142825
ENSG00000071246	1.6165049128663378	2.4237607658066914e-62	3.206126365799443e-61	Inf
ENSG00000071282	-0.14482732383711572	0.10187728793666583	0.11263683339526975	2.0640855515877568
ENSG00000071462	0.013340057968711952	0.6593276747957393	0.6778639924305666	-0.7439728265609343
ENSG00000071537	-0.2729666682248671	3.728539939148392e-8	5.528407855228207e-8	16.710780825306617
ENSG00000071539	1.8645636017486513	8.273808836316437e-59	8.990394544991411e-58	Inf
ENSG00000071553	-0.578669683791158	6.1380136199541815e-43	3.1570798530890164e-42	Inf
ENSG00000071564	0.5676932050517856	4.1147181003308773e-35	1.5388913601558498e-34	Inf
ENSG00000071575	-0.23422369273980592	3.2927706650952826e-5	4.3602410934240534e-5	10.040354509119144
ENSG00000071626	0.5734965716425718	2.341323095322298e-42	1.1775201876258613e-41	Inf
ENSG00000071655	0.1713380152361968	5.5431286475546286e-5	7.255893117304654e-5	9.531038920951861
ENSG00000071794	-0.6347149968801551	9.70333262557002e-21	2.179908472769243e-20	Inf
ENSG00000071859	0.35288345885192896	8.835319503035811e-22	2.058629444207344e-21	Inf
ENSG00000071889	-0.061970287560041054	0.04742431281387823	0.053506539983007334	2.872960171872295
ENSG00000071894	0.45548952130034503	8.30635112674768e-23	2.0103366505008854e-22	Inf
ENSG00000071909	-4.468482533979802	1.0051768056219098e-65	1.5824742953371957e-64	Inf
ENSG00000071967	-0.6739595440487329	6.975366826471086e-16	1.334524726565905e-15	34.2518939198891
ENSG00000071991	-2.0421342825026003	3.1735414182351306e-27	8.972172045660423e-27	Inf
ENSG00000071994	-0.251031263039073	1.2187198123145912e-13	2.16882925683044e-13	29.159166737074155
ENSG00000072041	-1.277651338531597	3.5022096587845144e-12	5.9544500713828236e-12	25.84688074041849
ENSG00000072042	-1.170517144259808	2.636762503235509e-65	4.057131738468976e-64	Inf
ENSG00000072062	-0.015348358155021613	0.5756120755851727	0.5958891115705596	-0.38836527873335275
ENSG00000072071	-1.514387497620751	6.795842575981874e-53	5.511695296582018e-52	Inf
ENSG00000072110	1.3396861802857511	3.422136112909284e-48	2.223706772970136e-47	Inf
ENSG00000072121	-0.03878467317699518	0.2510227598588925	0.2693008757020678	0.9981725287699948
ENSG00000072133	-4.307607351599591	1.7025823573919257e-51	1.2879924976373984e-50	Inf
ENSG00000072134	-0.011531039502263779	0.740473530746542	0.7555285133860556	-1.1283188391322594
ENSG00000072135	0.5585523443718263	2.2942373680169821e-41	1.1028296926718828e-40	Inf
ENSG00000072163	-0.4887188099294534	1.1083542703435385e-12	1.9151666648271122e-12	26.98123314721568
ENSG00000072195	-0.17154956482235162	0.13369179023244787	0.14652016521241934	1.7621588499757639
ENSG00000072201	-1.6408246901329626	2.943421042501692e-47	1.8400612189805516e-46	Inf
ENSG00000072210	-1.195271614433803	1.5891907541266946e-41	7.686744128056462e-41	Inf
ENSG00000072274	0.04745082401499375	0.6065986311068289	0.6264959266307231	-0.517213362073189
ENSG00000072310	0.5360545707062632	6.909958108683445e-9	1.049556870484513e-8	18.37231268241817
ENSG00000072364	-0.02990627745157083	0.48476193839326187	0.506208285754152	-0.024834419320222057
ENSG00000072401	0.21865083626585602	2.7418121761941127e-7	3.9434705990940015e-7	14.746034058354274
ENSG00000072415	-1.8466035566609615	8.325251619911788e-89	6.172038814580058e-87	Inf
ENSG00000072422	1.4394603470917247	1.6531178813669758e-37	6.801804400881779e-37	Inf
ENSG00000072501	-0.24719812520033269	2.122447543567937e-12	3.634724846240346e-12	26.340478262892265
ENSG00000072506	-0.5702261655663935	1.6034597063731333e-44	8.862225622143613e-44	Inf
ENSG00000072518	0.14521330251358816	4.185217469968921e-6	5.750930597998007e-6	12.06614312217983
ENSG00000072571	1.6453294628175905	6.426675560917221e-55	5.829759643968847e-54	Inf
ENSG00000072609	1.376487534804666	1.2497300619722015e-72	2.9160368112684702e-71	Inf
ENSG00000072657	-1.4974122568271184	5.700065927554352e-14	1.0254585845842873e-13	29.908088498035315
ENSG00000072682	1.8373718938031034	8.280864915039036e-49	5.514941068366136e-48	Inf
ENSG00000072694	1.924095496558626	1.9977779367406477e-38	8.496416727050839e-38	Inf
ENSG00000072736	-0.046995914993773875	0.31141284598393904	0.3312989053550353	0.702316160822718
ENSG00000072756	-1.0547407984518562	6.191732760415486e-57	6.169038565814084e-56	Inf
ENSG00000072778	-0.17677991308527627	1.0452310290833851e-4	1.3519205459436965e-4	8.908678962681819
ENSG00000072786	1.3714314156273992	5.1190651385497586e-76	1.5070749532445228e-74	Inf
ENSG00000072803	-0.36095282906011117	5.01707661064717e-19	1.0621562762156715e-18	Inf
ENSG00000072818	1.2508771199054278	2.6602503442148986e-65	4.0894140541135715e-64	Inf
ENSG00000072832	-0.08127683716958697	0.26106405193913135	0.2796318833077581	0.9462883188207163
ENSG00000072840	-1.6943471746692471	5.119306770583419e-48	3.3015378975174203e-47	Inf
ENSG00000072849	0.14718539535470754	6.091401762940667e-6	8.313871360130734e-6	11.697576876028302
ENSG00000072858	-0.2809687823382857	2.2710181505028435e-4	2.895810025385144e-4	8.146785875634446
ENSG00000072864	0.593005756742908	2.2447011805093194e-33	7.903945650713947e-33	Inf
ENSG00000072952	0.013378194106113545	0.8205196255659941	0.8319454863223525	-1.5994785044819473
ENSG00000072954	-2.2505611786991744	2.872477307227727e-72	6.5708421992825e-71	Inf
ENSG00000072958	0.4463150780282621	1.767187919819024e-30	5.594494365731421e-30	Inf
ENSG00000073008	0.019178099359784314	0.7131911944427626	0.7298831888913507	-0.9940300069461865
ENSG00000073050	0.36762911465222214	6.823786664854065e-23	1.6566829488503989e-22	Inf
ENSG00000073060	4.278867630531551	3.2209831909685904e-94	3.673722786342497e-92	Inf
ENSG00000073067	-0.21232102083869966	0.16420068359474896	0.17869574627546242	1.525209011827328
ENSG00000073111	0.5293610760637767	2.3860502664263517e-21	5.481966452375518e-21	Inf
ENSG00000073146	0.7722978827127391	2.7293134468517645e-8	4.065306147776464e-8	17.018191650153433
ENSG00000073150	-1.5280514207166191	4.29960103024932e-16	8.284287395554212e-16	34.790890420621785
ENSG00000073169	-0.10545926661516644	0.007246080684576287	0.008582062011868364	4.7494619666664395
ENSG00000073282	0.5594861966878435	5.1085586649216465e-5	6.698335221872503e-5	9.610999458199117
ENSG00000073331	0.8566528154573878	2.8574139234602027e-41	1.3654972485096954e-40	Inf
ENSG00000073350	-2.0209386724786498	1.7934782141614873e-77	5.897505982454407e-76	Inf
ENSG00000073417	0.43601978202147335	1.0812605077407347e-14	1.996305057873147e-14	31.54384371878687
ENSG00000073464	-0.11344842883705594	0.09801292860841442	0.10851146250361385	2.1060367670779647
ENSG00000073536	0.24048999593706008	1.1161644528554248e-9	1.7409048700460916e-9	20.16886081996131
ENSG00000073578	-0.3283102207214856	4.934403478327789e-8	7.279974738265603e-8	16.435553279533362
ENSG00000073584	-0.016300000554525913	0.5198973721218465	0.5410966842771563	-0.16475843013898517
ENSG00000073605	1.29329584579778	5.231625542814518e-39	2.2784462644407153e-38	Inf
ENSG00000073614	0.08029505449481666	0.009067719266883904	0.010696065758507014	4.527125611380545
ENSG00000073670	1.827690228467472	5.741077800747697e-43	2.955712718756153e-42	Inf
ENSG00000073711	-0.6008843595180958	2.8333899660559577e-12	4.831931236550885e-12	26.055778733316032
ENSG00000073712	-0.6822497692376204	1.7215202527997632e-29	5.261007180656575e-29	Inf
ENSG00000073737	1.5390739014307728	1.0908670162480364e-23	2.72174407755935e-23	Inf
ENSG00000073754	1.8940988458946724	2.5013266429936817e-19	5.351782440932303e-19	Inf
ENSG00000073756	-1.4967250557514953	1.7347001766419274e-19	3.7301199579472424e-19	Inf
ENSG00000073792	-0.9072503425589462	4.267031496981817e-10	6.758135921127737e-10	21.115103776508498
ENSG00000073803	0.3030084918450548	2.718330418102017e-13	4.786350979082791e-13	28.367875394929488
ENSG00000073849	-2.564545155628253	3.0334729799668865e-56	2.9206578691416717e-55	Inf
ENSG00000073861	2.18702316012393	6.464561419031154e-54	5.508725012768972e-53	Inf
ENSG00000073910	-1.523802279962955	9.295485272891425e-55	8.371582816171128e-54	Inf
ENSG00000073921	0.1901011593181526	5.921576088445729e-5	7.74506062570568e-5	9.465792709804193
ENSG00000073969	-0.12259309543343253	0.0036072762363620905	0.004341081341036353	5.435281273790485
ENSG00000074047	1.5133519398754325	3.4941000885398004e-41	1.6653644782023422e-40	Inf
ENSG00000074054	0.22168461111955415	2.603006378777651e-10	4.1581815903881963e-10	21.600773071768362
ENSG00000074071	0.06888866563776154	0.010269300487336201	0.012082837321342767	4.403812808268312
ENSG00000074181	1.0407654131223645	9.715137638084122e-35	3.5792612350836235e-34	Inf
ENSG00000074201	0.6006786527886154	1.1672266425237282e-38	5.015138709052162e-38	Inf
ENSG00000074211	2.2674623076516864	1.018777001776631e-22	2.4562088542463935e-22	Inf
ENSG00000074219	-0.6692353545815828	3.688309699408444e-26	1.0047825488116205e-25	Inf
ENSG00000074266	0.4711533753837671	2.8504814326195984e-21	6.526934180264728e-21	Inf
ENSG00000074276	-0.44745232487565245	0.003892063573779208	0.004676210452179659	5.360580051374132
ENSG00000074317	0.4897188057246013	2.484224034033591e-6	3.4427473867862916e-6	12.579237303619118
ENSG00000074319	-0.2796754822697169	8.508520882859037e-16	1.6213801928091825e-15	34.02875036857489
ENSG00000074356	0.03682529081203082	0.3201025623603052	0.3400776962022263	0.662947996826492
ENSG00000074370	0.05096811828074353	0.47558004041458324	0.49709756851844733	0.011609856330968518
ENSG00000074410	-0.9819627469555099	2.595717347752493e-13	4.573914211521517e-13	28.413192127333073
ENSG00000074416	0.7921293859033472	2.388926079036894e-22	5.678138203015409e-22	Inf
ENSG00000074527	-2.4923456288124997	3.7879898059880406e-57	3.825517878369346e-56	Inf
ENSG00000074582	-0.014463136193552191	0.602883642745072	0.622895743897892	-0.5018574689130486
ENSG00000074590	0.08188990905818705	0.2082539074607344	0.22476318360803194	1.2381212215930182
ENSG00000074603	-0.39614157603770317	6.435806846926975e-30	1.9990098966554744e-29	Inf
ENSG00000074621	-0.7684970262558874	2.332274627371329e-37	9.545645965477133e-37	Inf
ENSG00000074657	1.1524954386736574	5.408046399261585e-51	3.980380720756157e-50	Inf
ENSG00000074660	0.9085292802127982	1.7523676927704087e-55	1.6350753472016798e-54	Inf
ENSG00000074695	0.45180910777192246	2.0398833815170326e-13	3.6042138395128156e-13	28.651621821602205
ENSG00000074696	-1.804209005197921	4.6673895918859255e-97	6.619576021187778e-95	Inf
ENSG00000074706	-0.8553947290150532	3.3598965303804556e-24	8.533153598646097e-24	Inf
ENSG00000074755	0.041709674055935675	0.23573916957352758	0.25337106133405174	1.0807132664895047
ENSG00000074800	-0.7362824689154724	6.534131692717863e-17	1.293188786654876e-16	36.7368005696771
ENSG00000074803	-12.046983126134572	2.417763009533379e-106	9.858428671372352e-104	Inf
ENSG00000074842	1.4334246610338417	5.196359501368269e-85	2.8827422948066828e-83	Inf
ENSG00000074855	0.05814399195027057	0.19558586324814	0.21146870597130685	1.3160950684389274
ENSG00000074935	0.2247892525592641	3.2436758614613183e-7	4.653386691919615e-7	14.580499910357293
ENSG00000074964	-0.5426281239357301	9.215867723320567e-17	1.8155671284860304e-16	36.043653389117154
ENSG00000074966	-0.25076251935397453	0.007184323023944482	0.00851200846437124	4.757728909471824
ENSG00000075035	-3.571989460073864	7.513704562238362e-51	5.505324411954523e-50	Inf
ENSG00000075073	0.03303538682602661	0.7499523064657408	0.7645304155544866	-1.1776800574577888
ENSG00000075089	-0.21175801419030557	1.9110881149960304e-8	2.861456637802741e-8	17.36934990607034
ENSG00000075131	0.3025389599898357	1.4962242770674654e-8	2.247712808231589e-8	17.610767553490312
ENSG00000075142	-0.16815558749787066	2.478118099618747e-6	3.434869227907008e-6	12.581528268609334
ENSG00000075151	0.044974322498260756	0.28471973590610145	0.3040714308950049	0.827984380616827
ENSG00000075188	0.2626725451396003	4.598971269299878e-12	7.780232486493207e-12	25.579436383279074
ENSG00000075213	1.6560783224938962	1.233477372735302e-22	2.9650723580416763e-22	Inf
ENSG00000075218	2.6843249411005945	3.341579564777059e-82	1.4972846896020283e-80	Inf
ENSG00000075223	-0.02678357125252734	0.8202054135166809	0.8317303092798474	-1.5979402465847503
ENSG00000075234	-0.4998029178352493	2.7733759340557916e-18	5.742938072960509e-18	Inf
ENSG00000075239	-1.6633799263329396	1.2791081363183297e-64	1.8948459312762903e-63	Inf
ENSG00000075240	1.9819039357223736	3.7675559029583e-35	1.41196775683019e-34	Inf
ENSG00000075275	0.14020546681141433	0.11534126399672356	0.1270062122459196	1.927692439255099
ENSG00000075290	-2.7443482819414733	3.7358399495150565e-58	3.948901463162059e-57	Inf
ENSG00000075292	0.3345727372157621	3.2416589475656933e-15	6.084172317007648e-15	32.729467384444625
ENSG00000075303	-0.36359276802875184	4.017722630402014e-17	8.014806274688949e-17	36.7368005696771
ENSG00000075336	-0.5649644990786096	2.4794494343335054e-28	7.285141465317866e-28	Inf
ENSG00000075340	2.4456085310081557	1.0883546539287325e-35	4.155211705425475e-35	Inf
ENSG00000075391	0.19888612507081269	1.7703764291605097e-4	2.2689642903982329e-4	8.390789982163493
ENSG00000075399	-0.12550931842886148	0.004014917995600142	0.004819556378025931	5.330242185017634
ENSG00000075407	0.11371853366371902	0.020479261012502966	0.02366731007680319	3.719708624805318
ENSG00000075413	0.21583277140691903	2.3115371800797923e-11	3.8236482157303664e-11	23.98722990376874
ENSG00000075415	-0.49735893149975313	1.0346557977989755e-28	3.077176524817887e-28	Inf
ENSG00000075420	1.3674885275952229	1.7690534722636443e-63	2.4830690303459587e-62	Inf
ENSG00000075426	-0.44327745562138415	7.989303442506802e-10	1.2530583627972491e-9	20.49767861356096
ENSG00000075461	-1.43034285775151	6.301841083581367e-16	1.2072237264882792e-15	34.33890529687873
ENSG00000075539	0.6871214018653445	1.4926951983782684e-36	5.894881037663331e-36	Inf
ENSG00000075568	0.17121368788144858	2.4329343654497302e-5	3.236900195814104e-5	10.338276953285382
ENSG00000075618	1.2734451994139449	2.689178938701357e-41	1.2873644992726484e-40	Inf
ENSG00000075624	0.8289130566690721	4.828070910835298e-31	1.5608689109162283e-30	Inf
ENSG00000075643	0.12823758591273515	0.26137729325450815	0.2799306358251381	0.9448057032181691
ENSG00000075651	0.69196193050072	1.5766568601460358e-18	3.2883981315833564e-18	Inf
ENSG00000075673	-7.155992517375189	2.124431289253842e-102	5.330688358112333e-100	Inf
ENSG00000075702	1.6924485215194787	1.8381864666603733e-58	1.9724224520546504e-57	Inf
ENSG00000075711	-0.028289621328577444	0.6084810301297885	0.6284002786941589	-0.5253600929242718
ENSG00000075785	0.0657200519012729	0.08030813190948313	0.0893408110936273	2.3217103260739402
ENSG00000075790	0.6275166453421538	3.615987103406975e-28	1.0569309974295298e-27	Inf
ENSG00000075826	1.3465413973132745	1.3418733160785586e-44	7.441670787229272e-44	Inf
ENSG00000075856	0.2474059849569157	3.2240367033334416e-14	5.862211664589569e-14	30.467704285970783
ENSG00000075884	2.3218213074227827	6.892315642794026e-93	6.771907718913889e-91	Inf
ENSG00000075886	3.9581848902533623	5.741607960737755e-46	3.385597463471901e-45	Inf
ENSG00000075891	-1.0712633284754742	6.409786127780904e-13	1.1158460000438311e-12	27.521373158651247
ENSG00000075914	-0.9907668637695557	1.1615415130334197e-59	1.3174368621401304e-58	Inf
ENSG00000075945	0.2797374162236882	3.1147445259441983e-6	4.303751543387824e-6	12.356019159923266
ENSG00000075975	-0.758397244697383	5.339643222382702e-54	4.566836966809747e-53	Inf
ENSG00000076003	0.6807022630238944	1.0193685823670767e-32	3.5024018492536387e-32	Inf
ENSG00000076043	-0.21965320616222492	2.3968463810761956e-8	3.577284450526423e-8	17.146076730112842
ENSG00000076053	-0.11703642927321692	0.0048170782099522065	0.005756212587319253	5.1517027140401375
ENSG00000076067	0.295139466313012	4.68662529272467e-10	7.414050293340385e-10	21.022474015125557
ENSG00000076108	0.1410979687019808	1.3943895946225564e-6	1.955502518339974e-6	13.144861399413855
ENSG00000076201	-0.5772249628645904	1.5929031180846746e-42	8.083462929670518e-42	Inf
ENSG00000076242	-0.3642244057751218	1.0609814313421299e-24	2.745455679071892e-24	Inf
ENSG00000076248	-0.49377338559852907	1.02972730210307e-29	3.175430572376833e-29	Inf
ENSG00000076258	-1.3588531862255504	4.1035315021385905e-44	2.230953293329347e-43	Inf
ENSG00000076321	0.2806870050664459	5.704632710292711e-10	8.994833672164938e-10	20.829200542442184
ENSG00000076344	-0.5178486655614836	4.18065596857135e-5	5.5086846701727835e-5	9.80654449878548
ENSG00000076351	-0.5523235239772717	1.6680405846766274e-21	3.848598378282047e-21	Inf
ENSG00000076356	0.7020778088151634	5.514547902242282e-27	1.543808381146097e-26	Inf
ENSG00000076382	0.23268008539538582	0.014447562507724809	0.016847054014512877	4.06658889349835
ENSG00000076513	0.582359776987638	2.651076806616999e-14	4.8333403438322434e-14	30.66145453858837
ENSG00000076554	-0.3128398035845589	1.8688607164216016e-6	2.6038884576145844e-6	12.858502065654797
ENSG00000076555	-0.9893441612312522	2.827948325285607e-37	1.1536727660182153e-36	Inf
ENSG00000076604	-0.5542169123225351	9.707718566489304e-33	3.338947486702669e-32	Inf
ENSG00000076641	2.3370483252767382	9.172794055109941e-59	9.953976782358159e-58	Inf
ENSG00000076650	0.2517705258935643	2.0374892082592238e-10	3.266953301878484e-10	21.841993068755002
ENSG00000076662	1.9642918432835712	1.0970537931632352e-62	1.4812042521930765e-61	Inf
ENSG00000076685	-0.9331867358413659	3.1838798071940665e-47	1.988857895646696e-46	Inf
ENSG00000076706	1.5477741951871247	2.830361043360316e-53	2.3468830003663833e-52	Inf
ENSG00000076716	-1.3577880357454657	1.3328863494612389e-19	2.874438233467249e-19	Inf
ENSG00000076770	-1.230468507618671	2.062380592210373e-24	5.2872410341010974e-24	Inf
ENSG00000076826	-1.008000024122362	2.520063112244112e-31	8.245181416389462e-31	Inf
ENSG00000076864	-3.8367320348456873	4.690129654265746e-75	1.3143645130768784e-73	Inf
ENSG00000076924	-0.2667020658380169	3.1691155679566057e-18	6.551112156320943e-18	Inf
ENSG00000076928	1.3388108570913715	1.878251011607448e-77	6.151460642433229e-76	Inf
ENSG00000076944	0.18188997422527728	1.2485018750613968e-5	1.6816471700595738e-5	10.993134876908394
ENSG00000076984	0.01952646048198173	0.5055557016844805	0.5269772796365998	-0.10801401303472725
ENSG00000077009	-1.9974230724659634	1.607227095681206e-30	5.097991818467614e-30	Inf
ENSG00000077044	2.1644880765483454	2.804866677184997e-80	1.0944348206910837e-78	Inf
ENSG00000077063	0.23726391754683274	0.0985537386648729	0.10908798626563126	2.100090902523414
ENSG00000077092	-0.740693379238567	1.3833695026436545e-18	2.889327261892432e-18	Inf
ENSG00000077097	-1.0913494702976188	1.5053133249241515e-68	2.746270730370572e-67	Inf
ENSG00000077147	-0.1507787614733935	3.0748608834634093e-5	4.0763213045020084e-5	10.107689760286364
ENSG00000077150	0.9456680786516797	7.106735516989602e-50	4.996157598366397e-49	Inf
ENSG00000077152	0.9557017053257668	1.1656351640620583e-38	5.009620428419545e-38	Inf
ENSG00000077157	-0.5039388051711254	2.1345579547398743e-10	3.4199057211991505e-10	21.796238019278537
ENSG00000077232	0.17640663280766497	1.317999342670321e-4	1.699199215789498e-4	8.680013347068398
ENSG00000077235	-0.1954293710968253	1.1555078771213134e-9	1.8010639789610685e-9	20.134888253405165
ENSG00000077238	1.515059174949075	3.9024183471994255e-78	1.345633049531134e-76	Inf
ENSG00000077254	-0.37298887401392056	5.1556833906265716e-27	1.444831548129199e-26	Inf
ENSG00000077264	1.1638041484430048	5.5370932239139475e-17	1.0985830721998708e-16	36.7368005696771
ENSG00000077274	-3.2565383215791135	1.9116206675974507e-27	5.4469834186782705e-27	Inf
ENSG00000077279	0.8771913148243392	6.791855688804272e-11	1.1068661699080502e-10	22.92431859312883
ENSG00000077312	0.5836439165387196	7.885835481797485e-55	7.13355389396101e-54	Inf
ENSG00000077327	-1.0571365091166893	1.807098997847019e-11	2.998960587595124e-11	24.230171581869055
ENSG00000077348	0.990118973225083	3.1773401699836097e-55	2.929475306525307e-54	Inf
ENSG00000077380	-0.2648980466772406	9.134437810995646e-10	1.4290904623245945e-9	20.366227598761157
ENSG00000077420	3.9528527738638584	4.783509554620352e-80	1.8271438134861343e-78	Inf
ENSG00000077454	-0.29861879126463525	7.607099687010941e-16	1.453341875309224e-15	34.171851212215564
ENSG00000077458	0.6277171515999581	5.41398610751175e-41	2.555777522822479e-40	Inf
ENSG00000077463	0.23845359887143108	6.775704916772258e-16	1.2967818257751176e-15	34.2518939198891
ENSG00000077498	0.6216033837906324	2.959679778320044e-7	4.253072879682812e-7	14.670453473520075
ENSG00000077514	-0.011307423604171241	0.8491506264221452	0.8582009367297799	-1.8004272559786476
ENSG00000077522	0.5325808583028566	0.001081312594178442	0.0013350649819114603	6.617439355750243
ENSG00000077549	0.6220831502003928	4.915090896872203e-42	2.4366301680238795e-41	Inf
ENSG00000077585	0.35464189116311695	9.223185309090917e-6	1.2494198703594092e-5	11.290233630817628
ENSG00000077616	-0.8024253170626022	3.717069501751889e-22	8.771036396639656e-22	Inf
ENSG00000077684	-0.486700572982526	2.2682906464874196e-14	4.146583775410201e-14	30.815222150033243
ENSG00000077713	1.0725859853535105	2.9230591590289663e-44	1.599298721360699e-43	Inf
ENSG00000077721	-0.030659009901305687	0.32425802196744247	0.34433546053056757	0.6440329272292681
ENSG00000077782	0.14718269186032504	0.033686588004611856	0.03839202364301721	3.2207571382393048
ENSG00000077935	1.2420614430330825	3.044511463641656e-19	6.496072994766537e-19	Inf
ENSG00000077942	-1.5721666493432052	1.0285141971840694e-33	3.6618787505069135e-33	Inf
ENSG00000077943	-0.6168156414130741	1.5372252184879855e-7	2.2298242007772186e-7	15.316172679315896
ENSG00000077984	2.7185104467282093	1.4154802073890508e-82	6.484966905200961e-81	Inf
ENSG00000078018	0.6493825539337678	1.0139225474961795e-8	1.5319200323911706e-8	17.994158854976483
ENSG00000078043	0.03620649331844137	0.4984544309637262	0.5198741379344145	-0.07953845767780937
ENSG00000078053	-2.592381245706853	5.239252245969757e-53	4.28331850284545e-52	Inf
ENSG00000078061	-0.5688799960080352	4.726585740541266e-46	2.8012577553861936e-45	Inf
ENSG00000078070	-1.1611004015725575	4.215837699030537e-43	2.1828670752758114e-42	Inf
ENSG00000078081	1.682121034750079	1.1366929053796846e-38	4.886521161503072e-38	Inf
ENSG00000078098	2.0287361147618843	6.071905611154422e-50	4.2908483759934415e-49	Inf
ENSG00000078114	-2.2341144851983628	3.3814964633846e-36	1.3147129277187802e-35	Inf
ENSG00000078124	0.5063534100645692	1.260959391008255e-15	2.3919804218823726e-15	33.64575811631878
ENSG00000078140	-0.13053015644355048	7.919193416591465e-6	1.075812465638904e-5	11.439838548682307
ENSG00000078142	-0.0036970505720884	0.9208652021405792	0.9260890027693209	-2.528108716123215
ENSG00000078177	0.11322634351682234	0.015304090408937621	0.017812724938969002	4.00986891187172
ENSG00000078237	0.11780692617712385	0.04441554815579826	0.05023003677860696	2.9396066213298333
ENSG00000078246	0.496515005733645	1.5745417203668752e-30	4.9972320410943244e-30	Inf
ENSG00000078269	-0.37229305792121997	6.672859856646626e-11	1.0876908281221915e-10	22.94179378464548
ENSG00000078295	1.4357911648488555	3.92234810571471e-12	6.6576644400256965e-12	25.735250879771687
ENSG00000078304	-0.23983114432028269	2.019488180320331e-14	3.697973753342831e-14	30.92865807969662
ENSG00000078328	-1.9268717642755797	5.565491490166957e-38	2.328711293089355e-37	Inf
ENSG00000078369	0.37786269847592596	5.798881426339552e-15	1.0796775806346814e-14	32.16208959117371
ENSG00000078399	-1.3184430558401312	1.8720534379833196e-15	3.5376192299279275e-15	33.27106466687737
ENSG00000078401	0.631118018462183	1.2653674008956434e-9	1.969664278355406e-9	20.045402702414073
ENSG00000078403	0.34668670832112597	1.1929508630891508e-18	2.4960909014732585e-18	Inf
ENSG00000078487	-0.052843430682306694	0.42641396622542616	0.4479461412557453	0.20897260692965186
ENSG00000078549	1.0253852003955928	2.164803995339889e-11	3.584639983871781e-11	24.05177694207408
ENSG00000078579	0.9605055000695535	2.1708124309318876e-11	3.5941478782356194e-11	24.049129277646525
ENSG00000078589	1.9442610219264511	8.387383640096364e-50	5.8686498142416e-49	Inf
ENSG00000078596	-0.3432021712975314	6.658491843106994e-5	8.690781206872205e-5	9.350575720920613
ENSG00000078618	0.7659189028341807	2.0839684651599288e-50	1.5059603751332937e-49	Inf
ENSG00000078668	-0.3419506639291624	7.700311412946328e-20	1.6772446467034538e-19	Inf
ENSG00000078674	-0.10688638308282977	0.04025421735673545	0.0456346900040561	3.0403783496724675
ENSG00000078687	-0.09749125375100005	0.04200904189710291	0.04754475562707296	2.997371627207618
ENSG00000078699	0.09443493674338344	0.030754191098305277	0.03515811711034969	3.312108716640791
ENSG00000078725	-0.3699640844043758	0.12196949801634947	0.1340423497504656	1.865680211718703
ENSG00000078747	-0.20400190807889304	4.574984340529037e-11	7.499295939098351e-11	23.313626182652094
ENSG00000078795	-0.2506151776445107	0.0023338918021249874	0.00283417283096259	5.863166958055785
ENSG00000078804	-0.6736730646895034	4.3815859636315573e-29	1.3204668711535605e-28	Inf
ENSG00000078808	0.13581454053071695	1.5195795271920215e-4	1.953984712117776e-4	8.540274224712958
ENSG00000078814	0.7080077004563851	9.763638348151455e-17	1.92092812374367e-16	36.043653389117154
ENSG00000078900	2.757175215487554	3.9184324941741394e-54	3.3904315108742817e-53	Inf
ENSG00000078902	-0.61279319602503	2.0714419758129173e-37	8.497288386697354e-37	Inf
ENSG00000078967	-0.33510706423691367	1.4225534206191185e-17	2.88185893557295e-17	Inf
ENSG00000079101	-3.5603457447210847	2.5670111175305145e-76	7.71048827383475e-75	Inf
ENSG00000079102	-0.260759829956524	3.338994548332947e-4	4.224575369118793e-4	7.768999073771394
ENSG00000079112	-0.8855010526148763	3.896483516656799e-10	6.181465436890613e-10	21.20429557599214
ENSG00000079134	0.849248778713851	3.359703859507039e-49	2.2831987478566586e-48	Inf
ENSG00000079150	0.25765379061231114	1.2467272667005677e-7	1.8152224352692608e-7	15.521887455125304
ENSG00000079156	-0.23870929915828318	0.017393604648702602	0.020179946779082334	3.8826795580303353
ENSG00000079215	3.0983257625799343	1.533427149571037e-67	2.6634927379663055e-66	Inf
ENSG00000079246	0.1858734726264124	3.642428314475972e-6	5.0192637554159434e-6	12.202222278010883
ENSG00000079257	0.8268378618558307	6.360893094828472e-37	2.5584751264279254e-36	Inf
ENSG00000079263	2.410419057429407	7.41436389128087e-67	1.2466832481112474e-65	Inf
ENSG00000079277	0.5940505004643228	9.47266461030689e-47	5.784318973946288e-46	Inf
ENSG00000079308	-0.7594445785699893	5.268447045158262e-15	9.820385292175001e-15	32.25946375519889
ENSG00000079313	0.7537909763512741	2.636724554730141e-44	1.4460315227857632e-43	Inf
ENSG00000079332	0.04583995549737775	0.09859334495990763	0.10912442021553295	2.099716075510184
ENSG00000079335	-0.8399477201868892	1.0106112768212252e-30	3.2250185726773985e-30	Inf
ENSG00000079337	-2.590799002146974	4.300121191635001e-70	8.690827340218943e-69	Inf
ENSG00000079385	-1.6440240833050053	6.660672398247677e-36	2.562159594703293e-35	Inf
ENSG00000079387	0.32073028188949493	6.786432434440266e-16	1.2986825414257976e-15	34.2518939198891
ENSG00000079432	0.17188915880565134	5.466506906736965e-6	7.477877014919056e-6	11.803554149890136
ENSG00000079435	-1.018864186728292	3.9756424030390763e-28	1.1601847842828293e-27	Inf
ENSG00000079459	-1.051412556460269	1.6936838929824496e-53	1.4122691357128708e-52	Inf
ENSG00000079462	-0.12415881719782111	6.623666217234204e-4	8.265013847684942e-4	7.0974821221183
ENSG00000079482	-1.4082886721943282	3.545575524875627e-68	6.375781346275797e-67	Inf
ENSG00000079557	-4.4230109274672795	2.3424032089195312e-52	1.853692204632584e-51	Inf
ENSG00000079616	0.10912295087952005	0.0029766932042726534	0.003596819244457473	5.624102063929134
ENSG00000079689	2.6372574439541494	1.323265900449665e-32	4.5265240848016013e-32	Inf
ENSG00000079691	-1.2962551543991456	3.2782246389694904e-60	3.8466074720570068e-59	Inf
ENSG00000079739	0.5513500725943169	6.396460689757909e-16	1.2250619287218354e-15	34.33890529687873
ENSG00000079785	-0.3822170529510731	1.4178746500554088e-28	4.193967272833463e-28	Inf
ENSG00000079805	0.3878432827437565	2.724368404081647e-13	4.796464666512486e-13	28.365789888438467
ENSG00000079819	0.9474935074862574	1.2535375271099727e-38	5.378899517801541e-38	Inf
ENSG00000079841	0.18529013058289195	0.31869860622510005	0.3387405843943553	0.6689116455104944
ENSG00000079931	-2.4659619904025116	1.3078272394699217e-38	5.608904095649335e-38	Inf
ENSG00000079950	0.04290237604082583	0.3355257533971986	0.3557449806870122	0.5938805126733945
ENSG00000079974	0.12031755540345149	2.5364086671201804e-4	3.226645765597858e-4	8.03857452033665
ENSG00000079999	0.16207350233287682	5.2389411648908045e-5	6.865429085599311e-5	9.586358267690878
ENSG00000080007	-0.18746706587216014	0.4343801266657644	0.4558741307456803	0.176963855053216
ENSG00000080031	1.7449989522464828	4.6848267034072496e-24	1.1855628166419278e-23	Inf
ENSG00000080166	-0.015576089432213792	0.9088082811113647	0.9147533365173017	-2.373105473991387
ENSG00000080189	0.3466603341117305	2.0016313417279335e-22	4.770803329472833e-22	Inf
ENSG00000080200	-1.3422090052761617	9.99621026216781e-60	1.1385348420108726e-58	Inf
ENSG00000080224	1.899502713861243	3.939217794206819e-13	6.901777014020111e-13	28.001757815407075
ENSG00000080293	-1.825696406141559	6.236868527182011e-32	2.0815086081100593e-31	Inf
ENSG00000080298	0.2618372584078311	2.4917603667866985e-9	3.841267635377226e-9	19.37746340709943
ENSG00000080345	0.3805738903886826	1.782245970818105e-24	4.579869510641767e-24	Inf
ENSG00000080371	0.0010750638588248643	0.9774425889174142	0.9790455385192123	-3.844226574584231
ENSG00000080493	-0.7170096447166541	2.3995541772588526e-8	3.580998136251431e-8	17.1450391389474
ENSG00000080503	-1.0908673249949024	4.795130000558797e-46	2.8398173677964406e-45	Inf
ENSG00000080511	-3.1771265219074625	8.746600605989556e-37	3.495639693302859e-36	Inf
ENSG00000080546	0.15385731420222531	0.02484477493728379	0.028554596520830002	3.526967146948323
ENSG00000080561	-0.5952381836504365	9.771119755417338e-22	2.2737475133522154e-21	Inf
ENSG00000080573	3.231649278110792	6.581885127420375e-74	1.6879016733997847e-72	Inf
ENSG00000080603	-0.0577937735232102	0.13116900917441	0.14389067390601473	1.7833442831411874
ENSG00000080608	0.588703747565014	2.2862583550052135e-17	4.5984552682371474e-17	Inf
ENSG00000080618	0.3213895163291012	4.7587533432096844e-5	6.246701571649895e-5	9.680809420098536
ENSG00000080709	-0.28908377178079864	0.007663758094582519	0.009068187356546784	4.693873331628182
ENSG00000080802	0.20650062609935435	8.321016465525217e-9	1.260127934565611e-8	18.18946747956441
ENSG00000080815	-0.34175881717489043	6.579612369077934e-17	1.3018740475513903e-16	36.7368005696771
ENSG00000080819	0.7613503608519874	8.325392593965625e-35	3.0769805848080522e-34	Inf
ENSG00000080822	0.7717677564594325	1.8766739047051296e-48	1.2352119203285175e-47	Inf
ENSG00000080823	0.29097497287761603	1.4479139335478829e-9	2.2499501006255687e-9	19.91235778978928
ENSG00000080824	-0.9499367944110471	1.2510349393392274e-39	5.585650112407008e-39	Inf
ENSG00000080839	0.7021453190856207	1.00007803186237e-22	2.4125532760945503e-22	Inf
ENSG00000080845	1.1502950973231547	1.4750766229517533e-67	2.5648720384161086e-66	Inf
ENSG00000080854	-0.2730955247992497	0.024909668429001497	0.028627162632258625	3.5243543576725336
ENSG00000080986	2.256639646420749	1.828552920499089e-71	4.019879781127217e-70	Inf
ENSG00000081014	0.01931408121193406	0.6728173316776053	0.691079455863829	-0.8051706988215077
ENSG00000081019	-0.19259010062376603	1.524791506165834e-6	2.1325115302319287e-6	13.058208018164333
ENSG00000081026	-1.8527766332749112	4.402384842832574e-73	1.054374402152706e-71	Inf
ENSG00000081041	0.7416622230892198	9.519070543781894e-10	1.4884099373893462e-9	20.325557432391403
ENSG00000081051	-1.2147856325867405	9.043269437968836e-12	1.5146408352153597e-11	24.913255617645344
ENSG00000081052	-3.2527769364333077	8.465292786879567e-69	1.5654073169388406e-67	Inf
ENSG00000081059	0.9521334126960699	2.0384651785678604e-18	4.237492615656615e-18	Inf
ENSG00000081087	0.7584414740904726	7.993057797077922e-41	3.746171628458072e-40	Inf
ENSG00000081138	0.2619918725411191	0.03476617416681764	0.03956987443550563	3.1893131494138283
ENSG00000081148	-0.9833329638690574	1.2899231806144045e-25	3.439373398041677e-25	Inf
ENSG00000081154	-0.10365111457413609	0.00957197447299856	0.011280267605101625	4.473355936978288
ENSG00000081177	-0.7333873278281272	6.176004980151536e-44	3.3277383953178576e-43	Inf
ENSG00000081181	-3.0610711724560042	1.7505169800843168e-34	6.397251164054494e-34	Inf
ENSG00000081189	1.6646437987825897	1.2136406990036597e-64	1.8011355596678518e-63	Inf
ENSG00000081237	3.0856743837508565	2.0476039050686184e-103	5.758003395115374e-101	Inf
ENSG00000081248	-1.6096916381150728	1.5189428998496426e-24	3.91064857088361e-24	Inf
ENSG00000081277	0.40876838713778235	0.0913241118353857	0.101312492452397	2.182725648988781
ENSG00000081307	0.5898399941902275	2.132935219857592e-19	4.571977058204406e-19	Inf
ENSG00000081320	1.054053284900836	1.380762645713517e-40	6.405073592601667e-40	Inf
ENSG00000081377	-1.00733857642183	4.809832830658206e-42	2.3858994363757703e-41	Inf
ENSG00000081386	-0.6642693984755633	4.915314439855528e-41	2.3257551062965958e-40	Inf
ENSG00000081479	-0.03755744381885689	0.803902182080344	0.8162637483490264	-1.491236209408774
ENSG00000081665	-0.1690741258634116	3.682928767273729e-6	5.0725145089653955e-6	12.19166883240067
ENSG00000081692	-0.016274907738711875	0.5728897702559799	0.5931838593750021	-0.37714306003866854
ENSG00000081721	0.2423166767729115	1.5770805928478698e-13	2.795281946245246e-13	28.90558035507253
ENSG00000081760	-0.7513370302484325	3.9031205094122437e-31	1.2671543273570248e-30	Inf
ENSG00000081791	-0.26468271102660307	6.861766892625289e-14	1.2322772298911966e-13	29.7246852753706
ENSG00000081800	-2.7653230979341523	4.234435089665639e-28	1.2337198340915786e-27	Inf
ENSG00000081803	-1.706077941433257	4.320771492920912e-48	2.7964993273627016e-47	Inf
ENSG00000081818	-0.4862306066885695	3.6749734915270664e-7	5.261483290625567e-7	14.457682143485348
ENSG00000081842	-0.47631284170484206	0.001271915646049287	0.0015649475095853855	6.458336822434564
ENSG00000081853	-0.8006681934132465	9.112422303399231e-12	1.5259097306821506e-11	24.905843280745213
ENSG00000081870	0.7455897805316335	1.7896135426612484e-50	1.2966946637407801e-49	Inf
ENSG00000081913	-0.48244863381850506	8.947346075788249e-21	2.0120117812781793e-20	Inf
ENSG00000081923	-1.7004647300842446	6.794754620106531e-53	5.511695296582018e-52	Inf
ENSG00000081985	0.5299923703189039	0.007819429157909513	0.009249031080245424	4.67394441207971
ENSG00000082014	-0.5929661406887088	6.366493008263645e-15	1.1833333443279777e-14	32.06397173521518
ENSG00000082068	0.7656500563135675	1.2534829675740026e-50	9.114715649189472e-50	Inf
ENSG00000082074	2.6722228915657067	9.40201655651875e-80	3.5333384801110787e-78	Inf
ENSG00000082126	0.5892404840406039	6.931220859005633e-10	1.0896213225097047e-9	20.63743564761258
ENSG00000082146	-0.021663492230143973	0.7272653338445966	0.7431675706412737	-1.0624977053883566
ENSG00000082153	-0.24211884864129557	2.2214931722841057e-14	4.0637677927269813e-14	30.834167236275693
ENSG00000082175	-1.6120673953528541	2.226245858445896e-33	7.842347721652822e-33	Inf
ENSG00000082196	-0.33248270679477243	0.03920238570675911	0.044473180140310285	3.0673765182100396
ENSG00000082212	0.4366653403231851	4.2489666072283507e-19	9.023521531757083e-19	Inf
ENSG00000082213	-0.36856804142201804	1.6616943583848625e-23	4.1213860987313113e-23	Inf
ENSG00000082258	0.42497457283483736	3.5241397565695764e-22	8.320602117783699e-22	Inf
ENSG00000082269	0.022321684086304007	0.7511580893699246	0.7656160753420491	-1.1837203624287564
ENSG00000082293	-0.6891819451742567	7.291970506539642e-5	9.495571972986951e-5	9.262004922904532
ENSG00000082397	-0.1920954325669563	0.011106077979460558	0.013038230176707818	4.326745480326061
ENSG00000082438	-3.2364802868643405	9.561850232598817e-79	3.390299506384494e-77	Inf
ENSG00000082458	-0.5278769182949261	2.782491789998979e-23	6.850179787906921e-23	Inf
ENSG00000082482	1.069485294207231	7.795545542352701e-5	1.0139182439854271e-4	9.196416700326571
ENSG00000082497	-0.34758131531912784	2.3949673503990566e-4	3.051235547961929e-4	8.094488595579955
ENSG00000082512	1.008985709791178	5.0376652140754e-52	3.914450673728908e-51	Inf
ENSG00000082515	0.5565450534426373	3.02136175007214e-32	1.0230103828872038e-31	Inf
ENSG00000082516	0.354845028195236	1.0581434447718279e-16	2.078814693354434e-16	36.043653389117154
ENSG00000082641	-0.3230780084691075	4.034232018694952e-14	7.300379920660676e-14	30.24759563835171
ENSG00000082684	3.9097916665947388	8.161017486494296e-80	3.0740460786309925e-78	Inf
ENSG00000082701	0.14230774254872483	2.4186169465463295e-4	3.080162598436061e-4	8.085049920977674
ENSG00000082781	-0.05759464931505345	0.2957240891140574	0.31539004076703564	0.7750391759964327
ENSG00000082805	-0.40481948950334423	2.5605967073232666e-14	4.669946583522585e-14	30.69416773599467
ENSG00000082898	0.4933272090903151	6.859583865288598e-26	1.8486419835237447e-25	Inf
ENSG00000082996	0.2028846091051232	1.1334819466087208e-6	1.5937147025162273e-6	13.34944138199401
ENSG00000083067	-2.041797199256638	7.116052895480868e-48	4.558634042627374e-47	Inf
ENSG00000083093	0.0976348909578279	0.029904869757039293	0.034218354548709896	3.3401755859394355
ENSG00000083097	-0.15804460369358386	1.822273300894887e-4	2.334192848315056e-4	8.362440769323
ENSG00000083099	-0.6789287396271035	2.9848906939026566e-40	1.3648322741113633e-39	Inf
ENSG00000083123	-1.2745756840663658	8.419208160492831e-67	1.4083824112578266e-65	Inf
ENSG00000083168	-0.16632227541682484	9.320620001228996e-5	1.20842060588271e-4	9.020905300025149
ENSG00000083223	0.5090559587143536	7.16494871973322e-22	1.6746963831878592e-21	Inf
ENSG00000083290	-0.019467783860141058	0.7489345549568821	0.7635406045347385	-1.172189801519351
ENSG00000083307	-6.17687004420526	2.1003845065593784e-122	4.2821589127479327e-119	Inf
ENSG00000083312	-0.15242888359748974	4.361476164779297e-5	5.7385992455268094e-5	9.765652930660465
ENSG00000083444	1.3492448513947046	2.6042828845295887e-52	2.0589362019717688e-51	Inf
ENSG00000083454	1.745041868620703	9.61354028984186e-40	4.3099736703496624e-39	Inf
ENSG00000083457	0.41272347735021025	8.06920480963921e-11	1.3122816875582362e-10	22.7540837846465
ENSG00000083520	-0.07950804168753899	0.01051629097278603	0.012362743676383174	4.3806280731765135
ENSG00000083535	0.44262129159145813	1.6405214502779e-25	4.354964982752694e-25	Inf
ENSG00000083544	0.6461581119919316	2.2696400955689375e-14	4.14858567283754e-14	30.812544772262527
ENSG00000083635	-0.12818783262618202	0.033777642643607414	0.0384931072887952	3.2180225399037123
ENSG00000083642	-0.2197917986784538	1.2859359721334324e-9	2.0014901904281215e-9	20.02937383393156
ENSG00000083720	-2.7164625963866933	2.1371857241623924e-58	2.2827438874321297e-57	Inf
ENSG00000083750	-0.79880431344322	1.1208875738008907e-34	4.121207468145294e-34	Inf
ENSG00000083782	1.6070214515421966	4.343144656805837e-16	8.366208734203757e-16	34.657359027997266
ENSG00000083799	0.6124482994155928	2.760238394715962e-33	9.692031909110298e-33	Inf
ENSG00000083807	-0.9791243633882766	1.368247577514774e-34	5.013731293926301e-34	Inf
ENSG00000083812	-0.4880267575233524	5.402436849840224e-32	1.8100604975532879e-31	Inf
ENSG00000083814	-0.12875191115425663	0.026724911145942176	0.03065283409214605	3.4538976956681386
ENSG00000083817	-0.42085063770351056	2.0280440936848437e-21	4.667993108664944e-21	Inf
ENSG00000083828	-0.0584389035386925	0.26942012121585196	0.2882604419463753	0.903847671438531
ENSG00000083838	-0.1456176135088432	1.2268071427659015e-7	1.7866974282089342e-7	15.537726568977876
ENSG00000083844	0.04064674746673048	0.254840427196959	0.27323477304643706	0.9782720911921773
ENSG00000083845	0.37690874393717916	9.596707966926069e-19	2.0136666273068853e-18	Inf
ENSG00000083857	0.10177139648778691	0.17784829393347978	0.19302007413195735	1.4305045984094167
ENSG00000083896	-0.07857192960086215	0.013622134460748095	0.01591867973452758	4.124215290454777
ENSG00000083937	-0.57755788342663406	3.4474532457033356e-25	9.071952635918265e-25	Inf
ENSG00000084070	1.2596634667340736	5.962262690431604e-57	5.9513160637049845e-56	Inf
ENSG00000084072	0.44289717068801404	3.270109088014053e-20	7.218226989512682e-20	Inf
ENSG00000084073	-0.6238837277355159	2.690631925151395e-39	1.182225395991898e-38	Inf
ENSG00000084090	-0.45740535319502706	2.4722472031059454e-36	9.664993260464518e-36	Inf
ENSG00000084092	-0.08116887397493884	0.023481523811084218	0.02704686817505534	3.582764692816206
ENSG00000084093	-0.7751790537706418	1.2844548756204938e-54	1.1460316751296638e-53	Inf
ENSG00000084110	0.7265491530499186	1.8292664912377617e-11	3.034822141398422e-11	24.21828494872334
ENSG00000084112	0.11450203494637334	0.0021114170388509437	0.002570516675648197	5.961074533046618
ENSG00000084207	-0.6950993418909285	4.695529283980244e-12	7.939465335031907e-12	25.559180022901472
ENSG00000084234	-0.9501750457731925	5.371975356221375e-34	1.9320158337369487e-33	Inf
ENSG00000084444	-1.3140819733489841	4.019500799722082e-43	2.0845169489178743e-42	Inf
ENSG00000084453	-2.5918073907757027	7.483620053307455e-26	2.015497701093068e-25	Inf
ENSG00000084463	-0.2634827480809444	5.509977507477601e-12	9.29441856934116e-12	25.4016032274814
ENSG00000084623	0.06135131683703835	0.010161211849669819	0.011961700849376741	4.414011511421302
ENSG00000084628	3.561919082736579	3.112131159635579e-65	4.76609006700998e-64	Inf
ENSG00000084636	-0.12918587878198073	0.12442789438011075	0.13664280617691935	1.8434582364380248
ENSG00000084652	0.056069016136236334	0.05969217930666215	0.06693567854875625	2.6347420023185983
ENSG00000084674	1.592007701986658	2.9287003939168355e-11	4.827398021706275e-11	23.754129237042548
ENSG00000084676	-0.5393260540774275	1.3527525563997074e-30	4.3008565682025785e-30	Inf
ENSG00000084693	-0.30998956908780073	6.815266164656927e-17	1.347847594829083e-16	36.7368005696771
ENSG00000084710	-0.5618869119243008	1.7857672501273453e-15	3.3769117506755946e-15	33.33560318801494
ENSG00000084731	0.2035358185982728	6.186784121451728e-5	8.086100570628871e-5	9.422697991930113
ENSG00000084733	0.24015797568186653	1.4617860645258192e-12	2.5162776477484024e-12	26.708223406299634
ENSG00000084734	0.44814532106889154	0.0018582107961907315	0.0022680100341144075	6.086581883049454
ENSG00000084754	-0.013315374952768841	0.7583322924828051	0.7724456464148483	-1.2221725189557198
ENSG00000084764	-0.1992503202008337	1.5762042682646977e-5	2.1136143727203173e-5	10.76450487372538
ENSG00000084774	0.30460454519693037	4.952925067767059e-13	8.653691253913308e-13	27.77556278818436
ENSG00000085063	-0.4271866023953536	2.910605500530375e-14	5.2999861241096814e-14	30.56928407878871
ENSG00000085117	-1.0880616542930621	3.477156704097977e-32	1.174900058915227e-31	Inf
ENSG00000085185	-0.19572407657970212	2.3069396535987083e-5	3.0722777619167905e-5	10.390475513231797
ENSG00000085224	-0.30026397694099305	3.7305236574985724e-16	7.203983051598593e-16	34.945041100449046
ENSG00000085231	-0.01199701603131221	0.7607819451772755	0.7746989777012776	-1.2350371531032636
ENSG00000085265	0.6813550275109924	3.642259500516634e-10	5.785474527992433e-10	21.270500580402388
ENSG00000085274	0.10180937158402327	0.0038872292810657708	0.004670746248282211	5.361754735592905
ENSG00000085276	-3.499950446401217	1.8517418093348034e-96	2.5168257425208867e-94	Inf
ENSG00000085365	-0.19259094704280985	1.3905114115596466e-4	1.7911262930451617e-4	8.627316607332256
ENSG00000085377	0.3136351434625782	1.5553084845199072e-19	3.3492317642619074e-19	Inf
ENSG00000085382	-0.5692592795904302	1.9338438067301296e-28	5.704646859788102e-28	Inf
ENSG00000085415	0.10073702743161096	0.003836053524871479	0.004610953864739761	5.374698914182276
ENSG00000085433	-0.2511206949958373	3.0188720631311318e-09	4.641572713958217e-9	19.188212583458785
ENSG00000085449	0.5425757151355433	1.3159948139081023e-36	5.208296337668242e-36	Inf
ENSG00000085465	0.14751759524926572	0.07994071519499717	0.08894420252612073	2.326594908767914
ENSG00000085491	-0.21219030672150815	2.686117594008365e-4	3.412304537602339e-4	7.982611202777778
ENSG00000085511	-0.08127516970604975	0.0726335540850769	0.08102963523444627	2.428438919721682
ENSG00000085514	1.4156719036101082	1.246842887620479e-50	9.074523648857657e-50	Inf
ENSG00000085552	-2.6266927409116088	1.2898147911006878e-36	5.107278281828652e-36	Inf
ENSG00000085563	-2.2888531318862007	1.3840835460073174e-40	6.4186530097751915e-40	Inf
ENSG00000085644	-0.09639653007713025	0.011767984210493144	0.013797413735399553	4.269380632119732
ENSG00000085662	-0.35033154788252585	8.312044640097633e-4	0.0010323594888820623	6.874875437900809
ENSG00000085719	-0.7673600660504306	6.157782112943308e-45	3.470401736769363e-44	Inf
ENSG00000085721	0.11145464526448817	0.002699289281789055	0.0032669492568996356	5.720626381114235
ENSG00000085733	0.03970922742602038	0.2598513247911831	0.27840603740026254	0.952381987738618
ENSG00000085741	-2.347391671122395	7.008325885720161e-40	3.1576186518258514e-39	Inf
ENSG00000085760	-0.14769397521958813	1.5673107237363753e-6	2.190286856665263e-6	13.031475847646941
ENSG00000085788	-0.3524117341003508	9.146560102822184e-14	1.6353913097679216e-13	29.44174415321431
ENSG00000085831	0.931392621313478	2.5737213874551308e-20	5.697257848723288e-20	Inf
ENSG00000085832	0.029649221850310756	0.33430320989441076	0.354564010494072	0.5990371459242072
ENSG00000085840	1.1388554407967615	2.1364796551946841e-38	9.074474785475337e-38	Inf
ENSG00000085871	0.27090336275653965	4.945404545560328e-9	7.54815161314701e-9	18.70196310945144
ENSG00000085872	-0.17307072415680297	7.254658178073349e-10	1.1396982747483754e-9	20.592502323633358
ENSG00000085978	0.9647964440767153	1.4726159478268394e-29	4.5121860058342575e-29	Inf
ENSG00000085982	0.21561508325061937	5.5201561971266514e-5	7.226982467100311e-5	9.5350316062633
ENSG00000085998	0.2612575361283078	1.3110790699017033e-11	2.1864723548156218e-11	24.546146176853444
ENSG00000085999	2.596075000885943	4.692520432892298e-64	6.79103888735345e-63	Inf
ENSG00000086015	0.7829494814395441	2.688647096194441e-38	1.1366468154207188e-37	Inf
ENSG00000086061	-0.4325732274694745	2.5521828048276727e-21	5.853761995041393e-21	Inf
ENSG00000086062	-0.34271902092318896	1.9774383969644457e-7	2.8589681991392704e-7	15.06763457495597
ENSG00000086065	-0.5081175094709522	6.844346865960278e-37	2.7481855584394914e-36	Inf
ENSG00000086102	0.27962758902099083	7.847919001445912e-14	1.4072071120666539e-13	29.59239338935582
ENSG00000086159	-7.82850098500001	2.2651000896465568e-91	1.9650948118157096e-89	Inf
ENSG00000086189	0.6180994942551657	1.8295698531185094e-23	4.5281159794177375e-23	Inf
ENSG00000086200	0.32629854926703883	1.5617845671241984e-15	2.9581589002201456e-15	33.44096370367277
ENSG00000086205	1.1504592234822328	5.886823531698234e-17	1.1667771515615287e-16	36.7368005696771
ENSG00000086232	0.028232360534439414	0.4104873462677424	0.43207800049221545	0.2733779558403425
ENSG00000086288	2.6260527448780966	6.198055405570877e-77	1.9705708316737038e-75	Inf
ENSG00000086289	0.9200123296090751	2.251520085597409e-30	7.108457722821088e-30	Inf
ENSG00000086300	1.7759584203302992	4.904973952540453e-56	4.67017660046321e-55	Inf
ENSG00000086475	-0.45048216936506535	7.897028062823696e-30	2.4440327837695346e-29	Inf
ENSG00000086504	-0.17768159481319293	5.7722388542010424e-11	9.42866456805398e-11	23.084681086030034
ENSG00000086544	0.6180702667686196	1.3301458042786965e-16	2.604403129386019e-16	36.043653389117154
ENSG00000086570	-1.181104857599108	4.438980940293069e-16	8.548799047842715e-16	34.657359027997266
ENSG00000086589	0.18482289985563288	8.010532481926036e-11	1.3029997484812372e-10	22.76118168525531
ENSG00000086598	0.3777142292630281	4.6166528483422934e-29	1.390024145402673e-28	Inf
ENSG00000086619	-0.15730168771486575	0.01975555565871938	0.022851993815156953	3.7555997608204135
ENSG00000086666	-0.08532174014305284	0.039781236935518244	0.04511416871216121	3.052395425642333
ENSG00000086696	-0.4896148038966678	0.006239339736915674	0.007415012467873408	4.896805981622695
ENSG00000086712	0.11923918859928716	0.004408693819908322	0.005279814685564633	5.238570477147806
ENSG00000086717	1.979009170502117	1.3158385278332867e-34	4.826023474018644e-34	Inf
ENSG00000086730	2.0876132093386808	5.711488318282375e-91	4.801771879958017e-89	Inf
ENSG00000086758	-0.4022115148154012	1.0007202519891083e-17	2.0366542687724427e-17	Inf
ENSG00000086827	-0.30831535775123964	6.666411332351024e-12	1.1216130475618444e-11	25.213667381228237
ENSG00000086848	0.29881588693718236	7.474276045533463e-14	1.3412415260496289e-13	29.640079191182206
ENSG00000086967	0.653036555677293	2.2953869376977606e-5	3.058140904578539e-5	10.39508769928487
ENSG00000086991	-0.7667746520587306	8.695382317476107e-7	1.2281060408558652e-6	13.610036151366764
ENSG00000087008	-0.007467638966809513	0.8788449916835915	0.886399221715378	-2.054477080603347
ENSG00000087053	0.3637520246641098	8.641063393464354e-11	1.403043742632191e-10	22.68720731151604
ENSG00000087074	0.2012503861130295	0.001669634428495382	0.002043197593694454	6.1911939626313774
ENSG00000087076	0.7101265345625416	3.778030173920888e-15	7.073777079169979e-15	32.577917486317425
ENSG00000087077	-0.14418673649040323	5.363320221951968e-4	6.729421710903653e-4	7.3031779903705765
ENSG00000087085	0.7211474360185426	6.40016678180154e-8	9.410991724773091e-8	16.178802311867386
ENSG00000087086	0.34264339912772646	4.0161103503717024e-7	5.740263034879777e-7	14.370590042754227
ENSG00000087087	0.055003282808738035	0.07324676251112025	0.08168579121752965	2.4196595347847887
ENSG00000087088	0.788951299640267	5.401357406570508e-51	3.9772523386530473e-50	Inf
ENSG00000087095	-0.5752109260176034	5.596833268507248e-24	1.4119775809644736e-23	Inf
ENSG00000087111	-0.7581486442487643	2.0560614210006536e-43	1.08210267107198e-42	Inf
ENSG00000087116	2.2143106778790247	8.865499283480752e-54	7.515399860372717e-53	Inf
ENSG00000087128	-0.3232459121150088	0.003119867997015194	0.0037656365745073494	5.57806561069452
ENSG00000087152	-0.3301306458995799	1.4899890676040818e-25	3.9656856548013337e-25	Inf
ENSG00000087157	0.4653966839360911	1.469865058745797e-29	4.504603364927461e-29	Inf
ENSG00000087191	-0.39477727395822537	5.815273627189161e-40	2.6309878740486882e-39	Inf
ENSG00000087206	0.8089493173688136	3.1668546799651895e-35	1.1898502610051195e-34	Inf
ENSG00000087237	0.7390622038682846	5.206821964944447e-11	8.517880265621257e-11	23.18626909174784
ENSG00000087245	0.4148470129866441	7.694824383583797e-4	9.573042387204557e-4	6.950431545487775
ENSG00000087250	0.4762164118575033	0.06669025225308993	0.07459319806939355	2.5181841023476594
ENSG00000087253	-1.0952662794224983	9.729615605171211e-31	3.1079128578210426e-30	Inf
ENSG00000087258	-0.676713742888185	7.144753548699921e-10	1.1225405103486727e-9	20.607671411213317
ENSG00000087263	-0.5072954953183308	2.1962366781047388e-38	9.323430562178109e-38	Inf
ENSG00000087266	1.7465192631073232	1.5938749801655725e-55	1.491457310757343e-54	Inf
ENSG00000087269	-0.09154250054515466	0.007259646806174773	0.008597505039842473	4.747648552663537
ENSG00000087274	0.1962104420962595	2.065183831938073e-7	2.9839784106050645e-7	15.024837905154335
ENSG00000087299	-2.056330380020656	5.00172267116057e-76	1.4751916232663454e-74	Inf
ENSG00000087301	-0.26580698188992896	2.522746649129937e-6	3.4955397032800337e-6	12.56401927712469
ENSG00000087302	0.14744012102575713	8.71744570674558e-6	1.1819896872310287e-5	11.345714450908151
ENSG00000087303	0.631910162882865	4.927538481202311e-10	7.788366375463679e-10	20.973219767990795
ENSG00000087338	0.31510510784099655	4.2400333194885436e-10	6.716028303472676e-10	21.12135389521957
ENSG00000087365	-0.22194159649336276	1.4055268347712877e-16	2.7496872586205713e-16	36.043653389117154
ENSG00000087448	-0.5035137588119472	1.4980517164829844e-24	3.85808045094544e-24	Inf
ENSG00000087460	0.17732353148489052	0.0035318988465182933	0.004252566823173879	5.4559708852589885
ENSG00000087470	-0.2988475885469426	3.571625402859431e-16	6.90203913751627e-16	34.945041100449046
ENSG00000087494	4.233335583592953	5.615787494028456e-44	3.0349070254341986e-43	Inf
ENSG00000087495	-1.424104704964824	3.3722461244410433e-10	5.367031058707398e-10	21.345576011024104
ENSG00000087502	0.46247192638310075	8.585938519368968e-27	2.3901119175782194e-26	Inf
ENSG00000087510	-3.5824904065480485	1.5807581574260565e-43	8.349146874228945e-43	Inf
ENSG00000087586	1.1938076941425704	8.768235573724377e-44	4.690387740486867e-43	Inf
ENSG00000087589	1.3665911317431076	4.594893712574485e-41	2.1773014657783222e-40	Inf
ENSG00000087842	0.9222274933436967	1.1851352346896323e-20	2.6507893140137e-20	Inf
ENSG00000087884	0.35651369332555655	1.1032855716845352e-11	1.844274641198603e-11	24.716352931311327
ENSG00000087903	1.4266887900391967	5.260219624685663e-50	3.7269410112347164e-49	Inf
ENSG00000087995	-0.1882838121579683	3.9457776558162693e-8	5.843075500850132e-8	16.65542340037923
ENSG00000088002	-1.853982572117723	2.1621021579583256e-30	6.832762293412186e-30	Inf
ENSG00000088035	0.46967655276693476	3.5637280138739226e-21	8.133837658310058e-21	Inf
ENSG00000088038	0.10485680739850209	2.505168747807939e-4	3.187153063708852e-4	8.050893544066694
ENSG00000088053	1.021067166356363	1.2360107060518046e-10	1.9961713650564344e-10	22.334620081038043
ENSG00000088179	-1.1268853431885784	5.478242416789194e-59	6.004713294209123e-58	Inf
ENSG00000088205	-0.06201233439942521	0.02737644126462015	0.03137805741573821	3.4297655434119814
ENSG00000088247	0.06774269275854457	0.014949264720372786	0.017410918850991153	4.0330934778855445
ENSG00000088256	-0.9058608751061535	7.559208762321643e-56	7.139009549129473e-55	Inf
ENSG00000088280	-1.2367512242218182	1.4701001661469274e-35	5.587819554848842e-35	Inf
ENSG00000088298	0.67771705693381	4.141860004536556e-52	3.2353322161873194e-51	Inf
ENSG00000088305	0.5436331147311301	5.302580429702642e-12	8.951980831016467e-12	25.439149697633436
ENSG00000088320	0.016469174843837912	0.8620188110664193	0.8703433705889129	-1.9039981688077992
ENSG00000088325	3.4104844049489897	1.3907940712118957e-96	1.922360279785256e-94	Inf
ENSG00000088356	-0.12928328875629563	2.4802010007065506e-5	3.298978822502352e-5	10.319279501782447
ENSG00000088367	-1.200926719596312	2.61624943454571e-54	2.2879907923560605e-53	Inf
ENSG00000088386	-2.21646197272895	5.144029930301484e-18	1.0552022156108315e-17	Inf
ENSG00000088387	0.2561479682864137	2.6176908776930875e-07	3.7676083846782785e-7	14.791654854900461
ENSG00000088448	0.9194741071261568	2.031201868114991e-46	1.2215672001827251e-45	Inf
ENSG00000088451	0.033706290317719635	0.3537693722803431	0.37430933907832603	0.5137735317017271
ENSG00000088538	-1.1179900680195296	2.2256349277451493e-15	4.196544008268599e-15	33.09921440995071
ENSG00000088543	-1.2798384832750342	5.446564857777749e-61	6.699356925366146e-60	Inf
ENSG00000088682	-0.6758461918845601	1.2760512465020115e-39	5.6926684437767524e-39	Inf
ENSG00000088727	-0.9643108543835953	1.6561384899015812e-47	1.0453412836801389e-46	Inf
ENSG00000088756	-0.5721734132902219	1.2747135013533807e-7	1.8552565713441258e-7	15.500072465350963
ENSG00000088766	-0.1340954212319876	0.0020456884864012877	0.0024923567052517366	5.99203108035474
ENSG00000088808	-0.6037120413890784	5.867962855417347e-29	1.7599572300819591e-28	Inf
ENSG00000088812	-0.9544214300498749	1.9679973625403643e-54	1.7322200206709844e-53	Inf
ENSG00000088826	1.0762276274508038	3.92789372274313e-32	1.32281533384143e-31	Inf
ENSG00000088827	2.6963030429923447	8.102412344217651e-54	6.879247544726179e-53	Inf
ENSG00000088832	0.7341580380251517	1.1797341839957279e-47	7.492782142122399e-47	Inf
ENSG00000088833	0.3200841459279128	9.523544310644494e-25	2.467890176463484e-24	Inf
ENSG00000088836	-4.161807598470295	1.5675011431436396e-81	6.6577978241335326e-80	Inf
ENSG00000088854	-0.612922548004847	4.569126746964355e-23	1.1151048517580224e-22	Inf
ENSG00000088876	0.5880538647186675	5.135975834140754e-28	1.4931865571271962e-27	Inf
ENSG00000088881	0.350858827904467	9.299674929202242e-4	0.0011523034118004147	6.764839405263632
ENSG00000088882	-0.7932037990819238	2.1506724741506433e-8	3.2151666410079734e-8	17.25280152216273
ENSG00000088888	-0.1286864839746358	5.436759216596326e-4	6.818943619093054e-4	7.289953679721668
ENSG00000088899	-3.103409141093711	3.2262308143806155e-90	2.592109585347184e-88	Inf
ENSG00000088926	-6.380036043003388	7.688092994888174e-89	5.75196315351496e-87	Inf
ENSG00000088930	0.06889498103120015	0.06186623585460809	0.06933065183376791	2.5970169416666518
ENSG00000088970	-0.11817865395305417	0.035928972072564014	0.04085912247270388	3.155907851820301
ENSG00000088986	0.5426042567095188	1.1936897462840972e-45	6.940848399962077e-45	Inf
ENSG00000088992	-0.8798812459465623	1.4497865881024416e-16	2.8342345981003026e-16	35.63818828100899
ENSG00000089006	-0.00812520672059194	0.8236384125968848	0.834796327955207	-1.6200086877674609
ENSG00000089009	0.5653997490631594	1.7347696352152323e-29	5.300504449299445e-29	Inf
ENSG00000089012	3.5785266469870045	2.2129557132680694e-85	1.2620037651539235e-83	Inf
ENSG00000089022	0.1915334230593048	6.774355922784169e-8	9.951341538377898e-8	16.12297327424704
ENSG00000089041	2.74814966303283	4.948499824149122e-84	2.5703831889131267e-82	Inf
ENSG00000089048	0.4157236860604457	3.7305660383094356e-13	6.541826909453488e-13	28.055449792093928
ENSG00000089050	-0.5107440393979494	7.858612668762869e-26	2.1143842399789244e-25	Inf
ENSG00000089053	0.5713644749406047	9.955974830232678e-42	4.845775872309608e-41	Inf
ENSG00000089057	-0.09248466120648913	0.05976192211075157	0.06700927743890817	2.633564178091059
ENSG00000089060	-0.16360271272348423	4.560763845838286e-5	5.9954911199824655e-5	9.721857801539393
ENSG00000089063	-0.19959560639051846	8.093960399400719e-11	1.3161764119065377e-10	22.751120323915064
ENSG00000089091	0.09287136267389977	0.10466989300624917	0.115653814438854	2.0342472278595642
ENSG00000089094	0.4498894464441546	2.0236489782311073e-27	5.759154569001808e-27	Inf
ENSG00000089101	-1.000315750571852	1.6361879383655848e-21	3.7772434925325814e-21	Inf
ENSG00000089123	0.4116739071455142	1.3549147339858994e-21	3.1358960282829598e-21	Inf
ENSG00000089127	1.6983209292632355	5.265391874876254e-47	3.260385021990573e-46	Inf
ENSG00000089154	-0.17015828962135265	1.1136632357699817e-6	1.566524137594515e-6	13.366649751510048
ENSG00000089157	0.7464179885839088	3.3817847422858335e-30	1.0619351010142845e-29	Inf
ENSG00000089159	0.16929457305709672	0.003000266146257485	0.0036239606639605704	5.616557202058584
ENSG00000089163	-1.0896378966073013	3.0007578885436518e-40	1.3717029473695897e-39	Inf
ENSG00000089169	1.9066656626564942	3.557472726538646e-29	1.074488521663802e-28	Inf
ENSG00000089177	-0.5890107353923171	1.4754686460885104e-21	3.4134600876175325e-21	Inf
ENSG00000089195	-0.7986649945718177	1.1094533467658057e-41	5.395105571183748e-41	Inf
ENSG00000089199	-5.107211384171366	3.304894882940007e-70	6.737854442593939e-69	Inf
ENSG00000089220	-1.0852444498200573	5.64665392289899e-61	6.935009448982118e-60	Inf
ENSG00000089225	0.9202368756820897	1.2238885137566827e-9	1.905826012924527e-9	20.078350297074866
ENSG00000089234	0.21918851286899152	5.965735775024734e-13	1.0394311557595708e-12	27.592386347816046
ENSG00000089248	-0.3037358323130945	3.079563267290381e-26	8.409120523942093e-26	Inf
ENSG00000089250	-3.8207727163976934	2.919809727638012e-50	2.09512083844153e-49	Inf
ENSG00000089280	0.22447974864246975	3.8266775858272604e-8	5.669280718034573e-8	16.685618434241793
ENSG00000089289	0.4571500246889892	5.50775913973631e-23	1.3405693414281335e-22	Inf
ENSG00000089327	1.6527489339524644	1.579810290690677e-68	2.872542457209024e-67	Inf
ENSG00000089335	0.13886524111202347	6.225736577751914e-5	8.135707361840694e-5	9.416581414795711
ENSG00000089351	1.3303610745548062	3.880979234862313e-73	9.377595751200639e-72	Inf
ENSG00000089356	-2.117616067916154	2.3283856860607758e-33	8.19507348719276e-33	Inf
ENSG00000089472	-0.15559562682231315	0.05523924726601928	0.06207469497786788	2.7153318960484247
ENSG00000089486	-0.5731779327564568	4.876605178100822e-21	1.107146860451342e-20	Inf
ENSG00000089505	0.22139383357666884	0.0016249291566178307	0.0019905809331858806	6.217336191851362
ENSG00000089558	0.955540721658544	2.0801648597532815e-18	4.3219731035128696e-18	Inf
ENSG00000089597	-0.20831892072090222	6.511066877817447e-8	9.569748650734663e-8	16.162073707599482
ENSG00000089639	1.317424102602065	7.399068924373131e-86	4.42616665899337e-84	Inf
ENSG00000089682	0.23152156402867097	1.272570958330987e-7	1.8523545140899955e-7	15.501637925452686
ENSG00000089685	2.6895654994533387	6.55529244549718e-76	1.916072039176685e-74	Inf
ENSG00000089692	2.809316233664323	4.8439727715732047e-63	6.6783766613997435e-62	Inf
ENSG00000089693	-0.2625966192043	1.1881886615668997e-19	2.568503256481926e-19	Inf
ENSG00000089723	-0.8670475840819174	6.8320085486300165e-22	1.5977926502459933e-21	Inf
ENSG00000089737	-0.7116396634987614	5.542719638425326e-49	3.724835488369059e-48	Inf
ENSG00000089775	0.5773710861830765	3.114871015078517e-31	1.0160709251186123e-30	Inf
ENSG00000089818	-0.006697825859538129	0.8220635723872524	0.8334073138759378	-1.609970666945774
ENSG00000089820	1.1297652871222101	1.392839716043796e-43	7.373325468573292e-43	Inf
ENSG00000089847	-0.11006476716587583	0.15198843786534952	0.16584809136173484	1.615343273315649
ENSG00000089876	0.09350875877988629	0.05207083496298336	0.058611133074275956	2.7764316400734734
ENSG00000089902	0.08006099217347092	0.038314999394633086	0.0435027943004849	3.0904526946712023
ENSG00000089916	-0.028896403913342354	0.4903913289784112	0.5116935945005365	-0.0467829087159982
ENSG00000090006	-1.0729488970978276	1.3062994571637183e-29	4.0101155931376335e-29	Inf
ENSG00000090013	0.2966462322957202	4.804735489168448e-11	7.868785603809357e-11	23.265532559079876
ENSG00000090020	-0.4853296779976679	3.1718342141227104e-21	7.24851002274645e-21	Inf
ENSG00000090054	-0.5476586066967577	4.881176799879637e-33	1.6974838721969486e-32	Inf
ENSG00000090060	0.11191863655984055	0.0016941434771696082	0.002072257395577944	6.177042329143431
ENSG00000090061	-0.35392022209300755	2.5833443479079034e-14	4.710906341052986e-14	30.687067114445096
ENSG00000090097	-0.4589132978057463	2.6885092960869793e-20	5.94409470234223e-20	Inf
ENSG00000090104	2.8494023858319433	1.7252689158570194e-66	2.8252144596012033e-65	Inf
ENSG00000090238	0.20214274558036252	5.781713786230526e-9	8.8064766392809e-9	18.54777839337986
ENSG00000090263	-0.17842667612118834	1.492823018849768e-6	2.088876410212742e-6	13.07888215045487
ENSG00000090266	-0.3720892956464278	2.3133085014878278e-26	6.344385683414574e-26	Inf
ENSG00000090273	0.145801568144338	5.506665681483857e-4	6.90184563628692e-4	7.277861089769837
ENSG00000090316	-0.33075031147294837	3.295595997601509e-12	5.607842537389736e-12	25.906854156345585
ENSG00000090339	1.247666349979979	7.48204969471917e-40	3.3673352792734457e-39	Inf
ENSG00000090372	0.22837460251872357	7.271647369754476e-12	1.2216787041686805e-11	25.128210442272174
ENSG00000090376	0.6679384643420542	3.2327644732688564e-18	6.680991961355176e-18	Inf
ENSG00000090382	2.0366620012425747	5.562118251302602e-47	3.438898736874353e-46	Inf
ENSG00000090432	-0.6196017318923559	8.90074082473456e-45	4.973315616698208e-44	Inf
ENSG00000090447	0.4503836647540943	1.4604500071635817e-12	2.5142431514500757e-12	26.7090620548006
ENSG00000090470	0.1415080504914287	5.344638247964824e-7	7.60057980855404e-7	14.089870355877737
ENSG00000090487	-0.047537634953635825	0.07026308672293408	0.07848177951315263	2.463156059819011
ENSG00000090512	-1.8130099603077867	3.0214907448479463e-35	1.1360192265668512e-34	Inf
ENSG00000090520	0.6417787898162856	3.080830646367673e-36	1.2001038414677991e-35	Inf
ENSG00000090530	0.5013161793798074	3.631082029793623e-4	4.587725455568517e-4	7.686497136361281
ENSG00000090534	-0.4908908424123442	0.0020176302962147453	0.0024589068318958754	6.005576470172654
ENSG00000090539	0.24390415077857067	0.005547360794912126	0.006609500662211759	5.012615730616121
ENSG00000090554	0.5923175870033051	2.5179396199548906e-18	5.2182458959929186e-18	Inf
ENSG00000090565	-0.1659818913636806	0.007203812682459123	0.008533860026939882	4.7551430142524795
ENSG00000090581	0.10316981525733772	0.0048567845388054805	0.00580280974492106	5.143593328490777
ENSG00000090612	-0.4179689247713027	1.2591626475985117e-10	2.0325556989639474e-10	22.316557191660817
ENSG00000090615	0.5441818433957685	3.0159818115145205e-31	9.840100689298225e-31	Inf
ENSG00000090621	0.6142729720203626	7.709680108894764e-35	2.85524256530594e-34	Inf
ENSG00000090659	0.4988756104884078	2.48619658258063e-6	3.4451882975267696e-6	12.578528551587665
ENSG00000090661	-0.04407078616762264	0.48558910236904507	0.506909770842238	-0.0276408430721785
ENSG00000090674	0.010196772700899833	0.7995882044887012	0.8121868104384826	-1.4642825795528298
ENSG00000090686	0.3512493684697587	3.906920178240306e-18	8.051790258668105e-18	Inf
ENSG00000090776	-0.5632655822881333	6.732484255936428e-14	1.2094593921612859e-13	29.74378544674402
ENSG00000090857	-0.14493341683283953	0.026797469082836364	0.03073173398544938	3.4512456208662385
ENSG00000090861	-0.19379962025237896	1.1900873702576036e-4	1.536356261587899e-4	8.7807731755777
ENSG00000090863	0.27610651452003726	3.573928874022501e-10	5.678595220195517e-10	21.289147020935516
ENSG00000090889	3.2579574331712036	2.979315244286012e-94	3.4220163122749905e-92	Inf
ENSG00000090905	0.7575697215743574	1.0846155639534877e-48	7.191089369138773e-48	Inf
ENSG00000090924	1.3017065724958814	7.2514150801228e-64	1.0392845338910623e-62	Inf
ENSG00000090971	-0.08936179342719613	0.05906569914327518	0.06625595275287609	2.645677047619819
ENSG00000090975	0.12282596218184308	0.008534623775821865	0.010080361632533464	4.587034628224621
ENSG00000090989	0.28522991276712456	5.6625034917022724e-14	1.0190381987163638e-13	29.91460317905651
ENSG00000091009	0.34068304066491	1.3159475599066632e-18	2.7513273557335824e-18	Inf
ENSG00000091039	-0.21567201128756772	3.4676753353254087e-6	4.78047373165053e-6	12.250966128847402
ENSG00000091073	1.3844267085445991	2.066447449182598e-69	4.007581200495621e-68	Inf
ENSG00000091106	1.657701318682346	4.030003379778834e-62	5.262558456700783e-61	Inf
ENSG00000091127	1.1495237649563808	9.198190273663602e-46	5.3790779262622207e-45	Inf
ENSG00000091128	-2.0211179905514522	1.598999641221598e-39	7.098444242875411e-39	Inf
ENSG00000091129	-0.09640871058546453	0.575144965957026	0.595443341040948	-0.38651444079978486
ENSG00000091136	-0.08872146223422706	0.25990864264169433	0.27844915669246156	0.9521673631727148
ENSG00000091137	-2.6170615939438946	1.6693945085509374e-44	9.220394322541751e-44	Inf
ENSG00000091138	-0.3597220921172757	4.213738075890362e-4	5.307852024851081e-4	7.540622207535864
ENSG00000091140	-1.3011341195214008	1.2142565199376386e-70	2.5423008780722576e-69	Inf
ENSG00000091157	0.01610661439217627	0.6203100802074242	0.6399682085004167	-0.5752261636296673
ENSG00000091164	-0.03360955724387814	0.39471422227863784	0.4160659836724994	0.33894412842362404
ENSG00000091181	-1.6574103489760132	2.546452211890375e-33	8.952928557001943e-33	Inf
ENSG00000091262	-0.07244791997881188	0.4582866113766142	0.47963646249695696	0.08149923073975208
ENSG00000091317	-0.3461916322299422	2.3678989064290663e-22	5.6298004612038e-22	Inf
ENSG00000091409	0.04467429725825301	0.5063663205048087	0.527721066289676	-0.11099808828565969
ENSG00000091428	0.6995400895033599	3.1466328477497022e-21	7.19394193254803e-21	Inf
ENSG00000091436	1.2584891928927981	4.694810522903605e-34	1.6899660037201014e-33	Inf
ENSG00000091483	-1.1497129248173366	3.9221867532107616e-68	7.037499003835811e-67	Inf
ENSG00000091490	2.1125962333113435	1.890157224177114e-61	2.3842586485946425e-60	Inf
ENSG00000091513	1.6222420953067478	1.536331025215741e-9	2.3855254209128654e-9	19.853846422599418
ENSG00000091527	-0.15231479896266772	1.971695832402932e-5	2.635715025530024e-5	10.543744605351005
ENSG00000091536	0.6046672994994061	1.6243392424064714e-7	2.3538847662060905e-7	15.262028360354245
ENSG00000091542	0.22667192691416146	3.810521947410575e-11	6.259403057938009e-11	23.494351033002342
ENSG00000091583	-1.8310461316990398	1.3638828134580956e-18	2.8500869554774552e-18	Inf
ENSG00000091592	1.4318054461519985	2.0616126495473515e-51	1.5523962287219437e-50	Inf
ENSG00000091622	-1.4793763285440276	3.2425967757534235e-36	1.261912512826016e-35	Inf
ENSG00000091640	-0.49660561982963825	2.1869578431427406e-39	9.645560416889698e-39	Inf
ENSG00000091651	1.4230594332824238	1.9798965015118334e-48	1.3010520523633361e-47	Inf
ENSG00000091656	0.7921055657403296	5.331195284515218e-9	8.129375008455796e-9	18.62778177635391
ENSG00000091732	1.1033209403679298	4.675692726800246e-62	6.081383442911644e-61	Inf
ENSG00000091831	-0.24931949820724217	0.002856171064007766	0.0034529797682875	5.665058764699068
ENSG00000091844	1.926860621020653	3.767750858509259e-51	2.804747444193793e-50	Inf
ENSG00000091879	3.4907882394110388	3.651430538687634e-69	6.957340196962069e-68	Inf
ENSG00000091947	-0.6411664202735965	3.345746445638974e-30	1.0512256699744109e-29	Inf
ENSG00000091972	1.7334746400474084	3.7624674095442045e-48	2.442907780639569e-47	Inf
ENSG00000091986	0.3324437449196897	5.178010678941681e-4	6.500412113111053e-4	7.337824542487681
ENSG00000092009	-1.5958153877846135	5.832888048728163e-16	1.1187018353099287e-15	34.43421547668306
ENSG00000092010	-0.07398453435874161	0.014730184868534524	0.01716434344543817	4.047607744001687
ENSG00000092020	-0.04077203380842231	0.3685092287283438	0.38939977457462177	0.44983593545385575
ENSG00000092036	0.03653905596573716	0.346419333129949	0.3667704851249249	0.5460966678767452
ENSG00000092051	-2.295763427979771	4.990703407252858e-67	8.461369290259264e-66	Inf
ENSG00000092068	-3.818402714340245	1.111093758909948e-70	2.338314736493065e-69	Inf
ENSG00000092094	0.2023787396887005	2.2939722433675998e-11	3.7953628818548947e-11	23.994655694893535
ENSG00000092096	-0.784343104953542	3.4658852302992696e-19	7.376822146180489e-19	Inf
ENSG00000092098	-0.4394075879533664	3.2565220048093236e-23	7.991855837863387e-23	Inf
ENSG00000092108	0.0630568298885215	0.1232653801198976	0.13541175656735568	1.8539331893222373
ENSG00000092140	-0.3288485509667226	4.135949364679067e-18	8.519491555685222e-18	Inf
ENSG00000092148	-0.7641010390812653	6.004654485959539e-39	2.6060647862160747e-38	Inf
ENSG00000092199	0.09961962632355965	0.010150256062891211	0.011949666261423103	4.415030291456596
ENSG00000092200	0.7166687207785175	4.357493638307539e-22	1.0248121303647578e-21	Inf
ENSG00000092201	-0.3098890835487278	2.2404253687780333e-19	4.799230071548427e-19	Inf
ENSG00000092203	-0.46413075445399293	6.700342827328557e-38	2.7949511896094313e-37	Inf
ENSG00000092208	-0.12410073348086981	0.0024273448935406817	0.0029452458870442284	5.824613380651141
ENSG00000092295	-1.1828787701802834	3.968163183493554e-12	6.731926515787379e-12	25.72415651459046
ENSG00000092330	-0.34633733744833173	5.536515191190923e-34	1.9894373819855467e-33	Inf
ENSG00000092377	-2.244188379510108	7.856809573782948e-34	2.806495053622424e-33	Inf
ENSG00000092421	2.2488440547227166	1.2696750841908075e-45	7.366915910050541e-45	Inf
ENSG00000092439	-0.6787147816361928	1.5885214709334272e-28	4.69362050560221e-28	Inf
ENSG00000092445	-1.330050697610425	2.1568568641389483e-26	5.91829331327494e-26	Inf
ENSG00000092470	0.7673057544767108	3.899734327394819e-27	1.0990956778954467e-26	Inf
ENSG00000092529	-0.07970737024689195	0.511858397450782	0.5332062631680561	-0.13302085153078436
ENSG00000092531	0.05987197089293395	0.12136217549356063	0.1334288562386231	1.8709757868080998
ENSG00000092607	3.2487216771830347	6.92482670588574e-50	4.874575898705068e-49	Inf
ENSG00000092621	-1.8957599905091704	9.364905550895112e-23	2.263173944808109e-22	Inf
ENSG00000092758	-1.8028731662172703	1.3014403541654563e-22	3.124759631449815e-22	Inf
ENSG00000092820	0.05722441956548082	0.31860833501582414	0.33866670647211233	0.6692414819809455
ENSG00000092841	-0.5625271533444303	7.156232105077404e-24	1.797322846224399e-23	Inf
ENSG00000092847	0.019804874685773372	0.5726877354842121	0.5930123145036823	-0.376432237011091
ENSG00000092850	-1.6791964336471168	2.6091500199315097e-21	5.983582230748442e-21	Inf
ENSG00000092853	1.8109568789058808	1.5830662582345717e-58	1.7020310264868732e-57	Inf
ENSG00000092871	0.35467306584413455	6.037193603468947e-9	9.190463661804977e-9	18.505099445178413
ENSG00000092929	2.246043710626879	2.5901129066521602e-82	1.1734650418749092e-80	Inf
ENSG00000092931	0.1559921853346256	1.4318061279735729e-4	1.8438814012829824e-4	8.598283159775303
ENSG00000092964	1.0167571951882246	6.330836960377112e-28	1.83500890036877e-27	Inf
ENSG00000092969	-0.9567110847170691	1.8550821194910745e-18	3.8641621160791095e-18	Inf
ENSG00000092978	0.49571828863681183	7.830119400248395e-34	2.7975738755323403e-33	Inf
ENSG00000093000	0.12283756325386767	1.5007487599326123e-4	1.9306840412131965e-4	8.552272919309738
ENSG00000093009	2.6226034349871776	4.3055270437667846e-73	1.0342142280388255e-71	Inf
ENSG00000093010	-0.18723117157341662	2.01548960175806e-6	2.8057899799141307e-6	12.783822620080475
ENSG00000093072	0.6485469050842196	7.525621297433295e-11	1.2251011414426294e-10	22.82282753277808
ENSG00000093134	1.6853212439530265	2.7125621038735305e-19	5.796893070515892e-19	Inf
ENSG00000093144	-0.8157781531028497	8.870758077108271e-44	4.739012913122696e-43	Inf
ENSG00000093167	0.4407643360042902	3.036828561208838e-21	6.946798574097637e-21	Inf
ENSG00000093183	-0.6349162800111176	2.4503056516023217e-46	1.470904864837463e-45	Inf
ENSG00000093217	-0.6882961465655907	8.197830620125891e-17	1.6159852237642407e-16	36.7368005696771
ENSG00000094631	-0.17367381379340438	5.394239891864039e-5	7.064968492435755e-5	9.557706256332906
ENSG00000094755	-3.692120163955838	5.263782318388496e-50	3.727845836427111e-49	Inf
ENSG00000094804	2.543472541504627	9.879407874464164e-74	2.4943210902865406e-72	Inf
ENSG00000094841	-0.15558143425343998	8.864211958153313e-5	1.1502529798510665e-4	9.07024343940035
ENSG00000094880	0.04053870601197193	0.18296650537173192	0.19836371328190294	1.3965527158094218
ENSG00000094914	0.34033226156313773	5.247195158530607e-28	1.5241630104298166e-27	Inf
ENSG00000094916	-0.327191602930341	1.3233028923820512e-12	2.2803032408611997e-12	26.806719772869172
ENSG00000094963	-0.5778393154489934	0.0011492426949979617	0.0014165771127128744	6.5580942198610055
ENSG00000094975	-0.5134899016020573	7.883854961254013e-16	1.5049821444060505e-15	34.09774324006184
ENSG00000095002	0.2558995730732637	1.2006008557493906e-11	2.005304655122638e-11	24.632638840942686
ENSG00000095015	-0.49217053756515844	1.8176116793586836e-12	3.1205522621410664e-12	26.493026635054683
ENSG00000095059	0.05832417307039819	0.025863032615159303	0.029695604502164605	3.4866107937650503
ENSG00000095066	-0.5220657023211162	5.945991486813771e-19	1.2555556855247617e-18	Inf
ENSG00000095139	0.3270998039714922	1.369683689569741e-21	3.1696284019413275e-21	Inf
ENSG00000095203	-4.910759072669421	1.0760146310173343e-84	5.830497884349742e-83	Inf
ENSG00000095209	-1.025883775548096	4.984103194704023e-25	1.3041989909453332e-24	Inf
ENSG00000095261	-0.13679165951294694	0.0031449903213269796	0.0037951163170200533	5.570237882489893
ENSG00000095303	-0.2148862836561458	0.07513707481226611	0.0837194760341618	2.3928509276526904
ENSG00000095319	0.11371659250170911	2.419366977001536e-4	3.0808772169655724e-4	8.08481786964802
ENSG00000095321	-0.9494410778288331	8.725578946038175e-45	4.87878617106214e-44	Inf
ENSG00000095370	0.6192212705578205	5.0516357583627235e-25	1.321446338715253e-24	Inf
ENSG00000095380	0.6065063581390445	4.149110606946634e-47	2.5848737203704964e-46	Inf
ENSG00000095383	0.40209407773430555	1.2026180268530985e-9	1.8732403799039284e-9	20.095596101305237
ENSG00000095397	0.5771929061083934	6.430865966729793e-15	1.1950259076832964e-14	32.05466934255287
ENSG00000095464	1.1056937700717586	8.096480163576337e-35	2.9950916640492188e-34	Inf
ENSG00000095485	0.322927901861414	5.643599352439829e-11	9.22315685754445e-11	23.106718790834062
ENSG00000095539	-0.07055935027910877	0.30521575093089043	0.3250028659452127	0.730874444434938
ENSG00000095564	1.0008946871766249	2.411466268458847e-43	1.2646628565454597e-42	Inf
ENSG00000095574	-0.42863438164969153	1.4945384550979974e-24	3.84964027205438e-24	Inf
ENSG00000095585	-1.6067882931533466	3.1625077820406884e-41	1.509084316122985e-40	Inf
ENSG00000095587	-0.01807475149697555	0.8707646956789696	0.8787385340009897	-1.9805383046743135
ENSG00000095596	0.6080031770935452	0.002984065433661171	0.0036054601987564783	5.621693885168546
ENSG00000095627	-3.0404127340735854	2.8833039718425304e-49	1.970258983735735e-48	Inf
ENSG00000095637	0.6542422482605423	2.1332433906905236e-10	3.4181353474960644e-10	21.796755622340036
ENSG00000095713	-2.4389414777004017	6.503055312544625e-18	1.3292998138564086e-17	Inf
ENSG00000095739	-0.8442395242028213	1.2249584277577072e-23	3.052103873621785e-23	Inf
ENSG00000095752	-3.175485670525424	1.1119996487182664e-44	6.190004870510214e-44	Inf
ENSG00000095777	3.39405728071027	5.269536840766928e-63	7.252839314169501e-62	Inf
ENSG00000095787	0.20627289986361122	1.4757457853365344e-8	2.217561614044488e-8	17.624272502466557
ENSG00000095794	-0.21068986384316968	0.004565825917938184	0.005462379573209989	5.204393411977597
ENSG00000095906	0.08785074587056442	0.0020758808086362166	0.002528197131784401	5.977717427973704
ENSG00000095917	1.274367828527721	2.2951986161965014e-5	3.058139811303401e-5	10.395088056790815
ENSG00000095932	-1.9150398882021544	1.020287835687141e-37	4.230018962902204e-37	Inf
ENSG00000095951	0.08252758514685707	0.09433429799102647	0.10454524700914873	2.1477117297070976
ENSG00000095970	3.1678727942239098	2.272743136876378e-79	8.405542077653905e-78	Inf
ENSG00000096006	-0.09618932261356601	0.48672018151983976	0.5080254806469081	-0.03210467985590663
ENSG00000096060	1.0068797436451877	3.384997519987936e-9	5.1961703106826575e-9	19.075343963687182
ENSG00000096063	-0.44901834694816367	5.138134070043807e-18	1.0541253670743963e-17	Inf
ENSG00000096070	-0.5878021623868533	3.2724713412828584e-36	1.2729312562919967e-35	Inf
ENSG00000096080	-0.3079530991499649	1.2041656966640853e-19	2.602006162240492e-19	Inf
ENSG00000096088	-1.2553744129502447	2.74578541845687e-14	5.0043312297498655e-14	30.625333230174373
ENSG00000096092	-0.2256315361833343	2.3779680097232782e-7	3.42772056903108e-7	14.886199825214796
ENSG00000096093	0.6569198594862768	2.85099236767044e-24	7.262171718991858e-24	Inf
ENSG00000096384	-0.07555950795391812	0.049990098476474155	0.05631179681962108	2.818891770164906
ENSG00000096401	-0.10875424242580412	0.001336992781722004	0.001643529715849102	6.409264202397928
ENSG00000096433	0.6554153899786507	2.3777427908615456e-12	4.066797915158537e-12	26.228177713900173
ENSG00000096654	-0.09863971922904427	0.11280274888484154	0.12429488138844519	1.9523725935055982
ENSG00000096696	-2.3131583727158236	1.4511884328039005e-26	4.0021784475873555e-26	Inf
ENSG00000096717	-0.0887334976769582	0.033070032449854424	0.03771570024873265	3.239233476909493
ENSG00000096746	-0.36160816324421136	1.6062106912011477e-20	3.575446481983175e-20	Inf
ENSG00000096872	-0.6073798646444565	1.0796711440170401e-18	2.2622605805393018e-18	Inf
ENSG00000096968	0.08337870919833375	0.07813483212183603	0.0869883352837642	2.350974624296018
ENSG00000096996	2.4355579815837456	1.7497118360961037e-94	2.0530791400523346e-92	Inf
ENSG00000097007	0.1369901339367004	5.966928921631202e-4	7.4638093957976e-4	7.199527785605349
ENSG00000097021	0.8759192305694752	8.53037889220216e-16	1.625166215767051e-15	34.02875036857489
ENSG00000097033	0.3260149363621567	5.2610163803524004e-17	1.0446454487892337e-16	36.7368005696771
ENSG00000097046	0.8440994714544795	3.432308030753299e-30	1.077178063913533e-29	Inf
ENSG00000097096	-1.4793422583061204	3.69198364633264e-40	1.68201824781244e-39	Inf
ENSG00000099139	0.6194551305571746	3.143641125127756e-10	5.006619153484397e-10	21.415089979930418
ENSG00000099194	3.202483385861766	5.666653097847593e-57	5.670129572140751e-56	Inf
ENSG00000099203	-0.44179144453088065	9.519445948261782e-35	3.509542572697777e-34	Inf
ENSG00000099204	-1.2094204958023183	3.7675677738411015e-42	1.8763062714915531e-41	Inf
ENSG00000099219	-2.974416777313028	7.642236624949626e-88	5.372624110040017e-86	Inf
ENSG00000099246	-0.506053787047519	7.255573661997779e-34	2.595709726413331e-33	Inf
ENSG00000099250	1.8536657665091665	1.7865915757724943e-60	2.1161444154574714e-59	Inf
ENSG00000099256	0.4271732526803182	5.8237868362502705e-8	8.571193223176494e-8	16.272273702902584
ENSG00000099260	-0.13155501146006554	0.06999017060895872	0.07819300518063681	2.4671556727430026
ENSG00000099282	-0.31556955255968966	4.427341540219988e-5	5.824791523835445e-5	9.750744006446952
ENSG00000099284	-1.2232414867286696	1.137574414249506e-34	4.181617916702602e-34	Inf
ENSG00000099290	0.014997022863754818	0.7387262520167104	0.7538871962453101	-1.1194527670360608
ENSG00000099308	0.6687380681238552	5.660095647063691e-27	1.583467581537029e-26	Inf
ENSG00000099326	0.45491219566389884	4.991736584357901e-23	1.2167870825119919e-22	Inf
ENSG00000099330	-0.20315991404901318	2.596308241958232e-10	4.147887885820233e-10	21.60325173958426
[truncated: 14,311 more rows]
