# Supplementary material for: Gene Expression and Co-expression Networks Are Strongly Altered Through Stages in Clear Cell Renal Carcinoma
Source: Front Genet. 2020 Nov 3;11:578679. doi: 10.3389/fgene.2020.578679 (PMC7669746; doi:10.3389/fgene.2020.578679)
Supplement: Supplementary Material 3 — Heatmaps for intersections and differences in all phenotypes with MI cut-offs of 100, 1,000, 10,000, 100,000, and 1,000,000 interactions. Venn diagrams for intersections of all phenotypes with the aforementioned cut-off values. [file Data_Sheet_3.ZIP]

Archive with 17 entries (14 files):
- Supp_Mat_3/
- Supp_Mat_3/.DS_Store
- __MACOSX/Supp_Mat_3/._.DS_Store
- Supp_Mat_3/Venn/
- Supp_Mat_3/Heatmaps/
- Supp_Mat_3/Venn/.DS_Store
- __MACOSX/Supp_Mat_3/Venn/._.DS_Store
- Supp_Mat_3/Venn/venn-100.png
- Supp_Mat_3/Venn/venn-100K.png
- Supp_Mat_3/Venn/venn-1M.png
- Supp_Mat_3/Venn/venn-1K.png
- Supp_Mat_3/Venn/venn-10K.png
- Supp_Mat_3/Heatmaps/heat-interacciones-10K.png
- Supp_Mat_3/Heatmaps/heat-interacciones-100K.png
- Supp_Mat_3/Heatmaps/heat-interacciones-100.png
- Supp_Mat_3/Heatmaps/heat-interacciones-1M.png
- Supp_Mat_3/Heatmaps/heat-interacciones-1K.png
