# Supplementary material for: Gene Expression and Co-expression Networks Are Strongly Altered Through Stages in Clear Cell Renal Carcinoma
Source: Front Genet. 2020 Nov 3;11:578679. doi: 10.3389/fgene.2020.578679 (PMC7669746; doi:10.3389/fgene.2020.578679)
Supplement: Supplementary Material 4 — Complete list of enriched processes for network intersections at different cut-off values. These files contain the enriched categories for both sets, all-phenotypes (control and the four progression stages), as well as ccRC-only intersections. In all cases, the list of enriched categories was performed over network communities, not over the whole geneset. Files are separated based on the cut-off of networks. Visualization of enriched process in Networks of 100,000 and 1,000,000 MI cuts. [file Data_Sheet_4.ZIP]

Archive with 26 entries (25 files):
- Supp_Mat_4/
- __MACOSX/._Supp_Mat_4
- Supp_Mat_4/inter-only-stages-10K-components.go.txt
- __MACOSX/Supp_Mat_4/._inter-only-stages-10K-components.go.txt
- Supp_Mat_4/NETWORK_go_COMM_1M_.png
- __MACOSX/Supp_Mat_4/._NETWORK_go_COMM_1M_.png
- Supp_Mat_4/NETWORK_go_COMM_100K.png
- __MACOSX/Supp_Mat_4/._NETWORK_go_COMM_100K.png
- Supp_Mat_4/inter-only-stages-1M-components.go.txt
- __MACOSX/Supp_Mat_4/._inter-only-stages-1M-components.go.txt
- Supp_Mat_4/inter-only-stages-1K-components.go.txt
- __MACOSX/Supp_Mat_4/._inter-only-stages-1K-components.go.txt
- Supp_Mat_4/inter-only-stages-100K-components.go.txt
- __MACOSX/Supp_Mat_4/._inter-only-stages-100K-components.go.txt
- Supp_Mat_4/inter-all-groups-100K-components.go.txt
- __MACOSX/Supp_Mat_4/._inter-all-groups-100K-components.go.txt
- Supp_Mat_4/inter-all-groups-10K-components.go.txt
- __MACOSX/Supp_Mat_4/._inter-all-groups-10K-components.go.txt
- Supp_Mat_4/inter-only-stages-100-components.go.txt
- __MACOSX/Supp_Mat_4/._inter-only-stages-100-components.go.txt
- Supp_Mat_4/inter-all-groups-1M-components.go.txt
- __MACOSX/Supp_Mat_4/._inter-all-groups-1M-components.go.txt
- Supp_Mat_4/inter-all-groups-1K-components.go.txt
- __MACOSX/Supp_Mat_4/._inter-all-groups-1K-components.go.txt
- Supp_Mat_4/inter-all-groups-100-components.go.txt
- __MACOSX/Supp_Mat_4/._inter-all-groups-100-components.go.txt
