# Supplementary material for: Gene Expression and Co-expression Networks Are Strongly Altered Through Stages in Clear Cell Renal Carcinoma
Source: Front Genet. 2020 Nov 3;11:578679. doi: 10.3389/fgene.2020.578679 (PMC7669746; doi:10.3389/fgene.2020.578679)
Supplement: Supplementary Material 4 — Complete list of enriched processes for network intersections at different cut-off values. These files contain the enriched categories for both sets, all-phenotypes (control and the four progression stages), as well as ccRC-only intersections. In all cases, the list of enriched categories was performed over network communities, not over the whole geneset. Files are separated based on the cut-off of networks. Visualization of enriched process in Networks of 100,000 and 1,000,000 MI cuts. [file Data_Sheet_4.ZIP › Supp_Mat_4/inter-only-stages-10K-components.go.txt]

source	native	name	p_value	significant	description	term_size	query_size	intersection_size	effective_domain_size	precision	recall	query	parents	component
GO:BP	GO:0007049	cell cycle	1.774046440725219e-40	True	"The progression of biochemical and morphological phases and events that occur in a cell during successive cell replication or nuclear replication events. Canonically, the cell cycle comprises the replication and segregation of genetic material followed by the division of the cell, but in endocycles or syncytial cells nuclear replication or nuclear division may not be followed by cell division." …	1902	44	44	17916	1.0	0.023133543638275498	query_1	['GO:0009987']	12
GO:BP	GO:0051301	cell division	2.03817819623126e-40	True	"The process resulting in division and partitioning of components of a cell to form more cells; may or may not be accompanied by the physical separation of a cell into distinct, individually membrane-bounded daughter cells." [GOC:di, GOC:go_curators, GOC:pr]	613	44	35	17916	0.7954545454545454	0.057096247960848286	query_1	['GO:0009987']	12
GO:BP	GO:0000278	mitotic cell cycle	2.5171396583257967e-39	True	"Progression through the phases of the mitotic cell cycle, the most common eukaryotic cell cycle, which canonically comprises four successive phases called G1, S, G2, and M and includes replication of the genome and the subsequent segregation of chromosomes into daughter cells. In some variant cell cycles nuclear replication or nuclear division may not be followed by cell division, or G1 and G2 p…	1083	44	39	17916	0.8863636363636364	0.036011080332409975	query_1	['GO:0007049']	12
GO:BP	GO:1903047	mitotic cell cycle process	1.6613335399967508e-38	True	"A process that is part of the mitotic cell cycle." [GO_REF:0000060, GOC:mtg_cell_cycle, GOC:TermGenie]	892	44	37	17916	0.8409090909090909	0.04147982062780269	query_1	['GO:0000278', 'GO:0022402']	12
GO:BP	GO:0140014	mitotic nuclear division	1.7510223010214345e-37	True	"A mitotic cell cycle process comprising the steps by which the nucleus of a eukaryotic cell divides; the process involves condensation of chromosomal DNA into a highly compacted form. Canonically, mitosis produces two daughter nuclei whose chromosome complement is identical to that of the mother cell." [ISBN:0198547684]	271	44	28	17916	0.6363636363636364	0.1033210332103321	query_1	['GO:0000280', 'GO:1903047']	12
GO:BP	GO:0000280	nuclear division	5.67626669569646e-36	True	"The division of a cell nucleus into two nuclei, with DNA and other nuclear contents distributed between the daughter nuclei." [GOC:mah]	416	44	30	17916	0.6818181818181818	0.07211538461538461	query_1	['GO:0048285']	12
GO:BP	GO:0048285	organelle fission	1.6212505050943383e-34	True	"The creation of two or more organelles by division of one organelle." [GOC:jid]	464	44	30	17916	0.6818181818181818	0.06465517241379311	query_1	['GO:0006996']	12
GO:BP	GO:0022402	cell cycle process	5.138578445944699e-33	True	"The cellular process that ensures successive accurate and complete genome replication and chromosome segregation." [GOC:isa_complete, GOC:mtg_cell_cycle]	1403	44	38	17916	0.8636363636363636	0.0270848182466144	query_1	['GO:0007049', 'GO:0009987']	12
GO:BP	GO:0007059	chromosome segregation	3.8012034593613857e-31	True	"The process in which genetic material, in the form of chromosomes, is organized into specific structures and then physically separated and apportioned to two or more sets. In eukaryotes, chromosome segregation begins with the condensation of chromosomes, includes chromosome separation, and ends when chromosomes have completed movement to the spindle poles." [GOC:jl, GOC:mah, GOC:mtg_cell_cycle, …	328	44	26	17916	0.5909090909090909	0.07926829268292683	query_1	['GO:0009987']	12
GO:CC	GO:0005819	spindle	2.201722483635555e-27	True	"The array of microtubules and associated molecules that forms between opposite poles of a eukaryotic cell during mitosis or meiosis and serves to move the duplicated chromosomes apart." [ISBN:0198547684]	364	45	24	18856	0.5333333333333333	0.06593406593406594	query_1	['GO:0015630', 'GO:0043232']	12
GO:BP	GO:0000819	sister chromatid segregation	3.2104083363043314e-27	True	"The cell cycle process in which sister chromatids are organized and then physically separated and apportioned to two or more sets." [GOC:ai, GOC:elh]	189	44	21	17916	0.4772727272727273	0.1111111111111111	query_1	['GO:0051276', 'GO:0098813']	12
GO:BP	GO:0000070	mitotic sister chromatid segregation	6.0183336841705326e-27	True	"The cell cycle process in which replicated homologous chromosomes are organized and then physically separated and apportioned to two sets during the mitotic cell cycle. Each replicated chromosome, composed of two sister chromatids, aligns at the cell equator, paired with its homologous partner. One homolog of each morphologic type goes into each of the resulting chromosome sets." [GOC:ai, GOC:jl]	157	44	20	17916	0.45454545454545453	0.12738853503184713	query_1	['GO:0000819', 'GO:0140014', 'GO:1903047']	12
REAC	REAC:R-HSA-69278	Cell Cycle, Mitotic	6.703428726491835e-26	True	Cell Cycle, Mitotic	528	36	27	10588	0.75	0.05113636363636364	query_1	['REAC:R-HSA-1640170']	12
REAC	REAC:R-HSA-1640170	Cell Cycle	1.793339172889782e-25	True	Cell Cycle	633	36	28	10588	0.7777777777777778	0.044233807266982623	query_1	['REAC:0000000']	12
GO:BP	GO:0098813	nuclear chromosome segregation	5.833194045406842e-24	True	"The process in which genetic material, in the form of nuclear chromosomes, is organized into specific structures and then physically separated and apportioned to two or more sets. Nuclear chromosome segregation begins with the condensation of chromosomes, includes chromosome separation, and ends when chromosomes have completed movement to the spindle poles." [GOC:dos]	267	44	21	17916	0.4772727272727273	0.07865168539325842	query_1	['GO:0007059', 'GO:0022402']	12
GO:CC	GO:0015630	microtubule cytoskeleton	9.931597618251798e-23	True	"The part of the cytoskeleton (the internal framework of a cell) composed of microtubules and associated proteins." [GOC:jl, ISBN:0395825172]	1248	45	30	18856	0.6666666666666666	0.02403846153846154	query_1	['GO:0005856']	12
GO:BP	GO:0051726	regulation of cell cycle	1.805420138497284e-21	True	"Any process that modulates the rate or extent of progression through the cell cycle." [GOC:ai, GOC:dph, GOC:tb]	1264	44	30	17916	0.6818181818181818	0.023734177215189875	query_1	['GO:0007049', 'GO:0050794']	12
GO:BP	GO:0007052	mitotic spindle organization	9.78346155513623e-20	True	"A process that is carried out at the cellular level which results in the assembly, arrangement of constituent parts, or disassembly of the microtubule spindle during a mitotic cell cycle." [GOC:go_curators, GOC:mah]	110	44	15	17916	0.3409090909090909	0.13636363636363635	query_1	['GO:0007051', 'GO:1902850']	12
GO:BP	GO:0010564	regulation of cell cycle process	1.2042572015612057e-19	True	"Any process that modulates a cellular process that is involved in the progression of biochemical and morphological phases and events that occur in a cell during successive cell replication or nuclear replication events." [GOC:dph, GOC:tb]	792	44	25	17916	0.5681818181818182	0.03156565656565657	query_1	['GO:0022402', 'GO:0051726']	12
GO:BP	GO:0007088	regulation of mitotic nuclear division	1.3927707980964635e-18	True	"Any process that modulates the frequency, rate or extent of mitosis." [GOC:go_curators]	170	44	16	17916	0.36363636363636365	0.09411764705882353	query_1	['GO:0007346', 'GO:0010564', 'GO:0051783', 'GO:0140014']	12
GO:CC	GO:0000775	chromosome, centromeric region	1.5970934239455745e-18	True	"The region of a chromosome that includes the centromeric DNA and associated proteins. In monocentric chromosomes, this region corresponds to a single area of the chromosome, whereas in holocentric chromosomes, it is evenly distributed along the chromosome." [GOC:cjm, GOC:elh, GOC:kmv, GOC:pr]	199	45	16	18856	0.35555555555555557	0.08040201005025126	query_1	['GO:0098687']	12
GO:BP	GO:0007017	microtubule-based process	2.6502720559083475e-18	True	"Any cellular process that depends upon or alters the microtubule cytoskeleton, that part of the cytoskeleton comprising microtubules and their associated proteins." [GOC:mah]	784	44	24	17916	0.5454545454545454	0.030612244897959183	query_1	['GO:0009987']	12
GO:BP	GO:0007051	spindle organization	2.708038577745047e-18	True	"A process that is carried out at the cellular level which results in the assembly, arrangement of constituent parts, or disassembly of the spindle, the array of microtubules and associated molecules that forms between opposite poles of a eukaryotic cell during DNA segregation and serves to move the duplicated chromosomes apart." [GOC:go_curators, GOC:mah]	177	44	16	17916	0.36363636363636365	0.0903954802259887	query_1	['GO:0000226', 'GO:0022402']	12
GO:BP	GO:1902850	microtubule cytoskeleton organization involved in mitosis	3.886422645166411e-18	True	"Any microtubule cytoskeleton organization that is involved in mitosis." [GO_REF:0000060, GOC:TermGenie, PMID:18799626]	139	44	15	17916	0.3409090909090909	0.1079136690647482	query_1	['GO:0000226', 'GO:1903047']	12
GO:BP	GO:0007346	regulation of mitotic cell cycle	7.60017314467512e-18	True	"Any process that modulates the rate or extent of progress through the mitotic cell cycle." [GOC:dph, GOC:go_curators, GOC:tb]	711	44	23	17916	0.5227272727272727	0.03234880450070324	query_1	['GO:0000278', 'GO:0051726']	12
GO:BP	GO:0051783	regulation of nuclear division	1.2197841965532414e-17	True	"Any process that modulates the frequency, rate or extent of nuclear division, the partitioning of the nucleus and its genetic information." [GOC:ai]	194	44	16	17916	0.36363636363636365	0.08247422680412371	query_1	['GO:0000280', 'GO:0033043']	12
GO:CC	GO:0030496	midbody	2.2043709421436594e-17	True	"A thin cytoplasmic bridge formed between daughter cells at the end of cytokinesis. The midbody forms where the contractile ring constricts, and may persist for some time before finally breaking to complete cytokinesis." [ISBN:0815316194]	182	45	15	18856	0.3333333333333333	0.08241758241758242	query_1	['GO:0110165']	12
GO:BP	GO:0000226	microtubule cytoskeleton organization	7.819756840578649e-17	True	"A process that is carried out at the cellular level which results in the assembly, arrangement of constituent parts, or disassembly of cytoskeletal structures comprising microtubules and their associated proteins." [GOC:mah]	582	44	21	17916	0.4772727272727273	0.03608247422680412	query_1	['GO:0007010', 'GO:0007017']	12
GO:BP	GO:0044772	mitotic cell cycle phase transition	1.321502084222384e-16	True	"The cell cycle process by which a cell commits to entering the next mitotic cell cycle phase." [GOC:mtg_cell_cycle]	597	44	21	17916	0.4772727272727273	0.035175879396984924	query_1	['GO:0044770', 'GO:1903047']	12
GO:CC	GO:0005856	cytoskeleton	1.9096388709871017e-16	True	"Any of the various filamentous elements that form the internal framework of cells, and typically remain after treatment of the cells with mild detergent to remove membrane constituents and soluble components of the cytoplasm. The term embraces intermediate filaments, microfilaments, microtubules, the microtrabecular lattice, and other structures characterized by a polymeric filamentous nature an…	2267	45	31	18856	0.6888888888888889	0.013674459638288486	query_1	['GO:0043232']	12
GO:CC	GO:0000779	condensed chromosome, centromeric region	2.490707588074801e-16	True	"The region of a condensed chromosome that includes the centromere and associated proteins, including the kinetochore. In monocentric chromosomes, this region corresponds to a single area of the chromosome, whereas in holocentric chromosomes, it is evenly distributed along the chromosome." [GOC:elh, GOC:kmv]	121	45	13	18856	0.28888888888888886	0.10743801652892562	query_1	['GO:0000775', 'GO:0000793']	12
GO:CC	GO:0000793	condensed chromosome	3.7083710977193524e-16	True	"A highly compacted molecule of DNA and associated proteins resulting in a cytologically distinct structure." [GOC:elh]	219	45	15	18856	0.3333333333333333	0.0684931506849315	query_1	['GO:0005694']	12
GO:CC	GO:0005874	microtubule	4.056748888930511e-16	True	"Any of the long, generally straight, hollow tubes of internal diameter 12-15 nm and external diameter 24 nm found in a wide variety of eukaryotic cells; each consists (usually) of 13 protofilaments of polymeric tubulin, staggered in such a manner that the tubulin monomers are arranged in a helical pattern on the microtubular surface, and with the alpha/beta axes of the tubulin subunits parallel …	426	45	18	18856	0.4	0.04225352112676056	query_1	['GO:0015630', 'GO:0099513']	12
REAC	REAC:R-HSA-68886	M Phase	4.4211619702819385e-16	True	M Phase	386	36	19	10588	0.5277777777777778	0.04922279792746114	query_1	['REAC:R-HSA-69278']	12
GO:CC	GO:0098687	chromosomal region	4.764383099093487e-16	True	"Any subdivision of a chromosome along its length." [GOC:dos]	352	45	17	18856	0.37777777777777777	0.048295454545454544	query_1	['GO:0005694', 'GO:0110165']	12
GO:BP	GO:0044770	cell cycle phase transition	5.889117223696202e-16	True	"The cell cycle process by which a cell commits to entering the next cell cycle phase." [GOC:mtg_cell_cycle]	642	44	21	17916	0.4772727272727273	0.03271028037383177	query_1	['GO:0022402']	12
GO:CC	GO:0099080	supramolecular complex	1.8381646632727664e-15	True	"A cellular component that consists of an indeterminate number of proteins or macromolecular complexes, organized into a regular, higher-order structure such as a polymer, sheet, network or a fiber." [GOC:dos]	1310	45	25	18856	0.5555555555555556	0.019083969465648856	query_1	['GO:0110165']	12
GO:BP	GO:0051276	chromosome organization	7.200517651393807e-15	True	"A process that is carried out at the cellular level that results in the assembly, arrangement of constituent parts, or disassembly of chromosomes, structures composed of a very long molecule of DNA and associated proteins that carries hereditary information. This term covers covalent modifications at the molecular level as well as spatial relationships among the major components of a chromosome.…	1247	44	25	17916	0.5681818181818182	0.020048115477145148	query_1	['GO:0006996']	12
GO:CC	GO:0043232	intracellular non-membrane-bounded organelle	7.832410127705562e-15	True	"Organized structure of distinctive morphology and function, not bounded by a lipid bilayer membrane and occurring within the cell. Includes ribosomes, the cytoskeleton and chromosomes." [GOC:go_curators]	4965	45	39	18856	0.8666666666666667	0.00785498489425982	query_1	['GO:0043228', 'GO:0043229']	12
GO:CC	GO:0043228	non-membrane-bounded organelle	8.314200020152657e-15	True	"Organized structure of distinctive morphology and function, not bounded by a lipid bilayer membrane. Includes ribosomes, the cytoskeleton and chromosomes." [GOC:go_curators]	4973	45	39	18856	0.8666666666666667	0.007842348682887593	query_1	['GO:0043226']	12
REAC	REAC:R-HSA-68877	Mitotic Prometaphase	8.897363867345776e-15	True	Mitotic Prometaphase	199	36	15	10588	0.4166666666666667	0.07537688442211055	query_1	['REAC:R-HSA-68886']	12
GO:BP	GO:1901990	regulation of mitotic cell cycle phase transition	1.089897500522123e-14	True	"Any process that modulates the frequency, rate or extent of mitotic cell cycle phase transition." [GOC:mtg_cell_cycle, GOC:TermGenie, PMID:22841721]	446	44	18	17916	0.4090909090909091	0.04035874439461883	query_1	['GO:0007346', 'GO:0044772', 'GO:1901987']	12
REAC	REAC:R-HSA-2500257	Resolution of Sister Chromatid Cohesion	2.016402408671942e-14	True	Resolution of Sister Chromatid Cohesion	123	36	13	10588	0.3611111111111111	0.10569105691056911	query_1	['REAC:R-HSA-68877']	12
GO:CC	GO:0005876	spindle microtubule	3.555088878612166e-14	True	"Any microtubule that is part of a mitotic or meiotic spindle; anchored at one spindle pole." [ISBN:0815316194]	60	45	10	18856	0.2222222222222222	0.16666666666666666	query_1	['GO:0005819', 'GO:0005874']	12
GO:BP	GO:0051983	regulation of chromosome segregation	3.927752756193217e-14	True	"Any process that modulates the frequency, rate or extent of chromosome segregation, the process in which genetic material, in the form of chromosomes, is organized and then physically separated and apportioned to two or more sets." [GOC:ai]	107	44	12	17916	0.2727272727272727	0.11214953271028037	query_1	['GO:0007059', 'GO:0050794']	12
GO:BP	GO:1901987	regulation of cell cycle phase transition	4.7989939869217695e-14	True	"Any process that modulates the frequency, rate or extent of cell cycle phase transition." [GOC:mtg_cell_cycle, GOC:TermGenie, PMID:22841721]	485	44	18	17916	0.4090909090909091	0.03711340206185567	query_1	['GO:0010564', 'GO:0044770']	12
GO:BP	GO:0051225	spindle assembly	4.9489317139895226e-14	True	"The aggregation, arrangement and bonding together of a set of components to form the spindle, the array of microtubules and associated molecules that serves to move duplicated chromosomes apart." [GOC:ai, GOC:expert_rg, GOC:mtg_sensu, GOC:tb]	109	44	12	17916	0.2727272727272727	0.11009174311926606	query_1	['GO:0007051', 'GO:0070925']	12
GO:CC	GO:0000776	kinetochore	9.324145549280714e-14	True	"A multisubunit complex that is located at the centromeric region of DNA and provides an attachment point for the spindle microtubules." [GOC:elh]	139	45	12	18856	0.26666666666666666	0.08633093525179857	query_1	['GO:0000775', 'GO:0043232', 'GO:0099080']	12
GO:BP	GO:0006996	organelle organization	1.4647706017503488e-13	True	"A process that is carried out at the cellular level which results in the assembly, arrangement of constituent parts, or disassembly of an organelle within a cell. An organelle is an organized structure of distinctive morphology and function. Includes the nucleus, mitochondria, plastids, vacuoles, vesicles, ribosomes and the cytoskeleton. Excludes the plasma membrane." [GOC:mah]	3988	44	36	17916	0.8181818181818182	0.009027081243731194	query_1	['GO:0016043']	12
GO:CC	GO:0000777	condensed chromosome kinetochore	2.5182691060603063e-13	True	"A multisubunit complex that is located at the centromeric region of a condensed chromosome and provides an attachment point for the spindle microtubules." [GOC:elh]	107	45	11	18856	0.24444444444444444	0.102803738317757	query_1	['GO:0000776', 'GO:0000779']	12
GO:BP	GO:0090307	mitotic spindle assembly	2.544476579239939e-13	True	"Mitotic bipolar spindle assembly begins with spindle microtubule nucleation from the separated spindle pole body, includes spindle elongation during prometaphase, and is complete when all kinetochores are stably attached the spindle, and the spindle assembly checkpoint is satisfied." [GOC:tb, GOC:vw]	58	44	10	17916	0.22727272727272727	0.1724137931034483	query_1	['GO:0007052', 'GO:0051225', 'GO:0140014']	12
GO:CC	GO:0072686	mitotic spindle	1.599900455004279e-12	True	"A spindle that forms as part of mitosis. Mitotic and meiotic spindles contain distinctive complements of proteins associated with microtubules." [GOC:mah, GOC:vw, PMID:11408572, PMID:18367542, PMID:8027178]	126	45	11	18856	0.24444444444444444	0.0873015873015873	query_1	['GO:0005819']	12
REAC	REAC:R-HSA-69620	Cell Cycle Checkpoints	2.399572160776504e-12	True	Cell Cycle Checkpoints	289	36	15	10588	0.4166666666666667	0.05190311418685121	query_1	['REAC:R-HSA-1640170']	12
REAC	REAC:R-HSA-2467813	Separation of Sister Chromatids	5.162381601169405e-12	True	Separation of Sister Chromatids	187	36	13	10588	0.3611111111111111	0.06951871657754011	query_1	['REAC:R-HSA-68882']	12
REAC	REAC:R-HSA-68882	Mitotic Anaphase	8.91271851212556e-12	True	Mitotic Anaphase	195	36	13	10588	0.3611111111111111	0.06666666666666667	query_1	['REAC:R-HSA-2555396']	12
REAC	REAC:R-HSA-2555396	Mitotic Metaphase and Anaphase	9.52630796670252e-12	True	Mitotic Metaphase and Anaphase	196	36	13	10588	0.3611111111111111	0.0663265306122449	query_1	['REAC:R-HSA-68886']	12
REAC	REAC:R-HSA-69618	Mitotic Spindle Checkpoint	1.0689674030811352e-11	True	Mitotic Spindle Checkpoint	108	36	11	10588	0.3055555555555556	0.10185185185185185	query_1	['REAC:R-HSA-69620']	12
GO:CC	GO:0099513	polymeric cytoskeletal fiber	1.0966224200558835e-11	True	"A component of the cytoskeleton consisting of a homo or heteropolymeric fiber constructed from an indeterminate number of protein subunits." [GOC:dos]	764	45	18	18856	0.4	0.02356020942408377	query_1	['GO:0005856', 'GO:0099512']	12
GO:BP	GO:0033045	regulation of sister chromatid segregation	1.456205833221578e-11	True	"Any process that modulates the frequency, rate or extent of sister chromatid segregation." [GOC:mah]	85	44	10	17916	0.22727272727272727	0.11764705882352941	query_1	['GO:0000819', 'GO:0010564', 'GO:0033044', 'GO:0051983']	12
GO:CC	GO:0005815	microtubule organizing center	1.529606465958221e-11	True	"An intracellular structure that can catalyze gamma-tubulin-dependent microtubule nucleation and that can anchor microtubules by interacting with their minus ends, plus ends or sides." [GOC:vw, ISBN:0815316194, PMID:17072892, PMID:17245416, Wikipedia:Microtubule_organizing_center]	779	45	18	18856	0.4	0.023106546854942234	query_1	['GO:0015630', 'GO:0110165']	12
GO:CC	GO:0000922	spindle pole	3.4701695195159e-11	True	"Either of the ends of a spindle, where spindle microtubules are organized; usually contains a microtubule organizing center and accessory molecules, spindle microtubules and astral microtubules." [GOC:clt]	166	45	11	18856	0.24444444444444444	0.06626506024096386	query_1	['GO:0005819', 'GO:0110165']	12
GO:BP	GO:0051304	chromosome separation	4.1423897224178636e-11	True	"The cell cycle process in which paired chromosomes are detached from each other. Chromosome separation begins with the release of cohesin complexes from chromosomes; in budding yeast, this includes the cleavage of cohesin complexes along the chromosome arms, followed by the separation of the centromeric regions. Chromosome separation also includes formation of chromatid axes mediated by condensi…	94	44	10	17916	0.22727272727272727	0.10638297872340426	query_1	['GO:0007059', 'GO:0022402']	12
GO:BP	GO:0010965	regulation of mitotic sister chromatid separation	5.00897361047673e-11	True	"Any process that modulates the frequency, rate or extent of mitotic sister chromatid separation. Mitotic sister chromatid separation is the process in which sister chromatids are physically detached from each other during mitosis." [GOC:dph, GOC:tb]	62	44	9	17916	0.20454545454545456	0.14516129032258066	query_1	['GO:0033047', 'GO:0051306', 'GO:1905818']	12
GO:BP	GO:0051306	mitotic sister chromatid separation	7.851274653525161e-11	True	"The process in which sister chromatids are physically detached from each other during mitosis." [GOC:ai]	65	44	9	17916	0.20454545454545456	0.13846153846153847	query_1	['GO:0000070', 'GO:0051304', 'GO:1903047']	12
REAC	REAC:R-HSA-141424	Amplification of signal from the kinetochores	9.34062325448326e-11	True	Amplification of signal from the kinetochores	92	36	10	10588	0.2777777777777778	0.10869565217391304	query_1	['REAC:R-HSA-69618']	12
REAC	REAC:R-HSA-141444	Amplification of signal from unattached kinetochores via a MAD2 inhibitory signal	9.34062325448326e-11	True	Amplification of signal from unattached kinetochores via a MAD2 inhibitory signal	92	36	10	10588	0.2777777777777778	0.10869565217391304	query_1	['REAC:R-HSA-141424']	12
GO:CC	GO:0000940	condensed chromosome outer kinetochore	9.713596343872206e-11	True	"The region of a condensed chromosome kinetochore most external to centromeric DNA; this outer region mediates kinetochore-microtubule interactions." [GOC:clt, PMID:11483983]	14	45	6	18856	0.13333333333333333	0.42857142857142855	query_1	['GO:0000777', 'GO:0032991']	12
GO:BP	GO:1905818	regulation of chromosome separation	1.0464631725427312e-10	True	"Any process that modulates the frequency, rate or extent of chromosome separation." [GO_REF:0000058, GOC:bhm, GOC:TermGenie, PMID:21795393]	67	44	9	17916	0.20454545454545456	0.13432835820895522	query_1	['GO:0010564', 'GO:0051304', 'GO:0051983']	12
GO:BP	GO:0033047	regulation of mitotic sister chromatid segregation	2.350993656480375e-10	True	"Any process that modulates the frequency, rate or extent of sister chromatid segregation during mitosis." [GOC:mah]	73	44	9	17916	0.20454545454545456	0.1232876712328767	query_1	['GO:0000070', 'GO:0007088', 'GO:0033045']	12
GO:BP	GO:0007010	cytoskeleton organization	2.374040904730492e-10	True	"A process that is carried out at the cellular level which results in the assembly, arrangement of constituent parts, or disassembly of cytoskeletal structures." [GOC:dph, GOC:jl, GOC:mah]	1385	44	22	17916	0.5	0.01588447653429603	query_1	['GO:0006996']	12
REAC	REAC:R-HSA-195258	RHO GTPase Effectors	2.377464362778047e-10	True	RHO GTPase Effectors	319	36	14	10588	0.3888888888888889	0.0438871473354232	query_1	['REAC:R-HSA-194315']	12
GO:BP	GO:0007093	mitotic cell cycle checkpoint	4.158955473008498e-10	True	"A cell cycle checkpoint that ensures accurate chromosome replication and segregation by preventing progression through a mitotic cell cycle until conditions are suitable for the cell to proceed to the next stage." [GOC:mtg_cell_cycle]	168	44	11	17916	0.25	0.06547619047619048	query_1	['GO:0000075', 'GO:0045930', 'GO:1903047']	12
MIRNA	MIRNA:hsa-miR-215-5p	hsa-miR-215-5p	6.947501916553432e-10	True	hsa-miR-215-5p	752	44	18	14714	0.4090909090909091	0.023936170212765957	query_1	['MIRNA:000000']	12
GO:CC	GO:0005875	microtubule associated complex	7.486083029264905e-10	True	"Any multimeric complex connected to a microtubule." [GOC:jl]	157	45	10	18856	0.2222222222222222	0.06369426751592357	query_1	['GO:0015630', 'GO:0032991']	12
GO:BP	GO:0016043	cellular component organization	7.587436915110945e-10	True	"A process that results in the assembly, arrangement of constituent parts, or disassembly of a cellular component." [GOC:ai, GOC:jl, GOC:mah]	6374	44	39	17916	0.8863636363636364	0.006118606840288672	query_1	['GO:0071840']	12
GO:CC	GO:0005813	centrosome	8.231389245326256e-10	True	"A structure comprised of a core structure (in most organisms, a pair of centrioles) and peripheral material from which a microtubule-based structure, such as a spindle apparatus, is organized. Centrosomes occur close to the nucleus during interphase in many eukaryotic cells, though in animal cells it changes continually during the cell-division cycle." [GOC:mah, ISBN:0198547684]	590	45	15	18856	0.3333333333333333	0.025423728813559324	query_1	['GO:0005815']	12
REAC	REAC:R-HSA-9648025	EML4 and NUDC in mitotic spindle formation	9.168662614499397e-10	True	EML4 and NUDC in mitotic spindle formation	115	36	10	10588	0.2777777777777778	0.08695652173913043	query_1	['REAC:R-HSA-68877']	12
GO:CC	GO:0099512	supramolecular fiber	9.631325472117069e-10	True	"A polymer consisting of an indefinite number of protein or protein complex subunits that have polymerised to form a fiber-shaped structure." [GOC:dos]	995	45	18	18856	0.4	0.018090452261306532	query_1	['GO:0099081']	12
GO:CC	GO:0099081	supramolecular polymer	1.1012383509393987e-09	True	"A polymeric supramolecular structure." [GOC:dos]	1003	45	18	18856	0.4	0.01794616151545364	query_1	['GO:0099080']	12
GO:BP	GO:0071840	cellular component organization or biogenesis	2.150071476321102e-09	True	"A process that results in the biosynthesis of constituent macromolecules, assembly, arrangement of constituent parts, or disassembly of a cellular component." [GOC:mah]	6559	44	39	17916	0.8863636363636364	0.0059460283579814	query_1	['GO:0009987']	12
GO:BP	GO:0030071	regulation of mitotic metaphase/anaphase transition	2.363509597740025e-09	True	"Any process that modulates the frequency, rate or extent of the cell cycle process in which a cell progresses from metaphase to anaphase during mitosis, triggered by the activation of the anaphase promoting complex by Cdc20/Sleepy homolog which results in the degradation of Securin." [GOC:mah]	58	44	8	17916	0.18181818181818182	0.13793103448275862	query_1	['GO:0007091', 'GO:0010965', 'GO:1901990', 'GO:1902099']	12
GO:BP	GO:1902099	regulation of metaphase/anaphase transition of cell cycle	3.1436302496557124e-09	True	"Any process that modulates the frequency, rate or extent of metaphase/anaphase transition of cell cycle." [GOC:mtg_cell_cycle, GOC:TermGenie]	60	44	8	17916	0.18181818181818182	0.13333333333333333	query_1	['GO:0033045', 'GO:0044784', 'GO:1901987']	12
GO:BP	GO:0007091	metaphase/anaphase transition of mitotic cell cycle	3.1436302496557124e-09	True	"The cell cycle process in which a cell progresses from metaphase to anaphase during mitosis, triggered by the activation of the anaphase promoting complex by Cdc20/Sleepy homolog which results in the degradation of Securin." [GOC:mtg_cell_cycle, PMID:10465783]	60	44	8	17916	0.18181818181818182	0.13333333333333333	query_1	['GO:0010965', 'GO:0044772', 'GO:0044784']	12
GO:BP	GO:0010948	negative regulation of cell cycle process	4.010495627629991e-09	True	"Any process that decreases the rate, frequency or extent of a cellular process that is involved in the progression of biochemical and morphological phases and events that occur in a cell during successive cell replication or nuclear replication events." [GOC:dph, GOC:tb]	359	44	13	17916	0.29545454545454547	0.036211699164345405	query_1	['GO:0010564', 'GO:0022402', 'GO:0045786']	12
GO:BP	GO:0044784	metaphase/anaphase transition of cell cycle	4.139306784941706e-09	True	"The cell cycle process in which a cell progresses from metaphase to anaphase as part of the cell cycle." [GOC:mtg_cell_cycle]	62	44	8	17916	0.18181818181818182	0.12903225806451613	query_1	['GO:0033045', 'GO:0044770']	12
GO:BP	GO:0033044	regulation of chromosome organization	4.455059470410613e-09	True	"Any process that modulates the frequency, rate or extent of a process involved in the formation, arrangement of constituent parts, or disassembly of a chromosome." [GOC:mah]	362	44	13	17916	0.29545454545454547	0.03591160220994475	query_1	['GO:0033043', 'GO:0051276']	12
REAC	REAC:R-HSA-5663220	RHO GTPases Activate Formins	4.986673991725152e-09	True	RHO GTPases Activate Formins	136	36	10	10588	0.2777777777777778	0.07352941176470588	query_1	['REAC:R-HSA-195258']	12
GO:CC	GO:0005829	cytosol	5.940429697298962e-09	True	"The part of the cytoplasm that does not contain organelles but which does contain other particulate matter, such as protein complexes." [GOC:hjd, GOC:jl]	5161	45	34	18856	0.7555555555555555	0.006587870567719434	query_1	['GO:0005737', 'GO:0110165']	12
GO:MF	GO:0008017	microtubule binding	6.967982855941273e-09	True	"Interacting selectively and non-covalently with microtubules, filaments composed of tubulin monomers." [GOC:krc]	254	44	11	18134	0.25	0.04330708661417323	query_1	['GO:0015631']	12
GO:BP	GO:0000075	cell cycle checkpoint	7.623028446270287e-09	True	"A cell cycle process that controls cell cycle progression by monitoring the integrity of specific cell cycle events. A cell cycle checkpoint begins with detection of deficiencies or defects and ends with signal transduction." [GOC:mtg_cell_cycle]	219	44	11	17916	0.25	0.0502283105022831	query_1	['GO:0009987', 'GO:0045786']	12
REAC	REAC:R-HSA-69275	G2/M Transition	7.888284124739647e-09	True	G2/M Transition	196	36	11	10588	0.3055555555555556	0.05612244897959184	query_1	['REAC:R-HSA-453274']	12
REAC	REAC:R-HSA-453274	Mitotic G2-G2/M phases	8.807448551132702e-09	True	Mitotic G2-G2/M phases	198	36	11	10588	0.3055555555555556	0.05555555555555555	query_1	['REAC:R-HSA-69278']	12
GO:BP	GO:0033043	regulation of organelle organization	1.2448718250880138e-08	True	"Any process that modulates the frequency, rate or extent of a process involved in the formation, arrangement of constituent parts, or disassembly of an organelle." [GOC:mah]	1321	44	20	17916	0.45454545454545453	0.01514004542013626	query_1	['GO:0006996', 'GO:0051128']	12
KEGG	KEGG:04110	Cell cycle	1.3203894607511577e-08	True	Cell cycle	124	19	8	7747	0.42105263157894735	0.06451612903225806	query_1	['KEGG:00000']	12
GO:BP	GO:2000816	negative regulation of mitotic sister chromatid separation	1.3798167591556808e-08	True	"Any process that stops, prevents or reduces the frequency, rate or extent of mitotic sister chromatid separation." [GOC:obol]	41	44	7	17916	0.1590909090909091	0.17073170731707318	query_1	['GO:0010965', 'GO:0033048', 'GO:0051306', 'GO:1905819']	12
WP	WP:WP2361	Gastric Cancer Network 1	1.3996768858082942e-08	True	Gastric Cancer Network 1	29	21	6	6954	0.2857142857142857	0.20689655172413793	query_1	['WP:000000']	12
GO:CC	GO:0005871	kinesin complex	1.4437403047910357e-08	True	"Any complex that includes a dimer of molecules from the kinesin superfamily, a group of related proteins that contain an extended region of predicted alpha-helical coiled coil in the main chain that likely produces dimerization. The native complexes of several kinesin family members have also been shown to contain additional peptides, often designated light chains as all of the noncatalytic subu…	56	45	7	18856	0.15555555555555556	0.125	query_1	['GO:0005875']	12
GO:BP	GO:1905819	negative regulation of chromosome separation	1.6527847690529193e-08	True	"Any process that stops, prevents or reduces the frequency, rate or extent of chromosome separation." [GO_REF:0000058, GOC:bhm, GOC:TermGenie, PMID:21795393]	42	44	7	17916	0.1590909090909091	0.16666666666666666	query_1	['GO:0010948', 'GO:0051304', 'GO:0051985', 'GO:1905818']	12
GO:CC	GO:0005694	chromosome	1.971369530172122e-08	True	"A structure composed of a very long molecule of DNA and associated proteins (e.g. histones) that carries hereditary information." [ISBN:0198547684]	1750	45	21	18856	0.4666666666666667	0.012	query_1	['GO:0043232']	12
GO:BP	GO:0033048	negative regulation of mitotic sister chromatid segregation	2.3391627629549663e-08	True	"Any process that stops, prevents, or reduces the frequency, rate or extent of sister chromatid segregation during mitosis." [GOC:mah]	44	44	7	17916	0.1590909090909091	0.1590909090909091	query_1	['GO:0000070', 'GO:0033046', 'GO:0033047', 'GO:0045839']	12
REAC	REAC:R-HSA-194315	Signaling by Rho GTPases	2.3888778418436048e-08	True	Signaling by Rho GTPases	449	36	14	10588	0.3888888888888889	0.031180400890868598	query_1	['REAC:R-HSA-162582']	12
GO:BP	GO:0051303	establishment of chromosome localization	3.09810683313854e-08	True	"The directed movement of a chromosome to a specific location." [GOC:ai]	79	44	8	17916	0.18181818181818182	0.10126582278481013	query_1	['GO:0050000', 'GO:0051649', 'GO:0051656']	12
GO:BP	GO:0033046	negative regulation of sister chromatid segregation	3.255440422977586e-08	True	"Any process that stops, prevents, or reduces the frequency, rate or extent of sister chromatid segregation." [GOC:mah]	46	44	7	17916	0.1590909090909091	0.15217391304347827	query_1	['GO:0000819', 'GO:0010948', 'GO:0033045', 'GO:0051985', 'GO:2001251']	12
GO:BP	GO:0051321	meiotic cell cycle	3.344118684531241e-08	True	"Progression through the phases of the meiotic cell cycle, in which canonically a cell replicates to produce four offspring with half the chromosomal content of the progenitor cell via two nuclear divisions." [GOC:ai]	251	44	11	17916	0.25	0.043824701195219126	query_1	['GO:0007049', 'GO:0022414']	12
GO:BP	GO:0050000	chromosome localization	3.436177712115562e-08	True	"Any process in which a chromosome is transported to, or maintained in, a specific location." [GOC:ai]	80	44	8	17916	0.18181818181818182	0.1	query_1	['GO:0051640']	12
GO:BP	GO:0051985	negative regulation of chromosome segregation	3.81822202458902e-08	True	"Any process that stops, prevents, or reduces the frequency, rate or extent of chromosome segregation, the process in which genetic material, in the form of chromosomes, is organized and then physically separated and apportioned to two or more sets." [GOC:ai]	47	44	7	17916	0.1590909090909091	0.14893617021276595	query_1	['GO:0007059', 'GO:0048523', 'GO:0051983']	12
GO:BP	GO:0045930	negative regulation of mitotic cell cycle	4.4002327051363834e-08	True	"Any process that stops, prevents or reduces the rate or extent of progression through the mitotic cell cycle." [GOC:dph, GOC:go_curators, GOC:tb]	340	44	12	17916	0.2727272727272727	0.03529411764705882	query_1	['GO:0000278', 'GO:0007346', 'GO:0045786']	12
GO:BP	GO:1903046	meiotic cell cycle process	5.713124579549573e-08	True	"A process that is part of the meiotic cell cycle." [GO_REF:0000060, GOC:mtg_cell_cycle, GOC:TermGenie]	192	44	10	17916	0.22727272727272727	0.052083333333333336	query_1	['GO:0022402', 'GO:0022414', 'GO:0051321']	12
GO:BP	GO:0044839	cell cycle G2/M phase transition	9.293623348959208e-08	True	"The cell cycle process by which a cell in G2 phase commits to M phase." [GOC:jl, GOC:mtg_cell_cycle]	276	44	11	17916	0.25	0.03985507246376811	query_1	['GO:0044770']	12
REAC	REAC:R-HSA-453276	Regulation of mitotic cell cycle	1.0174416085763617e-07	True	Regulation of mitotic cell cycle	86	36	8	10588	0.2222222222222222	0.09302325581395349	query_1	['REAC:R-HSA-69278']	12
REAC	REAC:R-HSA-174143	APC/C-mediated degradation of cell cycle proteins	1.0174416085763617e-07	True	APC/C-mediated degradation of cell cycle proteins	86	36	8	10588	0.2222222222222222	0.09302325581395349	query_1	['REAC:R-HSA-453276']	12
GO:BP	GO:0045839	negative regulation of mitotic nuclear division	1.0616555578638978e-07	True	"Any process that stops, prevents or reduces the rate or extent of mitosis. Mitosis is the division of the eukaryotic cell nucleus to produce two daughter nuclei that, usually, contain the identical chromosome complement to their mother." [GOC:dph, GOC:go_curators, GOC:tb]	54	44	7	17916	0.1590909090909091	0.12962962962962962	query_1	['GO:0007088', 'GO:0010948', 'GO:0045930', 'GO:0051784', 'GO:0140014']	12
GO:MF	GO:0015631	tubulin binding	1.839058098800129e-07	True	"Interacting selectively and non-covalently with monomeric or multimeric forms of tubulin, including microtubules." [GOC:clt]	345	44	11	18134	0.25	0.03188405797101449	query_1	['GO:0008092']	12
GO:BP	GO:1902749	regulation of cell cycle G2/M phase transition	2.0012864764607488e-07	True	"Any signalling pathway that modulates the activity of a cell cycle cyclin-dependent protein kinase to modulate the switch from G2 phase to M phase of the cell cycle." [GO_REF:0000058, GOC:jl, GOC:TermGenie]	218	44	10	17916	0.22727272727272727	0.045871559633027525	query_1	['GO:0044839', 'GO:1901987']	12
GO:BP	GO:0051310	metaphase plate congression	2.582340561351648e-07	True	"The alignment of chromosomes at the metaphase plate (spindle equator), a plane halfway between the poles of the spindle." [GOC:ai]	61	44	7	17916	0.1590909090909091	0.11475409836065574	query_1	['GO:0022402', 'GO:0051303', 'GO:0098813']	12
GO:MF	GO:0003777	microtubule motor activity	2.907071171118289e-07	True	"Catalysis of movement along a microtubule, coupled to the hydrolysis of a nucleoside triphosphate (usually ATP)." [GOC:mah, ISBN:0815316194]	78	44	7	18134	0.1590909090909091	0.08974358974358974	query_1	['GO:0003774']	12
GO:BP	GO:0051784	negative regulation of nuclear division	3.2630344852024935e-07	True	"Any process that stops, prevents, or reduces the frequency, rate or extent of nuclear division, the partitioning of the nucleus and its genetic information." [GOC:ai]	63	44	7	17916	0.1590909090909091	0.1111111111111111	query_1	['GO:0000280', 'GO:0010639', 'GO:0051783']	12
WP	WP:WP2446	Retinoblastoma Gene in Cancer	3.3664095464953196e-07	True	Retinoblastoma Gene in Cancer	87	21	7	6954	0.3333333333333333	0.08045977011494253	query_1	['WP:000000']	12
GO:BP	GO:0045786	negative regulation of cell cycle	3.761437547452471e-07	True	"Any process that stops, prevents or reduces the rate or extent of progression through the cell cycle." [GOC:dph, GOC:go_curators, GOC:tb]	636	44	14	17916	0.3181818181818182	0.0220125786163522	query_1	['GO:0007049', 'GO:0048523', 'GO:0051726']	12
REAC	REAC:R-HSA-156711	Polo-like kinase mediated events	4.306466427653697e-07	True	Polo-like kinase mediated events	16	36	5	10588	0.1388888888888889	0.3125	query_1	['REAC:R-HSA-69275']	12
GO:BP	GO:0000910	cytokinesis	5.663964722167738e-07	True	"The division of the cytoplasm and the plasma membrane of a cell and its partitioning into two daughter cells." [GOC:mtg_cell_cycle]	171	44	9	17916	0.20454545454545456	0.05263157894736842	query_1	['GO:0022402', 'GO:0051301']	12
GO:BP	GO:0051640	organelle localization	5.99043196360064e-07	True	"Any process in which an organelle is transported to, and/or maintained in, a specific location." [GOC:ai]	659	44	14	17916	0.3181818181818182	0.021244309559939303	query_1	['GO:0051641']	12
MIRNA	MIRNA:hsa-miR-192-5p	hsa-miR-192-5p	6.028616187986876e-07	True	hsa-miR-192-5p	986	44	17	14714	0.38636363636363635	0.017241379310344827	query_1	['MIRNA:000000']	12
KEGG	KEGG:04114	Oocyte meiosis	6.43476308655651e-07	True	Oocyte meiosis	126	19	7	7747	0.3684210526315789	0.05555555555555555	query_1	['KEGG:00000']	12
GO:BP	GO:0071173	spindle assembly checkpoint	6.759246712847587e-07	True	"A cell cycle checkpoint that delays the metaphase/anaphase transition until the spindle is correctly assembled and chromosomes are attached to the spindle." [GOC:mah]	37	44	6	17916	0.13636363636363635	0.16216216216216217	query_1	['GO:0031577']	12
GO:BP	GO:0071174	mitotic spindle checkpoint	6.759246712847587e-07	True	"A mitotic cell cycle checkpoint that originates from the spindle and delays the metaphase/anaphase transition of a mitotic nuclear division until the spindle is correctly assembled and oriented, the completion of anaphase until chromosomes are attached to the spindle, or mitotic exit and cytokinesis when the spindle does not form." [GOC:mtg_cell_cycle]	37	44	6	17916	0.13636363636363635	0.16216216216216217	query_1	['GO:0007093', 'GO:0031577']	12
GO:BP	GO:0031577	spindle checkpoint	6.759246712847587e-07	True	"A cell cycle checkpoint that originates from the mitotic or meiotic spindle." [GOC:mtg_cell_cycle]	37	44	6	17916	0.13636363636363635	0.16216216216216217	query_1	['GO:0000075']	12
GO:BP	GO:0007094	mitotic spindle assembly checkpoint	6.759246712847587e-07	True	"A cell cycle checkpoint that delays the metaphase/anaphase transition of a mitotic nuclear division until the spindle is correctly assembled and chromosomes are attached to the spindle." [GOC:mtg_cell_cycle, PMID:12360190]	37	44	6	17916	0.13636363636363635	0.16216216216216217	query_1	['GO:0045841', 'GO:0071173', 'GO:0071174']	12
GO:BP	GO:0140013	meiotic nuclear division	7.321692361372075e-07	True	"One of the two nuclear divisions that occur as part of the meiotic cell cycle." [PMID:9334324]	176	44	9	17916	0.20454545454545456	0.05113636363636364	query_1	['GO:0000280', 'GO:1903046']	12
GO:BP	GO:1901991	negative regulation of mitotic cell cycle phase transition	8.269190037252273e-07	True	"Any process that stops, prevents or reduces the frequency, rate or extent of mitotic cell cycle phase transition." [GOC:mtg_cell_cycle, GOC:TermGenie, PMID:22841721]	252	44	10	17916	0.22727272727272727	0.03968253968253968	query_1	['GO:0044772', 'GO:0045930', 'GO:1901988', 'GO:1901990']	12
GO:BP	GO:0045841	negative regulation of mitotic metaphase/anaphase transition	9.451505388300326e-07	True	"Any process that stops, prevents, or reduces the frequency, rate or extent of the cell cycle process in which a cell progresses from metaphase to anaphase during mitosis, triggered by the activation of the anaphase promoting complex by Cdc20/Sleepy homolog which results in the degradation of Securin." [GOC:go_curators]	39	44	6	17916	0.13636363636363635	0.15384615384615385	query_1	['GO:0007091', 'GO:0030071', 'GO:1901991', 'GO:1902100', 'GO:2000816']	12
GO:BP	GO:0000086	G2/M transition of mitotic cell cycle	1.039829553247323e-06	True	"The mitotic cell cycle transition by which a cell in G2 commits to M phase. The process begins when the kinase activity of M cyclin/CDK complex reaches a threshold high enough for the cell cycle to proceed. This is accomplished by activating a positive feedback loop that results in the accumulation of unphosphorylated and active M cyclin/CDK complex." [GOC:mtg_cell_cycle]	258	44	10	17916	0.22727272727272727	0.03875968992248062	query_1	['GO:0044772', 'GO:0044839']	12
GO:BP	GO:1902100	negative regulation of metaphase/anaphase transition of cell cycle	1.1099189069494544e-06	True	"Any process that stops, prevents or reduces the frequency, rate or extent of metaphase/anaphase transition of cell cycle." [GOC:mtg_cell_cycle, GOC:TermGenie]	40	44	6	17916	0.13636363636363635	0.15	query_1	['GO:0044784', 'GO:1901988', 'GO:1902099']	12
GO:CC	GO:0000780	condensed nuclear chromosome, centromeric region	1.4589959602288692e-06	True	"The region of a condensed nuclear chromosome that includes the centromere and associated proteins, including the kinetochore. In monocentric chromosomes, this region corresponds to a single area of the chromosome, whereas in holocentric chromosomes, it is evenly distributed along the chromosome." [GOC:elh, GOC:kmv]	28	45	5	18856	0.1111111111111111	0.17857142857142858	query_1	['GO:0000779', 'GO:0000794']	12
REAC	REAC:R-HSA-176814	Activation of APC/C and APC/C:Cdc20 mediated degradation of mitotic proteins	1.5575683765161624e-06	True	Activation of APC/C and APC/C:Cdc20 mediated degradation of mitotic proteins	76	36	7	10588	0.19444444444444445	0.09210526315789473	query_1	['REAC:R-HSA-174143']	12
GO:CC	GO:0005634	nucleus	1.5582691044475406e-06	True	"A membrane-bounded organelle of eukaryotic cells in which chromosomes are housed and replicated. In most cells, the nucleus contains all of the cell's chromosomes except the organellar chromosomes, and is the site of RNA synthesis and processing. In some species, or in specialized cell types, RNA metabolism or DNA replication may be absent." [GOC:go_curators]	7494	45	37	18856	0.8222222222222222	0.004937283159861222	query_1	['GO:0043231']	12
GO:BP	GO:1901988	negative regulation of cell cycle phase transition	1.676241620003198e-06	True	"Any process that stops, prevents or reduces the frequency, rate or extent of cell cycle phase transition." [GOC:mtg_cell_cycle, GOC:TermGenie, PMID:22841721]	271	44	10	17916	0.22727272727272727	0.03690036900369004	query_1	['GO:0010948', 'GO:0044770', 'GO:1901987']	12
GO:BP	GO:0070925	organelle assembly	1.9166542344412402e-06	True	"The aggregation, arrangement and bonding together of a set of components to form an organelle. An organelle is an organized structure of distinctive morphology and function. Includes the nucleus, mitochondria, plastids, vacuoles, vesicles, ribosomes and the cytoskeleton. Excludes the plasma membrane." [GOC:mah]	863	44	15	17916	0.3409090909090909	0.01738122827346466	query_1	['GO:0006996', 'GO:0022607']	12
GO:BP	GO:0031145	anaphase-promoting complex-dependent catabolic process	2.3615416240613027e-06	True	"The chemical reactions and pathways resulting in the breakdown of a protein or peptide by hydrolysis of its peptide bonds, initiated by the covalent attachment of ubiquitin, with ubiquitin-protein ligation catalyzed by the anaphase-promoting complex, and mediated by the proteasome." [GOC:mah, PMID:15380083, PMID:15840442]	83	44	7	17916	0.1590909090909091	0.08433734939759036	query_1	['GO:0043161']	12
GO:BP	GO:0010389	regulation of G2/M transition of mitotic cell cycle	2.3764511018208554e-06	True	"Any signalling pathway that modulates the activity of a cell cycle cyclin-dependent protein kinase to modulate the switch from G2 phase to M phase of the mitotic cell cycle." [GOC:mtg_cell_cycle, PMID:17329565]	201	44	9	17916	0.20454545454545456	0.04477611940298507	query_1	['GO:0000086', 'GO:1901990', 'GO:1902749']	12
GO:BP	GO:0007080	mitotic metaphase plate congression	2.6791089360181957e-06	True	"The cell cycle process in which chromosomes are aligned at the metaphase plate, a plane halfway between the poles of the mitotic spindle, during mitosis." [GOC:mah, ISBN:0815316194]	46	44	6	17916	0.13636363636363635	0.13043478260869565	query_1	['GO:0000070', 'GO:0051310', 'GO:1903047']	12
WP	WP:WP179	Cell Cycle	3.231419290722694e-06	True	Cell Cycle	120	21	7	6954	0.3333333333333333	0.058333333333333334	query_1	['WP:000000']	12
GO:CC	GO:0045171	intercellular bridge	4.1867012286038895e-06	True	"A direct connection between the cytoplasm of two cells that is formed following the completion of cleavage furrow ingression during cell division. They are usually present only briefly prior to completion of cytokinesis. However, in some cases, such as the bridges between germ cells during their development, they become stabilised." [PMID:9635420]	71	45	6	18856	0.13333333333333333	0.08450704225352113	query_1	['GO:0005576', 'GO:0110165']	12
GO:BP	GO:0090068	positive regulation of cell cycle process	4.1978679982941324e-06	True	"Any process that increases the rate, frequency or extent of a cellular process that is involved in the progression of biochemical and morphological phases and events that occur in a cell during successive cell replication or nuclear replication events." [GOC:dph, GOC:tb]	298	44	10	17916	0.22727272727272727	0.03355704697986577	query_1	['GO:0010564', 'GO:0022402', 'GO:0045787']	12
GO:CC	GO:0005654	nucleoplasm	4.4401580304171035e-06	True	"That part of the nuclear content other than the chromosomes or the nucleolus." [GOC:ma, ISBN:0124325653]	3999	45	27	18856	0.6	0.006751687921980495	query_1	['GO:0031981', 'GO:0110165']	12
GO:CC	GO:0051233	spindle midzone	4.759931261613487e-06	True	"The area in the center of the spindle where the spindle microtubules from opposite poles overlap." [GOC:ai, PMID:15296749]	35	45	5	18856	0.1111111111111111	0.14285714285714285	query_1	['GO:0005819', 'GO:0110165']	12
GO:BP	GO:2001251	negative regulation of chromosome organization	4.941720991078477e-06	True	"Any process that stops, prevents or reduces the frequency, rate or extent of chromosome organization." [GOC:obol]	148	44	8	17916	0.18181818181818182	0.05405405405405406	query_1	['GO:0010639', 'GO:0033044', 'GO:0051276']	12
MIRNA	MIRNA:hsa-miR-193b-3p	hsa-miR-193b-3p	5.184679927695729e-06	True	hsa-miR-193b-3p	844	44	15	14714	0.3409090909090909	0.017772511848341232	query_1	['MIRNA:000000']	12
GO:CC	GO:0031617	NMS complex	1.2743969418014619e-05	True	"A supercomplex formed by the association of two subcomplexes (known as MIND and Ndc80 in Schizosaccharomyces) with additional proteins at the kinetochores of condensed nuclear chromosomes." [PMID:16079914]	4	45	3	18856	0.06666666666666667	0.75	query_1	['GO:0000776', 'GO:0032991']	12
GO:CC	GO:0031262	Ndc80 complex	1.2743969418014619e-05	True	"An outer kinetochore protein complex that is part of the KMN kinetochore network (also known as the NMS complex) providing the platform with which the plus ends of spindle microtubules directly interact to form stable kinetochore-microtubule attachments. A common subunit nomenclature is used from yeast to human: Ndc80, Nuf2, Spc24, and Spc25." [GOC:krc, GOC:vw, PMID:15509863, PMID:15661517, PMID…	4	45	3	18856	0.06666666666666667	0.75	query_1	['GO:0031617', 'GO:0032991']	12
GO:BP	GO:0051302	regulation of cell division	1.283379257746179e-05	True	"Any process that modulates the frequency, rate or extent of the physical partitioning and separation of a cell into daughter cells." [GOC:go_curators]	167	44	8	17916	0.18181818181818182	0.04790419161676647	query_1	['GO:0050794', 'GO:0051301']	12
GO:MF	GO:0003774	motor activity	1.375425943445454e-05	True	"Catalysis of the generation of force resulting either in movement along a microfilament or microtubule, or in torque resulting in membrane scission, coupled to the hydrolysis of a nucleoside triphosphate." [GOC:mah, GOC:vw, ISBN:0815316194, PMID:11242086]	135	44	7	18134	0.1590909090909091	0.05185185185185185	query_1	['GO:0017111']	12
REAC	REAC:R-HSA-983189	Kinesins	1.4407732754732723e-05	True	Kinesins	61	36	6	10588	0.16666666666666666	0.09836065573770492	query_1	['REAC:R-HSA-983231']	12
GO:CC	GO:0000778	condensed nuclear chromosome kinetochore	1.6541956646247763e-05	True	"A multisubunit complex that is located at the centromeric region of a condensed nuclear chromosome and provides an attachment point for the spindle microtubules." [GOC:elh]	17	45	4	18856	0.08888888888888889	0.23529411764705882	query_1	['GO:0000777', 'GO:0000780']	12
GO:BP	GO:0051128	regulation of cellular component organization	1.689610905481787e-05	True	"Any process that modulates the frequency, rate or extent of a process involved in the formation, arrangement of constituent parts, or disassembly of cell structures, including the plasma membrane and any external encapsulating structures such as the cell wall and cell envelope." [GOC:ai]	2442	44	22	17916	0.5	0.009009009009009009	query_1	['GO:0016043', 'GO:0050794']	12
GO:CC	GO:0000794	condensed nuclear chromosome	3.309758481479537e-05	True	"A highly compacted molecule of DNA and associated proteins resulting in a cytologically distinct nuclear chromosome." [GOC:elh]	100	45	6	18856	0.13333333333333333	0.06	query_1	['GO:0000228', 'GO:0000793']	12
REAC	REAC:R-HSA-8854518	AURKA Activation by TPX2	3.6267623269368466e-05	True	AURKA Activation by TPX2	71	36	6	10588	0.16666666666666666	0.08450704225352113	query_1	['REAC:R-HSA-69275']	12
GO:CC	GO:0031981	nuclear lumen	4.561229208140309e-05	True	"The volume enclosed by the nuclear inner membrane." [GOC:mah, GOC:pz]	4773	45	28	18856	0.6222222222222222	0.005866331447726796	query_1	['GO:0005634', 'GO:0070013']	12
GO:BP	GO:0000281	mitotic cytokinesis	4.635315367606908e-05	True	"A cell cycle process that results in the division of the cytoplasm of a cell after mitosis, resulting in the separation of the original cell into two daughter cells." [GOC:mtg_cell_cycle]	73	44	6	17916	0.13636363636363635	0.0821917808219178	query_1	['GO:0061640', 'GO:1903047']	12
REAC	REAC:R-HSA-176409	APC/C:Cdc20 mediated degradation of mitotic proteins	5.0495831260484414e-05	True	APC/C:Cdc20 mediated degradation of mitotic proteins	75	36	6	10588	0.16666666666666666	0.08	query_1	['REAC:R-HSA-176814']	12
GO:BP	GO:0045787	positive regulation of cell cycle	5.5963299629019254e-05	True	"Any process that activates or increases the rate or extent of progression through the cell cycle." [GOC:go_curators]	391	44	10	17916	0.22727272727272727	0.02557544757033248	query_1	['GO:0007049', 'GO:0048522', 'GO:0051726']	12
GO:CC	GO:0032133	chromosome passenger complex	6.350711803662465e-05	True	"A eukaryotically conserved protein complex that localizes to kinetochores in early mitosis, the spindle mid-zone in anaphase B and to the telophase midbody. It has been proposed that the passenger complex coordinates various events based on its location to different structures during the course of mitosis. Complex members include the BIR-domain-containing protein Survivin, Aurora kinase, INCENP …	6	45	3	18856	0.06666666666666667	0.5	query_1	['GO:0005875']	12
GO:MF	GO:0005524	ATP binding	8.189748817934212e-05	True	"Interacting selectively and non-covalently with ATP, adenosine 5'-triphosphate, a universally important coenzyme and enzyme regulator." [ISBN:0198506732]	1499	44	16	18134	0.36363636363636365	0.01067378252168112	query_1	['GO:0032559', 'GO:0035639']	12
GO:MF	GO:0005515	protein binding	8.509571404363147e-05	True	"Interacting selectively and non-covalently with any protein or protein complex (a complex of two or more proteins that may include other nonprotein molecules)." [GOC:go_curators]	12784	44	44	18134	1.0	0.00344180225281602	query_1	['GO:0005488']	12
GO:BP	GO:0010639	negative regulation of organelle organization	0.00010025253954418861	True	"Any process that decreases the frequency, rate or extent of a process involved in the formation, arrangement of constituent parts, or disassembly of an organelle." [GOC:dph, GOC:tb]	416	44	10	17916	0.22727272727272727	0.02403846153846154	query_1	['GO:0006996', 'GO:0033043', 'GO:0051129']	12
GO:BP	GO:0032465	regulation of cytokinesis	0.00013404221368681937	True	"Any process that modulates the frequency, rate or extent of the division of the cytoplasm of a cell and its separation into two daughter cells." [GOC:mah]	87	44	6	17916	0.13636363636363635	0.06896551724137931	query_1	['GO:0000910', 'GO:0010564', 'GO:0051302']	12
GO:MF	GO:0032559	adenyl ribonucleotide binding	0.00013770890268630535	True	"Interacting selectively and non-covalently with an adenyl ribonucleotide, any compound consisting of adenosine esterified with (ortho)phosphate or an oligophosphate at any hydroxyl group on the ribose moiety." [GOC:mah]	1557	44	16	18134	0.36363636363636365	0.010276172125883108	query_1	['GO:0030554', 'GO:0032555']	12
GO:MF	GO:0030554	adenyl nucleotide binding	0.0001515765227433287	True	"Interacting selectively and non-covalently with adenyl nucleotides, any compound consisting of adenosine esterified with (ortho)phosphate." [ISBN:0198506732]	1568	44	16	18134	0.36363636363636365	0.01020408163265306	query_1	['GO:0017076']	12
GO:BP	GO:0051656	establishment of organelle localization	0.00015559017311844928	True	"The directed movement of an organelle to a specific location." [GOC:ai]	436	44	10	17916	0.22727272727272727	0.022935779816513763	query_1	['GO:0051234', 'GO:0051640']	12
GO:MF	GO:0008092	cytoskeletal protein binding	0.00015720655702283783	True	"Interacting selectively and non-covalently with any protein component of any cytoskeleton (actin, microtubule, or intermediate filament cytoskeleton)." [GOC:mah]	990	44	13	18134	0.29545454545454547	0.013131313131313131	query_1	['GO:0005515']	12
KEGG	KEGG:04914	Progesterone-mediated oocyte maturation	0.00016554275528810912	True	Progesterone-mediated oocyte maturation	97	19	5	7747	0.2631578947368421	0.05154639175257732	query_1	['KEGG:00000']	12
GO:BP	GO:0045132	meiotic chromosome segregation	0.0001875605035677863	True	"The process in which genetic material, in the form of chromosomes, is organized into specific structures and then physically separated and apportioned to two or more sets during M phase of the meiotic cell cycle." [GOC:ai, GOC:mah]	92	44	6	17916	0.13636363636363635	0.06521739130434782	query_1	['GO:0098813', 'GO:0140013', 'GO:1903046']	12
REAC	REAC:R-HSA-176417	Phosphorylation of Emi1	0.00021338884052140664	True	Phosphorylation of Emi1	6	36	3	10588	0.08333333333333333	0.5	query_1	['REAC:R-HSA-176408']	12
REAC	REAC:R-HSA-6811434	COPI-dependent Golgi-to-ER retrograde traffic	0.0002812532462047668	True	COPI-dependent Golgi-to-ER retrograde traffic	100	36	6	10588	0.16666666666666666	0.06	query_1	['REAC:R-HSA-8856688']	12
GO:BP	GO:0045931	positive regulation of mitotic cell cycle	0.00029663660734397445	True	"Any process that activates or increases the rate or extent of progression through the mitotic cell cycle." [GOC:dph, GOC:go_curators, GOC:tb]	166	44	7	17916	0.1590909090909091	0.04216867469879518	query_1	['GO:0000278', 'GO:0007346', 'GO:0045787']	12
GO:BP	GO:0061640	cytoskeleton-dependent cytokinesis	0.00032793069882208374	True	"A cytokinesis that involves the function of a set of proteins that are part of the microfilament or microtubule cytoskeleton." [GOC:dph]	101	44	6	17916	0.13636363636363635	0.0594059405940594	query_1	['GO:0000910']	12
GO:CC	GO:0005737	cytoplasm	0.0003630150541110847	True	"All of the contents of a cell excluding the plasma membrane and nucleus, but including other subcellular structures." [ISBN:0198547684]	11653	45	42	18856	0.9333333333333333	0.003604222088732515	query_1	['GO:0005622', 'GO:0110165']	12
REAC	REAC:R-HSA-2980767	Activation of NIMA Kinases NEK9, NEK6, NEK7	0.0003725575221677304	True	Activation of NIMA Kinases NEK9, NEK6, NEK7	7	36	3	10588	0.08333333333333333	0.42857142857142855	query_1	['REAC:R-HSA-2980766']	12
CORUM	CORUM:127	NDC80 kinetochore complex	0.0003860266550967769	True	NDC80 kinetochore complex	4	23	3	3627	0.13043478260869565	0.75	query_1	['CORUM:0000000']	12
REAC	REAC:R-HSA-179409	APC-Cdc20 mediated degradation of Nek2A	0.00040273927169661686	True	APC-Cdc20 mediated degradation of Nek2A	25	36	4	10588	0.1111111111111111	0.16	query_1	['REAC:R-HSA-179419']	12
REAC	REAC:R-HSA-69273	Cyclin A/B1/B2 associated events during G2/M transition	0.00040273927169661686	True	Cyclin A/B1/B2 associated events during G2/M transition	25	36	4	10588	0.1111111111111111	0.16	query_1	['REAC:R-HSA-69275']	12
TF	TF:M10005	Factor: NF-YA; motif: NYRRCCAATCAGAR	0.000526941298467248	True	Factor: NF-YA; motif: NYRRCCAATCAGAR	2286	45	19	19940	0.4222222222222222	0.008311461067366578	query_1	['TF:M00000']	12
TF	TF:M10005_0	Factor: NF-YA; motif: NYRRCCAATCAGAR; match class: 0	0.000526941298467248	True	Factor: NF-YA; motif: NYRRCCAATCAGAR; match class: 0	2286	45	19	19940	0.4222222222222222	0.008311461067366578	query_1	['TF:M10005']	12
GO:MF	GO:1990939	ATP-dependent microtubule motor activity	0.0008729383357431786	True	"Catalysis of movement along a microtubule, coupled to the hydrolysis of ATP." [PMID:19686686]	38	44	4	18134	0.09090909090909091	0.10526315789473684	query_1	['GO:0003777', 'GO:0016887']	12
GO:BP	GO:0070507	regulation of microtubule cytoskeleton organization	0.0008855588031042866	True	"Any process that modulates the frequency, rate or extent of the formation, arrangement of constituent parts, or disassembly of cytoskeletal structures comprising microtubules and their associated proteins." [GOC:mah]	195	44	7	17916	0.1590909090909091	0.035897435897435895	query_1	['GO:0000226', 'GO:0032886', 'GO:0051493']	12
WP	WP:WP4240	Regulation of sister chromatid separation at the metaphase-anaphase transition	0.000937191948184492	True	Regulation of sister chromatid separation at the metaphase-anaphase transition	15	21	3	6954	0.14285714285714285	0.2	query_1	['WP:000000']	12
GO:BP	GO:0007018	microtubule-based movement	0.0009889614410746152	True	"A microtubule-based process that results in the movement of organelles, other microtubules, or other cellular components. Examples include motor-driven movement along microtubules and movement driven by polymerization or depolymerization of microtubules." [GOC:cjm, ISBN:0815316194]	293	44	8	17916	0.18181818181818182	0.027303754266211604	query_1	['GO:0006928', 'GO:0007017']	12
REAC	REAC:R-HSA-174178	APC/C:Cdh1 mediated degradation of Cdc20 and other APC/C:Cdh1 targeted proteins in late mitosis/early G1	0.001202934421177321	True	APC/C:Cdh1 mediated degradation of Cdc20 and other APC/C:Cdh1 targeted proteins in late mitosis/early G1	72	36	5	10588	0.1388888888888889	0.06944444444444445	query_1	['REAC:R-HSA-174143']	12
GO:MF	GO:0019901	protein kinase binding	0.0012170449418318493	True	"Interacting selectively and non-covalently with a protein kinase, any enzyme that catalyzes the transfer of a phosphate group, usually from ATP, to a protein substrate." [GOC:jl]	656	44	10	18134	0.22727272727272727	0.01524390243902439	query_1	['GO:0019900']	12
REAC	REAC:R-HSA-179419	APC:Cdc20 mediated degradation of cell cycle proteins prior to satisfation of the cell cycle checkpoint	0.001288231208512087	True	APC:Cdc20 mediated degradation of cell cycle proteins prior to satisfation of the cell cycle checkpoint	73	36	5	10588	0.1388888888888889	0.0684931506849315	query_1	['REAC:R-HSA-176409']	12
GO:MF	GO:0035639	purine ribonucleoside triphosphate binding	0.00133735950415343	True	"Interacting selectively and non-covalently with a purine ribonucleoside triphosphate, a compound consisting of a purine base linked to a ribose sugar esterified with triphosphate on the sugar." [GOC:BHF, GOC:ebc, ISBN:0198506732]	1845	44	16	18134	0.36363636363636365	0.008672086720867209	query_1	['GO:0043168', 'GO:1901265']	12
KEGG	KEGG:04115	p53 signaling pathway	0.0014901423035278266	True	p53 signaling pathway	73	19	4	7747	0.21052631578947367	0.0547945205479452	query_1	['KEGG:00000']	12
REAC	REAC:R-HSA-8856688	Golgi-to-ER retrograde transport	0.001558689641298434	True	Golgi-to-ER retrograde transport	134	36	6	10588	0.16666666666666666	0.04477611940298507	query_1	['REAC:R-HSA-6811442']	12
REAC	REAC:R-HSA-2514853	Condensation of Prometaphase Chromosomes	0.0017399805752970003	True	Condensation of Prometaphase Chromosomes	11	36	3	10588	0.08333333333333333	0.2727272727272727	query_1	['REAC:R-HSA-68877']	12
GO:BP	GO:0072422	signal transduction involved in DNA damage checkpoint	0.0018755736695913478	True	"A signal transduction process that contributes to a DNA damage checkpoint." [GOC:mah]	73	44	5	17916	0.11363636363636363	0.0684931506849315	query_1	['GO:0000077', 'GO:0042770', 'GO:0072401']	12
GO:BP	GO:0072401	signal transduction involved in DNA integrity checkpoint	0.0018755736695913478	True	"A signal transduction process that contributes to a DNA integrity checkpoint." [GOC:mah]	73	44	5	17916	0.11363636363636363	0.0684931506849315	query_1	['GO:0031570', 'GO:0072395']	12
GO:BP	GO:0007143	female meiotic nuclear division	0.0018968531778235035	True	"A cell cycle process by which the cell nucleus divides as part of a meiotic cell cycle in the female germline." [GOC:dph, GOC:ems, GOC:mah, GOC:vw]	31	44	4	17916	0.09090909090909091	0.12903225806451613	query_1	['GO:0007292', 'GO:0022412', 'GO:0140013']	12
GO:BP	GO:0072395	signal transduction involved in cell cycle checkpoint	0.0020078361573990814	True	"A signal transduction process that contributes to a cell cycle checkpoint." [GOC:mtg_cell_cycle]	74	44	5	17916	0.11363636363636363	0.06756756756756757	query_1	['GO:0000075', 'GO:0035556']	12
REAC	REAC:R-HSA-176408	Regulation of APC/C activators between G1/S and early anaphase	0.00202681529608764	True	Regulation of APC/C activators between G1/S and early anaphase	80	36	5	10588	0.1388888888888889	0.0625	query_1	['REAC:R-HSA-174143']	12
GO:MF	GO:0032555	purine ribonucleotide binding	0.0021032942263200837	True	"Interacting selectively and non-covalently with a purine ribonucleotide, any compound consisting of a purine ribonucleoside that is esterified with (ortho)phosphate or an oligophosphate at any hydroxyl group on the ribose moiety." [GOC:mah]	1910	44	16	18134	0.36363636363636365	0.008376963350785341	query_1	['GO:0017076', 'GO:0032553']	12
GO:MF	GO:0017076	purine nucleotide binding	0.002297322772136266	True	"Interacting selectively and non-covalently with purine nucleotides, any compound consisting of a purine nucleoside esterified with (ortho)phosphate." [GOC:ai]	1923	44	16	18134	0.36363636363636365	0.008320332813312533	query_1	['GO:0000166']	12
GO:BP	GO:0000022	mitotic spindle elongation	0.002298016119862043	True	"The cell cycle process in which the distance is lengthened between poles of the mitotic spindle. Mitotic spindle elongation begins during mitotic prophase and ends during mitotic anaphase B." [GOC:mtg_cell_cycle, GOC:vw]	9	44	3	17916	0.06818181818181818	0.3333333333333333	query_1	['GO:0000070', 'GO:0007052', 'GO:0051231', 'GO:1903047']	12
GO:MF	GO:0032553	ribonucleotide binding	0.00234433215941692	True	"Interacting selectively and non-covalently with a ribonucleotide, any compound consisting of a ribonucleoside that is esterified with (ortho)phosphate or an oligophosphate at any hydroxyl group on the ribose moiety." [GOC:mah]	1926	44	16	18134	0.36363636363636365	0.008307372793354102	query_1	['GO:0000166', 'GO:0097367']	12
GO:CC	GO:0005623	obsolete cell	0.002351912293092121	True	"OBSOLETE. The basic structural and functional unit of all organisms. Includes the plasma membrane and any external encapsulating structures such as the cell wall and cell envelope." [GOC:go_curators]	1132	45	12	18856	0.26666666666666666	0.01060070671378092	query_1	[]	12
GO:BP	GO:0051129	negative regulation of cellular component organization	0.0025062466367288976	True	"Any process that stops, prevents, or reduces the frequency, rate or extent of a process involved in the formation, arrangement of constituent parts, or disassembly of cell structures, including the plasma membrane and any external encapsulating structures such as the cell wall and cell envelope." [GOC:ai]	742	44	11	17916	0.25	0.014824797843665768	query_1	['GO:0016043', 'GO:0048523', 'GO:0051128']	12
GO:CC	GO:0005622	intracellular	0.0025165627344026567	True	"The living contents of a cell; the matter contained within (but not including) the plasma membrane, usually taken to exclude large vacuoles and masses of secretory or ingested material. In eukaryotes it includes the nucleus and cytoplasm." [ISBN:0198506732]	14605	45	45	18856	1.0	0.0030811365970558027	query_1	['GO:0005575']	12
GO:BP	GO:0032886	regulation of microtubule-based process	0.0026836308631010227	True	"Any process that modulates the frequency, rate or extent of any cellular process that depends upon or alters the microtubule cytoskeleton." [GOC:mah]	230	44	7	17916	0.1590909090909091	0.030434782608695653	query_1	['GO:0007017', 'GO:0050794']	12
REAC	REAC:R-HSA-2565942	Regulation of PLK1 Activity at G2/M Transition	0.002731885828390995	True	Regulation of PLK1 Activity at G2/M Transition	85	36	5	10588	0.1388888888888889	0.058823529411764705	query_1	['REAC:R-HSA-69275']	12
REAC	REAC:R-HSA-162658	Golgi Cisternae Pericentriolar Stack Reorganization	0.0030018885796758736	True	Golgi Cisternae Pericentriolar Stack Reorganization	13	36	3	10588	0.08333333333333333	0.23076923076923078	query_1	['REAC:R-HSA-68875']	12
REAC	REAC:R-HSA-68884	Mitotic Telophase/Cytokinesis	0.0030018885796758736	True	Mitotic Telophase/Cytokinesis	13	36	3	10588	0.08333333333333333	0.23076923076923078	query_1	['REAC:R-HSA-68886']	12
GO:MF	GO:0016887	ATPase activity	0.00316180192034466	True	"Catalysis of the reaction: ATP + H2O = ADP + phosphate + 2 H+. May or may not be coupled to another reaction." [EC:3.6.1.3, GOC:jl]	428	44	8	18134	0.18181818181818182	0.018691588785046728	query_1	['GO:0017111']	12
GO:BP	GO:0051231	spindle elongation	0.0032772470518734565	True	"The cell cycle process in which the distance is lengthened between poles of the spindle." [GOC:ai]	10	44	3	17916	0.06818181818181818	0.3	query_1	['GO:0007017', 'GO:0007051', 'GO:0022402', 'GO:0098813']	12
GO:MF	GO:0019900	kinase binding	0.00366112472720682	True	"Interacting selectively and non-covalently with a kinase, any enzyme that catalyzes the transfer of a phosphate group." [GOC:jl]	743	44	10	18134	0.22727272727272727	0.013458950201884253	query_1	['GO:0019899']	12
REAC	REAC:R-HSA-4615885	SUMOylation of DNA replication proteins	0.0037615427228022556	True	SUMOylation of DNA replication proteins	43	36	4	10588	0.1111111111111111	0.09302325581395349	query_1	['REAC:R-HSA-3108232']	12
GO:CC	GO:0032991	protein-containing complex	0.003984867751555802	True	"A stable assembly of two or more macromolecules, i.e. proteins, nucleic acids, carbohydrates or lipids, in which at least one component is a protein and the constituent parts function together." [GOC:dos, GOC:mah]	5494	45	27	18856	0.6	0.004914452129595923	query_1	['GO:0005575']	12
GO:BP	GO:0034502	protein localization to chromosome	0.004007623906474234	True	"Any process in which a protein is transported to, or maintained at, a specific location on a chromosome." [GOC:mah]	85	44	5	17916	0.11363636363636363	0.058823529411764705	query_1	['GO:0033365']	12
TF	TF:M03862_1	Factor: YB-1; motif: NNNNCCAATNN; match class: 1	0.004234386965778106	True	Factor: YB-1; motif: NNNNCCAATNN; match class: 1	3179	45	21	19940	0.4666666666666667	0.006605850896508336	query_1	['TF:M03862_0']	12
GO:MF	GO:0097367	carbohydrate derivative binding	0.004313320608738759	True	"Interacting selectively and non-covalently with a carbohydrate derivative." [GOC:pr]	2270	44	17	18134	0.38636363636363635	0.007488986784140969	query_1	['GO:0005488']	12
GO:CC	GO:0043233	organelle lumen	0.004446973460016158	True	"The internal volume enclosed by the membranes of a particular organelle; includes the volume enclosed by a single organelle membrane, e.g. endoplasmic reticulum lumen, or the volume enclosed by the innermost of the two lipid bilayers of an organelle envelope, e.g. nuclear lumen." [GOC:jl, GOC:mah]	5890	45	28	18856	0.6222222222222222	0.004753820033955857	query_1	['GO:0031974', 'GO:0043226']	12
GO:CC	GO:0070013	intracellular organelle lumen	0.004446973460016158	True	"An organelle lumen that is part of an intracellular organelle." [GOC:mah]	5890	45	28	18856	0.6222222222222222	0.004753820033955857	query_1	['GO:0043229', 'GO:0043233']	12
GO:CC	GO:0031974	membrane-enclosed lumen	0.004446973460016158	True	"The enclosed volume within a sealed membrane or between two sealed membranes. Encompasses the volume enclosed by the membranes of a particular organelle, e.g. endoplasmic reticulum lumen, or the space between the two lipid bilayers of a double membrane surrounding an organelle, e.g. nuclear envelope lumen." [GOC:add, GOC:mah]	5890	45	28	18856	0.6222222222222222	0.004753820033955857	query_1	['GO:0110165']	12
GO:BP	GO:0032506	cytokinetic process	0.004888099973750129	True	"A cellular process that is involved in cytokinesis (the division of the cytoplasm of a cell and its separation into two daughter cells)." [GOC:bf, GOC:isa_complete, GOC:mah]	39	44	4	17916	0.09090909090909091	0.10256410256410256	query_1	['GO:0000910', 'GO:0022402']	12
GO:BP	GO:0031570	DNA integrity checkpoint	0.004924801444738689	True	"A cell cycle process that controls cell cycle progression in response to changes in DNA structure by monitoring the integrity of the DNA. The DNA integrity checkpoint begins with detection of DNA damage, defects in DNA structure or DNA replication, and progresses through signal transduction and ends with cell cycle effector processes." [GOC:mtg_cell_cycle]	160	44	6	17916	0.13636363636363635	0.0375	query_1	['GO:0000075']	12
GO:MF	GO:0008574	ATP-dependent microtubule motor activity, plus-end-directed	0.005237031321244704	True	"Catalysis of movement along a microtubule toward the plus end, coupled to the hydrolysis of ATP." [EC:5.6.1.3, GOC:vw]	19	44	3	18134	0.06818181818181818	0.15789473684210525	query_1	['GO:1990939']	12
GO:CC	GO:0005680	anaphase-promoting complex	0.005466060302041596	True	"A ubiquitin ligase complex that degrades mitotic cyclins and anaphase inhibitory protein, thereby triggering sister chromatid separation and exit from mitosis. Substrate recognition by APC occurs through degradation signals, the most common of which is termed the Dbox degradation motif, originally discovered in cyclin B." [GOC:jh, GOC:vw, PMID:10465783, PMID:10611969]	23	45	3	18856	0.06666666666666667	0.13043478260869565	query_1	['GO:0000152', 'GO:0031461']	12
REAC	REAC:R-HSA-983231	Factors involved in megakaryocyte development and platelet production	0.0058970261100740025	True	Factors involved in megakaryocyte development and platelet production	169	36	6	10588	0.16666666666666666	0.03550295857988166	query_1	['REAC:R-HSA-109582']	12
GO:BP	GO:1901992	positive regulation of mitotic cell cycle phase transition	0.00593249398424012	True	"Any process that activates or increases the frequency, rate or extent of mitotic cell cycle phase transition." [GOC:mtg_cell_cycle, GOC:TermGenie, PMID:22841721]	92	44	5	17916	0.11363636363636363	0.05434782608695652	query_1	['GO:0044772', 'GO:0045931', 'GO:1901989', 'GO:1901990']	12
GO:BP	GO:0007077	mitotic nuclear envelope disassembly	0.005987686797950747	True	"The cell cycle process in which the controlled breakdown of the nuclear envelope during mitotic cell division occurs." [GOC:bf]	12	44	3	17916	0.06818181818181818	0.25	query_1	['GO:0051081', 'GO:1903047']	12
GO:BP	GO:1904668	positive regulation of ubiquitin protein ligase activity	0.005987686797950747	True	"Any process that activates or increases the frequency, rate or extent of ubiquitin protein ligase activity." [GO_REF:0000059, GOC:dph, GOC:TermGenie, GOC:vw, PMID:10921876, PMID:26216882]	12	44	3	17916	0.06818181818181818	0.25	query_1	['GO:0051443', 'GO:1904666']	12
TF	TF:M00287_0	Factor: NF-Y; motif: NNNRRCCAATSRGNNN; match class: 0	0.006596085183842845	True	Factor: NF-Y; motif: NNNRRCCAATSRGNNN; match class: 0	1667	45	15	19940	0.3333333333333333	0.008998200359928014	query_1	['TF:M00287']	12
TF	TF:M00287	Factor: NF-Y; motif: NNNRRCCAATSRGNNN	0.006596085183842845	True	Factor: NF-Y; motif: NNNRRCCAATSRGNNN	1667	45	15	19940	0.3333333333333333	0.008998200359928014	query_1	['TF:M00000']	12
TF	TF:M10438_1	Factor: ZF5; motif: GGSGCGCGS; match class: 1	0.008185717922597405	True	Factor: ZF5; motif: GGSGCGCGS; match class: 1	14970	45	45	19940	1.0	0.003006012024048096	query_1	['TF:M10438_0']	12
GO:CC	GO:0000942	condensed nuclear chromosome outer kinetochore	0.008370197510116403	True	"The region of a condensed nuclear chromosome kinetochore most external to centromeric DNA; this outer region mediates kinetochore-microtubule interactions." [GOC:clt, PMID:1148398]	4	45	2	18856	0.044444444444444446	0.5	query_1	['GO:0000778', 'GO:0000940']	12
REAC	REAC:R-HSA-6804114	TP53 Regulates Transcription of Genes Involved in G2 Cell Cycle Arrest	0.008465261030598087	True	TP53 Regulates Transcription of Genes Involved in G2 Cell Cycle Arrest	18	36	3	10588	0.08333333333333333	0.16666666666666666	query_1	['REAC:R-HSA-6791312']	12
TF	TF:M00775_0	Factor: NF-Y; motif: NNNNRRCCAATSR; match class: 0	0.008591164836309922	True	Factor: NF-Y; motif: NNNNRRCCAATSR; match class: 0	1474	45	14	19940	0.3111111111111111	0.009497964721845319	query_1	['TF:M00775']	12
TF	TF:M00775	Factor: NF-Y; motif: NNNNRRCCAATSR	0.008591164836309922	True	Factor: NF-Y; motif: NNNNRRCCAATSR	1474	45	14	19940	0.3111111111111111	0.009497964721845319	query_1	['TF:M00000']	12
TF	TF:M04683	Factor: NF-YA; motif: YTCTSATTGGYYRN	0.008873295502050045	True	Factor: NF-YA; motif: YTCTSATTGGYYRN	1707	45	15	19940	0.3333333333333333	0.008787346221441126	query_1	['TF:M00000']	12
TF	TF:M04683_0	Factor: NF-YA; motif: YTCTSATTGGYYRN; match class: 0	0.008873295502050045	True	Factor: NF-YA; motif: YTCTSATTGGYYRN; match class: 0	1707	45	15	19940	0.3333333333333333	0.008787346221441126	query_1	['TF:M04683']	12
GO:BP	GO:0000082	G1/S transition of mitotic cell cycle	0.009198643818587938	True	"The mitotic cell cycle transition by which a cell in G1 commits to S phase. The process begins with the build up of G1 cyclin-dependent kinase (G1 CDK), resulting in the activation of transcription of G1 cyclins. The process ends with the positive feedback of the G1 cyclins on the G1 CDK which commits the cell to S phase, in which DNA replication is initiated." [GOC:mtg_cell_cycle]	277	44	7	17916	0.1590909090909091	0.02527075812274368	query_1	['GO:0044772', 'GO:0044843']	12
GO:BP	GO:0030261	chromosome condensation	0.009577433180497865	True	"The progressive compaction of dispersed interphase chromatin into threadlike chromosomes prior to mitotic or meiotic nuclear division, or during apoptosis, in eukaryotic cells." [GOC:mah, ISBN:0815316194]	46	44	4	17916	0.09090909090909091	0.08695652173913043	query_1	['GO:0006323']	12
GO:BP	GO:0007100	mitotic centrosome separation	0.009872938867820405	True	"Separation of duplicated centrosome components at the beginning of mitosis. The centriole pair within each centrosome becomes part of a separate microtubule organizing center that nucleates a radial array of microtubules called an aster. The two asters move to opposite sides of the nucleus to form the two poles of the mitotic spindle." [ISBN:0815316194]	14	44	3	17916	0.06818181818181818	0.21428571428571427	query_1	['GO:0051299', 'GO:0140014', 'GO:1903047']	12
REAC	REAC:R-HSA-176412	Phosphorylation of the APC/C	0.010029021356436555	True	Phosphorylation of the APC/C	19	36	3	10588	0.08333333333333333	0.15789473684210525	query_1	['REAC:R-HSA-176814']	12
GO:MF	GO:0000166	nucleotide binding	0.010396158902463131	True	"Interacting selectively and non-covalently with a nucleotide, any compound consisting of a nucleoside that is esterified with (ortho)phosphate or an oligophosphate at any hydroxyl group on the ribose or deoxyribose." [GOC:mah, ISBN:0198547684]	2164	44	16	18134	0.36363636363636365	0.0073937153419593345	query_1	['GO:0036094', 'GO:1901265']	12
GO:MF	GO:1901265	nucleoside phosphate binding	0.01045668352612255	True	"Interacting selectively and non-covalently with nucleoside phosphate." [GOC:TermGenie]	2165	44	16	18134	0.36363636363636365	0.007390300230946882	query_1	['GO:0097159', 'GO:1901363']	12
REAC	REAC:R-HSA-141430	Inactivation of APC/C via direct inhibition of the APC/C complex	0.011771296473274595	True	Inactivation of APC/C via direct inhibition of the APC/C complex	20	36	3	10588	0.08333333333333333	0.15	query_1	['REAC:R-HSA-141405']	12
REAC	REAC:R-HSA-141405	Inhibition of the proteolytic activity of APC/C required for the onset of anaphase by mitotic spindle checkpoint components	0.011771296473274595	True	Inhibition of the proteolytic activity of APC/C required for the onset of anaphase by mitotic spindle checkpoint components	20	36	3	10588	0.08333333333333333	0.15	query_1	['REAC:R-HSA-176408', 'REAC:R-HSA-69618']	12
GO:BP	GO:0051299	centrosome separation	0.01232000474036957	True	"The process in which duplicated centrosome components move away from each other. The centriole pair within each centrosome becomes part of a separate microtubule organizing center that nucleates a radial array of microtubules called an aster. The two asters move to opposite sides of the nucleus to form the two poles of the mitotic spindle." [GOC:ai]	15	44	3	17916	0.06818181818181818	0.2	query_1	['GO:0007098', 'GO:0022402']	12
GO:BP	GO:0044774	mitotic DNA integrity checkpoint	0.01306216902556009	True	"A mitotic cell cycle process that controls cell cycle progression in response to changes in DNA structure by monitoring the integrity of the DNA. The DNA integrity checkpoint begins with detection of DNA damage, defects in DNA structure or DNA replication, and ends with signal transduction." [GOC:mtg_cell_cycle]	108	44	5	17916	0.11363636363636363	0.046296296296296294	query_1	['GO:0007093', 'GO:0031570']	12
GO:BP	GO:0051445	regulation of meiotic cell cycle	0.013420246277833094	True	"Any process that modulates the rate or extent of progression through the meiotic cell cycle." [GOC:ai, GOC:dph, GOC:tb]	50	44	4	17916	0.09090909090909091	0.08	query_1	['GO:0051321', 'GO:0051726', 'GO:2000241']	12
GO:BP	GO:1901989	positive regulation of cell cycle phase transition	0.013665330868931154	True	"Any process that activates or increases the frequency, rate or extent of cell cycle phase transition." [GOC:mtg_cell_cycle, GOC:TermGenie, PMID:22841721]	109	44	5	17916	0.11363636363636363	0.045871559633027525	query_1	['GO:0044770', 'GO:0090068', 'GO:1901987']	12
GO:CC	GO:0090543	Flemming body	0.013689425288684954	True	"A cell part that is the central region of the midbody characterized by a gap in alpha-tubulin staining. It is a dense structure of antiparallel microtubules from the central spindle in the middle of the intercellular bridge." [GOC:pm, PMID:18641129, PMID:22522702]	31	45	3	18856	0.06666666666666667	0.0967741935483871	query_1	['GO:0030496', 'GO:0110165']	12
GO:CC	GO:0043229	intracellular organelle	0.014136934477466891	True	"Organized structure of distinctive morphology and function, occurring within the cell. Includes the nucleus, mitochondria, plastids, vacuoles, vesicles, ribosomes and the cytoskeleton. Excludes the plasma membrane." [GOC:go_curators]	12870	45	42	18856	0.9333333333333333	0.0032634032634032634	query_1	['GO:0005622', 'GO:0043226']	12
HPA	HPA:053040_22	testis; pachytene spermatocytes[Approved,Medium]	0.014626024120873852	True	testis; pachytene spermatocytes[Approved,Medium]	40	18	3	9494	0.16666666666666666	0.075	query_1	['HPA:053040_21']	12
GO:BP	GO:0051081	nuclear envelope disassembly	0.015137075326266916	True	"The controlled breakdown of the nuclear envelope in the context of a normal process." [GOC:ai]	16	44	3	17916	0.06818181818181818	0.1875	query_1	['GO:0006998', 'GO:0030397']	12
GO:BP	GO:0030397	membrane disassembly	0.015137075326266916	True	"The controlled breakdown of any cell membrane in the context of a normal process such as autophagy." [GOC:mah]	16	44	3	17916	0.06818181818181818	0.1875	query_1	['GO:0022411', 'GO:0061024']	12
TF	TF:M03805_1	Factor: YB-1; motif: CCAMTCNGMR; match class: 1	0.015771957740550926	True	Factor: YB-1; motif: CCAMTCNGMR; match class: 1	3754	45	22	19940	0.4888888888888889	0.005860415556739478	query_1	['TF:M03805_0']	12
GO:BP	GO:0044843	cell cycle G1/S phase transition	0.01585021833500781	True	"The cell cycle process by which a cell in G1 phase commits to S phase." [GOC:mtg_cell_cycle]	301	44	7	17916	0.1590909090909091	0.023255813953488372	query_1	['GO:0044770']	12
GO:MF	GO:0019899	enzyme binding	0.016182075218139746	True	"Interacting selectively and non-covalently with any enzyme." [GOC:jl]	2242	44	16	18134	0.36363636363636365	0.007136485280999108	query_1	['GO:0005515']	12
TF	TF:M10006_0	Factor: NF-YC; motif: NNRRCCAATCAGNR; match class: 0	0.016289268968537142	True	Factor: NF-YC; motif: NNRRCCAATCAGNR; match class: 0	2571	45	18	19940	0.4	0.007001166861143524	query_1	['TF:M10006']	12
TF	TF:M10006	Factor: NF-YC; motif: NNRRCCAATCAGNR	0.016289268968537142	True	Factor: NF-YC; motif: NNRRCCAATCAGNR	2571	45	18	19940	0.4	0.007001166861143524	query_1	['TF:M00000']	12
REAC	REAC:R-HSA-6811442	Intra-Golgi and retrograde Golgi-to-ER traffic	0.016548729809947538	True	Intra-Golgi and retrograde Golgi-to-ER traffic	203	36	6	10588	0.16666666666666666	0.029556650246305417	query_1	['REAC:R-HSA-199991']	12
GO:BP	GO:0043161	proteasome-mediated ubiquitin-dependent protein catabolic process	0.016566651755289652	True	"The chemical reactions and pathways resulting in the breakdown of a protein or peptide by hydrolysis of its peptide bonds, initiated by the covalent attachment of ubiquitin, and mediated by the proteasome." [GOC:go_curators]	428	44	8	17916	0.18181818181818182	0.018691588785046728	query_1	['GO:0006511', 'GO:0010498']	12
CORUM	CORUM:5542	CCNB2-CDC2 complex	0.016728127327205664	True	CCNB2-CDC2 complex	2	23	2	3627	0.08695652173913043	1.0	query_1	['CORUM:0000000']	12
REAC	REAC:R-HSA-174048	APC/C:Cdc20 mediated degradation of Cyclin B	0.018159024594799657	True	APC/C:Cdc20 mediated degradation of Cyclin B	23	36	3	10588	0.08333333333333333	0.13043478260869565	query_1	['REAC:R-HSA-176409']	12
GO:BP	GO:0034501	protein localization to kinetochore	0.018349210272382874	True	"Any process in which a protein is transported to, or maintained at, the kinetochore." [GOC:mah]	17	44	3	17916	0.06818181818181818	0.17647058823529413	query_1	['GO:0071459']	12
GO:BP	GO:0006977	DNA damage response, signal transduction by p53 class mediator resulting in cell cycle arrest	0.02117497133009078	True	"A cascade of processes induced by the cell cycle regulator phosphoprotein p53, or an equivalent protein, in response to the detection of DNA damage and resulting in the stopping or reduction in rate of the cell cycle." [GOC:go_curators]	56	44	4	17916	0.09090909090909091	0.07142857142857142	query_1	['GO:0030330', 'GO:0071158', 'GO:0072431']	12
GO:BP	GO:0007096	regulation of exit from mitosis	0.02198129102084755	True	"Any process involved in the progression from anaphase/telophase to G1 that is associated with a conversion from high to low mitotic CDK activity." [GOC:rn]	18	44	3	17916	0.06818181818181818	0.16666666666666666	query_1	['GO:0007088', 'GO:0010458', 'GO:1901990']	12
GO:BP	GO:0072431	signal transduction involved in mitotic G1 DNA damage checkpoint	0.022732459653248167	True	"A signal transduction process that contributes to a mitotic cell cycle G1/S transition DNA damage checkpoint." [GOC:mtg_cell_cycle]	57	44	4	17916	0.09090909090909091	0.07017543859649122	query_1	['GO:0031571', 'GO:1902400', 'GO:1902402', 'GO:2000134']	12
GO:BP	GO:0007062	sister chromatid cohesion	0.022732459653248167	True	"The cell cycle process in which the sister chromatids of a replicated chromosome become tethered to each other." [GOC:jh, GOC:mah, ISBN:0815316194]	57	44	4	17916	0.09090909090909091	0.07017543859649122	query_1	['GO:0000819', 'GO:0022402', 'GO:0051276']	12
GO:BP	GO:1902400	intracellular signal transduction involved in G1 DNA damage checkpoint	0.022732459653248167	True	"Any intracellular signal transduction that is involved in G1 DNA damage checkpoint." [GOC:mtg_cell_cycle, GOC:TermGenie]	57	44	4	17916	0.09090909090909091	0.07017543859649122	query_1	['GO:0044783', 'GO:0072422', 'GO:1902807']	12
GO:BP	GO:0061982	meiosis I cell cycle process	0.022751663830231278	True	"A process that contributes to the first meiotic division. The first meiotic division is the reductive division resulting in the separation of homologous chromosome pairs." [PMID:29385397]	121	44	5	17916	0.11363636363636363	0.04132231404958678	query_1	['GO:1903046']	12
GO:MF	GO:0036094	small molecule binding	0.022955578295688707	True	"Interacting selectively and non-covalently with a small molecule, any low molecular weight, monomeric, non-encoded molecule." [GOC:curators, GOC:pde, GOC:pm]	2576	44	17	18134	0.38636363636363635	0.006599378881987578	query_1	['GO:0005488']	12
GO:BP	GO:0045840	positive regulation of mitotic nuclear division	0.024372792893806693	True	"Any process that activates or increases the frequency, rate or extent of mitosis." [GOC:go_curators]	58	44	4	17916	0.09090909090909091	0.06896551724137931	query_1	['GO:0007088', 'GO:0045931', 'GO:0051785', 'GO:0090068', 'GO:0140014']	12
GO:BP	GO:1902403	signal transduction involved in mitotic DNA integrity checkpoint	0.02609872427720083	True	"Any intracellular signal transduction that is involved in mitotic DNA integrity checkpoint." [GOC:mtg_cell_cycle, GOC:TermGenie]	59	44	4	17916	0.09090909090909091	0.06779661016949153	query_1	['GO:0044774', 'GO:0072401', 'GO:0072413']	12
GO:BP	GO:1902402	signal transduction involved in mitotic DNA damage checkpoint	0.02609872427720083	True	"Any intracellular signal transduction that is involved in mitotic DNA damage checkpoint." [GOC:mtg_cell_cycle, GOC:TermGenie]	59	44	4	17916	0.09090909090909091	0.06779661016949153	query_1	['GO:0044773', 'GO:0072422', 'GO:1902403']	12
GO:BP	GO:0072413	signal transduction involved in mitotic cell cycle checkpoint	0.02609872427720083	True	"A signal transduction process that contributes to a mitotic cell cycle checkpoint." [GOC:mtg_cell_cycle]	59	44	4	17916	0.09090909090909091	0.06779661016949153	query_1	['GO:0007093', 'GO:0072395', 'GO:1903047']	12
GO:BP	GO:0007098	centrosome cycle	0.02664776742297551	True	"The cell cycle process in which centrosome duplication and separation takes place. The centrosome cycle can operate with a considerable degree of independence from other processes of the cell cycle." [ISBN:0815316194]	125	44	5	17916	0.11363636363636363	0.04	query_1	['GO:0022402', 'GO:0031023']	12
REAC	REAC:R-HSA-174184	Cdc20:Phospho-APC/C mediated degradation of Cyclin A	0.029233591159065247	True	Cdc20:Phospho-APC/C mediated degradation of Cyclin A	72	36	4	10588	0.1111111111111111	0.05555555555555555	query_1	['REAC:R-HSA-179419']	12
REAC	REAC:R-HSA-1538133	G0 and Early G1	0.02971257952977127	True	G0 and Early G1	27	36	3	10588	0.08333333333333333	0.1111111111111111	query_1	['REAC:R-HSA-453279']	12
REAC	REAC:R-HSA-69478	G2/M DNA replication checkpoint	0.033239329804862425	True	G2/M DNA replication checkpoint	5	36	2	10588	0.05555555555555555	0.4	query_1	['REAC:R-HSA-69481']	12
GO:BP	GO:0031571	mitotic G1 DNA damage checkpoint	0.033914747500694335	True	"A mitotic cell cycle checkpoint that detects and negatively regulates progression through the G1/S transition of the cell cycle in response to DNA damage." [GOC:mtg_cell_cycle]	63	44	4	17916	0.09090909090909091	0.06349206349206349	query_1	['GO:0044773', 'GO:0044783', 'GO:0044819']	12
GO:BP	GO:0044819	mitotic G1/S transition checkpoint	0.033914747500694335	True	"A cell cycle checkpoint that detects and negatively regulates progression from G1 to S phase as part of a mitotic cell cycle." [GOC:mtg_cell_cycle]	63	44	4	17916	0.09090909090909091	0.06349206349206349	query_1	['GO:0007093', 'GO:2000134']	12
HPA	HPA:053040_21	testis; pachytene spermatocytes[Approved,Low]	0.03414837798029596	True	testis; pachytene spermatocytes[Approved,Low]	53	18	3	9494	0.16666666666666666	0.05660377358490566	query_1	['HPA:053040_20']	12
GO:BP	GO:0071459	protein localization to chromosome, centromeric region	0.03564336632532819	True	"Any process in which a protein is transported to, or maintained at, the centromeric region of a chromosome." [GOC:mah]	21	44	3	17916	0.06818181818181818	0.14285714285714285	query_1	['GO:0034502']	12
GO:BP	GO:0044783	G1 DNA damage checkpoint	0.0361112140026142	True	"A cell cycle checkpoint that detects and negatively regulates progression from G1 to S phase in the cell cycle in response to DNA damage." [GOC:mtg_cell_cycle]	64	44	4	17916	0.09090909090909091	0.0625	query_1	['GO:0000077']	12
GO:BP	GO:0031023	microtubule organizing center organization	0.03731901448580944	True	"A process that is carried out at the cellular level which results in the assembly, arrangement of constituent parts, or disassembly of a microtubule organizing center, a structure from which microtubules grow." [GOC:dph, GOC:jl, GOC:mah]	134	44	5	17916	0.11363636363636363	0.03731343283582089	query_1	['GO:0000226', 'GO:0007017', 'GO:0016043']	12
GO:BP	GO:0042770	signal transduction in response to DNA damage	0.03731901448580944	True	"A cascade of processes induced by the detection of DNA damage within a cell." [GOC:go_curators]	134	44	5	17916	0.11363636363636363	0.03731343283582089	query_1	['GO:0006974', 'GO:0035556']	12
GO:CC	GO:0043203	axon hillock	0.0388240261575088	True	"Portion of the neuronal cell soma from which the axon originates." [GOC:nln]	8	45	2	18856	0.044444444444444446	0.25	query_1	['GO:0030424', 'GO:0043025', 'GO:0110165']	12
GO:BP	GO:0051383	kinetochore organization	0.041200508740271015	True	"A process that is carried out at the cellular level which results in the assembly, arrangement of constituent parts, or disassembly of the kinetochore, a multisubunit complex that is located at the centromeric region of DNA and provides an attachment point for the spindle microtubules." [GOC:ai, GOC:dph, GOC:jl, GOC:mah]	22	44	3	17916	0.06818181818181818	0.13636363636363635	query_1	['GO:0051276']	12
GO:BP	GO:0010498	proteasomal protein catabolic process	0.041555318025632615	True	"The chemical reactions and pathways resulting in the breakdown of a protein or peptide by hydrolysis of its peptide bonds that is mediated by the proteasome." [GOC:tb]	486	44	8	17916	0.18181818181818182	0.01646090534979424	query_1	['GO:0030163', 'GO:0051603']	12
REAC	REAC:R-HSA-8852276	The role of GTSE1 in G2/M progression after G2 checkpoint	0.041977962635689675	True	The role of GTSE1 in G2/M progression after G2 checkpoint	79	36	4	10588	0.1111111111111111	0.05063291139240506	query_1	['REAC:R-HSA-69275']	12
GO:CC	GO:0000152	nuclear ubiquitin ligase complex	0.04221776775437383	True	"A ubiquitin ligase complex found in the nucleus." [GOC:mah]	45	45	3	18856	0.06666666666666667	0.06666666666666667	query_1	['GO:0000151', 'GO:0005634']	12
HP	HP:0000340	Sloping forehead	0.044314954549764536	True	Inclination of the anterior surface of the forehead from the vertical more than two standard deviations above the mean (objective); or apparently excessive posterior sloping of the forehead in a lateral view.	146	13	5	4232	0.38461538461538464	0.03424657534246575	query_1	['HP:0000290']	12
CORUM	CORUM:1120	Chromosomal passenger complex CPC (INCENP, CDCA8, BIRC5)	0.04999056643741212	True	Chromosomal passenger complex CPC (INCENP, CDCA8, BIRC5)	3	23	2	3627	0.08695652173913043	0.6666666666666666	query_1	['CORUM:0000000']	12
CORUM	CORUM:2581	RasGAP-AURKA-survivin complex	0.04999056643741212	True	RasGAP-AURKA-survivin complex	3	23	2	3627	0.08695652173913043	0.6666666666666666	query_1	['CORUM:0000000']	12
CORUM	CORUM:2582	Chromosomal passenger complex CPC (CDCA8, AURKB, BIRC5)	0.04999056643741212	True	Chromosomal passenger complex CPC (CDCA8, AURKB, BIRC5)	3	23	2	3627	0.08695652173913043	0.6666666666666666	query_1	['CORUM:0000000']	12
GO:CC	GO:0032991	protein-containing complex	0.0017989995759797011	True	"A stable assembly of two or more macromolecules, i.e. proteins, nucleic acids, carbohydrates or lipids, in which at least one component is a protein and the constituent parts function together." [GOC:dos, GOC:mah]	5494	35	23	18856	0.6571428571428571	0.0041863851474335636	query_1	['GO:0005575']	33
TF	TF:M00050	Factor: E2F; motif: TTTSGCGC	0.013559666948096434	True	Factor: E2F; motif: TTTSGCGC	7124	37	27	19940	0.7297297297297297	0.003790005614823133	query_1	['TF:M00000']	33
TF	TF:M00050_0	Factor: E2F; motif: TTTSGCGC; match class: 0	0.013559666948096434	True	Factor: E2F; motif: TTTSGCGC; match class: 0	7124	37	27	19940	0.7297297297297297	0.003790005614823133	query_1	['TF:M00050']	33
CORUM	CORUM:6476	erlin1/2-RNF170 complex	0.04985256241230526	True	erlin1/2-RNF170 complex	3	19	2	3627	0.10526315789473684	0.6666666666666666	query_1	['CORUM:0000000']	33
GO:BP	GO:0042110	T cell activation	3.636546639041997e-14	True	"The change in morphology and behavior of a mature or immature T cell resulting from exposure to a mitogen, cytokine, chemokine, cellular ligand, or an antigen for which it is specific." [GOC:mgi_curators, ISBN:0781735149]	477	18	13	17916	0.7222222222222222	0.027253668763102725	query_1	['GO:0046649']	2
WP	WP:WP4884	Pathogenesis of SARS-CoV-2 Mediated by nsp9/nsp10 Complex	1.4000581412076538e-11	True	Pathogenesis of SARS-CoV-2 Mediated by nsp9/nsp10 Complex	21	11	6	6954	0.5454545454545454	0.2857142857142857	query_1	['WP:000000']	2
GO:BP	GO:0046649	lymphocyte activation	1.4285701850253982e-11	True	"A change in morphology and behavior of a lymphocyte resulting from exposure to a specific antigen, mitogen, cytokine, chemokine, cellular ligand, or soluble factor." [GOC:mgi_curators, ISBN:0781735149]	756	18	13	17916	0.7222222222222222	0.017195767195767195	query_1	['GO:0045321']	2
WP	WP:WP4585	Cancer immunotherapy by PD-1 blockade	2.601302202451071e-11	True	Cancer immunotherapy by PD-1 blockade	23	11	6	6954	0.5454545454545454	0.2608695652173913	query_1	['WP:000000']	2
GO:BP	GO:0030217	T cell differentiation	1.216815175928293e-09	True	"The process in which a precursor cell type acquires characteristics of a more mature T-cell. A T cell is a type of lymphocyte whose definin characteristic is the expression of a T cell receptor complex." [GO_REF:0000022, GOC:jid, GOC:mah]	249	18	9	17916	0.5	0.03614457831325301	query_1	['GO:0030098', 'GO:0042110']	2
GO:BP	GO:0002376	immune system process	4.5945623131091685e-09	True	"Any process involved in the development or functioning of the immune system, an organismal system for calibrated responses to potential internal or invasive threats." [GO_REF:0000022, GOC:add]	3199	18	17	17916	0.9444444444444444	0.0053141606752110035	query_1	['GO:0008150']	2
GO:BP	GO:0002682	regulation of immune system process	8.203213532433013e-09	True	"Any process that modulates the frequency, rate, or extent of an immune system process." [GOC:add]	1618	18	14	17916	0.7777777777777778	0.00865265760197775	query_1	['GO:0002376', 'GO:0050789']	2
GO:BP	GO:0045321	leukocyte activation	1.597804905659767e-08	True	"A change in morphology and behavior of a leukocyte resulting from exposure to a specific antigen, mitogen, cytokine, cellular ligand, or soluble factor." [GOC:add]	1308	18	13	17916	0.7222222222222222	0.009938837920489297	query_1	['GO:0001775', 'GO:0002376']	2
GO:BP	GO:0006955	immune response	2.372857932117604e-08	True	"Any immune system process that functions in the calibrated response of an organism to a potential internal or invasive threat." [GO_REF:0000022, GOC:add]	2228	18	15	17916	0.8333333333333334	0.006732495511669659	query_1	['GO:0002376', 'GO:0050896']	2
GO:BP	GO:0030098	lymphocyte differentiation	3.59737148856536e-08	True	"The process in which a relatively unspecialized precursor cell acquires specialized features of a lymphocyte. A lymphocyte is a leukocyte commonly found in the blood and lymph that has the characteristics of a large nucleus, a neutral staining cytoplasm, and prominent heterochromatin." [CL:0000542, GOC:go_curators]	363	18	9	17916	0.5	0.024793388429752067	query_1	['GO:0002521', 'GO:0046649']	2
GO:BP	GO:0001775	cell activation	6.95452214704709e-08	True	"A change in the morphology or behavior of a cell resulting from exposure to an activating factor such as a cellular or soluble ligand." [GOC:mgi_curators]	1469	18	13	17916	0.7222222222222222	0.008849557522123894	query_1	['GO:0009987']	2
KEGG	KEGG:05340	Primary immunodeficiency	7.759825349304007e-08	True	Primary immunodeficiency	37	12	5	7747	0.4166666666666667	0.13513513513513514	query_1	['KEGG:00000']	2
KEGG	KEGG:04640	Hematopoietic cell lineage	1.350441719346857e-07	True	Hematopoietic cell lineage	95	12	6	7747	0.5	0.06315789473684211	query_1	['KEGG:00000']	2
WP	WP:WP69	T-Cell antigen Receptor (TCR) Signaling Pathway	1.5390786047041423e-07	True	T-Cell antigen Receptor (TCR) Signaling Pathway	90	11	6	6954	0.5454545454545454	0.06666666666666667	query_1	['WP:000000']	2
KEGG	KEGG:04660	T cell receptor signaling pathway	2.2098326780643665e-07	True	T cell receptor signaling pathway	103	12	6	7747	0.5	0.05825242718446602	query_1	['KEGG:00000']	2
GO:BP	GO:0002521	leukocyte differentiation	1.08942800234072e-06	True	"The process in which a relatively unspecialized hemopoietic precursor cell acquires the specialized features of a leukocyte. A leukocyte is an achromatic cell of the myeloid or lymphoid lineages capable of ameboid movement, found in blood or other tissue." [CL:0000738, GOC:add, PMID:16551264]	533	18	9	17916	0.5	0.016885553470919325	query_1	['GO:0030097', 'GO:0030154']	2
REAC	REAC:R-HSA-202430	Translocation of ZAP-70 to Immunological synapse	1.2676893691573686e-06	True	Translocation of ZAP-70 to Immunological synapse	20	12	4	10588	0.3333333333333333	0.2	query_1	['REAC:R-HSA-202403']	2
REAC	REAC:R-HSA-202427	Phosphorylation of CD3 and TCR zeta chains	2.3126975549417415e-06	True	Phosphorylation of CD3 and TCR zeta chains	23	12	4	10588	0.3333333333333333	0.17391304347826086	query_1	['REAC:R-HSA-202403']	2
REAC	REAC:R-HSA-389948	PD-1 signaling	2.773557211777806e-06	True	PD-1 signaling	24	12	4	10588	0.3333333333333333	0.16666666666666666	query_1	['REAC:R-HSA-388841']	2
HP	HP:0005403	Decrease in T cell count	3.791656930463758e-06	True	An abnormally low count of T cells.	41	8	5	4232	0.625	0.12195121951219512	query_1	['HP:0001888']	2
GO:CC	GO:0042105	alpha-beta T cell receptor complex	4.27904308125485e-06	True	"A T cell receptor complex in which the TCR heterodimer comprises alpha and beta chains, associated with the CD3 complex; recognizes a complex consisting of an antigen-derived peptide bound to a class I or class II MHC protein." [GOC:mah, ISBN:0781735149]	7	18	3	18856	0.16666666666666666	0.42857142857142855	query_1	['GO:0042101']	2
REAC	REAC:R-HSA-198933	Immunoregulatory interactions between a Lymphoid and a non-Lymphoid cell	5.445655209526552e-06	True	Immunoregulatory interactions between a Lymphoid and a non-Lymphoid cell	181	12	6	10588	0.5	0.03314917127071823	query_1	['REAC:R-HSA-1280218']	2
GO:CC	GO:0098552	side of membrane	5.927478619055852e-06	True	"A cellular component consisting of one leaflet of a membrane bilayer and any proteins embedded or anchored in it or attached to its surface." [GOC:dos]	605	18	8	18856	0.4444444444444444	0.013223140495867768	query_1	['GO:0016020', 'GO:0110165']	2
CORUM	CORUM:1067	CD8A-LCK complex	6.850174990665708e-06	True	CD8A-LCK complex	2	2	2	3627	1.0	1.0	query_1	['CORUM:0000000']	2
GO:CC	GO:0009897	external side of plasma membrane	9.016806692545147e-06	True	"The leaflet of the plasma membrane that faces away from the cytoplasm and any proteins embedded or anchored in it or attached to its surface." [GOC:dos, GOC:tb]	407	18	7	18856	0.3888888888888889	0.0171990171990172	query_1	['GO:0005886', 'GO:0009986', 'GO:0098552']	2
GO:BP	GO:0002250	adaptive immune response	9.127505304768437e-06	True	"An immune response mediated by cells expressing specific receptors for antigen produced through a somatic diversification process, and allowing for an enhanced secondary response to subsequent exposures to the same antigen (immunological memory)." [GO_REF:0000022, GOC:add, ISBN:0781735149]	679	18	9	17916	0.5	0.013254786450662739	query_1	['GO:0006955']	2
GO:MF	GO:0042608	T cell receptor binding	1.0108564550689575e-05	True	"Interacting selectively and non-covalently with a T cell receptor, the antigen-recognizing receptor on the surface of T cells." [GOC:jl]	8	17	3	18134	0.17647058823529413	0.375	query_1	['GO:0005102', 'GO:0044877']	2
GO:BP	GO:0050776	regulation of immune response	1.3071345641055429e-05	True	"Any process that modulates the frequency, rate or extent of the immune response, the immunological reaction of an organism to an immunogenic stimulus." [GOC:ai]	996	18	10	17916	0.5555555555555556	0.010040160642570281	query_1	['GO:0002682', 'GO:0006955', 'GO:0048583']	2
REAC	REAC:R-HSA-202433	Generation of second messenger molecules	1.3576051702399213e-05	True	Generation of second messenger molecules	35	12	4	10588	0.3333333333333333	0.11428571428571428	query_1	['REAC:R-HSA-202403']	2
GO:CC	GO:0042101	T cell receptor complex	1.5223321617107757e-05	True	"A protein complex that contains a disulfide-linked heterodimer of T cell receptor (TCR) chains, which are members of the immunoglobulin superfamily, and mediates antigen recognition, ultimately resulting in T cell activation. The TCR heterodimer is associated with the CD3 complex, which consists of the nonpolymorphic polypeptides gamma, delta, epsilon, zeta, and, in some cases, eta (an RNA splic…	124	18	5	18856	0.2777777777777778	0.04032258064516129	query_1	['GO:0098802']	2
GO:BP	GO:0002684	positive regulation of immune system process	3.161373921676842e-05	True	"Any process that activates or increases the frequency, rate, or extent of an immune system process." [GOC:add]	1092	18	10	17916	0.5555555555555556	0.009157509157509158	query_1	['GO:0002376', 'GO:0002682', 'GO:0048518']	2
GO:BP	GO:0050863	regulation of T cell activation	3.268188011351894e-05	True	"Any process that modulates the frequency, rate or extent of T cell activation." [GOC:ai]	334	18	7	17916	0.3888888888888889	0.020958083832335328	query_1	['GO:0042110', 'GO:0051249']	2
GO:BP	GO:0050852	T cell receptor signaling pathway	4.821618994682245e-05	True	"A series of molecular signals initiated by the cross-linking of an antigen receptor on a T cell." [GOC:add]	199	18	6	17916	0.3333333333333333	0.03015075376884422	query_1	['GO:0050851']	2
GO:BP	GO:0043368	positive T cell selection	6.86150809805007e-05	True	"The process of sparing immature T cells which react with self-MHC protein complexes with low affinity levels from apoptotic death." [ISBN:0781735149, PMID:12414722]	36	18	4	17916	0.2222222222222222	0.1111111111111111	query_1	['GO:0045058']	2
GO:BP	GO:0030097	hemopoiesis	0.0001296185953112945	True	"The process whose specific outcome is the progression of the myeloid and lymphoid derived organ/tissue systems of the blood and other parts of the body over time, from formation to the mature structure. The site of hemopoiesis is variable during development, but occurs primarily in bone marrow or kidney in many adult vertebrates." [GOC:dgh, ISBN:0198506732]	922	18	9	17916	0.5	0.009761388286334056	query_1	['GO:0048534']	2
GO:CC	GO:0009986	cell surface	0.00014057161046462913	True	"The external part of the cell wall and/or plasma membrane." [GOC:jl, GOC:mtg_sensu, GOC:sm]	914	18	8	18856	0.4444444444444444	0.0087527352297593	query_1	['GO:0110165']	2
GO:BP	GO:0048534	hematopoietic or lymphoid organ development	0.00018670806442185056	True	"The process whose specific outcome is the progression of any organ involved in hematopoiesis (also known as hemopoiesis) or lymphoid cell activation over time, from its formation to the mature structure. Such development includes differentiation of resident cell types (stromal cells) and of migratory cell types dependent on the unique microenvironment afforded by the organ for their proper diffe…	962	18	9	17916	0.5	0.009355509355509356	query_1	['GO:0002520', 'GO:0048513']	2
REAC	REAC:R-HSA-388841	Costimulation by the CD28 family	0.00019491606251576362	True	Costimulation by the CD28 family	67	12	4	10588	0.3333333333333333	0.05970149253731343	query_1	['REAC:R-HSA-1280218']	2
GO:BP	GO:0045058	T cell selection	0.00024480209534787355	True	"The process in which T cells that express T cell receptors that are restricted by self MHC protein complexes and tolerant to self antigens are selected for further maturation." [ISBN:0781735149, PMID:12414722]	49	18	4	17916	0.2222222222222222	0.08163265306122448	query_1	['GO:0002376', 'GO:0030217']	2
GO:BP	GO:0002520	immune system development	0.00029811921976147454	True	"The process whose specific outcome is the progression of an organismal system whose objective is to provide calibrated responses by an organism to a potential internal or invasive threat, over time, from its formation to the mature structure. A system is a regularly interacting or interdependent group of organs or tissues that work together to carry out a given biological process." [GOC:add, GOC…	1016	18	9	17916	0.5	0.008858267716535433	query_1	['GO:0002376', 'GO:0048731']	2
HP	HP:0032169	Severe infection	0.0003861054027485212	True	A type of infection that is regarded as a sign of a pathological susceptibility to infection because of unusual severity or intensity of the infection.	9	8	3	4232	0.375	0.3333333333333333	query_1	['HP:0032101']	2
KEGG	KEGG:05235	PD-L1 expression and PD-1 checkpoint pathway in cancer	0.0004016405482725001	True	PD-L1 expression and PD-1 checkpoint pathway in cancer	89	12	4	7747	0.3333333333333333	0.0449438202247191	query_1	['KEGG:00000']	2
KEGG	KEGG:04658	Th1 and Th2 cell differentiation	0.0004016405482725001	True	Th1 and Th2 cell differentiation	89	12	4	7747	0.3333333333333333	0.0449438202247191	query_1	['KEGG:00000']	2
HP	HP:0001888	Lymphopenia	0.0004480602443179906	True	A reduced number of lymphocytes in the blood.	104	8	5	4232	0.625	0.04807692307692308	query_1	['HP:0001882', 'HP:0040088']	2
GO:BP	GO:0045059	positive thymic T cell selection	0.0005130265567817845	True	"The process of sparing immature T cells in the thymus which react with self-MHC protein complexes with low affinity levels from apoptotic death." [ISBN:0781735149, PMID:12414722]	14	18	3	17916	0.16666666666666666	0.21428571428571427	query_1	['GO:0043368', 'GO:0045061']	2
GO:BP	GO:0051249	regulation of lymphocyte activation	0.0006272544659058025	True	"Any process that modulates the frequency, rate or extent of lymphocyte activation." [GOC:ai]	515	18	7	17916	0.3888888888888889	0.013592233009708738	query_1	['GO:0002694', 'GO:0046649']	2
KEGG	KEGG:05142	Chagas disease (American trypanosomiasis)	0.0006649544733359886	True	Chagas disease (American trypanosomiasis)	101	12	4	7747	0.3333333333333333	0.039603960396039604	query_1	['KEGG:00000']	2
KEGG	KEGG:04659	Th17 cell differentiation	0.0007469926220475655	True	Th17 cell differentiation	104	12	4	7747	0.3333333333333333	0.038461538461538464	query_1	['KEGG:00000']	2
GO:BP	GO:0050851	antigen receptor-mediated signaling pathway	0.0007710963606270065	True	"A series of molecular signals initiated by the cross-linking of an antigen receptor on a B or T cell." [GOC:add]	318	18	6	17916	0.3333333333333333	0.018867924528301886	query_1	['GO:0002429']	2
HP	HP:0040088	Abnormal lymphocyte count	0.0007758133546592403	True	Any abnormality in the total number of lymphocytes in the blood.	116	8	5	4232	0.625	0.04310344827586207	query_1	['HP:0004332', 'HP:0011893']	2
REAC	REAC:R-HSA-202424	Downstream TCR signaling	0.0009014689894181804	True	Downstream TCR signaling	98	12	4	10588	0.3333333333333333	0.04081632653061224	query_1	['REAC:R-HSA-202403']	2
WP	WP:WP2583	T-Cell Receptor and Co-stimulatory Signaling	0.0009295711563606944	True	T-Cell Receptor and Co-stimulatory Signaling	29	11	3	6954	0.2727272727272727	0.10344827586206896	query_1	['WP:000000']	2
GO:CC	GO:0005887	integral component of plasma membrane	0.0009891884272194154	True	"The component of the plasma membrane consisting of the gene products and protein complexes having at least some part of their peptide sequence embedded in the hydrophobic region of the membrane." [GOC:dos, GOC:go_curators]	1619	18	9	18856	0.5	0.005558987029030266	query_1	['GO:0016021', 'GO:0031226']	2
GO:CC	GO:0098802	plasma membrane signaling receptor complex	0.001048657041714575	True	"Any protein complex that is part of the plasma membrane and which functions as a signaling receptor." [GOC:dos]	292	18	5	18856	0.2777777777777778	0.017123287671232876	query_1	['GO:0043235', 'GO:0098797']	2
GO:CC	GO:0001772	immunological synapse	0.0011843512602292203	True	"An area of close contact between a lymphocyte (T-, B-, or natural killer cell) and a target cell formed through the clustering of particular signaling and adhesion molecules and their associated membrane rafts on both the lymphocyte and the target cell and facilitating activation of the lymphocyte, transfer of membrane from the target cell to the lymphocyte, and in some situations killing of the…	40	18	3	18856	0.16666666666666666	0.075	query_1	['GO:0005886', 'GO:0110165']	2
REAC	REAC:R-HSA-168256	Immune System	0.0014143467535039254	True	Immune System	2146	12	10	10588	0.8333333333333334	0.004659832246039142	query_1	['REAC:0000000']	2
HP	HP:0004332	Abnormal lymphocyte morphology	0.0014265199572727244	True	An abnormality of lymphocytes.	131	8	5	4232	0.625	0.03816793893129771	query_1	['HP:0001881']	2
GO:CC	GO:0031226	intrinsic component of plasma membrane	0.0014516063870736963	True	"The component of the plasma membrane consisting of the gene products and protein complexes having either part of their peptide sequence embedded in the hydrophobic region of the membrane or some other covalently attached group such as a GPI anchor that is similarly embedded in the membrane." [GOC:dos, GOC:mah]	1696	18	9	18856	0.5	0.005306603773584905	query_1	['GO:0005886', 'GO:0031224']	2
GO:BP	GO:0002694	regulation of leukocyte activation	0.0018545581375257415	True	"Any process that modulates the frequency, rate, or extent of leukocyte activation." [GOC:add]	605	18	7	17916	0.3888888888888889	0.011570247933884297	query_1	['GO:0002682', 'GO:0045321', 'GO:0050865']	2
REAC	REAC:R-HSA-202403	TCR signaling	0.0020227523038423645	True	TCR signaling	120	12	4	10588	0.3333333333333333	0.03333333333333333	query_1	['REAC:R-HSA-1280218']	2
REAC	REAC:R-HSA-1280218	Adaptive Immune System	0.0021459234156856032	True	Adaptive Immune System	799	12	7	10588	0.5833333333333334	0.008760951188986232	query_1	['REAC:R-HSA-168256']	2
GO:BP	GO:0045061	thymic T cell selection	0.002159615296463678	True	"The process of T cell selection that occurs in the thymus." [ISBN:0781735149, PMID:12414722]	22	18	3	17916	0.16666666666666666	0.13636363636363635	query_1	['GO:0033077', 'GO:0045058']	2
GO:BP	GO:2000106	regulation of leukocyte apoptotic process	0.0021810167783890846	True	"Any process that modulates the frequency, rate or extent of leukocyte apoptotic process." [GOC:BHF, GOC:mtg_apoptosis]	84	18	4	17916	0.2222222222222222	0.047619047619047616	query_1	['GO:0042981', 'GO:0071887']	2
GO:BP	GO:0050870	positive regulation of T cell activation	0.0028530063585572377	True	"Any process that activates or increases the frequency, rate or extent of T cell activation." [GOC:ai]	213	18	5	17916	0.2777777777777778	0.023474178403755867	query_1	['GO:0042110', 'GO:0050863', 'GO:0051251', 'GO:1903039']	2
GO:MF	GO:0015026	coreceptor activity	0.002861577414565949	True	"Combining with an extracellular or intracellular messenger, and in cooperation with a nearby primary receptor, initiating a change in cell activity." [GOC:go_curators]	47	17	3	18134	0.17647058823529413	0.06382978723404255	query_1	['GO:0038023']	2
GO:BP	GO:0050865	regulation of cell activation	0.0029659030411301646	True	"Any process that modulates the frequency, rate or extent of cell activation, the change in the morphology or behavior of a cell resulting from exposure to an activating factor such as a cellular or soluble ligand." [GOC:ai]	649	18	7	17916	0.3888888888888889	0.01078582434514638	query_1	['GO:0001775', 'GO:0050794']	2
GO:BP	GO:0002696	positive regulation of leukocyte activation	0.0029834524476779487	True	"Any process that activates or increases the frequency, rate, or extent of leukocyte activation." [GOC:add]	401	18	6	17916	0.3333333333333333	0.014962593516209476	query_1	['GO:0002684', 'GO:0002694', 'GO:0045321', 'GO:0050867']	2
GO:BP	GO:0050867	positive regulation of cell activation	0.0036915269605475765	True	"Any process that activates or increases the frequency, rate or extent of activation." [GOC:ai]	416	18	6	17916	0.3333333333333333	0.014423076923076924	query_1	['GO:0001775', 'GO:0048522', 'GO:0050865']	2
GO:BP	GO:1903039	positive regulation of leukocyte cell-cell adhesion	0.004526727451142052	True	"Any process that activates or increases the frequency, rate or extent of leukocyte cell-cell adhesion." [GO_REF:0000058, GOC:BHF, GOC:rl, GOC:TermGenie, PMID:21106532]	234	18	5	17916	0.2777777777777778	0.021367521367521368	query_1	['GO:0007159', 'GO:0022409', 'GO:1903037']	2
GO:BP	GO:0071887	leukocyte apoptotic process	0.005538363642764435	True	"Any apoptotic process in a leukocyte, an achromatic cell of the myeloid or lymphoid lineages capable of ameboid movement, found in blood or other tissue." [CL:0000738, GOC:BHF, GOC:mah, GOC:mtg_apoptosis]	106	18	4	17916	0.2222222222222222	0.03773584905660377	query_1	['GO:0006915']	2
GO:MF	GO:0038023	signaling receptor activity	0.00581103760088961	True	"Receiving a signal and transmitting it in the cell to initiate a change in cell activity. A signal is a physical entity or change in state that is used to transfer information in order to trigger a response." [GOC:bf, GOC:signaling]	1462	17	8	18134	0.47058823529411764	0.005471956224350205	query_1	['GO:0060089']	2
GO:MF	GO:0060089	molecular transducer activity	0.00581103760088961	True	"A compound molecular function in which an effector function is controlled by one or more regulatory components." [GOC:dos, GOC:pdt]	1462	17	8	18134	0.47058823529411764	0.005471956224350205	query_1	['GO:0003674']	2
HP	HP:0001882	Leukopenia	0.006374194260591082	True	An abnormal decreased number of leukocytes in the blood.	177	8	5	4232	0.625	0.02824858757062147	query_1	['HP:0011893']	2
GO:BP	GO:0002757	immune response-activating signal transduction	0.007470640137182393	True	"The cascade of processes by which a signal interacts with a receptor, causing a change in the level or activity of a second messenger or other downstream target, and ultimately leading to activation or perpetuation of an immune response." [GOC:add]	470	18	6	17916	0.3333333333333333	0.01276595744680851	query_1	['GO:0002253', 'GO:0002764']	2
GO:BP	GO:0002429	immune response-activating cell surface receptor signaling pathway	0.007470640137182393	True	"A series of molecular signals initiated by the binding of an extracellular ligand to a receptor on the surface of a cell capable of activating or perpetuating an immune response." [GO_REF:0000022, GOC:add, ISBN:0781735149]	470	18	6	17916	0.3333333333333333	0.01276595744680851	query_1	['GO:0002757', 'GO:0002768']	2
GO:BP	GO:0032609	interferon-gamma production	0.007664166082567812	True	"The appearance of interferon-gamma due to biosynthesis or secretion following a cellular stimulus, resulting in an increase in its intracellular or extracellular levels. Interferon-gamma is also known as type II interferon." [GOC:add, GOC:mah]	115	18	4	17916	0.2222222222222222	0.034782608695652174	query_1	['GO:0001816']	2
TF	TF:M10535_1	Factor: znf136; motif: CAAGAATWCTATAYCCAG; match class: 1	0.007789940349873598	True	Factor: znf136; motif: CAAGAATWCTATAYCCAG; match class: 1	2656	18	11	19940	0.6111111111111112	0.004141566265060241	query_1	['TF:M10535_0']	2
GO:BP	GO:0050778	positive regulation of immune response	0.007822434412528048	True	"Any process that activates or increases the frequency, rate or extent of the immune response, the immunological reaction of an organism to an immunogenic stimulus." [GOC:ai]	751	18	7	17916	0.3888888888888889	0.009320905459387484	query_1	['GO:0002684', 'GO:0006955', 'GO:0048584', 'GO:0050776']	2
WP	WP:WP3863	T-Cell antigen Receptor (TCR) pathway during Staphylococcus aureus infection	0.00935038841231115	True	T-Cell antigen Receptor (TCR) pathway during Staphylococcus aureus infection	62	11	3	6954	0.2727272727272727	0.04838709677419355	query_1	['WP:000000']	2
HP	HP:0003460	Decreased circulating total IgA	0.009764240990548094	True	Undetectable serum immunoglobulin A level at a value < 5 mg/dL (0.05 g/L).	3	8	2	4232	0.25	0.6666666666666666	query_1	['HP:0002720']	2
HP	HP:0025540	Abnormal T cell subset distribution	0.010422675259462213	True	Any abnormality in the proportion T cells subsets relative to the total number of T cells.	25	8	3	4232	0.375	0.12	query_1	['HP:0011839']	2
GO:BP	GO:0022409	positive regulation of cell-cell adhesion	0.010501526137418322	True	"Any process that activates or increases the rate or extent of cell adhesion to another cell." [GOC:isa_complete]	278	18	5	17916	0.2777777777777778	0.017985611510791366	query_1	['GO:0022407', 'GO:0045785', 'GO:0098609']	2
GO:BP	GO:0002768	immune response-regulating cell surface receptor signaling pathway	0.011033560175774712	True	"A series of molecular signals initiated by the binding of an extracellular ligand to a receptor on the surface of the target cell capable of activating, perpetuating, or inhibiting an immune response." [GOC:add, ISBN:0781735149, PMID:15771571]	503	18	6	17916	0.3333333333333333	0.011928429423459244	query_1	['GO:0002764', 'GO:0007166']	2
GO:BP	GO:0007166	cell surface receptor signaling pathway	0.011294610017685737	True	"A series of molecular signals initiated by activation of a receptor on the surface of a cell. The pathway begins with binding of an extracellular ligand to a cell surface receptor, or for receptors that signal in the absence of a ligand, by ligand-withdrawal or the activity of a constitutively active receptor. The pathway ends with regulation of a downstream cellular process, e.g. transcription.…	3209	18	12	17916	0.6666666666666666	0.00373948270489249	query_1	['GO:0007165']	2
GO:BP	GO:0002764	immune response-regulating signaling pathway	0.011416315586735884	True	"The cascade of processes by which a signal interacts with a receptor, causing a change in the level or activity of a second messenger or other downstream target, and ultimately leading to the activation, perpetuation, or inhibition of an immune response." [GOC:add, ISBN:0781735149, PMID:15771571]	506	18	6	17916	0.3333333333333333	0.011857707509881422	query_1	['GO:0007165', 'GO:0050776']	2
KEGG	KEGG:05170	Human immunodeficiency virus 1 infection	0.011706666411370638	True	Human immunodeficiency virus 1 infection	210	12	4	7747	0.3333333333333333	0.01904761904761905	query_1	['KEGG:00000']	2
KEGG	KEGG:05166	Human T-cell leukemia virus 1 infection	0.013047643859482662	True	Human T-cell leukemia virus 1 infection	216	12	4	7747	0.3333333333333333	0.018518518518518517	query_1	['KEGG:00000']	2
GO:CC	GO:0043235	receptor complex	0.014275130230966162	True	"Any protein complex that undergoes combination with a hormone, neurotransmitter, drug or intracellular messenger to initiate a change in cell function." [GOC:go_curators]	503	18	5	18856	0.2777777777777778	0.009940357852882704	query_1	['GO:0032991']	2
HP	HP:0011839	Abnormal T cell count	0.016499626079203463	True	A deviation from the normal count of T cells.	29	8	3	4232	0.375	0.10344827586206896	query_1	['HP:0002843', 'HP:0040088']	2
GO:BP	GO:0002253	activation of immune response	0.01976834171253774	True	"Any process that initiates an immune response." [GO_REF:0000022, GOC:add, ISBN:0781735149]	557	18	6	17916	0.3333333333333333	0.010771992818671455	query_1	['GO:0002376', 'GO:0050778']	2
HP	HP:0002843	Abnormal T cell morphology	0.020261054675599726	True	An abnormality of T cells.	31	8	3	4232	0.375	0.0967741935483871	query_1	['HP:0004332']	2
GO:BP	GO:2000107	negative regulation of leukocyte apoptotic process	0.020969052937582833	True	"Any process that stops, prevents, or reduces the frequency, rate or extent of leukocyte apoptotic process." [GOC:BHF, GOC:mtg_apoptosis]	46	18	3	17916	0.16666666666666666	0.06521739130434782	query_1	['GO:0043066', 'GO:0071887', 'GO:2000106']	2
GO:BP	GO:0033634	positive regulation of cell-cell adhesion mediated by integrin	0.023777650031184615	True	"Any process that activates or increases the frequency, rate, or extent of cell-cell adhesion mediated by integrin." [GOC:add]	6	18	2	17916	0.1111111111111111	0.3333333333333333	query_1	['GO:0022409', 'GO:0033630', 'GO:0033631', 'GO:0033632']	2
GO:BP	GO:2000110	negative regulation of macrophage apoptotic process	0.023777650031184615	True	"Any process that stops, prevents, or reduces the frequency, rate or extent of macrophage apoptotic process." [GOC:BHF, GOC:mtg_apoptosis]	6	18	2	17916	0.1111111111111111	0.3333333333333333	query_1	['GO:0033033', 'GO:0071888', 'GO:2000107', 'GO:2000109']	2
HP	HP:0032101	Unusual infection	0.024043067212246343	True	A type of infection that is regarded as a sign of a pathological susceptibility to infection. There are five general subtypes. (i) Opportunistic infection, meaning infection by a pathogen that is not normally able to cause infection in a healthy host (e.g., pneumonia by Pneumocystis jirovecii or CMV); (ii) Unusual location (focus) of an infection (e.g., an aspergillus brain abscess); (iii) a prot…	702	8	7	4232	0.875	0.009971509971509971	query_1	['HP:0010978']	2
GO:BP	GO:1903037	regulation of leukocyte cell-cell adhesion	0.024115571393822952	True	"Any process that modulates the frequency, rate or extent of leukocyte cell-cell adhesion." [GO_REF:0000058, GOC:BHF, GOC:rl, GOC:TermGenie, PMID:21106532]	330	18	5	17916	0.2777777777777778	0.015151515151515152	query_1	['GO:0007159', 'GO:0022407']	2
GO:MF	GO:0042802	identical protein binding	0.024799169974433946	True	"Interacting selectively and non-covalently with an identical protein or proteins." [GOC:jl]	1786	17	8	18134	0.47058823529411764	0.004479283314669653	query_1	['GO:0005515']	2
HP	HP:0031123	Recurrent gastroenteritis	0.032485938138023446	True	Increased susceptibility to gastroenteritis, an infectious inflammationof the stomach and small intestines manifested by signs and symptoms such as diarheas and abdominal pain, as manifested by recurrent episodes of gastroenteritis.	5	8	2	4232	0.25	0.4	query_1	['HP:0004798']	2
GO:BP	GO:0070228	regulation of lymphocyte apoptotic process	0.034091476319055285	True	"Any process that modulates the occurrence or rate of lymphocyte death by apoptotic process." [GOC:add, GOC:mtg_apoptosis, ISBN:0781765196]	54	18	3	17916	0.16666666666666666	0.05555555555555555	query_1	['GO:0070227', 'GO:2000106']	2
GO:BP	GO:0051251	positive regulation of lymphocyte activation	0.034290095190692524	True	"Any process that activates or increases the frequency, rate or extent of lymphocyte activation." [GOC:ai]	355	18	5	17916	0.2777777777777778	0.014084507042253521	query_1	['GO:0002696', 'GO:0046649', 'GO:0051249']	2
GO:BP	GO:0007159	leukocyte cell-cell adhesion	0.03918983993965906	True	"The attachment of a leukocyte to another cell via adhesion molecules." [GOC:go_curators]	365	18	5	17916	0.2777777777777778	0.0136986301369863	query_1	['GO:0098609']	2
GO:CC	GO:0005886	plasma membrane	0.04096877375417526	True	"The membrane surrounding a cell that separates the cell from its external environment. It consists of a phospholipid bilayer and associated proteins." [ISBN:0716731363]	5611	18	13	18856	0.7222222222222222	0.0023168775619319196	query_1	['GO:0016020', 'GO:0071944']	2
GO:MF	GO:0042288	MHC class I protein binding	0.041167636177498565	True	"Interacting selectively and non-covalently with major histocompatibility complex class I molecules; a set of molecules displayed on cell surfaces that are responsible for lymphocyte recognition and antigen presentation." [GOC:jl]	20	17	2	18134	0.11764705882352941	0.1	query_1	['GO:0042287']	2
HP	HP:0001881	Abnormal leukocyte morphology	0.04586565701257122	True	An abnormality of leukocytes.	474	8	6	4232	0.75	0.012658227848101266	query_1	['HP:0001871', 'HP:0010987']	2
HP	HP:0010987	Abnormal cellular immune system morphology	0.04586565701257122	True	An abnormality of the morphology or counts of the cells that make up the immune system.	474	8	6	4232	0.75	0.012658227848101266	query_1	['HP:0032251']	2
HP	HP:0010978	Abnormality of immune system physiology	0.04636663630208053	True	A functional abnormality of the immune system.	1212	8	8	4232	1.0	0.006600660066006601	query_1	['HP:0002715']	2
KEGG	KEGG:05135	Yersinia infection	0.04754465903276995	True	Yersinia infection	129	12	3	7747	0.25	0.023255813953488372	query_1	['KEGG:00000']	2
HP	HP:0005415	Decreased proportion of CD8-positive T cells	0.04868281972109431	True	A decreased proportion of circulating CD8-positive, alpha-beta T cells relative to total number of T cells.	6	8	2	4232	0.25	0.3333333333333333	query_1	['HP:0005403', 'HP:0031393']	2
CORUM	CORUM:2559	p56(LCK)-CAML complex	0.0496706188573314	True	p56(LCK)-CAML complex	2	2	1	3627	0.5	0.5	query_1	['CORUM:0000000']	2
GO:BP	GO:0042113	B cell activation	0.00013619512152612383	True	"The change in morphology and behavior of a mature or immature B cell resulting from exposure to a mitogen, cytokine, chemokine, cellular ligand, or an antigen for which it is specific." [GOC:mgi_curators, ISBN:0781735149]	323	14	6	17916	0.42857142857142855	0.018575851393188854	query_1	['GO:0046649']	7
GO:CC	GO:0009986	cell surface	0.00042936646172492396	True	"The external part of the cell wall and/or plasma membrane." [GOC:jl, GOC:mtg_sensu, GOC:sm]	914	15	7	18856	0.4666666666666667	0.007658643326039387	query_1	['GO:0110165']	7
GO:BP	GO:0042100	B cell proliferation	0.0012113331149901409	True	"The expansion of a B cell population by cell division. Follows B cell activation." [GOC:jl]	97	14	4	17916	0.2857142857142857	0.041237113402061855	query_1	['GO:0042113', 'GO:0046651']	7
HP	HP:0002837	Recurrent bronchitis	0.0019486451822722098	True	An increased susceptibility to bronchitis as manifested by a history of recurrent bronchitis.	28	5	3	4232	0.6	0.10714285714285714	query_1	['HP:0002788', 'HP:0012387', 'HP:0025426']	7
GO:BP	GO:0050853	B cell receptor signaling pathway	0.004415402013011758	True	"A series of molecular signals initiated by the cross-linking of an antigen receptor on a B cell." [GOC:add]	134	14	4	17916	0.2857142857142857	0.029850746268656716	query_1	['GO:0050851']	7
GO:BP	GO:0006959	humoral immune response	0.009181921515459993	True	"An immune response mediated through a body fluid." [GOC:hb, ISBN:0198506732]	365	14	5	17916	0.35714285714285715	0.0136986301369863	query_1	['GO:0006955']	7
GO:CC	GO:0098552	side of membrane	0.01175413812661015	True	"A cellular component consisting of one leaflet of a membrane bilayer and any proteins embedded or anchored in it or attached to its surface." [GOC:dos]	605	15	5	18856	0.3333333333333333	0.008264462809917356	query_1	['GO:0016020', 'GO:0110165']	7
HP	HP:0010701	Abnormal immunoglobulin level	0.017327770655009914	True	An abnormal deviation from normal levels of immunoglobulins in blood.	199	5	4	4232	0.8	0.020100502512562814	query_1	['HP:0005368', 'HP:0005372']	7
HP	HP:0005372	Abnormality of B cell physiology	0.018033323227212957	True	An abnormality of the physiological functioning of B cells.	201	5	4	4232	0.8	0.01990049751243781	query_1	['HP:0031409']	7
GO:BP	GO:0046649	lymphocyte activation	0.01941417172117983	True	"A change in morphology and behavior of a lymphocyte resulting from exposure to a specific antigen, mitogen, cytokine, chemokine, cellular ligand, or soluble factor." [GOC:mgi_curators, ISBN:0781735149]	756	14	6	17916	0.42857142857142855	0.007936507936507936	query_1	['GO:0045321']	7
GO:MF	GO:0019865	immunoglobulin binding	0.02135184782513674	True	"Interacting selectively and non-covalently with an immunoglobulin." [GOC:ma]	23	12	2	18134	0.16666666666666666	0.08695652173913043	query_1	['GO:0044877']	7
KEGG	KEGG:05340	Primary immunodeficiency	0.02207501298100903	True	Primary immunodeficiency	37	7	2	7747	0.2857142857142857	0.05405405405405406	query_1	['KEGG:00000']	7
GO:BP	GO:0002376	immune system process	0.02517280782708795	True	"Any process involved in the development or functioning of the immune system, an organismal system for calibrated responses to potential internal or invasive threats." [GO_REF:0000022, GOC:add]	3199	14	10	17916	0.7142857142857143	0.0031259768677711786	query_1	['GO:0008150']	7
HP	HP:0031409	Abnormal lymphocyte physiology	0.02827264340349548	True	Any anomaly of lymphocyte function.	225	5	4	4232	0.8	0.017777777777777778	query_1	['HP:0010978', 'HP:0011017']	7
TF	TF:M04003	Factor: LEF-1; motif: AAAGATCAAAGGRWW	0.028354172983818253	True	Factor: LEF-1; motif: AAAGATCAAAGGRWW	1735	15	8	19940	0.5333333333333333	0.004610951008645533	query_1	['TF:M00000']	7
TF	TF:M04003_0	Factor: LEF-1; motif: AAAGATCAAAGGRWW; match class: 0	0.028354172983818253	True	Factor: LEF-1; motif: AAAGATCAAAGGRWW; match class: 0	1735	15	8	19940	0.5333333333333333	0.004610951008645533	query_1	['TF:M04003']	7
HP	HP:0005368	Abnormality of humoral immunity	0.029803848243183634	True	An abnormality of the humoral immune system, which comprises antibodies produced by B cells as well as the complement system.	228	5	4	4232	0.8	0.017543859649122806	query_1	['HP:0010978']	7
GO:BP	GO:0045321	leukocyte activation	0.03693636516566335	True	"A change in morphology and behavior of a leukocyte resulting from exposure to a specific antigen, mitogen, cytokine, cellular ligand, or soluble factor." [GOC:add]	1308	14	7	17916	0.5	0.005351681957186544	query_1	['GO:0001775', 'GO:0002376']	7
GO:CC	GO:0009897	external side of plasma membrane	0.03696008503641377	True	"The leaflet of the plasma membrane that faces away from the cytoplasm and any proteins embedded or anchored in it or attached to its surface." [GOC:dos, GOC:tb]	407	15	4	18856	0.26666666666666666	0.009828009828009828	query_1	['GO:0005886', 'GO:0009986', 'GO:0098552']	7
HP	HP:0012387	Bronchitis	0.037929871155105904	True	Inflammation of the large airways in the lung including any part of the bronchi from the primary bronchi to the tertiary bronchi.	74	5	3	4232	0.6	0.04054054054054054	query_1	['HP:0011947']	7
GO:CC	GO:0019814	immunoglobulin complex	0.042368927405957546	True	"A protein complex that in its canonical form is composed of two identical immunoglobulin heavy chains and two identical immunoglobulin light chains, held together by disulfide bonds and sometimes complexed with additional proteins. An immunoglobulin complex may be embedded in the plasma membrane or present in the extracellular space, in mucosal areas or other tissues, or circulating in the blood…	165	15	3	18856	0.2	0.01818181818181818	query_1	['GO:0032991']	7
HPA	HPA:008010_13	cerebral cortex; endothelial cells[Supported,High]	0.021360921363358876	True	cerebral cortex; endothelial cells[Supported,High]	126	8	3	9494	0.375	0.023809523809523808	query_1	['HPA:008010_03', 'HPA:008010_12']	118
HPA	HPA:013020_13	endometrium 1; glandular cells[Supported,High]	0.022121492037530666	True	endometrium 1; glandular cells[Supported,High]	360	8	4	9494	0.5	0.011111111111111112	query_1	['HPA:013020_03', 'HPA:013020_12']	118
REAC	REAC:R-HSA-69205	G1/S-Specific Transcription	5.510930652935143e-09	True	G1/S-Specific Transcription	28	10	5	10588	0.5	0.17857142857142858	query_1	['REAC:R-HSA-69206']	9
REAC	REAC:R-HSA-1640170	Cell Cycle	2.178004931519318e-08	True	Cell Cycle	633	10	9	10588	0.9	0.014218009478672985	query_1	['REAC:0000000']	9
GO:BP	GO:0006260	DNA replication	8.954717176048456e-08	True	"The cellular metabolic process in which a cell duplicates one or more molecules of DNA. DNA replication begins when specific sequences, known as origins of replication, are recognized and bound by initiation proteins, and ends when the original DNA molecule has been completely duplicated and the copies topologically separated. The unit of replication usually corresponds to the genome of the cell…	279	11	7	17916	0.6363636363636364	0.025089605734767026	query_1	['GO:0034645']	9
REAC	REAC:R-HSA-69306	DNA Replication	1.3285840563207697e-07	True	DNA Replication	127	10	6	10588	0.6	0.047244094488188976	query_1	['REAC:0000000']	9
REAC	REAC:R-HSA-69206	G1/S Transition	1.6041260984524143e-07	True	G1/S Transition	131	10	6	10588	0.6	0.04580152671755725	query_1	['REAC:R-HSA-453279']	9
GO:BP	GO:0006261	DNA-dependent DNA replication	2.449482324150801e-07	True	"A DNA replication process that uses parental DNA as a template for the DNA-dependent DNA polymerases that synthesize the new strands." [GOC:mah, ISBN:0198506732]	156	11	6	17916	0.5454545454545454	0.038461538461538464	query_1	['GO:0006260']	9
REAC	REAC:R-HSA-453279	Mitotic G1 phase and G1/S transition	3.3622613935957217e-07	True	Mitotic G1 phase and G1/S transition	148	10	6	10588	0.6	0.04054054054054054	query_1	['REAC:R-HSA-69278']	9
REAC	REAC:R-HSA-69278	Cell Cycle, Mitotic	3.721886634238169e-07	True	Cell Cycle, Mitotic	528	10	8	10588	0.8	0.015151515151515152	query_1	['REAC:R-HSA-1640170']	9
REAC	REAC:R-HSA-69242	S Phase	5.595089444892489e-07	True	S Phase	161	10	6	10588	0.6	0.037267080745341616	query_1	['REAC:R-HSA-69278']	9
REAC	REAC:R-HSA-69002	DNA Replication Pre-Initiation	1.7983355841548238e-06	True	DNA Replication Pre-Initiation	85	10	5	10588	0.5	0.058823529411764705	query_1	['REAC:R-HSA-69306']	9
GO:BP	GO:0000083	regulation of transcription involved in G1/S transition of mitotic cell cycle	2.1703881273481913e-06	True	"Any process that regulates transcription such that the target genes are involved in the transition between G1 and S phase of the mitotic cell cycle." [GOC:mtg_cell_cycle]	28	11	4	17916	0.36363636363636365	0.14285714285714285	query_1	['GO:0000082', 'GO:0006355', 'GO:1903047']	9
WP	WP:WP466	DNA Replication	3.304047432192106e-06	True	DNA Replication	42	7	4	6954	0.5714285714285714	0.09523809523809523	query_1	['WP:000000']	9
REAC	REAC:R-HSA-68962	Activation of the pre-replicative complex	4.0309983172116165e-06	True	Activation of the pre-replicative complex	33	10	4	10588	0.4	0.12121212121212122	query_1	['REAC:R-HSA-69002', 'REAC:R-HSA-69206']	9
GO:BP	GO:0065004	protein-DNA complex assembly	4.628903341536819e-06	True	"The aggregation, arrangement and bonding together of proteins and DNA molecules to form a protein-DNA complex." [GOC:jl]	254	11	6	17916	0.5454545454545454	0.023622047244094488	query_1	['GO:0034622', 'GO:0071824']	9
MIRNA	MIRNA:hsa-miR-193b-3p	hsa-miR-193b-3p	5.8975094737126755e-06	True	hsa-miR-193b-3p	844	11	8	14714	0.7272727272727273	0.009478672985781991	query_1	['MIRNA:000000']	9
REAC	REAC:R-HSA-69239	Synthesis of DNA	9.878981085177414e-06	True	Synthesis of DNA	119	10	5	10588	0.5	0.04201680672268908	query_1	['REAC:R-HSA-69242', 'REAC:R-HSA-69306']	9
GO:BP	GO:0071824	protein-DNA complex subunit organization	1.2049911431816187e-05	True	"Any process in which macromolecules aggregate, disaggregate, or are modified, resulting in the formation, disassembly, or alteration of a protein-DNA complex." [GOC:mah]	298	11	6	17916	0.5454545454545454	0.020134228187919462	query_1	['GO:0043933']	9
GO:BP	GO:0006259	DNA metabolic process	1.2064321440063184e-05	True	"Any cellular metabolic process involving deoxyribonucleic acid. This is one of the two main types of nucleic acid, consisting of a long, unbranched macromolecule formed from one, or more commonly, two, strands of linked deoxyribonucleotides." [ISBN:0198506732]	950	11	8	17916	0.7272727272727273	0.008421052631578947	query_1	['GO:0044260', 'GO:0090304']	9
GO:BP	GO:0006270	DNA replication initiation	1.3020412645769335e-05	True	"The process in which DNA-dependent DNA replication is started; this begins with the ATP dependent loading of an initiator complex onto the DNA, this is followed by DNA melting and helicase activity. In bacteria, the gene products that enable the helicase activity are loaded after the initial melting and in archaea and eukaryotes, the gene products that enable the helicase activity are inactive w…	43	11	4	17916	0.36363636363636365	0.09302325581395349	query_1	['GO:0006259', 'GO:0006261']	9
REAC	REAC:R-HSA-176974	Unwinding of DNA	3.305757156601655e-05	True	Unwinding of DNA	12	10	3	10588	0.3	0.25	query_1	['REAC:R-HSA-69190']	9
GO:MF	GO:0003688	DNA replication origin binding	3.7969773808933625e-05	True	"Interacting selectively and non-covalently with the DNA replication origin, a unique DNA sequence of a replicon at which DNA replication is initiated and proceeds bidirectionally or unidirectionally." [GOC:curators]	23	10	3	18134	0.3	0.13043478260869565	query_1	['GO:1990837']	9
GO:BP	GO:0000727	double-strand break repair via break-induced replication	3.935248635318649e-05	True	"The error-free repair of a double-strand break in DNA in which the centromere-proximal end of a broken chromosome searches for a homologous region in an intact chromosome. DNA synthesis initiates from the 3' end of the invading DNA strand, using the intact chromosome as the template, and progresses to the end of the chromosome." [GOC:elh, PMID:10357855]	11	11	3	17916	0.2727272727272727	0.2727272727272727	query_1	['GO:0000724']	9
KEGG	KEGG:04110	Cell cycle	4.085858780396591e-05	True	Cell cycle	124	6	4	7747	0.6666666666666666	0.03225806451612903	query_1	['KEGG:00000']	9
WP	WP:WP4016	DNA IR-damage and cellular response via ATR	4.60740973870558e-05	True	DNA IR-damage and cellular response via ATR	80	7	4	6954	0.5714285714285714	0.05	query_1	['WP:000000']	9
GO:BP	GO:0033260	nuclear DNA replication	4.777820997284615e-05	True	"The DNA-dependent DNA replication that occurs in the nucleus of eukaryotic organisms as part of the cell cycle." [GOC:mtg_cell_cycle]	59	11	4	17916	0.36363636363636365	0.06779661016949153	query_1	['GO:0044786']	9
GO:BP	GO:0044786	cell cycle DNA replication	6.245340009697006e-05	True	"The DNA-dependent DNA replication that takes place as part of the cell cycle." [GOC:mtg_cell_cycle]	63	11	4	17916	0.36363636363636365	0.06349206349206349	query_1	['GO:0006261', 'GO:0022402']	9
GO:CC	GO:0005694	chromosome	7.122729322667534e-05	True	"A structure composed of a very long molecule of DNA and associated proteins (e.g. histones) that carries hereditary information." [ISBN:0198547684]	1750	11	8	18856	0.7272727272727273	0.004571428571428572	query_1	['GO:0043232']	9
HP	HP:0011267	Microtia, third degree	7.183738177276616e-05	True	Presence of some auricular structures, but none of these structures conform to recognized ear components.	10	5	3	4232	0.6	0.3	query_1	['HP:0008551']	9
REAC	REAC:R-HSA-68867	Assembly of the pre-replicative complex	7.895736130256374e-05	True	Assembly of the pre-replicative complex	68	10	4	10588	0.4	0.058823529411764705	query_1	['REAC:R-HSA-69002']	9
HP	HP:0009892	Anotia	9.874132392799046e-05	True	Complete absence of any auricular structures.	11	5	3	4232	0.6	0.2727272727272727	query_1	['HP:0008772']	9
GO:BP	GO:0051276	chromosome organization	0.00010219548122128696	True	"A process that is carried out at the cellular level that results in the assembly, arrangement of constituent parts, or disassembly of chromosomes, structures composed of a very long molecule of DNA and associated proteins that carries hereditary information. This term covers covalent modifications at the molecular level as well as spatial relationships among the major components of a chromosome.…	1247	11	8	17916	0.7272727272727273	0.006415396952686447	query_1	['GO:0006996']	9
GO:BP	GO:1902969	mitotic DNA replication	0.00010837211193642191	True	"Any nuclear DNA replication that is involved in a mitotic cell cycle." [GO_REF:0000060, GOC:TermGenie]	15	11	3	17916	0.2727272727272727	0.2	query_1	['GO:0033260', 'GO:1903047']	9
GO:BP	GO:0000076	DNA replication checkpoint	0.00016185420511026827	True	"A cell cycle checkpoint that prevents the initiation of nuclear division until DNA replication is complete, thereby ensuring that progeny inherit a full complement of the genome." [GOC:curators, GOC:rn, PMID:11728327, PMID:12537518]	17	11	3	17916	0.2727272727272727	0.17647058823529413	query_1	['GO:0031570']	9
GO:CC	GO:0005654	nucleoplasm	0.00016675373421223542	True	"That part of the nuclear content other than the chromosomes or the nucleolus." [GOC:ma, ISBN:0124325653]	3999	11	10	18856	0.9090909090909091	0.002500625156289072	query_1	['GO:0031981', 'GO:0110165']	9
HP	HP:0009939	Mandibular aplasia	0.00021759729346398156	True	Absence of the mandible.	14	5	3	4232	0.6	0.21428571428571427	query_1	['HP:0009118']	9
WP	WP:WP179	Cell Cycle	0.00023598780877955966	True	Cell Cycle	120	7	4	6954	0.5714285714285714	0.03333333333333333	query_1	['WP:000000']	9
HP	HP:0100783	Breast aplasia	0.00027189996538042857	True	Failure to develop and congenital absence of the breast.	15	5	3	4232	0.6	0.2	query_1	['HP:0010311']	9
GO:CC	GO:0031261	DNA replication preinitiation complex	0.0003180062276699016	True	"A protein-DNA complex assembled at eukaryotic DNA replication origins immediately prior to the initiation of DNA replication. The preinitiation complex is formed by the assembly of additional proteins onto an existing prereplicative complex. In budding yeast, the additional proteins might include Cdc45p, Sld2p, Sld3p, Dpb11p, DNA polymerases, and others; in fission yeast the GINS complex is pres…	5	11	2	18856	0.18181818181818182	0.4	query_1	['GO:0005654', 'GO:0032993']	9
HP	HP:0006660	Aplastic clavicle	0.0004871073818157134	True	Absence of the clavicles as a developmental defect.	18	5	3	4232	0.6	0.16666666666666666	query_1	['HP:0006710']	9
HP	HP:0006443	Patellar aplasia	0.0004871073818157134	True	Absence of the patella.	18	5	3	4232	0.6	0.16666666666666666	query_1	['HP:0006498']	9
GO:BP	GO:0000082	G1/S transition of mitotic cell cycle	0.0005067820780782939	True	"The mitotic cell cycle transition by which a cell in G1 commits to S phase. The process begins with the build up of G1 cyclin-dependent kinase (G1 CDK), resulting in the activation of transcription of G1 cyclins. The process ends with the positive feedback of the G1 cyclins on the G1 CDK which commits the cell to S phase, in which DNA replication is initiated." [GOC:mtg_cell_cycle]	277	11	5	17916	0.45454545454545453	0.018050541516245487	query_1	['GO:0044772', 'GO:0044843']	9
REAC	REAC:R-HSA-69190	DNA strand elongation	0.0007379338269235921	True	DNA strand elongation	32	10	3	10588	0.3	0.09375	query_1	['REAC:R-HSA-69239']	9
GO:BP	GO:0044843	cell cycle G1/S phase transition	0.000764847572552788	True	"The cell cycle process by which a cell in G1 phase commits to S phase." [GOC:mtg_cell_cycle]	301	11	5	17916	0.45454545454545453	0.016611295681063124	query_1	['GO:0044770']	9
GO:CC	GO:0031298	replication fork protection complex	0.0008895676224691137	True	"A protein complex conserved in eukaryotes and associated with the replication fork; the complex stabilizes stalled replication forks and is thought to be involved in coordinating leading- and lagging-strand synthesis and in replication checkpoint signaling." [PMID:15367656]	8	11	2	18856	0.18181818181818182	0.25	query_1	['GO:0032991', 'GO:0043596']	9
GO:CC	GO:0031981	nuclear lumen	0.0009347860035966027	True	"The volume enclosed by the nuclear inner membrane." [GOC:mah, GOC:pz]	4773	11	10	18856	0.9090909090909091	0.002095118374188142	query_1	['GO:0005634', 'GO:0070013']	9
HP	HP:0000064	Hypoplastic labia minora	0.0010553113172428992	True	Hypoplastic labia minora	23	5	3	4232	0.6	0.13043478260869565	query_1	['HP:0000066', 'HP:0012880']	9
REAC	REAC:R-HSA-176187	Activation of ATR in response to replication stress	0.0011531294380086338	True	Activation of ATR in response to replication stress	37	10	3	10588	0.3	0.08108108108108109	query_1	['REAC:R-HSA-69481']	9
HP	HP:0040255	Aplasia/Hypoplasia of the clitoris	0.0013695588028074664	True	Aplasia/Hypoplasia of the clitoris	25	5	3	4232	0.6	0.12	query_1	['HP:0000056']	9
HP	HP:0000060	Clitoral hypoplasia	0.0013695588028074664	True	Developmental hypoplasia of the clitoris.	25	5	3	4232	0.6	0.12	query_1	['HP:0012815', 'HP:0040255']	9
GO:CC	GO:0043232	intracellular non-membrane-bounded organelle	0.0013705509095796962	True	"Organized structure of distinctive morphology and function, not bounded by a lipid bilayer membrane and occurring within the cell. Includes ribosomes, the cytoskeleton and chromosomes." [GOC:go_curators]	4965	11	10	18856	0.9090909090909091	0.002014098690835851	query_1	['GO:0043228', 'GO:0043229']	9
GO:CC	GO:0043228	non-membrane-bounded organelle	0.0013921091387667551	True	"Organized structure of distinctive morphology and function, not bounded by a lipid bilayer membrane. Includes ribosomes, the cytoskeleton and chromosomes." [GOC:go_curators]	4973	11	10	18856	0.9090909090909091	0.0020108586366378444	query_1	['GO:0043226']	9
GO:BP	GO:0071163	DNA replication preinitiation complex assembly	0.0014275064952943407	True	"The aggregation, arrangement and bonding together of a set of components to form the DNA replication preinitiation complex, a protein-DNA complex that is assembled at DNA replication origins immediately prior to the initiation of DNA replication. The complex consists of proteins that initiate the DNA binding, melt the helix and enable helicase activity." [GOC:mah, PMID:28209641]	3	11	2	17916	0.18181818181818182	0.6666666666666666	query_1	['GO:0022402', 'GO:0033260', 'GO:0065004']	9
GO:MF	GO:0003678	DNA helicase activity	0.0014842301449076358	True	"Catalysis of the reaction: ATP + H2O = ADP + phosphate; this reaction drives the unwinding of the DNA helix." [EC:3.6.4.12, GOC:jl]	76	10	3	18134	0.3	0.039473684210526314	query_1	['GO:0004386', 'GO:0008094', 'GO:0140097']	9
TF	TF:M00739_1	Factor: E2F-4:DP-2; motif: TTTCSCGC; match class: 1	0.0015111774320933715	True	Factor: E2F-4:DP-2; motif: TTTCSCGC; match class: 1	1187	11	7	19940	0.6363636363636364	0.005897219882055603	query_1	['TF:M00739_0']	9
GO:BP	GO:0000724	double-strand break repair via homologous recombination	0.0015245512462161148	True	"The error-free repair of a double-strand break in DNA in which the broken DNA molecule is repaired using homologous sequences. A strand in the broken DNA searches for a homologous region in an intact chromosome to serve as the template for DNA synthesis. The restoration of two intact DNA molecules results in the exchange, reciprocal or nonreciprocal, of genetic material between the intact DNA mo…	139	11	4	17916	0.36363636363636365	0.02877697841726619	query_1	['GO:0000725', 'GO:0006302']	9
HP	HP:0000039	Epispadias	0.001547645765445566	True	Displacement of the urethral opening on the dorsal (superior) surface of the penis.	26	5	3	4232	0.6	0.11538461538461539	query_1	['HP:0100627']	9
GO:BP	GO:0000725	recombinational repair	0.0015688981146323685	True	"A DNA repair process that involves the exchange, reciprocal or nonreciprocal, of genetic material between the broken DNA molecule and a homologous region of DNA." [GOC:elh]	140	11	4	17916	0.36363636363636365	0.02857142857142857	query_1	['GO:0006281', 'GO:0006310']	9
GO:BP	GO:0071103	DNA conformation change	0.001776188971207704	True	"A cellular process that results in a change in the spatial configuration of a DNA molecule. A conformation change can bend DNA, or alter the, twist, writhe, or linking number of a DNA molecule." [GOC:mah]	357	11	5	17916	0.45454545454545453	0.014005602240896359	query_1	['GO:0051276']	9
WP	WP:WP45	G1 to S cell cycle control	0.0021090808833389677	True	G1 to S cell cycle control	64	7	3	6954	0.42857142857142855	0.046875	query_1	['WP:000000']	9
HP	HP:0012880	Abnormality of the labia minora	0.002413267504628305	True	An anomaly of the labia minora, the folds of skin between the outer labia.	30	5	3	4232	0.6	0.1	query_1	['HP:0000058']	9
GO:BP	GO:0031570	DNA integrity checkpoint	0.0026742183887895014	True	"A cell cycle process that controls cell cycle progression in response to changes in DNA structure by monitoring the integrity of the DNA. The DNA integrity checkpoint begins with detection of DNA damage, defects in DNA structure or DNA replication, and progresses through signal transduction and ends with cell cycle effector processes." [GOC:mtg_cell_cycle]	160	11	4	17916	0.36363636363636365	0.025	query_1	['GO:0000075']	9
HP	HP:0000172	Abnormality of the uvula	0.0028648923586833764	True	Abnormality of the uvula, the conic projection from the posterior edge of the middle of the soft palate.	127	5	4	4232	0.8	0.031496062992125984	query_1	['HP:0100736']	9
GO:CC	GO:0015630	microtubule cytoskeleton	0.002956408754669309	True	"The part of the cytoskeleton (the internal framework of a cell) composed of microtubules and associated proteins." [GOC:jl, ISBN:0395825172]	1248	11	6	18856	0.5454545454545454	0.004807692307692308	query_1	['GO:0005856']	9
TF	TF:M00920_1	Factor: E2F; motif: NKCGCGCSAAAN; match class: 1	0.0030432081813184463	True	Factor: E2F; motif: NKCGCGCSAAAN; match class: 1	1316	11	7	19940	0.6363636363636364	0.005319148936170213	query_1	['TF:M00920_0']	9
HP	HP:0006498	Aplasia/Hypoplasia of the patella	0.003239585413843563	True	Absence or underdevelopment of the patella.	33	5	3	4232	0.6	0.09090909090909091	query_1	['HP:0003045', 'HP:0006493']	9
HP	HP:0000059	Hypoplastic labia majora	0.003551827133153243	True	Undergrowth of the outer labia.	34	5	3	4232	0.6	0.08823529411764706	query_1	['HP:0000066', 'HP:0012881']	9
HP	HP:0003100	Slender long bone	0.003551827133153243	True	Reduced diameter of a long bone.	34	5	3	4232	0.6	0.08823529411764706	query_1	['HP:0011314']	9
GO:CC	GO:0000228	nuclear chromosome	0.0036028453972856054	True	"A chromosome that encodes the nuclear genome and is found in the nucleus of a eukaryotic cell during the cell cycle phases when the nucleus is intact." [GOC:dph, GOC:mah]	1292	11	6	18856	0.5454545454545454	0.0046439628482972135	query_1	['GO:0005694', 'GO:0031981']	9
GO:BP	GO:0006996	organelle organization	0.0036091950551388713	True	"A process that is carried out at the cellular level which results in the assembly, arrangement of constituent parts, or disassembly of an organelle within a cell. An organelle is an organized structure of distinctive morphology and function. Includes the nucleus, mitochondria, plastids, vacuoles, vesicles, ribosomes and the cytoskeleton. Excludes the plasma membrane." [GOC:mah]	3988	11	10	17916	0.9090909090909091	0.0025075225677031092	query_1	['GO:0016043']	9
GO:CC	GO:0098687	chromosomal region	0.003654107270065198	True	"Any subdivision of a chromosome along its length." [GOC:dos]	352	11	4	18856	0.36363636363636365	0.011363636363636364	query_1	['GO:0005694', 'GO:0110165']	9
MIRNA	MIRNA:hsa-miR-4722-3p	hsa-miR-4722-3p	0.004070579629564538	True	hsa-miR-4722-3p	456	11	5	14714	0.45454545454545453	0.010964912280701754	query_1	['MIRNA:000000']	9
MIRNA	MIRNA:hsa-miR-6727-3p	hsa-miR-6727-3p	0.004158142937017509	True	hsa-miR-6727-3p	458	11	5	14714	0.45454545454545453	0.010917030567685589	query_1	['MIRNA:000000']	9
GO:MF	GO:0008094	DNA-dependent ATPase activity	0.00502118037797074	True	"Catalysis of the reaction: ATP + H2O = ADP + phosphate; this reaction requires the presence of single- or double-stranded DNA, and it drives another reaction." [GOC:jl]	114	10	3	18134	0.3	0.02631578947368421	query_1	['GO:0016887']	9
GO:MF	GO:0003697	single-stranded DNA binding	0.005154179308760089	True	"Interacting selectively and non-covalently with single-stranded DNA." [GOC:elh, GOC:vw, PMID:22976174]	115	10	3	18134	0.3	0.02608695652173913	query_1	['GO:0003677']	9
WP	WP:WP2446	Retinoblastoma Gene in Cancer	0.005312252981679935	True	Retinoblastoma Gene in Cancer	87	7	3	6954	0.42857142857142855	0.034482758620689655	query_1	['WP:000000']	9
GO:MF	GO:0043138	3'-5' DNA helicase activity	0.00584095333518141	True	"Catalysis of the reaction: ATP + H2O = ADP + phosphate; drives the unwinding of the DNA helix in the direction 3' to 5'." [GOC:jl]	16	10	2	18134	0.2	0.125	query_1	['GO:0003678']	9
HP	HP:0012881	Abnormality of the labia majora	0.005851774933588522	True	An anomaly of the outer labia.	40	5	3	4232	0.6	0.075	query_1	['HP:0000058']	9
HP	HP:0100736	Abnormal soft palate morphology	0.006053584162872423	True	An abnormality of the soft palate.	153	5	4	4232	0.8	0.026143790849673203	query_1	['HP:0000174']	9
MIRNA	MIRNA:hsa-miR-6747-3p	hsa-miR-6747-3p	0.006063468894105149	True	hsa-miR-6747-3p	495	11	5	14714	0.45454545454545453	0.010101010101010102	query_1	['MIRNA:000000']	9
GO:BP	GO:0022402	cell cycle process	0.006157298370358581	True	"The cellular process that ensures successive accurate and complete genome replication and chromosome segregation." [GOC:isa_complete, GOC:mtg_cell_cycle]	1403	11	7	17916	0.6363636363636364	0.004989308624376337	query_1	['GO:0007049', 'GO:0009987']	9
GO:BP	GO:0006974	cellular response to DNA damage stimulus	0.006976105726650648	True	"Any process that results in a change in state or activity of a cell (in terms of movement, secretion, enzyme production, gene expression, etc.) as a result of a stimulus indicating damage to its DNA from environmental insults or errors during metabolism." [GOC:go_curators]	876	11	6	17916	0.5454545454545454	0.00684931506849315	query_1	['GO:0033554']	9
GO:CC	GO:0070013	intracellular organelle lumen	0.007132349204472013	True	"An organelle lumen that is part of an intracellular organelle." [GOC:mah]	5890	11	10	18856	0.9090909090909091	0.001697792869269949	query_1	['GO:0043229', 'GO:0043233']	9
GO:CC	GO:0043233	organelle lumen	0.007132349204472013	True	"The internal volume enclosed by the membranes of a particular organelle; includes the volume enclosed by a single organelle membrane, e.g. endoplasmic reticulum lumen, or the volume enclosed by the innermost of the two lipid bilayers of an organelle envelope, e.g. nuclear lumen." [GOC:jl, GOC:mah]	5890	11	10	18856	0.9090909090909091	0.001697792869269949	query_1	['GO:0031974', 'GO:0043226']	9
GO:CC	GO:0031974	membrane-enclosed lumen	0.007132349204472013	True	"The enclosed volume within a sealed membrane or between two sealed membranes. Encompasses the volume enclosed by the membranes of a particular organelle, e.g. endoplasmic reticulum lumen, or the space between the two lipid bilayers of a double membrane surrounding an organelle, e.g. nuclear envelope lumen." [GOC:add, GOC:mah]	5890	11	10	18856	0.9090909090909091	0.001697792869269949	query_1	['GO:0110165']	9
GO:MF	GO:0070182	DNA polymerase binding	0.007442834821094982	True	"Interacting selectively and non-covalently with a DNA polymerase." [GOC:BHF, GOC:mah]	18	10	2	18134	0.2	0.1111111111111111	query_1	['GO:0019899']	9
TF	TF:M00431_1	Factor: E2F-1; motif: TTTSGCGS; match class: 1	0.007707322907594928	True	Factor: E2F-1; motif: TTTSGCGS; match class: 1	2287	11	8	19940	0.7272727272727273	0.0034980323567993005	query_1	['TF:M00431_0']	9
GO:BP	GO:1903047	mitotic cell cycle process	0.007747869849826147	True	"A process that is part of the mitotic cell cycle." [GO_REF:0000060, GOC:mtg_cell_cycle, GOC:TermGenie]	892	11	6	17916	0.5454545454545454	0.006726457399103139	query_1	['GO:0000278', 'GO:0022402']	9
HP	HP:0000413	Atresia of the external auditory canal	0.007833026853078408	True	Absence or failure to form of the external auditory canal.	44	5	3	4232	0.6	0.06818181818181818	query_1	['HP:0000372']	9
REAC	REAC:R-HSA-68949	Orc1 removal from chromatin	0.008340076838878592	True	Orc1 removal from chromatin	71	10	3	10588	0.3	0.04225352112676056	query_1	['REAC:R-HSA-69052']	9
TF	TF:M00919_1	Factor: E2F; motif: NCSCGCSAAAN; match class: 1	0.008525748757225497	True	Factor: E2F; motif: NCSCGCSAAAN; match class: 1	1533	11	7	19940	0.6363636363636364	0.0045662100456621	query_1	['TF:M00919_0']	9
HP	HP:0006710	Aplasia/Hypoplasia of the clavicles	0.008971642235409296	True	Absence or underdevelopment of the clavicles (collar bones).	46	5	3	4232	0.6	0.06521739130434782	query_1	['HP:0000889', 'HP:0006711']	9
GO:BP	GO:0000075	cell cycle checkpoint	0.009308405080746821	True	"A cell cycle process that controls cell cycle progression by monitoring the integrity of specific cell cycle events. A cell cycle checkpoint begins with detection of deficiencies or defects and ends with signal transduction." [GOC:mtg_cell_cycle]	219	11	4	17916	0.36363636363636365	0.0182648401826484	query_1	['GO:0009987', 'GO:0045786']	9
HP	HP:0000066	Labial hypoplasia	0.010877234819238099	True	Labial hypoplasia	49	5	3	4232	0.6	0.061224489795918366	query_1	['HP:0000058', 'HP:0012815']	9
REAC	REAC:R-HSA-68689	CDC6 association with the ORC:origin complex	0.010935094113182416	True	CDC6 association with the ORC:origin complex	11	10	2	10588	0.2	0.18181818181818182	query_1	['REAC:R-HSA-68867']	9
TF	TF:M11537	Factor: E2F-8; motif: NNTTCCCGCCAAAW	0.011452549835243781	True	Factor: E2F-8; motif: NNTTCCCGCCAAAW	530	11	5	19940	0.45454545454545453	0.009433962264150943	query_1	['TF:M00000']	9
TF	TF:M11537_0	Factor: E2F-8; motif: NNTTCCCGCCAAAW; match class: 0	0.011452549835243781	True	Factor: E2F-8; motif: NNTTCCCGCCAAAW; match class: 0	530	11	5	19940	0.45454545454545453	0.009433962264150943	query_1	['TF:M11537']	9
HP	HP:0012815	Hypoplastic female external genitalia	0.012285959031191906	True	Underdevelopment of part or all of the female external reproductive organs (which include the mons pubis, labia majora, labia minora, Bartholin glands, and clitoris).	51	5	3	4232	0.6	0.058823529411764705	query_1	['HP:0000055', 'HP:0003241']	9
GO:MF	GO:0004386	helicase activity	0.013803019045613688	True	"Catalysis of the reaction: ATP + H2O = ADP + phosphate, to drive the unwinding of a DNA or RNA helix." [GOC:jl]	160	10	3	18134	0.3	0.01875	query_1	['GO:0016887']	9
HP	HP:0001328	Specific learning disability	0.01380777802137526	True	Impairment of certain skills such as reading or writing, coordination, self-control, or attention that interfere with the ability to learn. The impairment is not related to a global deficiency of intelligence.	188	5	4	4232	0.8	0.02127659574468085	query_1	['HP:0012759']	9
HP	HP:0000176	Submucous cleft hard palate	0.014617725137250785	True	Hard-palate submucous clefts are characterized by bony defects in the midline of the bony palate that are covered by the mucous membrane of the roof of the mouth. It may be possible to detect a submucous cleft hard palate upon palpation as a notch in the bony palate.	54	5	3	4232	0.6	0.05555555555555555	query_1	['HP:0410031']	9
HP	HP:0410031	Submucous cleft of soft and hard palate	0.014617725137250785	True	Soft and hard-palate submucous clefts are characterized by bony defects in the midline of the soft and hard palate that are covered by the lining (ie mucous membrane) of the roof of the mouth.	54	5	3	4232	0.6	0.05555555555555555	query_1	['HP:0000175']	9
TF	TF:M00939_1	Factor: E2F; motif: TTTSGCGSG; match class: 1	0.015762112796761943	True	Factor: E2F; motif: TTTSGCGSG; match class: 1	1680	11	7	19940	0.6363636363636364	0.004166666666666667	query_1	['TF:M00939_0']	9
GO:BP	GO:0016043	cellular component organization	0.015963663114054477	True	"A process that results in the assembly, arrangement of constituent parts, or disassembly of a cellular component." [GOC:ai, GOC:jl, GOC:mah]	6374	11	11	17916	1.0	0.0017257609036711642	query_1	['GO:0071840']	9
REAC	REAC:R-HSA-69052	Switching of origins to a post-replicative state	0.016981370374765204	True	Switching of origins to a post-replicative state	90	10	3	10588	0.3	0.03333333333333333	query_1	['REAC:R-HSA-69239']	9
GO:BP	GO:0006281	DNA repair	0.017087054728923183	True	"The process of restoring DNA after damage. Genomes are subject to damage by chemical and physical agents in the environment (e.g. UV and ionizing radiations, chemical mutagens, fungal and bacterial toxins, etc.) and by free radicals or alkylating agents endogenously generated in metabolism. DNA is also damaged because of errors during its replication. A variety of different DNA repair pathways h…	567	11	5	17916	0.45454545454545453	0.008818342151675485	query_1	['GO:0006259', 'GO:0006974']	9
GO:BP	GO:0065003	protein-containing complex assembly	0.018751993377374033	True	"The aggregation, arrangement and bonding together of a set of macromolecules to form a protein-containing complex." [GOC:jl]	1657	11	7	17916	0.6363636363636364	0.004224502112251056	query_1	['GO:0022607', 'GO:0043933']	9
HP	HP:0008665	Clitoral hypertrophy	0.0191242547930238	True	Hypertrophy of the clitoris.	59	5	3	4232	0.6	0.05084745762711865	query_1	['HP:0040253']	9
HP	HP:0040252	Abnormal size of the clitoris	0.0191242547930238	True	Abnormal size of the clitoris	59	5	3	4232	0.6	0.05084745762711865	query_1	['HP:0000056']	9
HP	HP:0040253	Increased size of the clitoris	0.0191242547930238	True	Increased size of the clitoris	59	5	3	4232	0.6	0.05084745762711865	query_1	['HP:0040252']	9
GO:BP	GO:0006302	double-strand break repair	0.019182690514363943	True	"The repair of double-strand breaks in DNA via homologous and nonhomologous mechanisms to reform a continuous DNA helix." [GOC:elh]	263	11	4	17916	0.36363636363636365	0.015209125475285171	query_1	['GO:0006281']	9
GO:MF	GO:0003690	double-stranded DNA binding	0.01996696556416388	True	"Interacting selectively and non-covalently with double-stranded DNA." [GOC:elh, GOC:vw]	1022	10	5	18134	0.5	0.004892367906066536	query_1	['GO:0003677']	9
GO:BP	GO:0071840	cellular component organization or biogenesis	0.021873569314445482	True	"A process that results in the biosynthesis of constituent macromolecules, assembly, arrangement of constituent parts, or disassembly of a cellular component." [GOC:mah]	6559	11	11	17916	1.0	0.0016770849214819332	query_1	['GO:0009987']	9
GO:BP	GO:0044772	mitotic cell cycle phase transition	0.021942589622474046	True	"The cell cycle process by which a cell commits to entering the next mitotic cell cycle phase." [GOC:mtg_cell_cycle]	597	11	5	17916	0.45454545454545453	0.008375209380234505	query_1	['GO:0044770', 'GO:1903047']	9
HP	HP:0010311	Aplasia/Hypoplasia of the breasts	0.022224695997422432	True	Absence or underdevelopment of the breasts.	62	5	3	4232	0.6	0.04838709677419355	query_1	['HP:0031093']	9
GO:BP	GO:0000278	mitotic cell cycle	0.023731102728513805	True	"Progression through the phases of the mitotic cell cycle, the most common eukaryotic cell cycle, which canonically comprises four successive phases called G1, S, G2, and M and includes replication of the genome and the subsequent segregation of chromosomes into daughter cells. In some variant cell cycles nuclear replication or nuclear division may not be followed by cell division, or G1 and G2 p…	1083	11	6	17916	0.5454545454545454	0.00554016620498615	query_1	['GO:0007049']	9
GO:BP	GO:0034622	cellular protein-containing complex assembly	0.024111022561130218	True	"The aggregation, arrangement and bonding together of a set of components to form a protein complex, occurring at the level of an individual cell." [GOC:jl]	1086	11	6	17916	0.5454545454545454	0.0055248618784530384	query_1	['GO:0065003']	9
GO:CC	GO:0000793	condensed chromosome	0.024489034917835033	True	"A highly compacted molecule of DNA and associated proteins resulting in a cytologically distinct structure." [GOC:elh]	219	11	3	18856	0.2727272727272727	0.0136986301369863	query_1	['GO:0005694']	9
REAC	REAC:R-HSA-69620	Cell Cycle Checkpoints	0.024939996739216926	True	Cell Cycle Checkpoints	289	10	4	10588	0.4	0.01384083044982699	query_1	['REAC:R-HSA-1640170']	9
TF	TF:M00050	Factor: E2F; motif: TTTSGCGC	0.0261861734040296	True	Factor: E2F; motif: TTTSGCGC	7124	11	11	19940	1.0	0.0015440763615946099	query_1	['TF:M00000']	9
TF	TF:M00050_0	Factor: E2F; motif: TTTSGCGC; match class: 0	0.0261861734040296	True	Factor: E2F; motif: TTTSGCGC; match class: 0	7124	11	11	19940	1.0	0.0015440763615946099	query_1	['TF:M00050']	9
HP	HP:0000372	Abnormality of the auditory canal	0.026852072771397843	True	An abnormality of the External acoustic tube (also known as the auditory canal).	66	5	3	4232	0.6	0.045454545454545456	query_1	['HP:0000356']	9
GO:CC	GO:0043596	nuclear replication fork	0.028370739821492585	True	"The Y-shaped region of a nuclear replicating DNA molecule, resulting from the separation of the DNA strands and in which the synthesis of new strands takes place. Also includes associated protein complexes." [GOC:jl, GOC:mtg_sensu]	43	11	2	18856	0.18181818181818182	0.046511627906976744	query_1	['GO:0000228', 'GO:0005657']	9
GO:MF	GO:0003682	chromatin binding	0.02908896525669164	True	"Interacting selectively and non-covalently with chromatin, the network of fibers of DNA, protein, and sometimes RNA, that make up the chromosomes of the eukaryotic nucleus during interphase." [GOC:jl, ISBN:0198506732, PMID:20404130]	560	10	4	18134	0.4	0.007142857142857143	query_1	['GO:0005488']	9
GO:BP	GO:1901992	positive regulation of mitotic cell cycle phase transition	0.029148167034716944	True	"Any process that activates or increases the frequency, rate or extent of mitotic cell cycle phase transition." [GOC:mtg_cell_cycle, GOC:TermGenie, PMID:22841721]	92	11	3	17916	0.2727272727272727	0.03260869565217391	query_1	['GO:0044772', 'GO:0045931', 'GO:1901989', 'GO:1901990']	9
GO:BP	GO:0006310	DNA recombination	0.02934058246318945	True	"Any process in which a new genotype is formed by reassortment of genes resulting in gene combinations different from those that were present in the parents. In eukaryotes genetic recombination can occur by chromosome assortment, intrachromosomal recombination, or nonreciprocal interchromosomal recombination. Interchromosomal recombination occurs by crossing over. In bacteria it may occur by gene…	293	11	4	17916	0.36363636363636365	0.013651877133105802	query_1	['GO:0006259']	9
GO:BP	GO:0045786	negative regulation of cell cycle	0.029806019963033406	True	"Any process that stops, prevents or reduces the rate or extent of progression through the cell cycle." [GOC:dph, GOC:go_curators, GOC:tb]	636	11	5	17916	0.45454545454545453	0.007861635220125786	query_1	['GO:0007049', 'GO:0048523', 'GO:0051726']	9
GO:MF	GO:0140097	catalytic activity, acting on DNA	0.030464179895377967	True	"Catalytic activity that acts to modify DNA." [GOC:molecular_function_refactoring\,GOC\:pdt]	209	10	3	18134	0.3	0.014354066985645933	query_1	['GO:0003824']	9
GO:BP	GO:0044770	cell cycle phase transition	0.031189717598790866	True	"The cell cycle process by which a cell commits to entering the next cell cycle phase." [GOC:mtg_cell_cycle]	642	11	5	17916	0.45454545454545453	0.00778816199376947	query_1	['GO:0022402']	9
GO:BP	GO:0090068	positive regulation of cell cycle process	0.03135653661854985	True	"Any process that increases the rate, frequency or extent of a cellular process that is involved in the progression of biochemical and morphological phases and events that occur in a cell during successive cell replication or nuclear replication events." [GOC:dph, GOC:tb]	298	11	4	17916	0.36363636363636365	0.013422818791946308	query_1	['GO:0010564', 'GO:0022402', 'GO:0045787']	9
REAC	REAC:R-HSA-1362277	Transcription of E2F targets under negative control by DREAM complex	0.033861400803974345	True	Transcription of E2F targets under negative control by DREAM complex	19	10	2	10588	0.2	0.10526315789473684	query_1	['REAC:R-HSA-1538133']	9
TF	TF:M00431	Factor: E2F-1; motif: TTTSGCGS	0.03430806452786194	True	Factor: E2F-1; motif: TTTSGCGS	7301	11	11	19940	1.0	0.0015066429256266264	query_1	['TF:M00000']	9
TF	TF:M00431_0	Factor: E2F-1; motif: TTTSGCGS; match class: 0	0.03430806452786194	True	Factor: E2F-1; motif: TTTSGCGS; match class: 0	7301	11	11	19940	1.0	0.0015066429256266264	query_1	['TF:M00431']	9
HP	HP:0000058	Abnormality of the labia	0.03640523759900713	True	An anomaly of the labia, the externally visible portions of the vulva.	73	5	3	4232	0.6	0.0410958904109589	query_1	['HP:0000055']	9
TF	TF:M00425_1	Factor: E2F; motif: TTTCGCGC; match class: 1	0.03728698816831648	True	Factor: E2F; motif: TTTCGCGC; match class: 1	5389	11	10	19940	0.9090909090909091	0.0018556318426424198	query_1	['TF:M00425_0']	9
HP	HP:0003042	Elbow dislocation	0.037929871155105904	True	Dislocation of the distal humerus out of the elbow joint, where the radius, ulna, and humerus meet.	74	5	3	4232	0.6	0.04054054054054054	query_1	['HP:0009811', 'HP:0030310']	9
HP	HP:0003561	Birth length less than 3rd percentile	0.03793465197489208	True	Birth length less than 3rd percentile	10	5	2	4232	0.4	0.2	query_1	['HP:0004322']	9
HP	HP:0003045	Abnormal patella morphology	0.04110446893906125	True	Abnormality of the patella (knee cap).	76	5	3	4232	0.6	0.039473684210526314	query_1	['HP:0002815']	9
GO:BP	GO:0032508	DNA duplex unwinding	0.04583860859347471	True	"The process in which interchain hydrogen bonds between two strands of DNA are broken or 'melted', generating a region of unpaired single strands." [GOC:isa_complete, GOC:mah]	107	11	3	17916	0.2727272727272727	0.028037383177570093	query_1	['GO:0032392']	9
HP	HP:0000056	Abnormality of the clitoris	0.04618776551041843	True	An abnormality of the clitoris.	79	5	3	4232	0.6	0.0379746835443038	query_1	['HP:0000055']	9
GO:BP	GO:0007049	cell cycle	0.046808039004948614	True	"The progression of biochemical and morphological phases and events that occur in a cell during successive cell replication or nuclear replication events. Canonically, the cell cycle comprises the replication and segregation of genetic material followed by the division of the cell, but in endocycles or syncytial cells nuclear replication or nuclear division may not be followed by cell division." …	1902	11	7	17916	0.6363636363636364	0.003680336487907466	query_1	['GO:0009987']	9
GO:BP	GO:1901989	positive regulation of cell cycle phase transition	0.04845011989155762	True	"Any process that activates or increases the frequency, rate or extent of cell cycle phase transition." [GOC:mtg_cell_cycle, GOC:TermGenie, PMID:22841721]	109	11	3	17916	0.2727272727272727	0.027522935779816515	query_1	['GO:0044770', 'GO:0090068', 'GO:1901987']	9
GO:BP	GO:0006268	DNA unwinding involved in DNA replication	0.04976228656582623	True	"The process in which interchain hydrogen bonds between two strands of DNA are broken or 'melted', generating unpaired template strands for DNA replication." [ISBN:071673706X, ISBN:0815316194]	15	11	2	17916	0.18181818181818182	0.13333333333333333	query_1	['GO:0006261', 'GO:0032508']	9
REAC	REAC:R-HSA-909733	Interferon alpha/beta signaling	3.6111600663988706e-15	True	Interferon alpha/beta signaling	67	9	8	10588	0.8888888888888888	0.11940298507462686	query_1	['REAC:R-HSA-913531']	19
GO:BP	GO:0060337	type I interferon signaling pathway	2.4860398286077872e-14	True	"A series of molecular signals initiated by the binding of a type I interferon to a receptor on the surface of a cell, and ending with regulation of a downstream cellular process, e.g. transcription. Type I interferons include the interferon-alpha, beta, delta, episilon, zeta, kappa, tau, and omega gene families." [GOC:add, GOC:dph, GOC:signaling, PR:000025848]	94	10	8	17916	0.8	0.0851063829787234	query_1	['GO:0019221', 'GO:0071357']	19
GO:BP	GO:0071357	cellular response to type I interferon	2.4860398286077872e-14	True	"Any process that results in a change in state or activity of a cell (in terms of movement, secretion, enzyme production, gene expression, etc.) as a result of a type I interferon stimulus. Type I interferons include the interferon-alpha, beta, delta, episilon, zeta, kappa, tau, and omega gene families." [GOC:mah, PR:000025848]	94	10	8	17916	0.8	0.0851063829787234	query_1	['GO:0034340', 'GO:0071345']	19
GO:BP	GO:0034340	response to type I interferon	3.513120801443817e-14	True	"Any process that results in a change in state or activity of a cell or an organism (in terms of movement, secretion, enzyme production, gene expression, etc.) as a result of a type I interferon stimulus. Type I interferons include the interferon-alpha, beta, delta, episilon, zeta, kappa, tau, and omega gene families." [GOC:add, ISBN:0126896631, PMID:15546383, PMID:16681834]	98	10	8	17916	0.8	0.08163265306122448	query_1	['GO:0034097', 'GO:0045087']	19
GO:BP	GO:0009615	response to virus	3.525736436541315e-12	True	"Any process that results in a change in state or activity of a cell or an organism (in terms of movement, secretion, enzyme production, gene expression, etc.) as a result of a stimulus from a virus." [GOC:hb]	338	10	9	17916	0.9	0.026627218934911243	query_1	['GO:0051707']	19
REAC	REAC:R-HSA-913531	Interferon Signaling	2.164449389983365e-11	True	Interferon Signaling	192	9	8	10588	0.8888888888888888	0.041666666666666664	query_1	['REAC:R-HSA-1280215']	19
GO:BP	GO:0051607	defense response to virus	7.92554915542901e-11	True	"Reactions triggered in response to the presence of a virus that act to protect the cell or organism." [GOC:ai]	252	10	8	17916	0.8	0.031746031746031744	query_1	['GO:0002252', 'GO:0009615', 'GO:0098542']	19
GO:BP	GO:0045071	negative regulation of viral genome replication	4.0464208205673685e-10	True	"Any process that stops, prevents, or reduces the frequency, rate or extent of viral genome replication." [GOC:go_curators]	63	10	6	17916	0.6	0.09523809523809523	query_1	['GO:0019079', 'GO:0045069', 'GO:1903901']	19
GO:BP	GO:1903901	negative regulation of viral life cycle	3.2119537493463116e-09	True	"Any process that stops, prevents or reduces the frequency, rate or extent of viral life cycle." [GO_REF:0000058, GOC:TermGenie, PMID:18005716]	88	10	6	17916	0.6	0.06818181818181818	query_1	['GO:0019058', 'GO:0048525', 'GO:1903900']	19
GO:BP	GO:0045069	regulation of viral genome replication	7.492608272241158e-09	True	"Any process that modulates the frequency, rate or extent of viral genome replication." [GOC:ai]	101	10	6	17916	0.6	0.0594059405940594	query_1	['GO:0019079', 'GO:1903900']	19
GO:BP	GO:0048525	negative regulation of viral process	9.507247353865543e-09	True	"Any process that stops, prevents, or reduces the frequency, rate or extent of a multi-organism process in which a virus is a participant." [GOC:bf, GOC:jl]	105	10	6	17916	0.6	0.05714285714285714	query_1	['GO:0016032', 'GO:0048519', 'GO:0050792']	19
TF	TF:M04020_1	Factor: IRF8; motif: NCGAAACCGAAACT; match class: 1	2.0677300687150406e-08	True	Factor: IRF8; motif: NCGAAACCGAAACT; match class: 1	44	10	5	19940	0.5	0.11363636363636363	query_1	['TF:M04020_0']	19
GO:BP	GO:0051707	response to other organism	2.269884507524506e-08	True	"Any process that results in a change in state or activity of a cell or an organism (in terms of movement, secretion, enzyme production, gene expression, etc.) as a result of a stimulus from another living organism." [GOC:ai]	1507	10	10	17916	1.0	0.006635700066357001	query_1	['GO:0043207', 'GO:0044419']	19
GO:BP	GO:0043207	response to external biotic stimulus	2.300281018924299e-08	True	"Any process that results in a change in state or activity of a cell or an organism (in terms of movement, secretion, enzyme production, gene expression, etc.) as a result of an external biotic stimulus, an external stimulus caused by, or produced by living things." [GOC:go_curators]	1509	10	10	17916	1.0	0.0066269052352551355	query_1	['GO:0009605', 'GO:0009607']	19
GO:BP	GO:0009607	response to biotic stimulus	2.8391278325586444e-08	True	"Any process that results in a change in state or activity of a cell or an organism (in terms of movement, secretion, enzyme production, gene expression, etc.) as a result of a biotic stimulus, a stimulus caused or produced by a living organism." [GOC:hb]	1541	10	10	17916	1.0	0.006489292667099286	query_1	['GO:0050896']	19
TF	TF:M11680_0	Factor: IRF-9; motif: NYGAAACYGAAACYN; match class: 0	3.2296353822857764e-08	True	Factor: IRF-9; motif: NYGAAACYGAAACYN; match class: 0	133	10	6	19940	0.6	0.045112781954887216	query_1	['TF:M11680']	19
TF	TF:M11680	Factor: IRF-9; motif: NYGAAACYGAAACYN	3.2296353822857764e-08	True	Factor: IRF-9; motif: NYGAAACYGAAACYN	133	10	6	19940	0.6	0.045112781954887216	query_1	['TF:M00000']	19
GO:BP	GO:0019079	viral genome replication	3.3448263505163426e-08	True	"Any process involved directly in viral genome replication, including viral nucleotide metabolism." [ISBN:0781702534]	129	10	6	17916	0.6	0.046511627906976744	query_1	['GO:0016032', 'GO:0019058']	19
GO:BP	GO:1903900	regulation of viral life cycle	9.074466786927564e-08	True	"Any process that modulates the frequency, rate or extent of viral life cycle." [GO_REF:0000058, GOC:TermGenie, PMID:18005716]	152	10	6	17916	0.6	0.039473684210526314	query_1	['GO:0019058', 'GO:0050792']	19
MIRNA	MIRNA:hsa-miR-146a-5p	hsa-miR-146a-5p	3.9023592061563615e-07	True	hsa-miR-146a-5p	199	10	6	14714	0.6	0.03015075376884422	query_1	['MIRNA:000000']	19
REAC	REAC:R-HSA-1169410	Antiviral mechanism by IFN-stimulated genes	5.667473161980903e-07	True	Antiviral mechanism by IFN-stimulated genes	78	9	5	10588	0.5555555555555556	0.0641025641025641	query_1	['REAC:R-HSA-913531']	19
GO:BP	GO:0050792	regulation of viral process	6.603109526836694e-07	True	"Any process that modulates the rate or extent of the viral life cycle, the set of processes by which a virus reproduces and spreads among hosts." [GOC:go_curators, GOC:tb]	211	10	6	17916	0.6	0.02843601895734597	query_1	['GO:0016032', 'GO:0043903']	19
GO:BP	GO:0044419	interspecies interaction between organisms	8.189501838484133e-07	True	"Any process in which an organism has an effect on an organism of a different species." [GOC:cc]	2155	10	10	17916	1.0	0.004640371229698376	query_1	['GO:0008150']	19
GO:BP	GO:0019221	cytokine-mediated signaling pathway	8.604410496050478e-07	True	"A series of molecular signals initiated by the binding of a cytokine to a receptor on the surface of a cell, and ending with regulation of a downstream cellular process, e.g. transcription." [GOC:mah, GOC:signaling, PMID:19295629]	803	10	8	17916	0.8	0.009962640099626401	query_1	['GO:0007166', 'GO:0071345']	19
TF	TF:M00258_0	Factor: ISGF-3; motif: CAGTTTCWCTTTYCC; match class: 0	8.643309080797714e-07	True	Factor: ISGF-3; motif: CAGTTTCWCTTTYCC; match class: 0	848	10	8	19940	0.8	0.009433962264150943	query_1	['TF:M00258']	19
TF	TF:M00258	Factor: ISGF-3; motif: CAGTTTCWCTTTYCC	8.643309080797714e-07	True	Factor: ISGF-3; motif: CAGTTTCWCTTTYCC	848	10	8	19940	0.8	0.009433962264150943	query_1	['TF:M00000']	19
GO:BP	GO:0043903	regulation of symbiotic process	9.725852966565221e-07	True	"Any process that modulates the frequency, rate or extent of symbiosis, an interaction between two organisms living together in more or less intimate association." [GOC:jl]	225	10	6	17916	0.6	0.02666666666666667	query_1	['GO:0044403', 'GO:0050789']	19
GO:BP	GO:0045087	innate immune response	2.7152299523407597e-06	True	"Innate immune responses are defense responses mediated by germline encoded components that directly recognize components of potential pathogens." [GO_REF:0000022, GOC:add, GOC:ebc, GOC:mtg_sensu]	928	10	8	17916	0.8	0.008620689655172414	query_1	['GO:0006955', 'GO:0098542']	19
REAC	REAC:R-HSA-1280215	Cytokine Signaling in Immune system	2.7972427163928946e-06	True	Cytokine Signaling in Immune system	830	9	8	10588	0.8888888888888888	0.00963855421686747	query_1	['REAC:R-HSA-168256']	19
TF	TF:M04020_0	Factor: IRF8; motif: NCGAAACCGAAACT; match class: 0	3.203092638299637e-06	True	Factor: IRF8; motif: NCGAAACCGAAACT; match class: 0	1000	10	8	19940	0.8	0.008	query_1	['TF:M04020']	19
TF	TF:M04020	Factor: IRF8; motif: NCGAAACCGAAACT	3.203092638299637e-06	True	Factor: IRF8; motif: NCGAAACCGAAACT	1000	10	8	19940	0.8	0.008	query_1	['TF:M00000']	19
TF	TF:M11670_1	Factor: IRF-5; motif: NYGAAACCGAAACY; match class: 1	4.179051509692492e-06	True	Factor: IRF-5; motif: NYGAAACCGAAACY; match class: 1	37	10	4	19940	0.4	0.10810810810810811	query_1	['TF:M11670_0']	19
GO:BP	GO:0019058	viral life cycle	1.0231221878758883e-05	True	"A set of processes which all viruses follow to ensure survival; includes attachment and entry of the virus particle, decoding of genome information, translation of viral mRNA by host ribosomes, genome replication, and assembly and release of viral particles containing the genome." [ISBN:1555811272]	333	10	6	17916	0.6	0.018018018018018018	query_1	['GO:0016032']	19
TF	TF:M00699_1	Factor: ICSBP; motif: RAARTGAAACTG; match class: 1	1.0303284872045659e-05	True	Factor: ICSBP; motif: RAARTGAAACTG; match class: 1	46	10	4	19940	0.4	0.08695652173913043	query_1	['TF:M00699_0']	19
GO:BP	GO:0071345	cellular response to cytokine stimulus	1.2829112961204523e-05	True	"Any process that results in a change in state or activity of a cell (in terms of movement, secretion, enzyme production, gene expression, etc.) as a result of a cytokine stimulus." [GOC:mah]	1129	10	8	17916	0.8	0.0070859167404783	query_1	['GO:0034097', 'GO:0071310']	19
TF	TF:M10080_0	Factor: STAT2; motif: RRGRAANNGAAACTGAAAN; match class: 0	1.3128551887233493e-05	True	Factor: STAT2; motif: RRGRAANNGAAACTGAAAN; match class: 0	360	10	6	19940	0.6	0.016666666666666666	query_1	['TF:M10080']	19
TF	TF:M10080	Factor: STAT2; motif: RRGRAANNGAAACTGAAAN	1.3128551887233493e-05	True	Factor: STAT2; motif: RRGRAANNGAAACTGAAAN	360	10	6	19940	0.6	0.016666666666666666	query_1	['TF:M00000']	19
GO:BP	GO:0098542	defense response to other organism	1.4437986902500559e-05	True	"Reactions triggered in response to the presence of another organism that act to protect the cell or organism from damage caused by that organism." [GOC:dos]	1146	10	8	17916	0.8	0.006980802792321117	query_1	['GO:0006952', 'GO:0051707']	19
GO:BP	GO:0009605	response to external stimulus	1.491035045437381e-05	True	"Any process that results in a change in state or activity of a cell or an organism (in terms of movement, secretion, enzyme production, gene expression, etc.) as a result of an external stimulus." [GOC:hb]	2879	10	10	17916	1.0	0.0034734282737061478	query_1	['GO:0050896']	19
TF	TF:M00699	Factor: ICSBP; motif: RAARTGAAACTG	1.5679061056699366e-05	True	Factor: ICSBP; motif: RAARTGAAACTG	1222	10	8	19940	0.8	0.006546644844517185	query_1	['TF:M00000']	19
TF	TF:M00699_0	Factor: ICSBP; motif: RAARTGAAACTG; match class: 0	1.5679061056699366e-05	True	Factor: ICSBP; motif: RAARTGAAACTG; match class: 0	1222	10	8	19940	0.8	0.006546644844517185	query_1	['TF:M00699']	19
GO:BP	GO:0034097	response to cytokine	2.428798196531619e-05	True	"Any process that results in a change in state or activity of a cell or an organism (in terms of movement, secretion, enzyme production, gene expression, etc.) as a result of a cytokine stimulus." [GOC:sl]	1224	10	8	17916	0.8	0.006535947712418301	query_1	['GO:0010033']	19
TF	TF:M08887	Factor: IRF; motif: NNGAAANTGAAANN	2.4650693373956994e-05	True	Factor: IRF; motif: NNGAAANTGAAANN	1294	10	8	19940	0.8	0.0061823802163833074	query_1	['TF:M00000']	19
TF	TF:M08887_0	Factor: IRF; motif: NNGAAANTGAAANN; match class: 0	2.4650693373956994e-05	True	Factor: IRF; motif: NNGAAANTGAAANN; match class: 0	1294	10	8	19940	0.8	0.0061823802163833074	query_1	['TF:M08887']	19
TF	TF:M00772_1	Factor: IRF; motif: RRAANTGAAASYGNV; match class: 1	2.4874335442077577e-05	True	Factor: IRF; motif: RRAANTGAAASYGNV; match class: 1	57	10	4	19940	0.4	0.07017543859649122	query_1	['TF:M00772_0']	19
GO:BP	GO:0002252	immune effector process	3.478242970153613e-05	True	"Any process of the immune system that can potentially contribute to an immune response." [GO_REF:0000022, GOC:add, ISBN:0781735149]	1281	10	8	17916	0.8	0.00624512099921936	query_1	['GO:0002376']	19
GO:BP	GO:0002376	immune system process	4.284439935609654e-05	True	"Any process involved in the development or functioning of the immune system, an organismal system for calibrated responses to potential internal or invasive threats." [GO_REF:0000022, GOC:add]	3199	10	10	17916	1.0	0.0031259768677711786	query_1	['GO:0008150']	19
TF	TF:M11670_0	Factor: IRF-5; motif: NYGAAACCGAAACY; match class: 0	6.489144974243943e-05	True	Factor: IRF-5; motif: NYGAAACCGAAACY; match class: 0	874	10	7	19940	0.7	0.008009153318077803	query_1	['TF:M11670']	19
TF	TF:M11670	Factor: IRF-5; motif: NYGAAACCGAAACY	6.489144974243943e-05	True	Factor: IRF-5; motif: NYGAAACCGAAACY	874	10	7	19940	0.7	0.008009153318077803	query_1	['TF:M00000']	19
GO:BP	GO:0006955	immune response	8.198695397943581e-05	True	"Any immune system process that functions in the calibrated response of an organism to a potential internal or invasive threat." [GO_REF:0000022, GOC:add]	2228	10	9	17916	0.9	0.004039497307001795	query_1	['GO:0002376', 'GO:0050896']	19
WP	WP:WP4197	The human immune response to tuberculosis	9.125655244446408e-05	True	The human immune response to tuberculosis	23	7	3	6954	0.42857142857142855	0.13043478260869565	query_1	['WP:000000']	19
KEGG	KEGG:05160	Hepatitis C	0.0001000872674259028	True	Hepatitis C	155	6	4	7747	0.6666666666666666	0.025806451612903226	query_1	['KEGG:00000']	19
TF	TF:M07323_0	Factor: IRF-4; motif: KRAAMNGAAANYN; match class: 0	0.00013314799618754033	True	Factor: IRF-4; motif: KRAAMNGAAANYN; match class: 0	970	10	7	19940	0.7	0.007216494845360825	query_1	['TF:M07323']	19
TF	TF:M07323	Factor: IRF-4; motif: KRAAMNGAAANYN	0.00013314799618754033	True	Factor: IRF-4; motif: KRAAMNGAAANYN	970	10	7	19940	0.7	0.007216494845360825	query_1	['TF:M00000']	19
REAC	REAC:R-HSA-168256	Immune System	0.00013756997341978237	True	Immune System	2146	9	9	10588	1.0	0.004193849021435228	query_1	['REAC:0000000']	19
TF	TF:M07045_0	Factor: IRF-1; motif: NNRAAANNGAAASN; match class: 0	0.0001603408374514304	True	Factor: IRF-1; motif: NNRAAANNGAAASN; match class: 0	548	10	6	19940	0.6	0.010948905109489052	query_1	['TF:M07045']	19
TF	TF:M07045	Factor: IRF-1; motif: NNRAAANNGAAASN	0.0001603408374514304	True	Factor: IRF-1; motif: NNRAAANNGAAASN	548	10	6	19940	0.6	0.010948905109489052	query_1	['TF:M00000']	19
TF	TF:M11685_0	Factor: IRF-8; motif: NCGAAACYGAAACYN; match class: 0	0.00016730967249195343	True	Factor: IRF-8; motif: NCGAAACYGAAACYN; match class: 0	1650	10	8	19940	0.8	0.0048484848484848485	query_1	['TF:M11685']	19
TF	TF:M11685	Factor: IRF-8; motif: NCGAAACYGAAACYN	0.00016730967249195343	True	Factor: IRF-8; motif: NCGAAACYGAAACYN	1650	10	8	19940	0.8	0.0048484848484848485	query_1	['TF:M00000']	19
TF	TF:M11664	Factor: IRF-2; motif: NGAAASYGAAAS	0.0001945633161523746	True	Factor: IRF-2; motif: NGAAASYGAAAS	1682	10	8	19940	0.8	0.0047562425683709865	query_1	['TF:M00000']	19
TF	TF:M11664_0	Factor: IRF-2; motif: NGAAASYGAAAS; match class: 0	0.0001945633161523746	True	Factor: IRF-2; motif: NGAAASYGAAAS; match class: 0	1682	10	8	19940	0.8	0.0047562425683709865	query_1	['TF:M11664']	19
TF	TF:M11681_0	Factor: IRF-9; motif: NCGAAACYGAAACYN; match class: 0	0.00021608957775629375	True	Factor: IRF-9; motif: NCGAAACYGAAACYN; match class: 0	97	10	4	19940	0.4	0.041237113402061855	query_1	['TF:M11681']	19
TF	TF:M11681	Factor: IRF-9; motif: NCGAAACYGAAACYN	0.00021608957775629375	True	Factor: IRF-9; motif: NCGAAACYGAAACYN	97	10	4	19940	0.4	0.041237113402061855	query_1	['TF:M00000']	19
TF	TF:M00772_0	Factor: IRF; motif: RRAANTGAAASYGNV; match class: 0	0.00022672788767923968	True	Factor: IRF; motif: RRAANTGAAASYGNV; match class: 0	1048	10	7	19940	0.7	0.006679389312977099	query_1	['TF:M00772']	19
TF	TF:M00772	Factor: IRF; motif: RRAANTGAAASYGNV	0.00022672788767923968	True	Factor: IRF; motif: RRAANTGAAASYGNV	1048	10	7	19940	0.7	0.006679389312977099	query_1	['TF:M00000']	19
TF	TF:M04014	Factor: IRF3; motif: NNRRAANGGAAACCGAAACYR	0.00026901805260677944	True	Factor: IRF3; motif: NNRRAANGGAAACCGAAACYR	284	10	5	19940	0.5	0.017605633802816902	query_1	['TF:M00000']	19
TF	TF:M04014_0	Factor: IRF3; motif: NNRRAANGGAAACCGAAACYR; match class: 0	0.00026901805260677944	True	Factor: IRF3; motif: NNRRAANGGAAACCGAAACYR; match class: 0	284	10	5	19940	0.5	0.017605633802816902	query_1	['TF:M04014']	19
TF	TF:M04016	Factor: IRF5; motif: CCGAAACCGAAACY	0.00038984215869015525	True	Factor: IRF5; motif: CCGAAACCGAAACY	306	10	5	19940	0.5	0.016339869281045753	query_1	['TF:M00000']	19
TF	TF:M04016_0	Factor: IRF5; motif: CCGAAACCGAAACY; match class: 0	0.00038984215869015525	True	Factor: IRF5; motif: CCGAAACCGAAACY; match class: 0	306	10	5	19940	0.5	0.016339869281045753	query_1	['TF:M04016']	19
GO:BP	GO:0006952	defense response	0.00039825271847812555	True	"Reactions, triggered in response to the presence of a foreign body or the occurrence of an injury, which result in restriction of damage to the organism attacked or prevention/recovery from the infection caused by the attack." [GOC:go_curators]	1747	10	8	17916	0.8	0.0045792787635947334	query_1	['GO:0006950']	19
TF	TF:M09933_1	Factor: FOXP1; motif: TNTGTTTMY; match class: 1	0.00044853375402343444	True	Factor: FOXP1; motif: TNTGTTTMY; match class: 1	652	10	6	19940	0.6	0.009202453987730062	query_1	['TF:M09933_0']	19
TF	TF:M11685_1	Factor: IRF-8; motif: NCGAAACYGAAACYN; match class: 1	0.00049261079526646	True	Factor: IRF-8; motif: NCGAAACYGAAACYN; match class: 1	119	10	4	19940	0.4	0.03361344537815126	query_1	['TF:M11685_0']	19
TF	TF:M11672	Factor: IRF-5; motif: NCGAAACCGAAACY	0.0005267648235537525	True	Factor: IRF-5; motif: NCGAAACCGAAACY	121	10	4	19940	0.4	0.03305785123966942	query_1	['TF:M00000']	19
TF	TF:M11672_0	Factor: IRF-5; motif: NCGAAACCGAAACY; match class: 0	0.0005267648235537525	True	Factor: IRF-5; motif: NCGAAACCGAAACY; match class: 0	121	10	4	19940	0.4	0.03305785123966942	query_1	['TF:M11672']	19
TF	TF:M00453_1	Factor: IRF-7; motif: TNSGAAWNCGAAANTNNN; match class: 1	0.0006672811024557945	True	Factor: IRF-7; motif: TNSGAAWNCGAAANTNNN; match class: 1	341	10	5	19940	0.5	0.01466275659824047	query_1	['TF:M00453_0']	19
TF	TF:M00453	Factor: IRF-7; motif: TNSGAAWNCGAAANTNNN	0.000998499536626847	True	Factor: IRF-7; motif: TNSGAAWNCGAAANTNNN	3135	10	9	19940	0.9	0.0028708133971291866	query_1	['TF:M00000']	19
TF	TF:M00453_0	Factor: IRF-7; motif: TNSGAAWNCGAAANTNNN; match class: 0	0.000998499536626847	True	Factor: IRF-7; motif: TNSGAAWNCGAAANTNNN; match class: 0	3135	10	9	19940	0.9	0.0028708133971291866	query_1	['TF:M00453']	19
TF	TF:M11664_1	Factor: IRF-2; motif: NGAAASYGAAAS; match class: 1	0.001001535762563585	True	Factor: IRF-2; motif: NGAAASYGAAAS; match class: 1	142	10	4	19940	0.4	0.028169014084507043	query_1	['TF:M11664_0']	19
TF	TF:M09733_1	Factor: STAT2; motif: NRGAAANNGAAACTNA; match class: 1	0.0011259658310222608	True	Factor: STAT2; motif: NRGAAANNGAAACTNA; match class: 1	379	10	5	19940	0.5	0.013192612137203167	query_1	['TF:M09733_0']	19
TF	TF:M11671	Factor: IRF-5; motif: NCGAAACCGAAACY	0.0012645240165563248	True	Factor: IRF-5; motif: NCGAAACCGAAACY	388	10	5	19940	0.5	0.01288659793814433	query_1	['TF:M00000']	19
TF	TF:M11671_0	Factor: IRF-5; motif: NCGAAACCGAAACY; match class: 0	0.0012645240165563248	True	Factor: IRF-5; motif: NCGAAACCGAAACY; match class: 0	388	10	5	19940	0.5	0.01288659793814433	query_1	['TF:M11671']	19
TF	TF:M11684_1	Factor: IRF-8; motif: NYGAAACYGAAACTN; match class: 1	0.0021082032730495672	True	Factor: IRF-8; motif: NYGAAACYGAAACTN; match class: 1	848	10	6	19940	0.6	0.007075471698113208	query_1	['TF:M11684_0']	19
TF	TF:M07216	Factor: IRF1; motif: NNNYASTTTCACTTTCNNTTT	0.002515141242281862	True	Factor: IRF1; motif: NNNYASTTTCACTTTCNNTTT	446	10	5	19940	0.5	0.011210762331838564	query_1	['TF:M00000']	19
TF	TF:M07216_0	Factor: IRF1; motif: NNNYASTTTCACTTTCNNTTT; match class: 0	0.002515141242281862	True	Factor: IRF1; motif: NNNYASTTTCACTTTCNNTTT; match class: 0	446	10	5	19940	0.5	0.011210762331838564	query_1	['TF:M07216']	19
WP	WP:WP4341	Non-genomic actions of 1,25 dihydroxyvitamin D3	0.0027637961588130003	True	Non-genomic actions of 1,25 dihydroxyvitamin D3	70	7	3	6954	0.42857142857142855	0.04285714285714286	query_1	['WP:000000']	19
TF	TF:M11677_0	Factor: IRF-3; motif: NGGAAACNGAAACCGAAACN; match class: 0	0.003359389846179328	True	Factor: IRF-3; motif: NGGAAACNGAAACCGAAACN; match class: 0	473	10	5	19940	0.5	0.010570824524312896	query_1	['TF:M11677']	19
TF	TF:M11677	Factor: IRF-3; motif: NGGAAACNGAAACCGAAACN	0.003359389846179328	True	Factor: IRF-3; motif: NGGAAACNGAAACCGAAACN	473	10	5	19940	0.5	0.010570824524312896	query_1	['TF:M00000']	19
TF	TF:M11665	Factor: IRF-2; motif: NGAAASYGAAAS	0.003471070118605622	True	Factor: IRF-2; motif: NGAAASYGAAAS	2432	10	8	19940	0.8	0.003289473684210526	query_1	['TF:M00000']	19
TF	TF:M11665_0	Factor: IRF-2; motif: NGAAASYGAAAS; match class: 0	0.003471070118605622	True	Factor: IRF-2; motif: NGAAASYGAAAS; match class: 0	2432	10	8	19940	0.8	0.003289473684210526	query_1	['TF:M11665']	19
GO:BP	GO:0016032	viral process	0.003914467701519058	True	"A multi-organism process in which a virus is a participant. The other participant is the host. Includes infection of a host cell, replication of the viral genome, and assembly of progeny virus particles. In some cases the viral genetic material may integrate into the host genome and only subsequently, under particular circumstances, 'complete' its life cycle." [GOC:bf, GOC:jl, GOC:mah]	910	10	6	17916	0.6	0.006593406593406593	query_1	['GO:0044403']	19
TF	TF:M00972_1	Factor: IRF; motif: RAAANTGAAAN; match class: 1	0.004341339395514207	True	Factor: IRF; motif: RAAANTGAAAN; match class: 1	205	10	4	19940	0.4	0.01951219512195122	query_1	['TF:M00972_0']	19
REAC	REAC:R-HSA-1169408	ISG15 antiviral mechanism	0.005457880674847496	True	ISG15 antiviral mechanism	70	9	3	10588	0.3333333333333333	0.04285714285714286	query_1	['REAC:R-HSA-1169410']	19
REAC	REAC:R-HSA-8983711	OAS antiviral response	0.005568103379558241	True	OAS antiviral response	9	9	2	10588	0.2222222222222222	0.2222222222222222	query_1	['REAC:R-HSA-1169410']	19
GO:BP	GO:0044403	symbiotic process	0.005611447383103677	True	"A process carried out by gene products in an organism that enable the organism to engage in a symbiotic relationship, a more or less intimate association, with another organism. The various forms of symbiosis include parasitism, in which the association is disadvantageous or destructive to one of the organisms; mutualism, in which the association is advantageous, or often necessary to one or bot…	968	10	6	17916	0.6	0.006198347107438017	query_1	['GO:0044419']	19
TF	TF:M04788	Factor: IRF-1; motif: STTTCACTTTCNNT	0.00667709115470571	True	Factor: IRF-1; motif: STTTCACTTTCNNT	544	10	5	19940	0.5	0.009191176470588236	query_1	['TF:M00000']	19
TF	TF:M04788_0	Factor: IRF-1; motif: STTTCACTTTCNNT; match class: 0	0.00667709115470571	True	Factor: IRF-1; motif: STTTCACTTTCNNT; match class: 0	544	10	5	19940	0.5	0.009191176470588236	query_1	['TF:M04788']	19
KEGG	KEGG:05164	Influenza A	0.008375646840360915	True	Influenza A	167	6	3	7747	0.5	0.017964071856287425	query_1	['KEGG:00000']	19
TF	TF:M11665_1	Factor: IRF-2; motif: NGAAASYGAAAS; match class: 1	0.009249397949297689	True	Factor: IRF-2; motif: NGAAASYGAAAS; match class: 1	248	10	4	19940	0.4	0.016129032258064516	query_1	['TF:M11665_0']	19
TF	TF:M08887_1	Factor: IRF; motif: NNGAAANTGAAANN; match class: 1	0.011557422305416743	True	Factor: IRF; motif: NNGAAANTGAAANN; match class: 1	74	10	3	19940	0.3	0.04054054054054054	query_1	['TF:M08887_0']	19
GO:BP	GO:0060700	regulation of ribonuclease activity	0.013254651733529738	True	"Any process that modulates the rate, frequency, or extent of ribonuclease activity, catalysis of the hydrolysis of phosphodiester bonds in chains of RNA." [GOC:dph, GOC:tb]	9	10	2	17916	0.2	0.2222222222222222	query_1	['GO:0032069', 'GO:0051252']	19
TF	TF:M09733	Factor: STAT2; motif: NRGAAANNGAAACTNA	0.013558727108293556	True	Factor: STAT2; motif: NRGAAANNGAAACTNA	2900	10	8	19940	0.8	0.002758620689655172	query_1	['TF:M00000']	19
TF	TF:M09733_0	Factor: STAT2; motif: NRGAAANNGAAACTNA; match class: 0	0.013558727108293556	True	Factor: STAT2; motif: NRGAAANNGAAACTNA; match class: 0	2900	10	8	19940	0.8	0.002758620689655172	query_1	['TF:M09733']	19
TF	TF:M09957	Factor: IRF-2; motif: NAAANNGAAAGTGAAASTRN	0.014536732040751982	True	Factor: IRF-2; motif: NAAANNGAAAGTGAAASTRN	278	10	4	19940	0.4	0.014388489208633094	query_1	['TF:M00000']	19
TF	TF:M09957_0	Factor: IRF-2; motif: NAAANNGAAAGTGAAASTRN; match class: 0	0.014536732040751982	True	Factor: IRF-2; motif: NAAANNGAAAGTGAAASTRN; match class: 0	278	10	4	19940	0.4	0.014388489208633094	query_1	['TF:M09957']	19
GO:BP	GO:0071310	cellular response to organic substance	0.015941570083482775	True	"Any process that results in a change in state or activity of a cell (in terms of movement, secretion, enzyme production, gene expression, etc.) as a result of an organic substance stimulus." [GOC:mah]	2810	10	8	17916	0.8	0.0028469750889679717	query_1	['GO:0010033', 'GO:0070887']	19
TF	TF:M10080_1	Factor: STAT2; motif: RRGRAANNGAAACTGAAAN; match class: 1	0.020329513122908437	True	Factor: STAT2; motif: RRGRAANNGAAACTGAAAN; match class: 1	10	10	2	19940	0.2	0.2	query_1	['TF:M10080_0']	19
TF	TF:M04015	Factor: IRF-4; motif: NCGAAACCGAAACYA	0.021929849121835487	True	Factor: IRF-4; motif: NCGAAACCGAAACYA	2052	10	7	19940	0.7	0.00341130604288499	query_1	['TF:M00000']	19
TF	TF:M04015_0	Factor: IRF-4; motif: NCGAAACCGAAACYA; match class: 0	0.021929849121835487	True	Factor: IRF-4; motif: NCGAAACCGAAACYA; match class: 0	2052	10	7	19940	0.7	0.00341130604288499	query_1	['TF:M04015']	19
GO:BP	GO:0007166	cell surface receptor signaling pathway	0.044077188922141936	True	"A series of molecular signals initiated by activation of a receptor on the surface of a cell. The pathway begins with binding of an extracellular ligand to a cell surface receptor, or for receptors that signal in the absence of a ligand, by ligand-withdrawal or the activity of a constitutively active receptor. The pathway ends with regulation of a downstream cellular process, e.g. transcription.…	3209	10	8	17916	0.8	0.0024929884699283265	query_1	['GO:0007165']	19
WP	WP:WP619	Type II interferon signaling (IFNG)	0.04732779251443032	True	Type II interferon signaling (IFNG)	37	7	2	6954	0.2857142857142857	0.05405405405405406	query_1	['WP:000000']	19
