# Supplementary material for: Gene Expression and Co-expression Networks Are Strongly Altered Through Stages in Clear Cell Renal Carcinoma
Source: Front Genet. 2020 Nov 3;11:578679. doi: 10.3389/fgene.2020.578679 (PMC7669746; doi:10.3389/fgene.2020.578679)
Supplement: Supplementary Material 4 — Complete list of enriched processes for network intersections at different cut-off values. These files contain the enriched categories for both sets, all-phenotypes (control and the four progression stages), as well as ccRC-only intersections. In all cases, the list of enriched categories was performed over network communities, not over the whole geneset. Files are separated based on the cut-off of networks. Visualization of enriched process in Networks of 100,000 and 1,000,000 MI cuts. [file Data_Sheet_4.ZIP › Supp_Mat_4/inter-only-stages-1M-components.go.txt]

source	native	name	p_value	significant	description	term_size	query_size	intersection_size	effective_domain_size	precision	recall	query	parents	component
GO:CC	GO:0005622	intracellular	9.757967742765516e-200	True	"The living contents of a cell; the matter contained within (but not including) the plasma membrane, usually taken to exclude large vacuoles and masses of secretory or ingested material. In eukaryotes it includes the nucleus and cytoplasm." [ISBN:0198506732]	14605	3989	3733	18856	0.9358235146653296	0.25559739815131804	query_1	['GO:0005575']	3
GO:CC	GO:0043231	intracellular membrane-bounded organelle	7.768849041672091e-191	True	"Organized structure of distinctive morphology and function, bounded by a single or double lipid bilayer membrane and occurring within the cell. Includes the nucleus, mitochondria, plastids, vacuoles, and vesicles. Excludes the plasma membrane." [GOC:go_curators]	11085	3989	3138	18856	0.7866633241413888	0.283085250338295	query_1	['GO:0043227', 'GO:0043229']	3
GO:CC	GO:0043229	intracellular organelle	1.3200492030068373e-171	True	"Organized structure of distinctive morphology and function, occurring within the cell. Includes the nucleus, mitochondria, plastids, vacuoles, vesicles, ribosomes and the cytoskeleton. Excludes the plasma membrane." [GOC:go_curators]	12870	3989	3418	18856	0.8568563549761845	0.26557886557886556	query_1	['GO:0005622', 'GO:0043226']	3
TF	TF:M02065_1	Factor: ER81; motif: RCCGGAARYN; match class: 1	1.1865830859687723e-161	True	Factor: ER81; motif: RCCGGAARYN; match class: 1	6789	4136	2167	19940	0.523936170212766	0.31919281190160553	query_1	['TF:M02065_0']	3
TF	TF:M08913	Factor: FLI-1; motif: NAYTTCCGGT	1.5086069145649626e-154	True	Factor: FLI-1; motif: NAYTTCCGGT	8396	4136	2503	19940	0.605174081237911	0.29811815150071463	query_1	['TF:M00000']	3
TF	TF:M08913_0	Factor: FLI-1; motif: NAYTTCCGGT; match class: 0	1.5086069145649626e-154	True	Factor: FLI-1; motif: NAYTTCCGGT; match class: 0	8396	4136	2503	19940	0.605174081237911	0.29811815150071463	query_1	['TF:M08913']	3
GO:CC	GO:0005654	nucleoplasm	1.1983090493184085e-152	True	"That part of the nuclear content other than the chromosomes or the nucleolus." [GOC:ma, ISBN:0124325653]	3999	3989	1484	18856	0.37202306342441716	0.3710927731932983	query_1	['GO:0031981', 'GO:0110165']	3
GO:CC	GO:0043227	membrane-bounded organelle	9.319170361913738e-152	True	"Organized structure of distinctive morphology and function, bounded by a single or double lipid bilayer membrane. Includes the nucleus, mitochondria, plastids, vacuoles, and vesicles. Excludes the plasma membrane." [GOC:go_curators]	12688	3989	3348	18856	0.8393080972674856	0.26387137452711223	query_1	['GO:0043226']	3
TF	TF:M02066	Factor: PEA3; motif: RCCGGAAGYN	1.4332702077405113e-149	True	Factor: PEA3; motif: RCCGGAAGYN	7131	4136	2215	19940	0.535541586073501	0.31061562193240777	query_1	['TF:M00000']	3
TF	TF:M02066_0	Factor: PEA3; motif: RCCGGAAGYN; match class: 0	1.4332702077405113e-149	True	Factor: PEA3; motif: RCCGGAAGYN; match class: 0	7131	4136	2215	19940	0.535541586073501	0.31061562193240777	query_1	['TF:M02066']	3
TF	TF:M03988	Factor: FLI1; motif: ACCGGAARTN	8.541379613571144e-147	True	Factor: FLI1; motif: ACCGGAARTN	8387	4136	2482	19940	0.6000967117988395	0.2959341838559676	query_1	['TF:M00000']	3
TF	TF:M03988_0	Factor: FLI1; motif: ACCGGAARTN; match class: 0	8.541379613571144e-147	True	Factor: FLI1; motif: ACCGGAARTN; match class: 0	8387	4136	2482	19940	0.6000967117988395	0.2959341838559676	query_1	['TF:M03988']	3
TF	TF:M11392	Factor: Erg; motif: NACCGGAARYN	1.0846467230094277e-144	True	Factor: Erg; motif: NACCGGAARYN	8781	4136	2560	19940	0.6189555125725339	0.29153854914018906	query_1	['TF:M00000']	3
TF	TF:M11392_0	Factor: Erg; motif: NACCGGAARYN; match class: 0	1.0846467230094277e-144	True	Factor: Erg; motif: NACCGGAARYN; match class: 0	8781	4136	2560	19940	0.6189555125725339	0.29153854914018906	query_1	['TF:M11392']	3
TF	TF:M11434	Factor: Elk-1; motif: NRSCGGAAGNN	1.0222498359082847e-142	True	Factor: Elk-1; motif: NRSCGGAAGNN	8285	4136	2450	19940	0.5923597678916828	0.2957151478575739	query_1	['TF:M00000']	3
TF	TF:M11434_0	Factor: Elk-1; motif: NRSCGGAAGNN; match class: 0	1.0222498359082847e-142	True	Factor: Elk-1; motif: NRSCGGAAGNN; match class: 0	8285	4136	2450	19940	0.5923597678916828	0.2957151478575739	query_1	['TF:M11434']	3
TF	TF:M11404	Factor: Fli-1; motif: NACCGGAARTN	1.4945191285796168e-142	True	Factor: Fli-1; motif: NACCGGAARTN	8821	4136	2563	19940	0.6196808510638298	0.29055662623285344	query_1	['TF:M00000']	3
TF	TF:M11404_0	Factor: Fli-1; motif: NACCGGAARTN; match class: 0	1.4945191285796168e-142	True	Factor: Fli-1; motif: NACCGGAARTN; match class: 0	8821	4136	2563	19940	0.6196808510638298	0.29055662623285344	query_1	['TF:M11404']	3
TF	TF:M02059_0	Factor: ELK-1; motif: ACCGGAAGTN; match class: 0	3.867887741470037e-141	True	Factor: ELK-1; motif: ACCGGAAGTN; match class: 0	9515	4136	2703	19940	0.6535299806576402	0.2840777719390436	query_1	['TF:M02059']	3
TF	TF:M02059	Factor: ELK-1; motif: ACCGGAAGTN	3.867887741470037e-141	True	Factor: ELK-1; motif: ACCGGAAGTN	9515	4136	2703	19940	0.6535299806576402	0.2840777719390436	query_1	['TF:M00000']	3
TF	TF:M00025_1	Factor: Elk-1; motif: NNNNCCGGAARTNN; match class: 1	1.1260296626313363e-140	True	Factor: Elk-1; motif: NNNNCCGGAARTNN; match class: 1	4666	4136	1614	19940	0.3902321083172147	0.3459065580797257	query_1	['TF:M00025_0']	3
TF	TF:M09905_0	Factor: SAP-1; motif: NNCCGGAAGTGN; match class: 0	1.177225211318326e-140	True	Factor: SAP-1; motif: NNCCGGAAGTGN; match class: 0	8347	4136	2458	19940	0.594294003868472	0.2944770576254942	query_1	['TF:M09905']	3
TF	TF:M09905	Factor: SAP-1; motif: NNCCGGAAGTGN	1.177225211318326e-140	True	Factor: SAP-1; motif: NNCCGGAAGTGN	8347	4136	2458	19940	0.594294003868472	0.2944770576254942	query_1	['TF:M00000']	3
TF	TF:M11396_1	Factor: Erg; motif: NACCGGAARTN; match class: 1	3.711716168539933e-140	True	Factor: Erg; motif: NACCGGAARTN; match class: 1	4992	4136	1693	19940	0.40933268858800775	0.3391426282051282	query_1	['TF:M11396_0']	3
TF	TF:M02062	Factor: Erg; motif: ACCGGAAGTN	4.219147308514584e-140	True	Factor: Erg; motif: ACCGGAAGTN	8148	4136	2414	19940	0.5836557059961315	0.2962690230731468	query_1	['TF:M00000']	3
TF	TF:M02062_0	Factor: Erg; motif: ACCGGAAGTN; match class: 0	4.219147308514584e-140	True	Factor: Erg; motif: ACCGGAAGTN; match class: 0	8148	4136	2414	19940	0.5836557059961315	0.2962690230731468	query_1	['TF:M02062']	3
TF	TF:M09935_0	Factor: GABP-alpha; motif: NNNRCCGGAAGTGN; match class: 0	2.516602164435251e-139	True	Factor: GABP-alpha; motif: NNNRCCGGAAGTGN; match class: 0	4474	4136	1563	19940	0.37790135396518376	0.34935181046043806	query_1	['TF:M09935']	3
TF	TF:M09935	Factor: GABP-alpha; motif: NNNRCCGGAAGTGN	2.516602164435251e-139	True	Factor: GABP-alpha; motif: NNNRCCGGAAGTGN	4474	4136	1563	19940	0.37790135396518376	0.34935181046043806	query_1	['TF:M00000']	3
TF	TF:M11400_0	Factor: Fli-1; motif: NACCGGAARTN; match class: 0	3.137450974591924e-139	True	Factor: Fli-1; motif: NACCGGAARTN; match class: 0	10033	4136	2803	19940	0.6777079303675049	0.27937805242699093	query_1	['TF:M11400']	3
TF	TF:M11400	Factor: Fli-1; motif: NACCGGAARTN	3.137450974591924e-139	True	Factor: Fli-1; motif: NACCGGAARTN	10033	4136	2803	19940	0.6777079303675049	0.27937805242699093	query_1	['TF:M00000']	3
GO:CC	GO:0043233	organelle lumen	2.8725004549882935e-138	True	"The internal volume enclosed by the membranes of a particular organelle; includes the volume enclosed by a single organelle membrane, e.g. endoplasmic reticulum lumen, or the volume enclosed by the innermost of the two lipid bilayers of an organelle envelope, e.g. nuclear lumen." [GOC:jl, GOC:mah]	5890	3989	1919	18856	0.48107295061418903	0.3258064516129032	query_1	['GO:0031974', 'GO:0043226']	3
GO:CC	GO:0070013	intracellular organelle lumen	2.8725004549882935e-138	True	"An organelle lumen that is part of an intracellular organelle." [GOC:mah]	5890	3989	1919	18856	0.48107295061418903	0.3258064516129032	query_1	['GO:0043229', 'GO:0043233']	3
GO:CC	GO:0031974	membrane-enclosed lumen	2.8725004549882935e-138	True	"The enclosed volume within a sealed membrane or between two sealed membranes. Encompasses the volume enclosed by the membranes of a particular organelle, e.g. endoplasmic reticulum lumen, or the space between the two lipid bilayers of a double membrane surrounding an organelle, e.g. nuclear envelope lumen." [GOC:add, GOC:mah]	5890	3989	1919	18856	0.48107295061418903	0.3258064516129032	query_1	['GO:0110165']	3
TF	TF:M11396_0	Factor: Erg; motif: NACCGGAARTN; match class: 0	3.669641127715275e-138	True	Factor: Erg; motif: NACCGGAARTN; match class: 0	10852	4136	2962	19940	0.7161508704061895	0.2729450792480649	query_1	['TF:M11396']	3
TF	TF:M11396	Factor: Erg; motif: NACCGGAARTN	3.669641127715275e-138	True	Factor: Erg; motif: NACCGGAARTN	10852	4136	2962	19940	0.7161508704061895	0.2729450792480649	query_1	['TF:M00000']	3
TF	TF:M11424_0	Factor: Erm; motif: NNSCGGAWGYN; match class: 0	7.718479329933186e-138	True	Factor: Erm; motif: NNSCGGAWGYN; match class: 0	8217	4136	2423	19940	0.5858317214700194	0.29487647559936714	query_1	['TF:M11424']	3
TF	TF:M11424	Factor: Erm; motif: NNSCGGAWGYN	7.718479329933186e-138	True	Factor: Erm; motif: NNSCGGAWGYN	8217	4136	2423	19940	0.5858317214700194	0.29487647559936714	query_1	['TF:M00000']	3
GO:CC	GO:0005634	nucleus	7.324697693184849e-136	True	"A membrane-bounded organelle of eukaryotic cells in which chromosomes are housed and replicated. In most cells, the nucleus contains all of the cell's chromosomes except the organellar chromosomes, and is the site of RNA synthesis and processing. In some species, or in specialized cell types, RNA metabolism or DNA replication may be absent." [GOC:go_curators]	7494	3989	2279	18856	0.5713211331160691	0.30410995463037094	query_1	['GO:0043231']	3
TF	TF:M01078	Factor: c-Ets-1; motif: NNNRCCGGAWRYNNNN	1.69222253525668e-135	True	Factor: c-Ets-1; motif: NNNRCCGGAWRYNNNN	7617	4136	2287	19940	0.5529497098646035	0.3002494420375476	query_1	['TF:M00000']	3
TF	TF:M01078_0	Factor: c-Ets-1; motif: NNNRCCGGAWRYNNNN; match class: 0	1.69222253525668e-135	True	Factor: c-Ets-1; motif: NNNRCCGGAWRYNNNN; match class: 0	7617	4136	2287	19940	0.5529497098646035	0.3002494420375476	query_1	['TF:M01078']	3
GO:CC	GO:0031981	nuclear lumen	1.7895302462113303e-135	True	"The volume enclosed by the nuclear inner membrane." [GOC:mah, GOC:pz]	4773	3989	1642	18856	0.411631987966909	0.3440184370416929	query_1	['GO:0005634', 'GO:0070013']	3
TF	TF:M11451	Factor: Elf-1; motif: NANCCGGAAGTN	9.656841068118907e-135	True	Factor: Elf-1; motif: NANCCGGAAGTN	6967	4136	2141	19940	0.5176499032882012	0.3073058705325104	query_1	['TF:M00000']	3
TF	TF:M11451_0	Factor: Elf-1; motif: NANCCGGAAGTN; match class: 0	9.656841068118907e-135	True	Factor: Elf-1; motif: NANCCGGAAGTN; match class: 0	6967	4136	2141	19940	0.5176499032882012	0.3073058705325104	query_1	['TF:M11451']	3
TF	TF:M04714	Factor: Elf-1; motif: ACTTCCGGG	2.1603369012880615e-134	True	Factor: Elf-1; motif: ACTTCCGGG	7878	4136	2341	19940	0.5660058027079303	0.2971566387407972	query_1	['TF:M00000']	3
TF	TF:M04714_0	Factor: Elf-1; motif: ACTTCCGGG; match class: 0	2.1603369012880615e-134	True	Factor: Elf-1; motif: ACTTCCGGG; match class: 0	7878	4136	2341	19940	0.5660058027079303	0.2971566387407972	query_1	['TF:M04714']	3
TF	TF:M11430	Factor: PEA3; motif: NACCGGAAGTN	1.0850189705339583e-133	True	Factor: PEA3; motif: NACCGGAAGTN	10961	4136	2972	19940	0.718568665377176	0.27114314387373417	query_1	['TF:M00000']	3
TF	TF:M11430_0	Factor: PEA3; motif: NACCGGAAGTN; match class: 0	1.0850189705339583e-133	True	Factor: PEA3; motif: NACCGGAAGTN; match class: 0	10961	4136	2972	19940	0.718568665377176	0.27114314387373417	query_1	['TF:M11430']	3
TF	TF:M08759_0	Factor: c-Ets-2; motif: NCCGGAAGTG; match class: 0	1.656627185371067e-133	True	Factor: c-Ets-2; motif: NCCGGAAGTG; match class: 0	8382	4136	2447	19940	0.5916344294003868	0.2919350990217132	query_1	['TF:M08759']	3
TF	TF:M08759	Factor: c-Ets-2; motif: NCCGGAAGTG	1.656627185371067e-133	True	Factor: c-Ets-2; motif: NCCGGAAGTG	8382	4136	2447	19940	0.5916344294003868	0.2919350990217132	query_1	['TF:M00000']	3
TF	TF:M11435_1	Factor: Elk-1; motif: NNCCGGAAGTN; match class: 1	3.822718457459542e-133	True	Factor: Elk-1; motif: NNCCGGAAGTN; match class: 1	5778	4136	1864	19940	0.4506769825918762	0.3226029768085843	query_1	['TF:M11435_0']	3
TF	TF:M02067_0	Factor: ER71; motif: ACCGGAARYN; match class: 0	8.938894088166925e-133	True	Factor: ER71; motif: ACCGGAARYN; match class: 0	6000	4136	1915	19940	0.4630077369439072	0.31916666666666665	query_1	['TF:M02067']	3
TF	TF:M02067	Factor: ER71; motif: ACCGGAARYN	8.938894088166925e-133	True	Factor: ER71; motif: ACCGGAARYN	6000	4136	1915	19940	0.4630077369439072	0.31916666666666665	query_1	['TF:M00000']	3
TF	TF:M09901_0	Factor: nerf; motif: NNNCCGGAAGTGN; match class: 0	3.3672541612961574e-132	True	Factor: nerf; motif: NNNCCGGAAGTGN; match class: 0	5408	4136	1774	19940	0.42891682785299806	0.3280325443786982	query_1	['TF:M09901']	3
TF	TF:M09901	Factor: nerf; motif: NNNCCGGAAGTGN	3.3672541612961574e-132	True	Factor: nerf; motif: NNNCCGGAAGTGN	5408	4136	1774	19940	0.42891682785299806	0.3280325443786982	query_1	['TF:M00000']	3
TF	TF:M01752	Factor: ERG; motif: ACCGGAART	8.305916770644534e-132	True	Factor: ERG; motif: ACCGGAART	9549	4136	2686	19940	0.6494197292069632	0.28128599853387787	query_1	['TF:M00000']	3
TF	TF:M01752_0	Factor: ERG; motif: ACCGGAART; match class: 0	8.305916770644534e-132	True	Factor: ERG; motif: ACCGGAART; match class: 0	9549	4136	2686	19940	0.6494197292069632	0.28128599853387787	query_1	['TF:M01752']	3
GO:CC	GO:0043226	organelle	6.002314011506904e-131	True	"Organized structure of distinctive morphology and function. Includes the nucleus, mitochondria, plastids, vacuoles, vesicles, ribosomes and the cytoskeleton, and prokaryotic structures such as anammoxosomes and pirellulosomes. Excludes the plasma membrane." [GOC:go_curators]	13825	3989	3499	18856	0.8771621960391075	0.2530922242314647	query_1	['GO:0110165']	3
TF	TF:M03977_0	Factor: ETS1; motif: ACCGGAARYN; match class: 0	1.3699473932271002e-130	True	Factor: ETS1; motif: ACCGGAARYN; match class: 0	10602	4136	2894	19940	0.6997098646034816	0.2729673646481796	query_1	['TF:M03977']	3
TF	TF:M03977	Factor: ETS1; motif: ACCGGAARYN	1.3699473932271002e-130	True	Factor: ETS1; motif: ACCGGAARYN	10602	4136	2894	19940	0.6997098646034816	0.2729673646481796	query_1	['TF:M00000']	3
TF	TF:M11447	Factor: Elf-1; motif: NAMCCGGAAGTN	7.819978023392819e-130	True	Factor: Elf-1; motif: NAMCCGGAAGTN	7795	4136	2311	19940	0.558752417794971	0.2964720974983964	query_1	['TF:M00000']	3
TF	TF:M11447_0	Factor: Elf-1; motif: NAMCCGGAAGTN; match class: 0	7.819978023392819e-130	True	Factor: Elf-1; motif: NAMCCGGAAGTN; match class: 0	7795	4136	2311	19940	0.558752417794971	0.2964720974983964	query_1	['TF:M11447']	3
TF	TF:M03982	Factor: ETV4; motif: ACCGGAAGTN	9.494934353829302e-130	True	Factor: ETV4; motif: ACCGGAAGTN	6909	4136	2115	19940	0.5113636363636364	0.30612244897959184	query_1	['TF:M00000']	3
TF	TF:M03982_0	Factor: ETV4; motif: ACCGGAAGTN; match class: 0	9.494934353829302e-130	True	Factor: ETV4; motif: ACCGGAAGTN; match class: 0	6909	4136	2115	19940	0.5113636363636364	0.30612244897959184	query_1	['TF:M03982']	3
TF	TF:M11435_0	Factor: Elk-1; motif: NNCCGGAAGTN; match class: 0	1.0712433875934224e-129	True	Factor: Elk-1; motif: NNCCGGAAGTN; match class: 0	11831	4136	3128	19940	0.7562862669245648	0.264390161440284	query_1	['TF:M11435']	3
TF	TF:M11435	Factor: Elk-1; motif: NNCCGGAAGTN	1.0712433875934224e-129	True	Factor: Elk-1; motif: NNCCGGAAGTN	11831	4136	3128	19940	0.7562862669245648	0.264390161440284	query_1	['TF:M00000']	3
TF	TF:M11427_0	Factor: PEA3; motif: NACCGGAAGTN; match class: 0	4.691486036473676e-129	True	Factor: PEA3; motif: NACCGGAAGTN; match class: 0	10673	4136	2904	19940	0.7021276595744681	0.2720884474843062	query_1	['TF:M11427']	3
TF	TF:M11427	Factor: PEA3; motif: NACCGGAAGTN	4.691486036473676e-129	True	Factor: PEA3; motif: NACCGGAAGTN	10673	4136	2904	19940	0.7021276595744681	0.2720884474843062	query_1	['TF:M00000']	3
TF	TF:M02065	Factor: ER81; motif: RCCGGAARYN	9.479317069922868e-129	True	Factor: ER81; motif: RCCGGAARYN	12673	4136	3281	19940	0.7932785299806576	0.2588968673557958	query_1	['TF:M00000']	3
TF	TF:M02065_0	Factor: ER81; motif: RCCGGAARYN; match class: 0	9.479317069922868e-129	True	Factor: ER81; motif: RCCGGAARYN; match class: 0	12673	4136	3281	19940	0.7932785299806576	0.2588968673557958	query_1	['TF:M02065']	3
TF	TF:M02074_0	Factor: GABPalpha; motif: RCCGGAWRYN; match class: 0	1.3542207553348797e-128	True	Factor: GABPalpha; motif: RCCGGAWRYN; match class: 0	4633	4136	1577	19940	0.3812862669245648	0.34038420030218003	query_1	['TF:M02074']	3
TF	TF:M02074	Factor: GABPalpha; motif: RCCGGAWRYN	1.3542207553348797e-128	True	Factor: GABPalpha; motif: RCCGGAWRYN	4633	4136	1577	19940	0.3812862669245648	0.34038420030218003	query_1	['TF:M00000']	3
TF	TF:M03970	Factor: ELK1; motif: ACCGGAAGTN	2.964193078827691e-128	True	Factor: ELK1; motif: ACCGGAAGTN	4844	4136	1628	19940	0.39361702127659576	0.3360858794384806	query_1	['TF:M00000']	3
TF	TF:M03970_0	Factor: ELK1; motif: ACCGGAAGTN; match class: 0	2.964193078827691e-128	True	Factor: ELK1; motif: ACCGGAAGTN; match class: 0	4844	4136	1628	19940	0.39361702127659576	0.3360858794384806	query_1	['TF:M03970']	3
TF	TF:M10438_1	Factor: ZF5; motif: GGSGCGCGS; match class: 1	6.116238488026602e-128	True	Factor: ZF5; motif: GGSGCGCGS; match class: 1	14970	4136	3672	19940	0.8878143133462283	0.24529058116232466	query_1	['TF:M10438_0']	3
TF	TF:M00025_0	Factor: Elk-1; motif: NNNNCCGGAARTNN; match class: 0	6.662615721012477e-128	True	Factor: Elk-1; motif: NNNNCCGGAARTNN; match class: 0	10354	4136	2838	19940	0.6861702127659575	0.27409696735561134	query_1	['TF:M00025']	3
TF	TF:M00025	Factor: Elk-1; motif: NNNNCCGGAARTNN	6.662615721012477e-128	True	Factor: Elk-1; motif: NNNNCCGGAARTNN	10354	4136	2838	19940	0.6861702127659575	0.27409696735561134	query_1	['TF:M00000']	3
TF	TF:M03975_0	Factor: ERG; motif: ACCGGAARTN; match class: 0	1.7348546799441558e-127	True	Factor: ERG; motif: ACCGGAARTN; match class: 0	10089	4136	2784	19940	0.6731141199226306	0.2759440975319655	query_1	['TF:M03975']	3
TF	TF:M03975	Factor: ERG; motif: ACCGGAARTN	1.7348546799441558e-127	True	Factor: ERG; motif: ACCGGAARTN	10089	4136	2784	19940	0.6731141199226306	0.2759440975319655	query_1	['TF:M00000']	3
TF	TF:M02052	Factor: EHF; motif: CSCGGAARTN	3.0011612116821005e-127	True	Factor: EHF; motif: CSCGGAARTN	10192	4136	2804	19940	0.6779497098646035	0.2751177394034537	query_1	['TF:M00000']	3
TF	TF:M02052_0	Factor: EHF; motif: CSCGGAARTN; match class: 0	3.0011612116821005e-127	True	Factor: EHF; motif: CSCGGAARTN; match class: 0	10192	4136	2804	19940	0.6779497098646035	0.2751177394034537	query_1	['TF:M02052']	3
TF	TF:M03990	Factor: GABPA; motif: ACCGGAAGTN	2.2886599357422092e-126	True	Factor: GABPA; motif: ACCGGAAGTN	5302	4136	1734	19940	0.4192456479690522	0.32704639758581666	query_1	['TF:M00000']	3
TF	TF:M03990_0	Factor: GABPA; motif: ACCGGAAGTN; match class: 0	2.2886599357422092e-126	True	Factor: GABPA; motif: ACCGGAAGTN; match class: 0	5302	4136	1734	19940	0.4192456479690522	0.32704639758581666	query_1	['TF:M03990']	3
TF	TF:M02063_0	Factor: c-ets-1; motif: ACCGGAWGTN; match class: 0	1.0665220745563744e-125	True	Factor: c-ets-1; motif: ACCGGAWGTN; match class: 0	7685	4136	2276	19940	0.5502901353965184	0.2961613532856213	query_1	['TF:M02063']	3
TF	TF:M02063	Factor: c-ets-1; motif: ACCGGAWGTN	1.0665220745563744e-125	True	Factor: c-ets-1; motif: ACCGGAWGTN	7685	4136	2276	19940	0.5502901353965184	0.2961613532856213	query_1	['TF:M00000']	3
TF	TF:M02059_1	Factor: ELK-1; motif: ACCGGAAGTN; match class: 1	3.095894798803005e-123	True	Factor: ELK-1; motif: ACCGGAAGTN; match class: 1	3787	4136	1351	19940	0.32664410058027077	0.3567467652495379	query_1	['TF:M02059_0']	3
TF	TF:M01752_1	Factor: ERG; motif: ACCGGAART; match class: 1	3.4671542357936934e-123	True	Factor: ERG; motif: ACCGGAART; match class: 1	3737	4136	1338	19940	0.32350096711798837	0.35804120952635804	query_1	['TF:M01752_0']	3
TF	TF:M02053_0	Factor: ELF1; motif: NCCGGAARTN; match class: 0	5.0357289005958706e-123	True	Factor: ELF1; motif: NCCGGAARTN; match class: 0	6070	4136	1906	19940	0.46083172147001933	0.314003294892916	query_1	['TF:M02053']	3
TF	TF:M02053	Factor: ELF1; motif: NCCGGAARTN	5.0357289005958706e-123	True	Factor: ELF1; motif: NCCGGAARTN	6070	4136	1906	19940	0.46083172147001933	0.314003294892916	query_1	['TF:M00000']	3
TF	TF:M09904_0	Factor: Elk-1; motif: RCCGGAAGTGN; match class: 0	7.103301847566426e-123	True	Factor: Elk-1; motif: RCCGGAAGTGN; match class: 0	8234	4136	2387	19940	0.5771276595744681	0.2898955550157882	query_1	['TF:M09904']	3
TF	TF:M09904	Factor: Elk-1; motif: RCCGGAAGTGN	7.103301847566426e-123	True	Factor: Elk-1; motif: RCCGGAAGTGN	8234	4136	2387	19940	0.5771276595744681	0.2898955550157882	query_1	['TF:M00000']	3
TF	TF:M11419_0	Factor: ER81; motif: NNCCGGAWGYN; match class: 0	4.489793515118587e-121	True	Factor: ER81; motif: NNCCGGAWGYN; match class: 0	6127	4136	1914	19940	0.4627659574468085	0.3123877917414722	query_1	['TF:M11419']	3
TF	TF:M11419	Factor: ER81; motif: NNCCGGAWGYN	4.489793515118587e-121	True	Factor: ER81; motif: NNCCGGAWGYN	6127	4136	1914	19940	0.4627659574468085	0.3123877917414722	query_1	['TF:M00000']	3
TF	TF:M02069_0	Factor: Erm; motif: ACCGGAAGTN; match class: 0	6.222227761310612e-121	True	Factor: Erm; motif: ACCGGAAGTN; match class: 0	6956	4136	2102	19940	0.508220502901354	0.30218516388729155	query_1	['TF:M02069']	3
TF	TF:M02069	Factor: Erm; motif: ACCGGAAGTN	6.222227761310612e-121	True	Factor: Erm; motif: ACCGGAAGTN	6956	4136	2102	19940	0.508220502901354	0.30218516388729155	query_1	['TF:M00000']	3
TF	TF:M01660_1	Factor: GABP-alpha; motif: CTTCCK; match class: 1	1.3170382897603775e-120	True	Factor: GABP-alpha; motif: CTTCCK; match class: 1	5159	4136	1685	19940	0.40739845261121854	0.32661368482264	query_1	['TF:M01660_0']	3
TF	TF:M11428	Factor: PEA3; motif: NACCGGAAGTN	1.322060033050101e-120	True	Factor: PEA3; motif: NACCGGAAGTN	7252	4136	2167	19940	0.523936170212766	0.29881412024269166	query_1	['TF:M00000']	3
TF	TF:M11428_0	Factor: PEA3; motif: NACCGGAAGTN; match class: 0	1.322060033050101e-120	True	Factor: PEA3; motif: NACCGGAAGTN; match class: 0	7252	4136	2167	19940	0.523936170212766	0.29881412024269166	query_1	['TF:M11428']	3
TF	TF:M02073_0	Factor: Fli-1; motif: ACCGGAAGYN; match class: 0	8.39775502491935e-120	True	Factor: Fli-1; motif: ACCGGAAGYN; match class: 0	5900	4136	1858	19940	0.44922630560928434	0.3149152542372881	query_1	['TF:M02073']	3
TF	TF:M02073	Factor: Fli-1; motif: ACCGGAAGYN	8.39775502491935e-120	True	Factor: Fli-1; motif: ACCGGAAGYN	5900	4136	1858	19940	0.44922630560928434	0.3149152542372881	query_1	['TF:M00000']	3
TF	TF:M02052_1	Factor: EHF; motif: CSCGGAARTN; match class: 1	1.6802481715792659e-119	True	Factor: EHF; motif: CSCGGAARTN; match class: 1	4081	4136	1417	19940	0.34260154738878146	0.3472188189169321	query_1	['TF:M02052_0']	3
TF	TF:M11430_1	Factor: PEA3; motif: NACCGGAAGTN; match class: 1	2.362631256456259e-119	True	Factor: PEA3; motif: NACCGGAAGTN; match class: 1	4936	4136	1628	19940	0.39361702127659576	0.32982171799027554	query_1	['TF:M11430_0']	3
TF	TF:M02064_1	Factor: c-ets-2; motif: ACCGGAWRTN; match class: 1	5.249512962764278e-119	True	Factor: c-ets-2; motif: ACCGGAWRTN; match class: 1	4624	4136	1551	19940	0.375	0.33542387543252594	query_1	['TF:M02064_0']	3
TF	TF:M02071	Factor: ETV7; motif: NCCGGAANNN	9.873147671992125e-119	True	Factor: ETV7; motif: NCCGGAANNN	10211	4136	2785	19940	0.6733558994197292	0.2727450788365488	query_1	['TF:M00000']	3
TF	TF:M02071_0	Factor: ETV7; motif: NCCGGAANNN; match class: 0	9.873147671992125e-119	True	Factor: ETV7; motif: NCCGGAANNN; match class: 0	10211	4136	2785	19940	0.6733558994197292	0.2727450788365488	query_1	['TF:M02071']	3
TF	TF:M09606_0	Factor: nerf; motif: NRRNSCGGAAGNRNNNN; match class: 0	1.8266331608173547e-118	True	Factor: nerf; motif: NRRNSCGGAAGNRNNNN; match class: 0	6301	4136	1947	19940	0.47074468085106386	0.3089985716552928	query_1	['TF:M09606']	3
TF	TF:M09606	Factor: nerf; motif: NRRNSCGGAAGNRNNNN	1.8266331608173547e-118	True	Factor: nerf; motif: NRRNSCGGAAGNRNNNN	6301	4136	1947	19940	0.47074468085106386	0.3089985716552928	query_1	['TF:M00000']	3
TF	TF:M08913_1	Factor: FLI-1; motif: NAYTTCCGGT; match class: 1	4.099573266465004e-118	True	Factor: FLI-1; motif: NAYTTCCGGT; match class: 1	3070	4136	1151	19940	0.2782882011605416	0.3749185667752443	query_1	['TF:M08913_0']	3
TF	TF:M11427_1	Factor: PEA3; motif: NACCGGAAGTN; match class: 1	1.7978038918467935e-117	True	Factor: PEA3; motif: NACCGGAAGTN; match class: 1	4648	4136	1553	19940	0.3754835589941973	0.3341222030981067	query_1	['TF:M11427_0']	3
TF	TF:M11400_1	Factor: Fli-1; motif: NACCGGAARTN; match class: 1	3.4829879029030335e-117	True	Factor: Fli-1; motif: NACCGGAARTN; match class: 1	4219	4136	1446	19940	0.34961315280464217	0.3427352453187959	query_1	['TF:M11400_0']	3
TF	TF:M11425	Factor: PEA3; motif: NACCGGAAGTN	9.666069092180452e-117	True	Factor: PEA3; motif: NACCGGAAGTN	7500	4136	2211	19940	0.5345744680851063	0.2948	query_1	['TF:M00000']	3
TF	TF:M11425_0	Factor: PEA3; motif: NACCGGAAGTN; match class: 0	9.666069092180452e-117	True	Factor: PEA3; motif: NACCGGAAGTN; match class: 0	7500	4136	2211	19940	0.5345744680851063	0.2948	query_1	['TF:M11425']	3
TF	TF:M03983_0	Factor: ETV5; motif: NCCGGAWGYN; match class: 0	2.969771449431213e-115	True	Factor: ETV5; motif: NCCGGAWGYN; match class: 0	3173	4136	1172	19940	0.28336557059961315	0.3693665300976993	query_1	['TF:M03983']	3
TF	TF:M03983	Factor: ETV5; motif: NCCGGAWGYN	2.969771449431213e-115	True	Factor: ETV5; motif: NCCGGAWGYN	3173	4136	1172	19940	0.28336557059961315	0.3693665300976993	query_1	['TF:M00000']	3
TF	TF:M03977_1	Factor: ETS1; motif: ACCGGAARYN; match class: 1	4.901121538937741e-115	True	Factor: ETS1; motif: ACCGGAARYN; match class: 1	4698	4136	1559	19940	0.37693423597678916	0.331843337590464	query_1	['TF:M03977_0']	3
TF	TF:M00716_1	Factor: ZF5; motif: GSGCGCGR; match class: 1	6.6687756987412725e-115	True	Factor: ZF5; motif: GSGCGCGR; match class: 1	14195	4136	3516	19940	0.8500967117988395	0.2476928495949278	query_1	['TF:M00716_0']	3
TF	TF:M01660	Factor: GABP-alpha; motif: CTTCCK	9.875470999178022e-115	True	Factor: GABP-alpha; motif: CTTCCK	11216	4136	2972	19940	0.718568665377176	0.26497860199714696	query_1	['TF:M00000']	3
TF	TF:M01660_0	Factor: GABP-alpha; motif: CTTCCK; match class: 0	9.875470999178022e-115	True	Factor: GABP-alpha; motif: CTTCCK; match class: 0	11216	4136	2972	19940	0.718568665377176	0.26497860199714696	query_1	['TF:M01660']	3
TF	TF:M08917_0	Factor: GABP-ALPHA; motif: RCCGGAARTNN; match class: 0	1.3147530468988194e-114	True	Factor: GABP-ALPHA; motif: RCCGGAARTNN; match class: 0	2726	4136	1050	19940	0.2538684719535783	0.38517975055025677	query_1	['TF:M08917']	3
TF	TF:M08917	Factor: GABP-ALPHA; motif: RCCGGAARTNN	1.3147530468988194e-114	True	Factor: GABP-ALPHA; motif: RCCGGAARTNN	2726	4136	1050	19940	0.2538684719535783	0.38517975055025677	query_1	['TF:M00000']	3
TF	TF:M03975_1	Factor: ERG; motif: ACCGGAARTN; match class: 1	1.8846617720754212e-114	True	Factor: ERG; motif: ACCGGAARTN; match class: 1	4043	4136	1395	19940	0.3372823984526112	0.3450408112787534	query_1	['TF:M03975_0']	3
TF	TF:M02056_0	Factor: ELF4; motif: NCCGGAARTN; match class: 0	8.359519651075451e-114	True	Factor: ELF4; motif: NCCGGAARTN; match class: 0	5368	4136	1717	19940	0.4151353965183752	0.31985842026825634	query_1	['TF:M02056']	3
TF	TF:M02056	Factor: ELF4; motif: NCCGGAARTN	8.359519651075451e-114	True	Factor: ELF4; motif: NCCGGAARTN	5368	4136	1717	19940	0.4151353965183752	0.31985842026825634	query_1	['TF:M00000']	3
TF	TF:M11415_0	Factor: GABP-alpha; motif: NRCCGGAAGTN; match class: 0	3.658166094459115e-112	True	Factor: GABP-alpha; motif: NRCCGGAAGTN; match class: 0	3291	4136	1196	19940	0.28916827852998067	0.36341537526587664	query_1	['TF:M11415']	3
TF	TF:M11415	Factor: GABP-alpha; motif: NRCCGGAAGTN	3.658166094459115e-112	True	Factor: GABP-alpha; motif: NRCCGGAAGTN	3291	4136	1196	19940	0.28916827852998067	0.36341537526587664	query_1	['TF:M00000']	3
TF	TF:M11437_0	Factor: SAP-1; motif: NRCCGGAWGYN; match class: 0	1.0136664133212697e-111	True	Factor: SAP-1; motif: NRCCGGAWGYN; match class: 0	2808	4136	1066	19940	0.2577369439071567	0.37962962962962965	query_1	['TF:M11437']	3
TF	TF:M11437	Factor: SAP-1; motif: NRCCGGAWGYN	1.0136664133212697e-111	True	Factor: SAP-1; motif: NRCCGGAWGYN	2808	4136	1066	19940	0.2577369439071567	0.37962962962962965	query_1	['TF:M00000']	3
TF	TF:M11433_0	Factor: Elk-1; motif: NRCCGGAAGTN; match class: 0	5.702040230826613e-111	True	Factor: Elk-1; motif: NRCCGGAAGTN; match class: 0	7767	4136	2253	19940	0.5447292069632496	0.2900733874082657	query_1	['TF:M11433']	3
TF	TF:M11433	Factor: Elk-1; motif: NRCCGGAAGTN	5.702040230826613e-111	True	Factor: Elk-1; motif: NRCCGGAAGTN	7767	4136	2253	19940	0.5447292069632496	0.2900733874082657	query_1	['TF:M00000']	3
TF	TF:M02068	Factor: etv3; motif: ACCGGAAGYN	2.712831876484654e-110	True	Factor: etv3; motif: ACCGGAAGYN	3492	4136	1244	19940	0.30077369439071566	0.35624284077892326	query_1	['TF:M00000']	3
TF	TF:M02068_0	Factor: etv3; motif: ACCGGAAGYN; match class: 0	2.712831876484654e-110	True	Factor: etv3; motif: ACCGGAAGYN; match class: 0	3492	4136	1244	19940	0.30077369439071566	0.35624284077892326	query_1	['TF:M02068']	3
TF	TF:M02063_1	Factor: c-ets-1; motif: ACCGGAWGTN; match class: 1	1.5837588938767763e-109	True	Factor: c-ets-1; motif: ACCGGAWGTN; match class: 1	2426	4136	956	19940	0.2311411992263056	0.39406430338004944	query_1	['TF:M02063_0']	3
TF	TF:M11452_0	Factor: Elf-1; motif: NANGCGGAAGTR; match class: 0	3.2555950104515677e-109	True	Factor: Elf-1; motif: NANGCGGAAGTR; match class: 0	6334	4136	1929	19940	0.4663926499032882	0.3045468898010736	query_1	['TF:M11452']	3
TF	TF:M11452	Factor: Elf-1; motif: NANGCGGAAGTR	3.2555950104515677e-109	True	Factor: Elf-1; motif: NANGCGGAAGTR	6334	4136	1929	19940	0.4663926499032882	0.3045468898010736	query_1	['TF:M00000']	3
TF	TF:M04698_0	Factor: GABP-alpha; motif: CACTTCCGG; match class: 0	3.8277687636742783e-109	True	Factor: GABP-alpha; motif: CACTTCCGG; match class: 0	3223	4136	1171	19940	0.2831237911025145	0.3633260937015203	query_1	['TF:M04698']	3
TF	TF:M04698	Factor: GABP-alpha; motif: CACTTCCGG	3.8277687636742783e-109	True	Factor: GABP-alpha; motif: CACTTCCGG	3223	4136	1171	19940	0.2831237911025145	0.3633260937015203	query_1	['TF:M00000']	3
TF	TF:M01258_0	Factor: GABP; motif: CACTTCCGGNNN; match class: 0	8.753532822207133e-109	True	Factor: GABP; motif: CACTTCCGGNNN; match class: 0	2862	4136	1074	19940	0.25967117988394584	0.3752620545073375	query_1	['TF:M01258']	3
TF	TF:M01258	Factor: GABP; motif: CACTTCCGGNNN	8.753532822207133e-109	True	Factor: GABP; motif: CACTTCCGGNNN	2862	4136	1074	19940	0.25967117988394584	0.3752620545073375	query_1	['TF:M00000']	3
TF	TF:M08526_1	Factor: E2F-3:HES-7; motif: NNNSGCGCSNNNNNCRCGYGNN; match class: 1	9.25135205556387e-108	True	Factor: E2F-3:HES-7; motif: NNNSGCGCSNNNNNCRCGYGNN; match class: 1	15120	4136	3654	19940	0.8834622823984526	0.24166666666666667	query_1	['TF:M08526_0']	3
TF	TF:M11439	Factor: Net; motif: NRCCGGAAGTN	1.446879021765871e-107	True	Factor: Net; motif: NRCCGGAAGTN	2582	4136	995	19940	0.2405705996131528	0.38536018590240123	query_1	['TF:M00000']	3
TF	TF:M11439_0	Factor: Net; motif: NRCCGGAAGTN; match class: 0	1.446879021765871e-107	True	Factor: Net; motif: NRCCGGAAGTN; match class: 0	2582	4136	995	19940	0.2405705996131528	0.38536018590240123	query_1	['TF:M11439']	3
TF	TF:M11448	Factor: Elf-1; motif: NANGCGGAAGTN	1.8797367672461574e-107	True	Factor: Elf-1; motif: NANGCGGAAGTN	7662	4136	2220	19940	0.5367504835589942	0.2897415818324197	query_1	['TF:M00000']	3
TF	TF:M11448_0	Factor: Elf-1; motif: NANGCGGAAGTN; match class: 0	1.8797367672461574e-107	True	Factor: Elf-1; motif: NANGCGGAAGTN; match class: 0	7662	4136	2220	19940	0.5367504835589942	0.2897415818324197	query_1	['TF:M11448']	3
GO:CC	GO:0032991	protein-containing complex	4.853904322849866e-107	True	"A stable assembly of two or more macromolecules, i.e. proteins, nucleic acids, carbohydrates or lipids, in which at least one component is a protein and the constituent parts function together." [GOC:dos, GOC:mah]	5494	3989	1744	18856	0.4372023063424417	0.3174372042227885	query_1	['GO:0005575']	3
TF	TF:M02064_0	Factor: c-ets-2; motif: ACCGGAWRTN; match class: 0	2.1069025784551442e-106	True	Factor: c-ets-2; motif: ACCGGAWRTN; match class: 0	11026	4136	2912	19940	0.7040618955512572	0.2641030292037003	query_1	['TF:M02064']	3
TF	TF:M02064	Factor: c-ets-2; motif: ACCGGAWRTN	2.1069025784551442e-106	True	Factor: c-ets-2; motif: ACCGGAWRTN	11026	4136	2912	19940	0.7040618955512572	0.2641030292037003	query_1	['TF:M00000']	3
TF	TF:M10438	Factor: ZF5; motif: GGSGCGCGS	3.6197412542062785e-106	True	Factor: ZF5; motif: GGSGCGCGS	16363	4136	3844	19940	0.9294003868471954	0.2349202468984905	query_1	['TF:M00000']	3
TF	TF:M10438_0	Factor: ZF5; motif: GGSGCGCGS; match class: 0	3.6197412542062785e-106	True	Factor: ZF5; motif: GGSGCGCGS; match class: 0	16363	4136	3844	19940	0.9294003868471954	0.2349202468984905	query_1	['TF:M10438']	3
TF	TF:M02071_1	Factor: ETV7; motif: NCCGGAANNN; match class: 1	4.3354068330617163e-106	True	Factor: ETV7; motif: NCCGGAANNN; match class: 1	4483	4136	1483	19940	0.3585589941972921	0.3308052643319206	query_1	['TF:M02071_0']	3
TF	TF:M11434_1	Factor: Elk-1; motif: NRSCGGAAGNN; match class: 1	6.668764592396353e-105	True	Factor: Elk-1; motif: NRSCGGAAGNN; match class: 1	2955	4136	1090	19940	0.2635396518375242	0.3688663282571912	query_1	['TF:M11434_0']	3
TF	TF:M11414	Factor: GABP-alpha; motif: NACCGGAAGTN	7.097196174419656e-105	True	Factor: GABP-alpha; motif: NACCGGAAGTN	2944	4136	1087	19940	0.26281431334622823	0.36922554347826086	query_1	['TF:M00000']	3
TF	TF:M11414_0	Factor: GABP-alpha; motif: NACCGGAAGTN; match class: 0	7.097196174419656e-105	True	Factor: GABP-alpha; motif: NACCGGAAGTN; match class: 0	2944	4136	1087	19940	0.26281431334622823	0.36922554347826086	query_1	['TF:M11414']	3
TF	TF:M11420_0	Factor: ER81; motif: NACCGGAAGTN; match class: 0	7.880579377881706e-105	True	Factor: ER81; motif: NACCGGAAGTN; match class: 0	3247	4136	1167	19940	0.2821566731141199	0.35940868493994454	query_1	['TF:M11420']	3
TF	TF:M11420	Factor: ER81; motif: NACCGGAAGTN	7.880579377881706e-105	True	Factor: ER81; motif: NACCGGAAGTN	3247	4136	1167	19940	0.2821566731141199	0.35940868493994454	query_1	['TF:M00000']	3
TF	TF:M03988_1	Factor: FLI1; motif: ACCGGAARTN; match class: 1	9.2655842895658e-105	True	Factor: FLI1; motif: ACCGGAARTN; match class: 1	2960	4136	1091	19940	0.26378143133462284	0.36858108108108106	query_1	['TF:M03988_0']	3
TF	TF:M04826_1	Factor: p300; motif: ACNTCCG; match class: 1	2.735244987632093e-104	True	Factor: p300; motif: ACNTCCG; match class: 1	15377	4136	3688	19940	0.8916827852998066	0.23983872016648242	query_1	['TF:M04826_0']	3
TF	TF:M02055_0	Factor: ESE-1; motif: NSMGGAARTN; match class: 0	1.4757252489205013e-103	True	Factor: ESE-1; motif: NSMGGAARTN; match class: 0	7641	4136	2204	19940	0.5328820116054158	0.2884439209527549	query_1	['TF:M02055']	3
TF	TF:M01214_0	Factor: ESE-1; motif: NSMGGAARTN; match class: 0	1.4757252489205013e-103	True	Factor: ESE-1; motif: NSMGGAARTN; match class: 0	7641	4136	2204	19940	0.5328820116054158	0.2884439209527549	query_1	['TF:M01214']	3
TF	TF:M01214	Factor: ESE-1; motif: NSMGGAARTN	1.4757252489205013e-103	True	Factor: ESE-1; motif: NSMGGAARTN	7641	4136	2204	19940	0.5328820116054158	0.2884439209527549	query_1	['TF:M00000']	3
TF	TF:M02055	Factor: ESE-1; motif: NSMGGAARTN	1.4757252489205013e-103	True	Factor: ESE-1; motif: NSMGGAARTN	7641	4136	2204	19940	0.5328820116054158	0.2884439209527549	query_1	['TF:M00000']	3
TF	TF:M09905_1	Factor: SAP-1; motif: NNCCGGAAGTGN; match class: 1	2.4935623322934816e-103	True	Factor: SAP-1; motif: NNCCGGAAGTGN; match class: 1	3014	4136	1102	19940	0.2664410058027079	0.36562707365627073	query_1	['TF:M09905_0']	3
TF	TF:M11404_1	Factor: Fli-1; motif: NACCGGAARTN; match class: 1	4.2238949226455044e-103	True	Factor: Fli-1; motif: NACCGGAARTN; match class: 1	3179	4136	1145	19940	0.2768375241779497	0.3601761560239069	query_1	['TF:M11404_0']	3
TF	TF:M02070_0	Factor: TEL1; motif: CNCGGAANNN; match class: 0	1.233647954452486e-102	True	Factor: TEL1; motif: CNCGGAANNN; match class: 0	10933	4136	2883	19940	0.6970502901353965	0.2636970639348761	query_1	['TF:M02070']	3
TF	TF:M02070	Factor: TEL1; motif: CNCGGAANNN	1.233647954452486e-102	True	Factor: TEL1; motif: CNCGGAANNN	10933	4136	2883	19940	0.6970502901353965	0.2636970639348761	query_1	['TF:M00000']	3
TF	TF:M09913	Factor: ER81; motif: NNCCGGAAGYG	1.2341701913753093e-102	True	Factor: ER81; motif: NNCCGGAAGYG	2900	4136	1070	19940	0.2587040618955513	0.3689655172413793	query_1	['TF:M00000']	3
TF	TF:M09913_0	Factor: ER81; motif: NNCCGGAAGYG; match class: 0	1.2341701913753093e-102	True	Factor: ER81; motif: NNCCGGAAGYG; match class: 0	2900	4136	1070	19940	0.2587040618955513	0.3689655172413793	query_1	['TF:M09913']	3
TF	TF:M07415	Factor: Elf-1; motif: AWCCCGGAAGTN	1.3655871869813955e-102	True	Factor: Elf-1; motif: AWCCCGGAAGTN	8056	4136	2291	19940	0.5539168278529981	0.28438430983118174	query_1	['TF:M00000']	3
TF	TF:M07415_0	Factor: Elf-1; motif: AWCCCGGAAGTN; match class: 0	1.3655871869813955e-102	True	Factor: Elf-1; motif: AWCCCGGAAGTN; match class: 0	8056	4136	2291	19940	0.5539168278529981	0.28438430983118174	query_1	['TF:M07415']	3
TF	TF:M08759_1	Factor: c-Ets-2; motif: NCCGGAAGTG; match class: 1	1.8343378748216504e-102	True	Factor: c-Ets-2; motif: NCCGGAAGTG; match class: 1	2954	4136	1084	19940	0.2620889748549323	0.36696005416384564	query_1	['TF:M08759_0']	3
TF	TF:M11421	Factor: ER81; motif: NACCGGAAGTN	2.2236435937587528e-102	True	Factor: ER81; motif: NACCGGAAGTN	2533	4136	970	19940	0.23452611218568664	0.3829451243584682	query_1	['TF:M00000']	3
TF	TF:M11421_0	Factor: ER81; motif: NACCGGAAGTN; match class: 0	2.2236435937587528e-102	True	Factor: ER81; motif: NACCGGAAGTN; match class: 0	2533	4136	970	19940	0.23452611218568664	0.3829451243584682	query_1	['TF:M11421']	3
TF	TF:M02066_1	Factor: PEA3; motif: RCCGGAAGYN; match class: 1	3.575685804785078e-102	True	Factor: PEA3; motif: RCCGGAAGYN; match class: 1	2311	4136	908	19940	0.21953578336557059	0.3929035049762008	query_1	['TF:M02066_0']	3
TF	TF:M08205	Factor: E2F-1:Elk-1; motif: SGCGCSNNAMCGGAAGT	1.9506329488526025e-100	True	Factor: E2F-1:Elk-1; motif: SGCGCSNNAMCGGAAGT	14542	4136	3541	19940	0.8561411992263056	0.2435015816256361	query_1	['TF:M00000']	3
TF	TF:M08205_0	Factor: E2F-1:Elk-1; motif: SGCGCSNNAMCGGAAGT; match class: 0	1.9506329488526025e-100	True	Factor: E2F-1:Elk-1; motif: SGCGCSNNAMCGGAAGT; match class: 0	14542	4136	3541	19940	0.8561411992263056	0.2435015816256361	query_1	['TF:M08205']	3
TF	TF:M03981	Factor: ETV3; motif: ACCGGAAGTN	2.1452005735800944e-100	True	Factor: ETV3; motif: ACCGGAAGTN	2350	4136	915	19940	0.22122823984526113	0.3893617021276596	query_1	['TF:M00000']	3
TF	TF:M03981_0	Factor: ETV3; motif: ACCGGAAGTN; match class: 0	2.1452005735800944e-100	True	Factor: ETV3; motif: ACCGGAAGTN; match class: 0	2350	4136	915	19940	0.22122823984526113	0.3893617021276596	query_1	['TF:M03981']	3
TF	TF:M04714_1	Factor: Elf-1; motif: ACTTCCGGG; match class: 1	3.479594209013915e-100	True	Factor: Elf-1; motif: ACTTCCGGG; match class: 1	2687	4136	1007	19940	0.24347195357833656	0.3747673985857834	query_1	['TF:M04714_0']	3
TF	TF:M00716_0	Factor: ZF5; motif: GSGCGCGR; match class: 0	5.093720091406645e-100	True	Factor: ZF5; motif: GSGCGCGR; match class: 0	16221	4136	3811	19940	0.9214216634429401	0.23494235867085878	query_1	['TF:M00716']	3
TF	TF:M00716	Factor: ZF5; motif: GSGCGCGR	5.093720091406645e-100	True	Factor: ZF5; motif: GSGCGCGR	16221	4136	3811	19940	0.9214216634429401	0.23494235867085878	query_1	['TF:M00000']	3
TF	TF:M11413_0	Factor: ER71; motif: NACCGGAARTN; match class: 0	4.16132939135725e-99	True	Factor: ER71; motif: NACCGGAARTN; match class: 0	2125	4136	849	19940	0.20527079303675047	0.39952941176470586	query_1	['TF:M11413']	3
TF	TF:M11413	Factor: ER71; motif: NACCGGAARTN	4.16132939135725e-99	True	Factor: ER71; motif: NACCGGAARTN	2125	4136	849	19940	0.20527079303675047	0.39952941176470586	query_1	['TF:M00000']	3
TF	TF:M11432	Factor: Elk-1; motif: NACMGGAAGTN	4.647776231250685e-99	True	Factor: Elk-1; motif: NACMGGAAGTN	6208	4136	1871	19940	0.45236943907156674	0.3013853092783505	query_1	['TF:M00000']	3
TF	TF:M11432_0	Factor: Elk-1; motif: NACMGGAAGTN; match class: 0	4.647776231250685e-99	True	Factor: Elk-1; motif: NACMGGAAGTN; match class: 0	6208	4136	1871	19940	0.45236943907156674	0.3013853092783505	query_1	['TF:M11432']	3
GO:BP	GO:0034641	cellular nitrogen compound metabolic process	6.708856685190816e-99	True	"The chemical reactions and pathways involving various organic and inorganic nitrogenous compounds, as carried out by individual cells." [GOC:mah]	6463	3858	1967	17916	0.5098496630378434	0.30434782608695654	query_1	['GO:0006807', 'GO:0044237']	3
TF	TF:M02054	Factor: ELF2; motif: CCCGGAARYN	1.2844193369744563e-98	True	Factor: ELF2; motif: CCCGGAARYN	3091	4136	1111	19940	0.26861702127659576	0.3594306049822064	query_1	['TF:M00000']	3
TF	TF:M02054_0	Factor: ELF2; motif: CCCGGAARYN; match class: 0	1.2844193369744563e-98	True	Factor: ELF2; motif: CCCGGAARYN; match class: 0	3091	4136	1111	19940	0.26861702127659576	0.3594306049822064	query_1	['TF:M02054']	3
TF	TF:M11392_1	Factor: Erg; motif: NACCGGAARYN; match class: 1	1.957551283787806e-98	True	Factor: Erg; motif: NACCGGAARYN; match class: 1	3238	4136	1149	19940	0.2778046421663443	0.3548486720197653	query_1	['TF:M11392_0']	3
TF	TF:M02072	Factor: Pet-1; motif: ACCGGAWRTN	2.6173851367129874e-98	True	Factor: Pet-1; motif: ACCGGAWRTN	2410	4136	927	19940	0.22412959381044487	0.38464730290456434	query_1	['TF:M00000']	3
TF	TF:M02072_0	Factor: Pet-1; motif: ACCGGAWRTN; match class: 0	2.6173851367129874e-98	True	Factor: Pet-1; motif: ACCGGAWRTN; match class: 0	2410	4136	927	19940	0.22412959381044487	0.38464730290456434	query_1	['TF:M02072']	3
TF	TF:M02061_0	Factor: ERF; motif: ACCGGAARYN; match class: 0	3.272772394517641e-98	True	Factor: ERF; motif: ACCGGAARYN; match class: 0	2317	4136	901	19940	0.21784332688588007	0.3888649115235218	query_1	['TF:M02061']	3
TF	TF:M02061	Factor: ERF; motif: ACCGGAARYN	3.272772394517641e-98	True	Factor: ERF; motif: ACCGGAARYN	2317	4136	901	19940	0.21784332688588007	0.3888649115235218	query_1	['TF:M00000']	3
TF	TF:M02062_1	Factor: Erg; motif: ACCGGAAGTN; match class: 1	5.6442203465647796e-98	True	Factor: Erg; motif: ACCGGAAGTN; match class: 1	2732	4136	1014	19940	0.24516441005802708	0.3711566617862372	query_1	['TF:M02062_0']	3
TF	TF:M09894_0	Factor: E2F-4; motif: SNGGGCGGGAANN; match class: 0	7.830368911087535e-98	True	Factor: E2F-4; motif: SNGGGCGGGAANN; match class: 0	16329	4136	3823	19940	0.9243230174081238	0.2341233388449997	query_1	['TF:M09894']	3
TF	TF:M09894	Factor: E2F-4; motif: SNGGGCGGGAANN	7.830368911087535e-98	True	Factor: E2F-4; motif: SNGGGCGGGAANN	16329	4136	3823	19940	0.9243230174081238	0.2341233388449997	query_1	['TF:M00000']	3
GO:BP	GO:0044237	cellular metabolic process	1.206013207537333e-97	True	"The chemical reactions and pathways by which individual cells transform chemical substances." [GOC:go_curators]	10857	3858	2898	17916	0.7511664074650077	0.26692456479690524	query_1	['GO:0008152', 'GO:0009987']	3
GO:MF	GO:0003723	RNA binding	9.50035639821778e-97	True	"Interacting selectively and non-covalently with an RNA molecule or a portion thereof." [GOC:jl, GOC:mah]	1922	3955	807	18134	0.20404551201011378	0.4198751300728408	query_1	['GO:0003676']	3
TF	TF:M09605_0	Factor: Elf-1; motif: NAANCMGGAAGTGN; match class: 0	9.802708394983252e-97	True	Factor: Elf-1; motif: NAANCMGGAAGTGN; match class: 0	5846	4136	1781	19940	0.4306092843326886	0.30465275401984265	query_1	['TF:M09605']	3
TF	TF:M09605	Factor: Elf-1; motif: NAANCMGGAAGTGN	9.802708394983252e-97	True	Factor: Elf-1; motif: NAANCMGGAAGTGN	5846	4136	1781	19940	0.4306092843326886	0.30465275401984265	query_1	['TF:M00000']	3
TF	TF:M01078_1	Factor: c-Ets-1; motif: NNNRCCGGAWRYNNNN; match class: 1	1.9479897664164645e-95	True	Factor: c-Ets-1; motif: NNNRCCGGAWRYNNNN; match class: 1	2481	4136	940	19940	0.22727272727272727	0.3788794840790004	query_1	['TF:M01078_0']	3
TF	TF:M09894_1	Factor: E2F-4; motif: SNGGGCGGGAANN; match class: 1	3.504499626503222e-95	True	Factor: E2F-4; motif: SNGGGCGGGAANN; match class: 1	14005	4136	3435	19940	0.8305125725338491	0.2452695465905034	query_1	['TF:M09894_0']	3
TF	TF:M11018_1	Factor: IRX-1; motif: NACRYNNNNNNNNRYGNN; match class: 1	1.1304093539439853e-94	True	Factor: IRX-1; motif: NACRYNNNNNNNNRYGNN; match class: 1	15993	4136	3765	19940	0.9102998065764023	0.23541549427874695	query_1	['TF:M11018_0']	3
GO:CC	GO:1990904	ribonucleoprotein complex	1.3403450489214542e-93	True	"A macromolecular complex containing both protein and RNA molecules." [GOC:vesicles]	695	3989	393	18856	0.09852093256455252	0.5654676258992806	query_1	['GO:0032991']	3
TF	TF:M09900_0	Factor: Elf-1; motif: NNANCCGGAAGTGS; match class: 0	1.5109796994608483e-93	True	Factor: Elf-1; motif: NNANCCGGAAGTGS; match class: 0	5269	4136	1637	19940	0.39579303675048355	0.31068513949516036	query_1	['TF:M09900']	3
TF	TF:M09900	Factor: Elf-1; motif: NNANCCGGAAGTGS	1.5109796994608483e-93	True	Factor: Elf-1; motif: NNANCCGGAAGTGS	5269	4136	1637	19940	0.39579303675048355	0.31068513949516036	query_1	['TF:M00000']	3
TF	TF:M11447_1	Factor: Elf-1; motif: NAMCCGGAAGTN; match class: 1	5.334936945382143e-93	True	Factor: Elf-1; motif: NAMCCGGAAGTN; match class: 1	2616	4136	971	19940	0.2347678916827853	0.37117737003058104	query_1	['TF:M11447_0']	3
TF	TF:M02070_1	Factor: TEL1; motif: CNCGGAANNN; match class: 1	4.033491314204944e-92	True	Factor: TEL1; motif: CNCGGAANNN; match class: 1	4882	4136	1541	19940	0.3725822050290135	0.3156493240475215	query_1	['TF:M02070_0']	3
TF	TF:M09608	Factor: Erg; motif: NNACCGGAARTSN	4.829231689078293e-92	True	Factor: Erg; motif: NNACCGGAARTSN	8244	4136	2299	19940	0.5558510638297872	0.2788694808345463	query_1	['TF:M00000']	3
TF	TF:M09608_0	Factor: Erg; motif: NNACCGGAARTSN; match class: 0	4.829231689078293e-92	True	Factor: Erg; motif: NNACCGGAARTSN; match class: 0	8244	4136	2299	19940	0.5558510638297872	0.2788694808345463	query_1	['TF:M09608']	3
GO:CC	GO:0005829	cytosol	5.70942587723988e-91	True	"The part of the cytoplasm that does not contain organelles but which does contain other particulate matter, such as protein complexes." [GOC:hjd, GOC:jl]	5161	3989	1619	18856	0.4058661318626222	0.3136988955628754	query_1	['GO:0005737', 'GO:0110165']	3
TF	TF:M11442	Factor: Net; motif: NACCGGAAGTN	6.48413430109332e-91	True	Factor: Net; motif: NACCGGAAGTN	2025	4136	803	19940	0.19414893617021275	0.39654320987654323	query_1	['TF:M00000']	3
TF	TF:M11442_0	Factor: Net; motif: NACCGGAAGTN; match class: 0	6.48413430109332e-91	True	Factor: Net; motif: NACCGGAAGTN; match class: 0	2025	4136	803	19940	0.19414893617021275	0.39654320987654323	query_1	['TF:M11442']	3
TF	TF:M11422_0	Factor: Erm; motif: NRCMGGAAGTN; match class: 0	1.0330746643635308e-89	True	Factor: Erm; motif: NRCMGGAAGTN; match class: 0	4715	4136	1494	19940	0.36121856866537716	0.31686108165429483	query_1	['TF:M11422']	3
TF	TF:M11422	Factor: Erm; motif: NRCMGGAAGTN	1.0330746643635308e-89	True	Factor: Erm; motif: NRCMGGAAGTN	4715	4136	1494	19940	0.36121856866537716	0.31686108165429483	query_1	['TF:M00000']	3
TF	TF:M11450_0	Factor: Elf-1; motif: NANSCGGAAGTR; match class: 0	1.604041035203428e-89	True	Factor: Elf-1; motif: NANSCGGAAGTR; match class: 0	5654	4136	1715	19940	0.41465183752417795	0.30332507958967103	query_1	['TF:M11450']	3
TF	TF:M11450	Factor: Elf-1; motif: NANSCGGAAGTR	1.604041035203428e-89	True	Factor: Elf-1; motif: NANSCGGAAGTR	5654	4136	1715	19940	0.41465183752417795	0.30332507958967103	query_1	['TF:M00000']	3
TF	TF:M08377_1	Factor: meis1:Elf-1; motif: NTGCCGGAAGTN; match class: 1	1.7848014915424683e-89	True	Factor: meis1:Elf-1; motif: NTGCCGGAAGTN; match class: 1	5070	4136	1578	19940	0.38152804642166344	0.31124260355029587	query_1	['TF:M08377_0']	3
TF	TF:M11531_0	Factor: E2F-2; motif: GCGCGCGCGYW; match class: 0	2.6422827771821582e-89	True	Factor: E2F-2; motif: GCGCGCGCGYW; match class: 0	13350	4136	3302	19940	0.7983558994197292	0.24734082397003745	query_1	['TF:M11531']	3
TF	TF:M11531	Factor: E2F-2; motif: GCGCGCGCGYW	2.6422827771821582e-89	True	Factor: E2F-2; motif: GCGCGCGCGYW	13350	4136	3302	19940	0.7983558994197292	0.24734082397003745	query_1	['TF:M00000']	3
TF	TF:M11424_1	Factor: Erm; motif: NNSCGGAWGYN; match class: 1	3.560817035142473e-89	True	Factor: Erm; motif: NNSCGGAWGYN; match class: 1	2853	4136	1025	19940	0.24782398452611218	0.3592709428671574	query_1	['TF:M11424_0']	3
TF	TF:M00803_0	Factor: E2F; motif: GGCGSG; match class: 0	6.695938752352616e-89	True	Factor: E2F; motif: GGCGSG; match class: 0	13241	4136	3281	19940	0.7932785299806576	0.24779095234498905	query_1	['TF:M00803']	3
TF	TF:M00803	Factor: E2F; motif: GGCGSG	6.695938752352616e-89	True	Factor: E2F; motif: GGCGSG	13241	4136	3281	19940	0.7932785299806576	0.24779095234498905	query_1	['TF:M00000']	3
TF	TF:M01163	Factor: Elk-1; motif: AACCGGAAGTR	2.3387983873226816e-88	True	Factor: Elk-1; motif: AACCGGAAGTR	5326	4136	1635	19940	0.3953094777562863	0.3069846038302666	query_1	['TF:M00000']	3
TF	TF:M01163_0	Factor: Elk-1; motif: AACCGGAAGTR; match class: 0	2.3387983873226816e-88	True	Factor: Elk-1; motif: AACCGGAAGTR; match class: 0	5326	4136	1635	19940	0.3953094777562863	0.3069846038302666	query_1	['TF:M01163']	3
TF	TF:M08525_1	Factor: E2F-1:HES-7; motif: GGCRCGTGSYNNWNGGCGCSM; match class: 1	5.917657040469692e-88	True	Factor: E2F-1:HES-7; motif: GGCRCGTGSYNNWNGGCGCSM; match class: 1	15402	4136	3655	19940	0.8837040618955513	0.23730684326710816	query_1	['TF:M08525_0']	3
TF	TF:M03791_0	Factor: GABPalpha_GABPbeta; motif: CTTCCKGY; match class: 0	1.061026748755993e-87	True	Factor: GABPalpha_GABPbeta; motif: CTTCCKGY; match class: 0	3008	4136	1062	19940	0.2567698259187621	0.35305851063829785	query_1	['TF:M03791']	3
TF	TF:M03791	Factor: GABPalpha_GABPbeta; motif: CTTCCKGY	1.061026748755993e-87	True	Factor: GABPalpha_GABPbeta; motif: CTTCCKGY	3008	4136	1062	19940	0.2567698259187621	0.35305851063829785	query_1	['TF:M00000']	3
TF	TF:M09904_1	Factor: Elk-1; motif: RCCGGAAGTGN; match class: 1	1.5680185832301743e-87	True	Factor: Elk-1; motif: RCCGGAAGTGN; match class: 1	2774	4136	1000	19940	0.24177949709864605	0.3604902667627974	query_1	['TF:M09904_0']	3
TF	TF:M08377_0	Factor: meis1:Elf-1; motif: NTGCCGGAAGTN; match class: 0	2.2161846603395045e-87	True	Factor: meis1:Elf-1; motif: NTGCCGGAAGTN; match class: 0	11345	4136	2918	19940	0.7055125725338491	0.2572058175407669	query_1	['TF:M08377']	3
TF	TF:M08377	Factor: meis1:Elf-1; motif: NTGCCGGAAGTN	2.2161846603395045e-87	True	Factor: meis1:Elf-1; motif: NTGCCGGAAGTN	11345	4136	2918	19940	0.7055125725338491	0.2572058175407669	query_1	['TF:M00000']	3
TF	TF:M01214_1	Factor: ESE-1; motif: NSMGGAARTN; match class: 1	9.855176433819473e-87	True	Factor: ESE-1; motif: NSMGGAARTN; match class: 1	2194	4136	841	19940	0.20333655705996131	0.3833181403828623	query_1	['TF:M01214_0']	3
TF	TF:M02055_1	Factor: ESE-1; motif: NSMGGAARTN; match class: 1	9.855176433819473e-87	True	Factor: ESE-1; motif: NSMGGAARTN; match class: 1	2194	4136	841	19940	0.20333655705996131	0.3833181403828623	query_1	['TF:M02055_0']	3
TF	TF:M09607	Factor: SAP-1; motif: ACCGGAAGTNN	1.2541650100135013e-86	True	Factor: SAP-1; motif: ACCGGAAGTNN	4761	4136	1496	19940	0.3617021276595745	0.31421970174333125	query_1	['TF:M00000']	3
TF	TF:M09607_0	Factor: SAP-1; motif: ACCGGAAGTNN; match class: 0	1.2541650100135013e-86	True	Factor: SAP-1; motif: ACCGGAAGTNN; match class: 0	4761	4136	1496	19940	0.3617021276595745	0.31421970174333125	query_1	['TF:M09607']	3
GO:BP	GO:0006139	nucleobase-containing compound metabolic process	3.465419865038655e-86	True	"Any cellular metabolic process involving nucleobases, nucleosides, nucleotides and nucleic acids." [GOC:ai]	5684	3858	1748	17916	0.45308449974079834	0.3075299085151302	query_1	['GO:0006725', 'GO:0034641', 'GO:0044238', 'GO:0046483', 'GO:1901360']	3
TF	TF:M02067_1	Factor: ER71; motif: ACCGGAARYN; match class: 1	1.1746888764894575e-85	True	Factor: ER71; motif: ACCGGAARYN; match class: 1	1630	4136	678	19940	0.163926499032882	0.41595092024539876	query_1	['TF:M02067_0']	3
TF	TF:M08423_0	Factor: TEF-3:ER81; motif: ACCGGAAATRCC; match class: 0	2.5112995115678777e-85	True	Factor: TEF-3:ER81; motif: ACCGGAAATRCC; match class: 0	3890	4136	1280	19940	0.30947775628626695	0.32904884318766064	query_1	['TF:M08423']	3
TF	TF:M08423	Factor: TEF-3:ER81; motif: ACCGGAAATRCC	2.5112995115678777e-85	True	Factor: TEF-3:ER81; motif: ACCGGAAATRCC	3890	4136	1280	19940	0.30947775628626695	0.32904884318766064	query_1	['TF:M00000']	3
GO:BP	GO:0090304	nucleic acid metabolic process	2.7213069286814683e-85	True	"Any cellular metabolic process involving nucleic acids." [GOC:dph, GOC:tb]	5153	3858	1619	17916	0.41964748574390875	0.3141859111197361	query_1	['GO:0006139', 'GO:0043170']	3
TF	TF:M11451_1	Factor: Elf-1; motif: NANCCGGAAGTN; match class: 1	3.914091629562669e-84	True	Factor: Elf-1; motif: NANCCGGAAGTN; match class: 1	2129	4136	817	19940	0.19753384912959382	0.3837482386096759	query_1	['TF:M11451_0']	3
GO:BP	GO:0006396	RNA processing	2.9636647743426327e-83	True	"Any process involved in the conversion of one or more primary RNA transcripts into one or more mature RNA molecules." [GOC:mah]	945	3858	470	17916	0.12182477967858994	0.4973544973544973	query_1	['GO:0010467', 'GO:0016070']	3
GO:BP	GO:0046483	heterocycle metabolic process	3.6680571368083574e-83	True	"The chemical reactions and pathways involving heterocyclic compounds, those with a cyclic molecular structure and at least two different atoms in the ring (or rings)." [ISBN:0198506732]	5860	3858	1780	17916	0.46137895282529806	0.3037542662116041	query_1	['GO:0044237']	3
TF	TF:M07206_0	Factor: E2F-1; motif: NGGGCGGGARV; match class: 0	5.204318909906661e-83	True	Factor: E2F-1; motif: NGGGCGGGARV; match class: 0	14711	4136	3526	19940	0.8525145067698259	0.23968458976276255	query_1	['TF:M07206']	3
TF	TF:M07206	Factor: E2F-1; motif: NGGGCGGGARV	5.204318909906661e-83	True	Factor: E2F-1; motif: NGGGCGGGARV	14711	4136	3526	19940	0.8525145067698259	0.23968458976276255	query_1	['TF:M00000']	3
REAC	REAC:R-HSA-8953854	Metabolism of RNA	4.85905550611642e-82	True	Metabolism of RNA	662	2626	392	10588	0.14927646610814926	0.5921450151057401	query_1	['REAC:0000000']	3
TF	TF:M03966	Factor: ELF1; motif: AACCCGGAAGTR	1.0695080308570704e-81	True	Factor: ELF1; motif: AACCCGGAAGTR	6663	4136	1920	19940	0.46421663442940037	0.28815848716794235	query_1	['TF:M00000']	3
TF	TF:M03966_0	Factor: ELF1; motif: AACCCGGAAGTR; match class: 0	1.0695080308570704e-81	True	Factor: ELF1; motif: AACCCGGAAGTR; match class: 0	6663	4136	1920	19940	0.46421663442940037	0.28815848716794235	query_1	['TF:M03966']	3
TF	TF:M11529	Factor: E2F-2; motif: GCGCGCGCNCS	3.776223974550235e-81	True	Factor: E2F-2; motif: GCGCGCGCNCS	16398	4136	3799	19940	0.9185203094777563	0.23167459446273936	query_1	['TF:M00000']	3
TF	TF:M11529_0	Factor: E2F-2; motif: GCGCGCGCNCS; match class: 0	3.776223974550235e-81	True	Factor: E2F-2; motif: GCGCGCGCNCS; match class: 0	16398	4136	3799	19940	0.9185203094777563	0.23167459446273936	query_1	['TF:M11529']	3
TF	TF:M11449	Factor: Elf-1; motif: NANCCGGAAGTN	1.0309781720487086e-80	True	Factor: Elf-1; motif: NANCCGGAAGTN	4344	4136	1378	19940	0.33317214700193426	0.31721915285451197	query_1	['TF:M00000']	3
TF	TF:M11449_0	Factor: Elf-1; motif: NANCCGGAAGTN; match class: 0	1.0309781720487086e-80	True	Factor: Elf-1; motif: NANCCGGAAGTN; match class: 0	4344	4136	1378	19940	0.33317214700193426	0.31721915285451197	query_1	['TF:M11449']	3
TF	TF:M00333_0	Factor: ZF5; motif: NRNGNGCGCGCWN; match class: 0	1.704532468766238e-80	True	Factor: ZF5; motif: NRNGNGCGCGCWN; match class: 0	15183	4136	3600	19940	0.8704061895551257	0.23710729104919975	query_1	['TF:M00333']	3
TF	TF:M00333	Factor: ZF5; motif: NRNGNGCGCGCWN	1.704532468766238e-80	True	Factor: ZF5; motif: NRNGNGCGCGCWN	15183	4136	3600	19940	0.8704061895551257	0.23710729104919975	query_1	['TF:M00000']	3
TF	TF:M11425_1	Factor: PEA3; motif: NACCGGAAGTN; match class: 1	3.7609910541644065e-80	True	Factor: PEA3; motif: NACCGGAAGTN; match class: 1	2353	4136	869	19940	0.21010638297872342	0.36931576710582237	query_1	['TF:M11425_0']	3
GO:BP	GO:0006725	cellular aromatic compound metabolic process	3.9187599708403384e-80	True	"The chemical reactions and pathways involving aromatic compounds, any organic compound characterized by one or more planar rings, each of which contains conjugated double bonds and delocalized pi electrons, as carried out by individual cells." [GOC:ai, ISBN:0198506732]	5905	3858	1781	17916	0.4616381544841887	0.30160880609652835	query_1	['GO:0044237']	3
TF	TF:M08526	Factor: E2F-3:HES-7; motif: NNNSGCGCSNNNNNCRCGYGNN	6.928585496924148e-80	True	Factor: E2F-3:HES-7; motif: NNNSGCGCSNNNNNCRCGYGNN	17024	4136	3891	19940	0.9407640232108317	0.22855968045112782	query_1	['TF:M00000']	3
TF	TF:M08526_0	Factor: E2F-3:HES-7; motif: NNNSGCGCSNNNNNCRCGYGNN; match class: 0	6.928585496924148e-80	True	Factor: E2F-3:HES-7; motif: NNNSGCGCSNNNNNCRCGYGNN; match class: 0	17024	4136	3891	19940	0.9407640232108317	0.22855968045112782	query_1	['TF:M08526']	3
TF	TF:M08525_0	Factor: E2F-1:HES-7; motif: GGCRCGTGSYNNWNGGCGCSM; match class: 0	8.945569145065198e-78	True	Factor: E2F-1:HES-7; motif: GGCRCGTGSYNNWNGGCGCSM; match class: 0	17245	4136	3919	19940	0.9475338491295938	0.2272542766019136	query_1	['TF:M08525']	3
TF	TF:M08525	Factor: E2F-1:HES-7; motif: GGCRCGTGSYNNWNGGCGCSM	8.945569145065198e-78	True	Factor: E2F-1:HES-7; motif: GGCRCGTGSYNNWNGGCGCSM	17245	4136	3919	19940	0.9475338491295938	0.2272542766019136	query_1	['TF:M00000']	3
GO:BP	GO:0022613	ribonucleoprotein complex biogenesis	6.19349668782377e-77	True	"A cellular process that results in the biosynthesis of constituent macromolecules, assembly, and arrangement of constituent parts of a complex containing RNA and proteins. Includes the biosynthesis of the constituent RNA and protein molecules, and those macromolecular modifications that are involved in synthesis or assembly of the ribonucleoprotein complex." [GOC:isa_complete, GOC:mah]	433	3858	274	17916	0.07102125453602903	0.6327944572748267	query_1	['GO:0044085']	3
GO:BP	GO:0016071	mRNA metabolic process	1.0623733554720165e-76	True	"The chemical reactions and pathways involving mRNA, messenger RNA, which is responsible for carrying the coded genetic 'message', transcribed from DNA, to sites of protein assembly at the ribosomes." [ISBN:0198506732]	865	3858	432	17916	0.1119751166407465	0.49942196531791905	query_1	['GO:0016070']	3
GO:CC	GO:1902494	catalytic complex	1.2467008268451773e-76	True	"A protein complex which is capable of catalytic activity." [GOC:bhm, GOC:TermGenie, PMID:8077207]	1391	3989	593	18856	0.14865881173226372	0.4263120057512581	query_1	['GO:0032991']	3
TF	TF:M11448_1	Factor: Elf-1; motif: NANGCGGAAGTN; match class: 1	1.740431779964792e-76	True	Factor: Elf-1; motif: NANGCGGAAGTN; match class: 1	2342	4136	857	19940	0.20720502901353965	0.3659265584970111	query_1	['TF:M11448_0']	3
TF	TF:M11402_0	Factor: Fli-1; motif: NACCGGAARTN; match class: 0	1.8826889713350526e-76	True	Factor: Fli-1; motif: NACCGGAARTN; match class: 0	3933	4136	1265	19940	0.3058510638297872	0.3216374269005848	query_1	['TF:M11402']	3
TF	TF:M11402	Factor: Fli-1; motif: NACCGGAARTN	1.8826889713350526e-76	True	Factor: Fli-1; motif: NACCGGAARTN	3933	4136	1265	19940	0.3058510638297872	0.3216374269005848	query_1	['TF:M00000']	3
TF	TF:M01165_0	Factor: Elk-1; motif: RACCGGAAGTR; match class: 0	3.3075671435677996e-76	True	Factor: Elk-1; motif: RACCGGAAGTR; match class: 0	7835	4136	2159	19940	0.5220019342359767	0.2755583918315252	query_1	['TF:M01165']	3
TF	TF:M01165	Factor: Elk-1; motif: RACCGGAAGTR	3.3075671435677996e-76	True	Factor: Elk-1; motif: RACCGGAAGTR	7835	4136	2159	19940	0.5220019342359767	0.2755583918315252	query_1	['TF:M00000']	3
GO:BP	GO:0006807	nitrogen compound metabolic process	6.408182197197178e-76	True	"The chemical reactions and pathways involving organic or inorganic compounds that contain nitrogen." [GOC:jl, ISBN:0198506732]	10110	3858	2684	17916	0.6956972524624158	0.26547972304648865	query_1	['GO:0008152']	3
TF	TF:M02069_1	Factor: Erm; motif: ACCGGAAGTN; match class: 1	7.355676608516536e-76	True	Factor: Erm; motif: ACCGGAAGTN; match class: 1	1975	4136	755	19940	0.18254352030947776	0.3822784810126582	query_1	['TF:M02069_0']	3
TF	TF:M09608_1	Factor: Erg; motif: NNACCGGAARTSN; match class: 1	4.413286551614463e-75	True	Factor: Erg; motif: NNACCGGAARTSN; match class: 1	2396	4136	868	19940	0.20986460348162475	0.3622704507512521	query_1	['TF:M09608_0']	3
GO:BP	GO:1901360	organic cyclic compound metabolic process	7.435806507009879e-75	True	"The chemical reactions and pathways involving organic cyclic compound." [GOC:TermGenie]	6138	3858	1818	17916	0.4712286158631415	0.2961876832844575	query_1	['GO:0071704']	3
TF	TF:M08205_1	Factor: E2F-1:Elk-1; motif: SGCGCSNNAMCGGAAGT; match class: 1	8.6394704698900965e-75	True	Factor: E2F-1:Elk-1; motif: SGCGCSNNAMCGGAAGT; match class: 1	10478	4136	2705	19940	0.6540135396518375	0.25815995418973087	query_1	['TF:M08205_0']	3
TF	TF:M03987	Factor: FEV; motif: ACCGGAAGTN	3.5175240386173784e-74	True	Factor: FEV; motif: ACCGGAAGTN	1328	4136	565	19940	0.13660541586073502	0.4254518072289157	query_1	['TF:M00000']	3
TF	TF:M03987_0	Factor: FEV; motif: ACCGGAAGTN; match class: 0	3.5175240386173784e-74	True	Factor: FEV; motif: ACCGGAAGTN; match class: 0	1328	4136	565	19940	0.13660541586073502	0.4254518072289157	query_1	['TF:M03987']	3
TF	TF:M08451_0	Factor: Elk-1:HOXA1; motif: ACCGGAAGTAATTA; match class: 0	3.6493663305429026e-74	True	Factor: Elk-1:HOXA1; motif: ACCGGAAGTAATTA; match class: 0	8518	4136	2298	19940	0.5556092843326886	0.2697816388823667	query_1	['TF:M08451']	3
TF	TF:M08451	Factor: Elk-1:HOXA1; motif: ACCGGAAGTAATTA	3.6493663305429026e-74	True	Factor: Elk-1:HOXA1; motif: ACCGGAAGTAATTA	8518	4136	2298	19940	0.5556092843326886	0.2697816388823667	query_1	['TF:M00000']	3
GO:CC	GO:0005737	cytoplasm	5.4325244893804735e-74	True	"All of the contents of a cell excluding the plasma membrane and nucleus, but including other subcellular structures." [ISBN:0198547684]	11653	3989	2959	18856	0.7417899222862873	0.2539260276323693	query_1	['GO:0005622', 'GO:0110165']	3
TF	TF:M02053_1	Factor: ELF1; motif: NCCGGAARTN; match class: 1	5.7452853822922104e-74	True	Factor: ELF1; motif: NCCGGAARTN; match class: 1	1574	4136	637	19940	0.15401353965183753	0.40470139771283353	query_1	['TF:M02053_0']	3
TF	TF:M01167_0	Factor: SAP-1a; motif: NACCGGAAGTV; match class: 0	1.8519088833839126e-73	True	Factor: SAP-1a; motif: NACCGGAAGTV; match class: 0	1981	4136	751	19940	0.18157640232108319	0.37910146390711763	query_1	['TF:M01167']	3
TF	TF:M01167	Factor: SAP-1a; motif: NACCGGAAGTV	1.8519088833839126e-73	True	Factor: SAP-1a; motif: NACCGGAAGTV	1981	4136	751	19940	0.18157640232108319	0.37910146390711763	query_1	['TF:M00000']	3
TF	TF:M08760_0	Factor: ETV7; motif: NNSCGGAAGTR; match class: 0	2.047406955202927e-73	True	Factor: ETV7; motif: NNSCGGAAGTR; match class: 0	2367	4136	856	19940	0.20696324951644102	0.3616392057456696	query_1	['TF:M08760']	3
TF	TF:M08760	Factor: ETV7; motif: NNSCGGAAGTR	2.047406955202927e-73	True	Factor: ETV7; motif: NNSCGGAAGTR	2367	4136	856	19940	0.20696324951644102	0.3616392057456696	query_1	['TF:M00000']	3
GO:BP	GO:0008152	metabolic process	8.592142987453136e-72	True	"The chemical reactions and pathways, including anabolism and catabolism, by which living organisms transform chemical substances. Metabolic processes typically transform small molecules, but also include macromolecular processes such as DNA repair and replication, and protein synthesis and degradation." [GOC:go_curators, ISBN:0198547684]	11830	3858	3012	17916	0.7807153965785381	0.25460693153000846	query_1	['GO:0008150']	3
TF	TF:M02073_1	Factor: Fli-1; motif: ACCGGAAGYN; match class: 1	1.2045973806263247e-71	True	Factor: Fli-1; motif: ACCGGAAGYN; match class: 1	1488	4136	607	19940	0.14676015473887816	0.40793010752688175	query_1	['TF:M02073_0']	3
TF	TF:M08451_1	Factor: Elk-1:HOXA1; motif: ACCGGAAGTAATTA; match class: 1	1.6827382003606981e-71	True	Factor: Elk-1:HOXA1; motif: ACCGGAAGTAATTA; match class: 1	2612	4136	916	19940	0.22147001934235977	0.35068912710566613	query_1	['TF:M08451_0']	3
TF	TF:M07380_0	Factor: E2F-4; motif: NTTTCSCGCC; match class: 0	5.69302152614456e-71	True	Factor: E2F-4; motif: NTTTCSCGCC; match class: 0	13106	4136	3202	19940	0.7741779497098646	0.24431558065008394	query_1	['TF:M07380']	3
TF	TF:M07380	Factor: E2F-4; motif: NTTTCSCGCC	5.69302152614456e-71	True	Factor: E2F-4; motif: NTTTCSCGCC	13106	4136	3202	19940	0.7741779497098646	0.24431558065008394	query_1	['TF:M00000']	3
TF	TF:M11018	Factor: IRX-1; motif: NACRYNNNNNNNNRYGNN	1.092491562609312e-70	True	Factor: IRX-1; motif: NACRYNNNNNNNNRYGNN	17069	4136	3879	19940	0.937862669245648	0.2272540863553811	query_1	['TF:M00000']	3
TF	TF:M11018_0	Factor: IRX-1; motif: NACRYNNNNNNNNRYGNN; match class: 0	1.092491562609312e-70	True	Factor: IRX-1; motif: NACRYNNNNNNNNRYGNN; match class: 0	17069	4136	3879	19940	0.937862669245648	0.2272540863553811	query_1	['TF:M11018']	3
TF	TF:M11428_1	Factor: PEA3; motif: NACCGGAAGTN; match class: 1	1.6852020896892598e-70	True	Factor: PEA3; motif: NACCGGAAGTN; match class: 1	2168	4136	795	19940	0.1922147001934236	0.36669741697416974	query_1	['TF:M11428_0']	3
TF	TF:M03972_0	Factor: ELK3; motif: ACCGGAAGTN; match class: 0	5.81933365139519e-70	True	Factor: ELK3; motif: ACCGGAAGTN; match class: 0	1220	4136	524	19940	0.12669245647969052	0.42950819672131146	query_1	['TF:M03972']	3
TF	TF:M03972	Factor: ELK3; motif: ACCGGAAGTN	5.81933365139519e-70	True	Factor: ELK3; motif: ACCGGAAGTN	1220	4136	524	19940	0.12669245647969052	0.42950819672131146	query_1	['TF:M00000']	3
TF	TF:M03924_0	Factor: YY1; motif: NNCGCCATTNN; match class: 0	9.623597443031026e-70	True	Factor: YY1; motif: NNCGCCATTNN; match class: 0	10219	4136	2635	19940	0.6370889748549323	0.2578530188863881	query_1	['TF:M03924']	3
TF	TF:M03924	Factor: YY1; motif: NNCGCCATTNN	9.623597443031026e-70	True	Factor: YY1; motif: NNCGCCATTNN	10219	4136	2635	19940	0.6370889748549323	0.2578530188863881	query_1	['TF:M00000']	3
TF	TF:M03982_1	Factor: ETV4; motif: ACCGGAAGTN; match class: 1	1.0066733496450358e-69	True	Factor: ETV4; motif: ACCGGAAGTN; match class: 1	2021	4136	753	19940	0.18205996131528046	0.37258782780801586	query_1	['TF:M03982_0']	3
TF	TF:M11530_0	Factor: E2F-2; motif: NWTTTGGCGCCAWWNN; match class: 0	2.326144949216961e-69	True	Factor: E2F-2; motif: NWTTTGGCGCCAWWNN; match class: 0	14699	4136	3486	19940	0.84284332688588	0.2371589904075107	query_1	['TF:M11530']	3
TF	TF:M11530	Factor: E2F-2; motif: NWTTTGGCGCCAWWNN	2.326144949216961e-69	True	Factor: E2F-2; motif: NWTTTGGCGCCAWWNN	14699	4136	3486	19940	0.84284332688588	0.2371589904075107	query_1	['TF:M00000']	3
TF	TF:M11419_1	Factor: ER81; motif: NNCCGGAWGYN; match class: 1	6.709765591221442e-69	True	Factor: ER81; motif: NNCCGGAWGYN; match class: 1	1620	4136	639	19940	0.1544970986460348	0.39444444444444443	query_1	['TF:M11419_0']	3
TF	TF:M11433_1	Factor: Elk-1; motif: NRCCGGAAGTN; match class: 1	7.284591734514491e-69	True	Factor: Elk-1; motif: NRCCGGAAGTN; match class: 1	2265	4136	817	19940	0.19753384912959382	0.36070640176600444	query_1	['TF:M11433_0']	3
GO:MF	GO:0005515	protein binding	8.238208682983557e-69	True	"Interacting selectively and non-covalently with any protein or protein complex (a complex of two or more proteins that may include other nonprotein molecules)." [GOC:go_curators]	12784	3955	3226	18134	0.8156763590391909	0.25234668335419275	query_1	['GO:0005488']	3
TF	TF:M11529_1	Factor: E2F-2; motif: GCGCGCGCNCS; match class: 1	8.421128250890964e-69	True	Factor: E2F-2; motif: GCGCGCGCNCS; match class: 1	14561	4136	3460	19940	0.8365570599613152	0.23762104251081656	query_1	['TF:M11529_0']	3
TF	TF:M11452_1	Factor: Elf-1; motif: NANGCGGAAGTR; match class: 1	1.0101674256537596e-68	True	Factor: Elf-1; motif: NANGCGGAAGTR; match class: 1	1706	4136	663	19940	0.16029980657640233	0.3886283704572098	query_1	['TF:M11452_0']	3
TF	TF:M11436_0	Factor: SAP-1; motif: NRNCGGAWRYN; match class: 0	1.1968284416963194e-68	True	Factor: SAP-1; motif: NRNCGGAWRYN; match class: 0	1445	4136	588	19940	0.14216634429400388	0.4069204152249135	query_1	['TF:M11436']	3
TF	TF:M11436	Factor: SAP-1; motif: NRNCGGAWRYN	1.1968284416963194e-68	True	Factor: SAP-1; motif: NRNCGGAWRYN	1445	4136	588	19940	0.14216634429400388	0.4069204152249135	query_1	['TF:M00000']	3
GO:BP	GO:0043170	macromolecule metabolic process	1.5766187280604644e-67	True	"The chemical reactions and pathways involving macromolecules, any molecule of high relative molecular mass, the structure of which essentially comprises the multiple repetition of units derived, actually or conceptually, from molecules of low relative molecular mass." [GOC:mah]	9774	3858	2587	17916	0.6705546915500259	0.2646818088807039	query_1	['GO:0071704']	3
TF	TF:M09935_1	Factor: GABP-alpha; motif: NNNRCCGGAAGTGN; match class: 1	2.094845948257322e-67	True	Factor: GABP-alpha; motif: NNNRCCGGAAGTGN; match class: 1	1063	4136	471	19940	0.11387814313346228	0.4430856067732832	query_1	['TF:M09935_0']	3
TF	TF:M02056_1	Factor: ELF4; motif: NCCGGAARTN; match class: 1	6.414981828262562e-67	True	Factor: ELF4; motif: NCCGGAARTN; match class: 1	1301	4136	542	19940	0.13104448742746616	0.4166026133743274	query_1	['TF:M02056_0']	3
TF	TF:M01165_1	Factor: Elk-1; motif: RACCGGAAGTR; match class: 1	1.5540517657843508e-66	True	Factor: Elk-1; motif: RACCGGAAGTR; match class: 1	2198	4136	793	19940	0.1917311411992263	0.3607825295723385	query_1	['TF:M01165_0']	3
TF	TF:M03990_1	Factor: GABPA; motif: ACCGGAAGTN; match class: 1	3.62890854628191e-66	True	Factor: GABPA; motif: ACCGGAAGTN; match class: 1	1219	4136	516	19940	0.12475822050290135	0.42329778506972926	query_1	['TF:M03990_0']	3
GO:BP	GO:0042254	ribosome biogenesis	6.225134373523245e-66	True	"A cellular process that results in the biosynthesis of constituent macromolecules, assembly, and arrangement of constituent parts of ribosome subunits; includes transport to the sites of protein synthesis." [GOC:ma, PMID:26404467, Wikipedia:Ribosome_biogenesis]	301	3858	206	17916	0.05339554173146708	0.6843853820598007	query_1	['GO:0022613']	3
GO:MF	GO:0003676	nucleic acid binding	7.456201433622048e-66	True	"Interacting selectively and non-covalently with any nucleic acid." [GOC:jl]	4338	3955	1373	18134	0.34715549936788875	0.3165053019824804	query_1	['GO:0097159', 'GO:1901363']	3
GO:BP	GO:0044238	primary metabolic process	1.3485973985977265e-65	True	"The chemical reactions and pathways involving those compounds which are formed as a part of the normal anabolic and catabolic processes. These processes take place in most, if not all, cells of the organism." [GOC:go_curators, http://www.metacyc.org]	10599	3858	2749	17916	0.7125453602903059	0.2593640909519766	query_1	['GO:0008152']	3
TF	TF:M08213	Factor: Elk-1:TBR2; motif: TNRCACCGGAAGN	1.715144005835301e-65	True	Factor: Elk-1:TBR2; motif: TNRCACCGGAAGN	6335	4136	1791	19940	0.43302707930367507	0.2827150749802684	query_1	['TF:M00000']	3
TF	TF:M08213_0	Factor: Elk-1:TBR2; motif: TNRCACCGGAAGN; match class: 0	1.715144005835301e-65	True	Factor: Elk-1:TBR2; motif: TNRCACCGGAAGN; match class: 0	6335	4136	1791	19940	0.43302707930367507	0.2827150749802684	query_1	['TF:M08213']	3
TF	TF:M00032_0	Factor: c-Ets-1(p54); motif: NCMGGAWGYN; match class: 0	8.505389482159508e-65	True	Factor: c-Ets-1(p54); motif: NCMGGAWGYN; match class: 0	7904	4136	2133	19940	0.5157156673114119	0.26986336032388664	query_1	['TF:M00032']	3
TF	TF:M00032	Factor: c-Ets-1(p54); motif: NCMGGAWGYN	8.505389482159508e-65	True	Factor: c-Ets-1(p54); motif: NCMGGAWGYN	7904	4136	2133	19940	0.5157156673114119	0.26986336032388664	query_1	['TF:M00000']	3
TF	TF:M11531_1	Factor: E2F-2; motif: GCGCGCGCGYW; match class: 1	2.306257138470403e-64	True	Factor: E2F-2; motif: GCGCGCGCGYW; match class: 1	12404	4136	3047	19940	0.7367021276595744	0.24564656562399226	query_1	['TF:M11531_0']	3
GO:BP	GO:0044260	cellular macromolecule metabolic process	8.231356998286985e-64	True	"The chemical reactions and pathways involving macromolecules, any molecule of high relative molecular mass, the structure of which essentially comprises the multiple repetition of units derived, actually or conceptually, from molecules of low relative molecular mass, as carried out by individual cells." [GOC:mah]	8402	3858	2284	17916	0.592016588906169	0.27184003808616997	query_1	['GO:0043170', 'GO:0044237']	3
TF	TF:M08231_0	Factor: Elk-1:T-bet; motif: TCACACCGGAAGNN; match class: 0	1.7423246154972456e-63	True	Factor: Elk-1:T-bet; motif: TCACACCGGAAGNN; match class: 0	6686	4136	1862	19940	0.45019342359767894	0.27849237212084954	query_1	['TF:M08231']	3
TF	TF:M08231	Factor: Elk-1:T-bet; motif: TCACACCGGAAGNN	1.7423246154972456e-63	True	Factor: Elk-1:T-bet; motif: TCACACCGGAAGNN	6686	4136	1862	19940	0.45019342359767894	0.27849237212084954	query_1	['TF:M00000']	3
TF	TF:M07415_1	Factor: Elf-1; motif: AWCCCGGAAGTN; match class: 1	2.796845056309201e-63	True	Factor: Elf-1; motif: AWCCCGGAAGTN; match class: 1	2415	4136	842	19940	0.20357833655705995	0.3486542443064182	query_1	['TF:M07415_0']	3
TF	TF:M02074_1	Factor: GABPalpha; motif: RCCGGAWRYN; match class: 1	2.898473368152716e-63	True	Factor: GABPalpha; motif: RCCGGAWRYN; match class: 1	1008	4136	446	19940	0.10783365570599614	0.44246031746031744	query_1	['TF:M02074_0']	3
TF	TF:M03925	Factor: YY2; motif: NCCGCCATNTY	3.748846323685442e-63	True	Factor: YY2; motif: NCCGCCATNTY	4691	4136	1405	19940	0.3397001934235977	0.29950969942442973	query_1	['TF:M00000']	3
TF	TF:M03925_0	Factor: YY2; motif: NCCGCCATNTY; match class: 0	3.748846323685442e-63	True	Factor: YY2; motif: NCCGCCATNTY; match class: 0	4691	4136	1405	19940	0.3397001934235977	0.29950969942442973	query_1	['TF:M03925']	3
TF	TF:M09901_1	Factor: nerf; motif: NNNCCGGAAGTGN; match class: 1	4.625583846557859e-63	True	Factor: nerf; motif: NNNCCGGAAGTGN; match class: 1	1377	4136	556	19940	0.1344294003868472	0.4037763253449528	query_1	['TF:M09901_0']	3
TF	TF:M09892_0	Factor: E2F-1; motif: NNNNGGCGGGAARN; match class: 0	4.906908332145067e-63	True	Factor: E2F-1; motif: NNNNGGCGGGAARN; match class: 0	13650	4136	3277	19940	0.7923114119922631	0.24007326007326008	query_1	['TF:M09892']	3
TF	TF:M09892	Factor: E2F-1; motif: NNNNGGCGGGAARN	4.906908332145067e-63	True	Factor: E2F-1; motif: NNNNGGCGGGAARN	13650	4136	3277	19940	0.7923114119922631	0.24007326007326008	query_1	['TF:M00000']	3
TF	TF:M07209_0	Factor: ELK4; motif: NCRCTTCCGGN; match class: 0	1.0950013782335414e-62	True	Factor: ELK4; motif: NCRCTTCCGGN; match class: 0	1123	4136	480	19940	0.11605415860735009	0.42742653606411396	query_1	['TF:M07209']	3
TF	TF:M07209	Factor: ELK4; motif: NCRCTTCCGGN	1.0950013782335414e-62	True	Factor: ELK4; motif: NCRCTTCCGGN	1123	4136	480	19940	0.11605415860735009	0.42742653606411396	query_1	['TF:M00000']	3
GO:BP	GO:0016070	RNA metabolic process	3.4146442956874015e-62	True	"The cellular chemical reactions and pathways involving RNA, ribonucleic acid, one of the two main type of nucleic acid, consisting of a long, unbranched macromolecule formed from ribonucleotides joined in 3',5'-phosphodiester linkage." [ISBN:0198506732]	4653	3858	1425	17916	0.3693623639191291	0.30625402965828497	query_1	['GO:0090304']	3
TF	TF:M11450_1	Factor: Elf-1; motif: NANSCGGAAGTR; match class: 1	3.6567389801524797e-62	True	Factor: Elf-1; motif: NANSCGGAAGTR; match class: 1	1322	4136	538	19940	0.13007736943907156	0.4069591527987897	query_1	['TF:M11450_0']	3
GO:BP	GO:0044265	cellular macromolecule catabolic process	1.3232296197322881e-61	True	"The chemical reactions and pathways resulting in the breakdown of a macromolecule, any large molecule including proteins, nucleic acids and carbohydrates, as carried out by individual cells." [GOC:jl]	1210	3858	514	17916	0.1332296526697771	0.42479338842975206	query_1	['GO:0009057', 'GO:0044248', 'GO:0044260']	3
GO:BP	GO:0010467	gene expression	2.2550517335324297e-61	True	"The process in which a gene's sequence is converted into a mature gene product or products (proteins or RNA). This includes the production of an RNA transcript as well as any processing to produce a mature RNA product or an mRNA or circRNA (for protein-coding genes) and the translation of that mRNA or circRNA into protein. Protein maturation is included when required to form an active form of a …	5997	3858	1739	17916	0.4507516848107828	0.2899783224945806	query_1	['GO:0043170']	3
TF	TF:M03970_1	Factor: ELK1; motif: ACCGGAAGTN; match class: 1	9.564255520936757e-61	True	Factor: ELK1; motif: ACCGGAAGTN; match class: 1	1103	4136	470	19940	0.11363636363636363	0.42611060743427015	query_1	['TF:M03970_0']	3
TF	TF:M11406	Factor: Pet-1; motif: NACCGGAAGTN	4.660603436912844e-60	True	Factor: Pet-1; motif: NACCGGAAGTN	1307	4136	529	19940	0.12790135396518376	0.404743687834736	query_1	['TF:M00000']	3
TF	TF:M11406_0	Factor: Pet-1; motif: NACCGGAAGTN; match class: 0	4.660603436912844e-60	True	Factor: Pet-1; motif: NACCGGAAGTN; match class: 0	1307	4136	529	19940	0.12790135396518376	0.404743687834736	query_1	['TF:M11406']	3
TF	TF:M11530_1	Factor: E2F-2; motif: NWTTTGGCGCCAWWNN; match class: 1	5.081037867701467e-60	True	Factor: E2F-2; motif: NWTTTGGCGCCAWWNN; match class: 1	13543	4136	3247	19940	0.7850580270793037	0.23975485490659382	query_1	['TF:M11530_0']	3
GO:CC	GO:0005730	nucleolus	1.0972532365209932e-59	True	"A small, dense body one or more of which are present in the nucleus of eukaryotic cells. It is rich in RNA and protein, is not bounded by a limiting membrane, and is not seen during mitosis. Its prime function is the transcription of the nucleolar DNA into 45S ribosomal-precursor RNA, the processing of this RNA into 5.8S, 18S, and 28S components of ribosomal RNA, and the association of these com…	926	3989	416	18856	0.10428678866883931	0.44924406047516197	query_1	['GO:0031981', 'GO:0043232']	3
GO:BP	GO:0071704	organic substance metabolic process	1.5602778111556592e-59	True	"The chemical reactions and pathways involving an organic substance, any molecular entity containing carbon." [GOC:mah]	11268	3858	2862	17916	0.7418351477449455	0.2539936102236422	query_1	['GO:0008152']	3
TF	TF:M11382_1	Factor: ESE-1; motif: NWTRCGGAWGCN; match class: 1	3.330253798051725e-59	True	Factor: ESE-1; motif: NWTRCGGAWGCN; match class: 1	4150	4136	1263	19940	0.30536750483558994	0.3043373493975904	query_1	['TF:M11382_0']	3
TF	TF:M00032_1	Factor: c-Ets-1(p54); motif: NCMGGAWGYN; match class: 1	4.726939846455976e-59	True	Factor: c-Ets-1(p54); motif: NCMGGAWGYN; match class: 1	2190	4136	771	19940	0.1864119922630561	0.35205479452054794	query_1	['TF:M00032_0']	3
TF	TF:M11382	Factor: ESE-1; motif: NWTRCGGAWGCN	5.5979063296785e-59	True	Factor: ESE-1; motif: NWTRCGGAWGCN	10446	4136	2641	19940	0.6385396518375241	0.25282404748228987	query_1	['TF:M00000']	3
TF	TF:M11382_0	Factor: ESE-1; motif: NWTRCGGAWGCN; match class: 0	5.5979063296785e-59	True	Factor: ESE-1; motif: NWTRCGGAWGCN; match class: 0	10446	4136	2641	19940	0.6385396518375241	0.25282404748228987	query_1	['TF:M11382']	3
TF	TF:M11432_1	Factor: Elk-1; motif: NACMGGAAGTN; match class: 1	2.586045824513282e-58	True	Factor: Elk-1; motif: NACMGGAAGTN; match class: 1	1541	4136	592	19940	0.14313346228239845	0.3841661258922777	query_1	['TF:M11432_0']	3
TF	TF:M11603_1	Factor: TCF-1; motif: ACATCGRGRCGCTGW; match class: 1	3.258535755432607e-58	True	Factor: TCF-1; motif: ACATCGRGRCGCTGW; match class: 1	13277	4136	3191	19940	0.7715183752417795	0.24034043835203736	query_1	['TF:M11603_0']	3
TF	TF:M04869_1	Factor: Egr-1; motif: GCGCATGCG; match class: 1	6.632960584266016e-58	True	Factor: Egr-1; motif: GCGCATGCG; match class: 1	10294	4136	2606	19940	0.6300773694390716	0.2531571789391879	query_1	['TF:M04869_0']	3
TF	TF:M03967_0	Factor: ELF3; motif: WACCCGGAAGTAN; match class: 0	1.1624234250947812e-57	True	Factor: ELF3; motif: WACCCGGAAGTAN; match class: 0	7669	4136	2055	19940	0.4968568665377176	0.2679619246316339	query_1	['TF:M03967']	3
TF	TF:M03967	Factor: ELF3; motif: WACCCGGAAGTAN	1.1624234250947812e-57	True	Factor: ELF3; motif: WACCCGGAAGTAN	7669	4136	2055	19940	0.4968568665377176	0.2679619246316339	query_1	['TF:M00000']	3
TF	TF:M08207_1	Factor: E2F-3:TBR2; motif: ANGTGYKANGGCGCSTTNNCRNNT; match class: 1	1.5008777898162134e-57	True	Factor: E2F-3:TBR2; motif: ANGTGYKANGGCGCSTTNNCRNNT; match class: 1	15618	4136	3611	19940	0.8730657640232108	0.23120758099628633	query_1	['TF:M08207_0']	3
TF	TF:M11882	Factor: pax-6; motif: NYACGCNYSANYGMNCN	4.0099075087378694e-57	True	Factor: pax-6; motif: NYACGCNYSANYGMNCN	15637	4136	3613	19940	0.8735493230174082	0.23105455010551895	query_1	['TF:M00000']	3
TF	TF:M11882_0	Factor: pax-6; motif: NYACGCNYSANYGMNCN; match class: 0	4.0099075087378694e-57	True	Factor: pax-6; motif: NYACGCNYSANYGMNCN; match class: 0	15637	4136	3613	19940	0.8735493230174082	0.23105455010551895	query_1	['TF:M11882']	3
TF	TF:M10436	Factor: YY1; motif: CAANATGGCGGC	7.390134167567593e-57	True	Factor: YY1; motif: CAANATGGCGGC	8290	4136	2185	19940	0.5282882011605415	0.2635705669481303	query_1	['TF:M00000']	3
TF	TF:M10436_0	Factor: YY1; motif: CAANATGGCGGC; match class: 0	7.390134167567593e-57	True	Factor: YY1; motif: CAANATGGCGGC; match class: 0	8290	4136	2185	19940	0.5282882011605415	0.2635705669481303	query_1	['TF:M10436']	3
TF	TF:M04710	Factor: CHD2; motif: TCTCGCGAG	1.7527569087079335e-56	True	Factor: CHD2; motif: TCTCGCGAG	14244	4136	3364	19940	0.8133462282398453	0.23616961527660768	query_1	['TF:M00000']	3
TF	TF:M04710_0	Factor: CHD2; motif: TCTCGCGAG; match class: 0	1.7527569087079335e-56	True	Factor: CHD2; motif: TCTCGCGAG; match class: 0	14244	4136	3364	19940	0.8133462282398453	0.23616961527660768	query_1	['TF:M04710']	3
TF	TF:M02089	Factor: E2F-3; motif: GGCGGGN	3.2766103427650213e-56	True	Factor: E2F-3; motif: GGCGGGN	13230	4136	3175	19940	0.7676499032882012	0.2399848828420257	query_1	['TF:M00000']	3
TF	TF:M02089_0	Factor: E2F-3; motif: GGCGGGN; match class: 0	3.2766103427650213e-56	True	Factor: E2F-3; motif: GGCGGGN; match class: 0	13230	4136	3175	19940	0.7676499032882012	0.2399848828420257	query_1	['TF:M02089']	3
TF	TF:M09606_1	Factor: nerf; motif: NRRNSCGGAAGNRNNNN; match class: 1	4.105983254124691e-56	True	Factor: nerf; motif: NRRNSCGGAAGNRNNNN; match class: 1	1715	4136	635	19940	0.15352998065764023	0.37026239067055394	query_1	['TF:M09606_0']	3
GO:MF	GO:1901363	heterocyclic compound binding	4.782049938705998e-56	True	"Interacting selectively and non-covalently with heterocyclic compound." [GOC:TermGenie]	6270	3955	1800	18134	0.45512010113780027	0.28708133971291866	query_1	['GO:0005488']	3
TF	TF:M04869	Factor: Egr-1; motif: GCGCATGCG	5.8928952936763085e-56	True	Factor: Egr-1; motif: GCGCATGCG	11303	4136	2801	19940	0.6772243713733076	0.2478103158453508	query_1	['TF:M00000']	3
TF	TF:M04869_0	Factor: Egr-1; motif: GCGCATGCG; match class: 0	5.8928952936763085e-56	True	Factor: Egr-1; motif: GCGCATGCG; match class: 0	11303	4136	2801	19940	0.6772243713733076	0.2478103158453508	query_1	['TF:M04869']	3
TF	TF:M09605_1	Factor: Elf-1; motif: NAANCMGGAAGTGN; match class: 1	6.597272016487947e-56	True	Factor: Elf-1; motif: NAANCMGGAAGTGN; match class: 1	1315	4136	522	19940	0.12620889748549324	0.39695817490494295	query_1	['TF:M09605_0']	3
TF	TF:M11882_1	Factor: pax-6; motif: NYACGCNYSANYGMNCN; match class: 1	2.1993995368806824e-55	True	Factor: pax-6; motif: NYACGCNYSANYGMNCN; match class: 1	11491	4136	2836	19940	0.6856866537717602	0.24680184492211296	query_1	['TF:M11882_0']	3
TF	TF:M07250	Factor: E2F-1; motif: NNNSSCGCSAANN	3.648122819467614e-55	True	Factor: E2F-1; motif: NNNSSCGCSAANN	10773	4136	2692	19940	0.6508704061895552	0.24988396918221478	query_1	['TF:M00000']	3
TF	TF:M07250_0	Factor: E2F-1; motif: NNNSSCGCSAANN; match class: 0	3.648122819467614e-55	True	Factor: E2F-1; motif: NNNSSCGCSAANN; match class: 0	10773	4136	2692	19940	0.6508704061895552	0.24988396918221478	query_1	['TF:M07250']	3
TF	TF:M09641	Factor: NRF-1; motif: SYGCGCMTGCGCRNNGSN	4.378386208999663e-55	True	Factor: NRF-1; motif: SYGCGCMTGCGCRNNGSN	3237	4136	1027	19940	0.24830754352030948	0.3172690763052209	query_1	['TF:M00000']	3
TF	TF:M09641_0	Factor: NRF-1; motif: SYGCGCMTGCGCRNNGSN; match class: 0	4.378386208999663e-55	True	Factor: NRF-1; motif: SYGCGCMTGCGCRNNGSN; match class: 0	3237	4136	1027	19940	0.24830754352030948	0.3172690763052209	query_1	['TF:M09641']	3
TF	TF:M11603_0	Factor: TCF-1; motif: ACATCGRGRCGCTGW; match class: 0	9.556146261650817e-55	True	Factor: TCF-1; motif: ACATCGRGRCGCTGW; match class: 0	16510	4136	3753	19940	0.9073984526112185	0.2273167777104785	query_1	['TF:M11603']	3
TF	TF:M11603	Factor: TCF-1; motif: ACATCGRGRCGCTGW	9.556146261650817e-55	True	Factor: TCF-1; motif: ACATCGRGRCGCTGW	16510	4136	3753	19940	0.9073984526112185	0.2273167777104785	query_1	['TF:M00000']	3
TF	TF:M09607_1	Factor: SAP-1; motif: ACCGGAAGTNN; match class: 1	2.1917738139672456e-54	True	Factor: SAP-1; motif: ACCGGAAGTNN; match class: 1	994	4136	424	19940	0.10251450676982592	0.42655935613682094	query_1	['TF:M09607_0']	3
GO:BP	GO:0034660	ncRNA metabolic process	2.2961840649725996e-54	True	"The chemical reactions and pathways involving non-coding RNA transcripts (ncRNAs)." [GOC:mah]	481	3858	262	17916	0.06791083462934162	0.5446985446985447	query_1	['GO:0016070']	3
TF	TF:M00333_1	Factor: ZF5; motif: NRNGNGCGCGCWN; match class: 1	5.173038101066717e-54	True	Factor: ZF5; motif: NRNGNGCGCGCWN; match class: 1	12481	4136	3024	19940	0.7311411992263056	0.2422882781828379	query_1	['TF:M00333_0']	3
TF	TF:M09611	Factor: ER81; motif: NNNGRCMGGAAGYRNNNNNNNS	6.44564110251255e-54	True	Factor: ER81; motif: NNNGRCMGGAAGYRNNNNNNNS	2690	4136	886	19940	0.2142166344294004	0.32936802973977697	query_1	['TF:M00000']	3
TF	TF:M09611_0	Factor: ER81; motif: NNNGRCMGGAAGYRNNNNNNNS; match class: 0	6.44564110251255e-54	True	Factor: ER81; motif: NNNGRCMGGAAGYRNNNNNNNS; match class: 0	2690	4136	886	19940	0.2142166344294004	0.32936802973977697	query_1	['TF:M09611']	3
TF	TF:M11601_0	Factor: TCF-1; motif: ACATCGRGRCGCTGW; match class: 0	6.489008199918127e-54	True	Factor: TCF-1; motif: ACATCGRGRCGCTGW; match class: 0	14946	4136	3482	19940	0.8418762088974855	0.2329720326508765	query_1	['TF:M11601']	3
TF	TF:M11601	Factor: TCF-1; motif: ACATCGRGRCGCTGW	6.489008199918127e-54	True	Factor: TCF-1; motif: ACATCGRGRCGCTGW	14946	4136	3482	19940	0.8418762088974855	0.2329720326508765	query_1	['TF:M00000']	3
TF	TF:M00738	Factor: E2F-4:DP-1; motif: TTTSGCGC	8.109636646414482e-54	True	Factor: E2F-4:DP-1; motif: TTTSGCGC	9899	4136	2509	19940	0.6066247582205029	0.2534599454490353	query_1	['TF:M00000']	3
TF	TF:M00738_0	Factor: E2F-4:DP-1; motif: TTTSGCGC; match class: 0	8.109636646414482e-54	True	Factor: E2F-4:DP-1; motif: TTTSGCGC; match class: 0	9899	4136	2509	19940	0.6066247582205029	0.2534599454490353	query_1	['TF:M00738']	3
GO:BP	GO:0034470	ncRNA processing	8.316925334138489e-54	True	"Any process that results in the conversion of one or more primary non-coding RNA (ncRNA) transcripts into one or more mature ncRNA molecules." [GOC:mah]	384	3858	225	17916	0.0583203732503888	0.5859375	query_1	['GO:0006396', 'GO:0034660']	3
TF	TF:M04823	Factor: E2F-4; motif: NNTTCCCGCCNN	9.88197649294078e-54	True	Factor: E2F-4; motif: NNTTCCCGCCNN	12867	4136	3097	19940	0.7487911025145068	0.24069324628895625	query_1	['TF:M00000']	3
TF	TF:M04823_0	Factor: E2F-4; motif: NNTTCCCGCCNN; match class: 0	9.88197649294078e-54	True	Factor: E2F-4; motif: NNTTCCCGCCNN; match class: 0	12867	4136	3097	19940	0.7487911025145068	0.24069324628895625	query_1	['TF:M04823']	3
TF	TF:M03924_1	Factor: YY1; motif: NNCGCCATTNN; match class: 1	1.0447472022928425e-53	True	Factor: YY1; motif: NNCGCCATTNN; match class: 1	3742	4136	1146	19940	0.27707930367504835	0.30625334045964725	query_1	['TF:M03924_0']	3
TF	TF:M04691_1	Factor: Kaiso; motif: TCTCGCGAG; match class: 1	2.1406905735806245e-53	True	Factor: Kaiso; motif: TCTCGCGAG; match class: 1	10585	4136	2647	19940	0.6399903288201161	0.25007085498346715	query_1	['TF:M04691_0']	3
TF	TF:M03966_1	Factor: ELF1; motif: AACCCGGAAGTR; match class: 1	2.666698911182347e-53	True	Factor: ELF1; motif: AACCCGGAAGTR; match class: 1	1585	4136	592	19940	0.14313346228239845	0.37350157728706623	query_1	['TF:M03966_0']	3
TF	TF:M08313_1	Factor: GCMa:PEA3; motif: ATRCGGGCGGAAGTR; match class: 1	4.26704004257765e-53	True	Factor: GCMa:PEA3; motif: ATRCGGGCGGAAGTR; match class: 1	9782	4136	2482	19940	0.6000967117988395	0.2537313432835821	query_1	['TF:M08313_0']	3
REAC	REAC:R-HSA-72766	Translation	6.672840146329183e-53	True	Translation	292	2626	198	10588	0.0753998476770754	0.678082191780822	query_1	['REAC:R-HSA-392499']	3
TF	TF:M00740	Factor: Rb:E2F-1:DP-1; motif: TTTSGCGC	6.853720846033965e-53	True	Factor: Rb:E2F-1:DP-1; motif: TTTSGCGC	10521	4136	2632	19940	0.6363636363636364	0.25016633399866933	query_1	['TF:M00000']	3
TF	TF:M00740_0	Factor: Rb:E2F-1:DP-1; motif: TTTSGCGC; match class: 0	6.853720846033965e-53	True	Factor: Rb:E2F-1:DP-1; motif: TTTSGCGC; match class: 0	10521	4136	2632	19940	0.6363636363636364	0.25016633399866933	query_1	['TF:M00740']	3
GO:MF	GO:0097159	organic cyclic compound binding	8.130907525278978e-53	True	"Interacting selectively and non-covalently with an organic cyclic compound, any molecular entity that contains carbon arranged in a cyclic molecular structure." [GOC:sjw, PMID:7583672]	6355	3955	1807	18134	0.456890012642225	0.2843430369787569	query_1	['GO:0005488']	3
TF	TF:M04710_1	Factor: CHD2; motif: TCTCGCGAG; match class: 1	8.439898737909663e-53	True	Factor: CHD2; motif: TCTCGCGAG; match class: 1	11578	4136	2843	19940	0.6873791102514507	0.24555190879253758	query_1	['TF:M04710_0']	3
TF	TF:M04826	Factor: p300; motif: ACNTCCG	1.5436803728828404e-52	True	Factor: p300; motif: ACNTCCG	17980	4136	3975	19940	0.961073500967118	0.2210789766407119	query_1	['TF:M00000']	3
TF	TF:M04826_0	Factor: p300; motif: ACNTCCG; match class: 0	1.5436803728828404e-52	True	Factor: p300; motif: ACNTCCG; match class: 0	17980	4136	3975	19940	0.961073500967118	0.2210789766407119	query_1	['TF:M04826']	3
TF	TF:M07052_0	Factor: NRF-1; motif: GCGCMTGCGCN; match class: 0	1.1426197733522694e-51	True	Factor: NRF-1; motif: GCGCMTGCGCN; match class: 0	2128	4136	734	19940	0.17746615087040618	0.3449248120300752	query_1	['TF:M07052']	3
TF	TF:M07052	Factor: NRF-1; motif: GCGCMTGCGCN	1.1426197733522694e-51	True	Factor: NRF-1; motif: GCGCMTGCGCN	2128	4136	734	19940	0.17746615087040618	0.3449248120300752	query_1	['TF:M00000']	3
TF	TF:M08266_1	Factor: ER71:Pax-5; motif: ACCGGAACYACGCWTSANTG; match class: 1	2.100756925759359e-51	True	Factor: ER71:Pax-5; motif: ACCGGAACYACGCWTSANTG; match class: 1	9021	4136	2317	19940	0.5602030947775629	0.2568451391198315	query_1	['TF:M08266_0']	3
GO:BP	GO:0009057	macromolecule catabolic process	2.3278220897738535e-51	True	"The chemical reactions and pathways resulting in the breakdown of a macromolecule, any molecule of high relative molecular mass, the structure of which essentially comprises the multiple repetition of units derived, actually or conceptually, from molecules of low relative molecular mass." [GOC:mah]	1452	3858	562	17916	0.1456713322965267	0.38705234159779617	query_1	['GO:0043170', 'GO:1901575']	3
TF	TF:M00695_0	Factor: ETF; motif: GVGGMGG; match class: 0	3.158382876083381e-51	True	Factor: ETF; motif: GVGGMGG; match class: 0	10461	4136	2613	19940	0.6317698259187621	0.24978491540005734	query_1	['TF:M00695']	3
TF	TF:M00695	Factor: ETF; motif: GVGGMGG	3.158382876083381e-51	True	Factor: ETF; motif: GVGGMGG	10461	4136	2613	19940	0.6317698259187621	0.24978491540005734	query_1	['TF:M00000']	3
TF	TF:M09900_1	Factor: Elf-1; motif: NNANCCGGAAGTGS; match class: 1	5.2487640237979947e-51	True	Factor: Elf-1; motif: NNANCCGGAAGTGS; match class: 1	1167	4136	468	19940	0.11315280464216634	0.40102827763496146	query_1	['TF:M09900_0']	3
GO:BP	GO:0034645	cellular macromolecule biosynthetic process	2.2910733837560083e-50	True	"The chemical reactions and pathways resulting in the formation of a macromolecule, any molecule of high relative molecular mass, the structure of which essentially comprises the multiple repetition of units derived, actually or conceptually, from molecules of low relative molecular mass, carried out by individual cells." [GOC:mah]	4944	3858	1452	17916	0.37636080870917576	0.2936893203883495	query_1	['GO:0009059', 'GO:0044249', 'GO:0044260']	3
TF	TF:M08457_1	Factor: ER71:SREBP-2; motif: NTSACGTGACGGAARY; match class: 1	2.4607687925456345e-50	True	Factor: ER71:SREBP-2; motif: NTSACGTGACGGAARY; match class: 1	5627	4136	1574	19940	0.3805609284332689	0.2797227652390261	query_1	['TF:M08457_0']	3
TF	TF:M08266	Factor: ER71:Pax-5; motif: ACCGGAACYACGCWTSANTG	3.884027978136462e-50	True	Factor: ER71:Pax-5; motif: ACCGGAACYACGCWTSANTG	14496	4136	3388	19940	0.8191489361702128	0.233719646799117	query_1	['TF:M00000']	3
TF	TF:M08266_0	Factor: ER71:Pax-5; motif: ACCGGAACYACGCWTSANTG; match class: 0	3.884027978136462e-50	True	Factor: ER71:Pax-5; motif: ACCGGAACYACGCWTSANTG; match class: 0	14496	4136	3388	19940	0.8191489361702128	0.233719646799117	query_1	['TF:M08266']	3
GO:BP	GO:0006996	organelle organization	4.455405278224392e-50	True	"A process that is carried out at the cellular level which results in the assembly, arrangement of constituent parts, or disassembly of an organelle within a cell. An organelle is an organized structure of distinctive morphology and function. Includes the nucleus, mitochondria, plastids, vacuoles, vesicles, ribosomes and the cytoskeleton. Excludes the plasma membrane." [GOC:mah]	3988	3858	1221	17916	0.3164852255054432	0.30616850551654967	query_1	['GO:0016043']	3
TF	TF:M10018_0	Factor: NRF-1; motif: CNSTGCGCATGCGCNNS; match class: 0	5.985654414761314e-50	True	Factor: NRF-1; motif: CNSTGCGCATGCGCNNS; match class: 0	1830	4136	650	19940	0.15715667311411993	0.3551912568306011	query_1	['TF:M10018']	3
TF	TF:M10018	Factor: NRF-1; motif: CNSTGCGCATGCGCNNS	5.985654414761314e-50	True	Factor: NRF-1; motif: CNSTGCGCATGCGCNNS	1830	4136	650	19940	0.15715667311411993	0.3551912568306011	query_1	['TF:M00000']	3
GO:BP	GO:0016032	viral process	6.895567500053802e-50	True	"A multi-organism process in which a virus is a participant. The other participant is the host. Includes infection of a host cell, replication of the viral genome, and assembly of progeny virus particles. In some cases the viral genetic material may integrate into the host genome and only subsequently, under particular circumstances, 'complete' its life cycle." [GOC:bf, GOC:jl, GOC:mah]	910	3858	397	17916	0.10290305857957491	0.43626373626373627	query_1	['GO:0044403']	3
TF	TF:M08207	Factor: E2F-3:TBR2; motif: ANGTGYKANGGCGCSTTNNCRNNT	1.1886926460138212e-49	True	Factor: E2F-3:TBR2; motif: ANGTGYKANGGCGCSTTNNCRNNT	17239	4136	3857	19940	0.9325435203094777	0.22373687568884507	query_1	['TF:M00000']	3
TF	TF:M08207_0	Factor: E2F-3:TBR2; motif: ANGTGYKANGGCGCSTTNNCRNNT; match class: 0	1.1886926460138212e-49	True	Factor: E2F-3:TBR2; motif: ANGTGYKANGGCGCSTTNNCRNNT; match class: 0	17239	4136	3857	19940	0.9325435203094777	0.22373687568884507	query_1	['TF:M08207']	3
GO:BP	GO:0006364	rRNA processing	4.548615564170109e-49	True	"Any process involved in the conversion of a primary ribosomal RNA (rRNA) transcript into one or more mature rRNA molecules." [GOC:curators]	217	3858	151	17916	0.03913945049248315	0.695852534562212	query_1	['GO:0016072', 'GO:0034470', 'GO:0042254']	3
TF	TF:M02102_0	Factor: NRF-1; motif: YGCGCMTGCGC; match class: 0	5.591043962940024e-49	True	Factor: NRF-1; motif: YGCGCMTGCGC; match class: 0	2032	4136	701	19940	0.16948742746615086	0.3449803149606299	query_1	['TF:M02102']	3
TF	TF:M02102	Factor: NRF-1; motif: YGCGCMTGCGC	5.591043962940024e-49	True	Factor: NRF-1; motif: YGCGCMTGCGC	2032	4136	701	19940	0.16948742746615086	0.3449803149606299	query_1	['TF:M00000']	3
TF	TF:M00803_1	Factor: E2F; motif: GGCGSG; match class: 1	9.789197626975443e-49	True	Factor: E2F; motif: GGCGSG; match class: 1	10247	4136	2559	19940	0.6187137330754352	0.24973162876939592	query_1	['TF:M00803_0']	3
TF	TF:M04515	Factor: E2F-1; motif: WWTGGCGCCAAA	1.0244441729907437e-48	True	Factor: E2F-1; motif: WWTGGCGCCAAA	13431	4136	3185	19940	0.7700676982591876	0.23713796441069168	query_1	['TF:M00000']	3
TF	TF:M04515_0	Factor: E2F-1; motif: WWTGGCGCCAAA; match class: 0	1.0244441729907437e-48	True	Factor: E2F-1; motif: WWTGGCGCCAAA; match class: 0	13431	4136	3185	19940	0.7700676982591876	0.23713796441069168	query_1	['TF:M04515']	3
TF	TF:M08225_1	Factor: Elk-1:Pax-5; motif: ACCGGAACYACGCWTSANYG; match class: 1	1.582115143329282e-48	True	Factor: Elk-1:Pax-5; motif: ACCGGAACYACGCWTSANYG; match class: 1	8053	4136	2100	19940	0.5077369439071566	0.260772382962871	query_1	['TF:M08225_0']	3
TF	TF:M08345	Factor: HOXB2:PEA3; motif: ACCGGAAATGRN	2.746815424884592e-48	True	Factor: HOXB2:PEA3; motif: ACCGGAAATGRN	8114	4136	2112	19940	0.5106382978723404	0.26029085531180673	query_1	['TF:M00000']	3
TF	TF:M08345_0	Factor: HOXB2:PEA3; motif: ACCGGAAATGRN; match class: 0	2.746815424884592e-48	True	Factor: HOXB2:PEA3; motif: ACCGGAAATGRN; match class: 0	8114	4136	2112	19940	0.5106382978723404	0.26029085531180673	query_1	['TF:M08345']	3
TF	TF:M01240_0	Factor: BEN; motif: CAGCGRNV; match class: 0	3.641550255465894e-48	True	Factor: BEN; motif: CAGCGRNV; match class: 0	16651	4136	3758	19940	0.9086073500967118	0.2256921506215843	query_1	['TF:M01240']	3
TF	TF:M01240	Factor: BEN; motif: CAGCGRNV	3.641550255465894e-48	True	Factor: BEN; motif: CAGCGRNV	16651	4136	3758	19940	0.9086073500967118	0.2256921506215843	query_1	['TF:M00000']	3
TF	TF:M02058	Factor: SAP1A; motif: NCCGGAARYN	4.6285603001309436e-48	True	Factor: SAP1A; motif: NCCGGAARYN	846	4136	366	19940	0.08849129593810445	0.4326241134751773	query_1	['TF:M00000']	3
TF	TF:M02058_0	Factor: SAP1A; motif: NCCGGAARYN; match class: 0	4.6285603001309436e-48	True	Factor: SAP1A; motif: NCCGGAARYN; match class: 0	846	4136	366	19940	0.08849129593810445	0.4326241134751773	query_1	['TF:M02058']	3
GO:BP	GO:0009059	macromolecule biosynthetic process	4.9622289752859925e-48	True	"The chemical reactions and pathways resulting in the formation of a macromolecule, any molecule of high relative molecular mass, the structure of which essentially comprises the multiple repetition of units derived, actually or conceptually, from molecules of low relative molecular mass." [GOC:mah]	5118	3858	1484	17916	0.3846552617936755	0.289957014458773	query_1	['GO:0043170', 'GO:1901576']	3
TF	TF:M03969	Factor: ELF5; motif: ANSMGGAAGTN	9.221447709889871e-48	True	Factor: ELF5; motif: ANSMGGAAGTN	3374	4136	1036	19940	0.2504835589941973	0.3070539419087137	query_1	['TF:M00000']	3
TF	TF:M03969_0	Factor: ELF5; motif: ANSMGGAAGTN; match class: 0	9.221447709889871e-48	True	Factor: ELF5; motif: ANSMGGAAGTN; match class: 0	3374	4136	1036	19940	0.2504835589941973	0.3070539419087137	query_1	['TF:M03969']	3
TF	TF:M04059_0	Factor: NRF-1; motif: YGCGCATGCGCN; match class: 0	1.2657917723227354e-47	True	Factor: NRF-1; motif: YGCGCATGCGCN; match class: 0	1471	4136	546	19940	0.13201160541586074	0.3711760707002039	query_1	['TF:M04059']	3
TF	TF:M04059	Factor: NRF-1; motif: YGCGCATGCGCN	1.2657917723227354e-47	True	Factor: NRF-1; motif: YGCGCATGCGCN	1471	4136	546	19940	0.13201160541586074	0.3711760707002039	query_1	['TF:M00000']	3
TF	TF:M00425_0	Factor: E2F; motif: TTTCGCGC; match class: 0	1.4473060928877064e-47	True	Factor: E2F; motif: TTTCGCGC; match class: 0	11153	4136	2737	19940	0.6617504835589942	0.24540482381422038	query_1	['TF:M00425']	3
TF	TF:M00425	Factor: E2F; motif: TTTCGCGC	1.4473060928877064e-47	True	Factor: E2F; motif: TTTCGCGC	11153	4136	2737	19940	0.6617504835589942	0.24540482381422038	query_1	['TF:M00000']	3
GO:BP	GO:0046907	intracellular transport	1.4921630040262928e-47	True	"The directed movement of substances within a cell." [GOC:ai]	1812	3858	653	17916	0.16925868325557283	0.36037527593818985	query_1	['GO:0006810', 'GO:0051641', 'GO:0051649']	3
GO:BP	GO:0016072	rRNA metabolic process	2.01111171475399e-47	True	"The chemical reactions and pathways involving rRNA, ribosomal RNA, a structural constituent of ribosomes." [ISBN:0198506732]	228	3858	154	17916	0.039917055469155	0.6754385964912281	query_1	['GO:0034660']	3
TF	TF:M00736	Factor: E2F-1:DP-1; motif: TTTCSCGC	3.0966155237988794e-47	True	Factor: E2F-1:DP-1; motif: TTTCSCGC	10490	4136	2602	19940	0.629110251450677	0.24804575786463298	query_1	['TF:M00000']	3
TF	TF:M00736_0	Factor: E2F-1:DP-1; motif: TTTCSCGC; match class: 0	3.0966155237988794e-47	True	Factor: E2F-1:DP-1; motif: TTTCSCGC; match class: 0	10490	4136	2602	19940	0.629110251450677	0.24804575786463298	query_1	['TF:M00736']	3
TF	TF:M00427_0	Factor: E2F; motif: TTTSGCGS; match class: 0	1.2714225147699296e-46	True	Factor: E2F; motif: TTTSGCGS; match class: 0	9576	4136	2412	19940	0.5831721470019342	0.2518796992481203	query_1	['TF:M00427']	3
TF	TF:M00427	Factor: E2F; motif: TTTSGCGS	1.2714225147699296e-46	True	Factor: E2F; motif: TTTSGCGS	9576	4136	2412	19940	0.5831721470019342	0.2518796992481203	query_1	['TF:M00000']	3
TF	TF:M00426	Factor: E2F; motif: TTTSGCGS	2.338886079893268e-46	True	Factor: E2F; motif: TTTSGCGS	11986	4136	2897	19940	0.7004352030947776	0.24169864842316036	query_1	['TF:M00000']	3
TF	TF:M00426_0	Factor: E2F; motif: TTTSGCGS; match class: 0	2.338886079893268e-46	True	Factor: E2F; motif: TTTSGCGS; match class: 0	11986	4136	2897	19940	0.7004352030947776	0.24169864842316036	query_1	['TF:M00426']	3
GO:BP	GO:0044403	symbiotic process	3.3207021963893862e-46	True	"A process carried out by gene products in an organism that enable the organism to engage in a symbiotic relationship, a more or less intimate association, with another organism. The various forms of symbiosis include parasitism, in which the association is disadvantageous or destructive to one of the organisms; mutualism, in which the association is advantageous, or often necessary to one or bot…	968	3858	407	17916	0.10549507516848108	0.42045454545454547	query_1	['GO:0044419']	3
TF	TF:M03967_1	Factor: ELF3; motif: WACCCGGAAGTAN; match class: 1	3.7285735466699794e-46	True	Factor: ELF3; motif: WACCCGGAAGTAN; match class: 1	1991	4136	682	19940	0.16489361702127658	0.3425414364640884	query_1	['TF:M03967_0']	3
GO:BP	GO:0006412	translation	8.160850897593916e-46	True	"The cellular metabolic process in which a protein is formed, using the sequence of a mature mRNA or circRNA molecule to specify the sequence of amino acids in a polypeptide chain. Translation is mediated by the ribosome, and begins with the formation of a ternary complex between aminoacylated initiator methionine tRNA, GTP, and initiation factor 2, which subsequently associates with the small su…	746	3858	337	17916	0.08735095904613789	0.4517426273458445	query_1	['GO:0010467', 'GO:0034645', 'GO:0043043', 'GO:0044267']	3
GO:BP	GO:0044271	cellular nitrogen compound biosynthetic process	1.0873736868923425e-45	True	"The chemical reactions and pathways resulting in the formation of organic and inorganic nitrogenous compounds." [GOC:jl, ISBN:0198506732]	4945	3858	1434	17916	0.37169517884914466	0.28998988877654197	query_1	['GO:0034641', 'GO:0044249']	3
GO:BP	GO:0033365	protein localization to organelle	1.293216663301606e-45	True	"A process in which a protein is transported to, or maintained in, a location within an organelle." [GOC:mah]	969	3858	406	17916	0.10523587350959046	0.41898864809081526	query_1	['GO:0034613']	3
TF	TF:M08982	Factor: YY1; motif: NAANATGGCGNNN	1.923807098124995e-45	True	Factor: YY1; motif: NAANATGGCGNNN	7197	4136	1902	19940	0.4598646034816248	0.2642767819924969	query_1	['TF:M00000']	3
TF	TF:M08982_0	Factor: YY1; motif: NAANATGGCGNNN; match class: 0	1.923807098124995e-45	True	Factor: YY1; motif: NAANATGGCGNNN; match class: 0	7197	4136	1902	19940	0.4598646034816248	0.2642767819924969	query_1	['TF:M08982']	3
GO:BP	GO:0071840	cellular component organization or biogenesis	3.438112059110618e-45	True	"A process that results in the biosynthesis of constituent macromolecules, assembly, arrangement of constituent parts, or disassembly of a cellular component." [GOC:mah]	6559	3858	1804	17916	0.4675997926386729	0.27504192712303704	query_1	['GO:0009987']	3
REAC	REAC:R-HSA-72312	rRNA processing	3.630211846928144e-45	True	rRNA processing	203	2626	148	10588	0.05635948210205636	0.729064039408867	query_1	['REAC:R-HSA-8953854']	3
GO:BP	GO:1901576	organic substance biosynthetic process	7.083290200300574e-45	True	"The chemical reactions and pathways resulting in the formation of an organic substance, any molecular entity containing carbon." [GOC:pr, GOC:TermGenie]	6225	3858	1727	17916	0.4476412649040954	0.277429718875502	query_1	['GO:0009058', 'GO:0071704']	3
GO:BP	GO:0044249	cellular biosynthetic process	7.184498404552145e-45	True	"The chemical reactions and pathways resulting in the formation of substances, carried out by individual cells." [GOC:jl]	6111	3858	1701	17916	0.44090202177293936	0.27835051546391754	query_1	['GO:0009058', 'GO:0044237']	3
GO:CC	GO:0043232	intracellular non-membrane-bounded organelle	8.073662259104096e-45	True	"Organized structure of distinctive morphology and function, not bounded by a lipid bilayer membrane and occurring within the cell. Includes ribosomes, the cytoskeleton and chromosomes." [GOC:go_curators]	4965	3989	1415	18856	0.35472549511155677	0.2849949647532729	query_1	['GO:0043228', 'GO:0043229']	3
TF	TF:M11407_0	Factor: Pet-1; motif: NACCGGAAGTN; match class: 0	1.1588243717612798e-44	True	Factor: Pet-1; motif: NACCGGAAGTN; match class: 0	774	4136	337	19940	0.08147969052224371	0.4354005167958656	query_1	['TF:M11407']	3
TF	TF:M11407	Factor: Pet-1; motif: NACCGGAAGTN	1.1588243717612798e-44	True	Factor: Pet-1; motif: NACCGGAAGTN	774	4136	337	19940	0.08147969052224371	0.4354005167958656	query_1	['TF:M00000']	3
GO:CC	GO:0043228	non-membrane-bounded organelle	1.3100003229538175e-44	True	"Organized structure of distinctive morphology and function, not bounded by a lipid bilayer membrane. Includes ribosomes, the cytoskeleton and chromosomes." [GOC:go_curators]	4973	3989	1416	18856	0.3549761845073953	0.2847375829479188	query_1	['GO:0043226']	3
TF	TF:M00678_0	Factor: Tel-2; motif: YTACTTCCTG; match class: 0	1.6988449316246787e-44	True	Factor: Tel-2; motif: YTACTTCCTG; match class: 0	5322	4136	1481	19940	0.35807543520309476	0.27827884254039836	query_1	['TF:M00678']	3
TF	TF:M00678	Factor: Tel-2; motif: YTACTTCCTG	1.6988449316246787e-44	True	Factor: Tel-2; motif: YTACTTCCTG	5322	4136	1481	19940	0.35807543520309476	0.27827884254039836	query_1	['TF:M00000']	3
TF	TF:M10849_1	Factor: Cdx-2; motif: NRTCGTAANNNN; match class: 1	2.6729654956891214e-44	True	Factor: Cdx-2; motif: NRTCGTAANNNN; match class: 1	4573	4136	1308	19940	0.316247582205029	0.28602667832932427	query_1	['TF:M10849_0']	3
TF	TF:M08222	Factor: Elk-1:HOXB13; motif: ACCGGAAGTNGTAAAN	2.9190549499358826e-44	True	Factor: Elk-1:HOXB13; motif: ACCGGAAGTNGTAAAN	7739	4136	2014	19940	0.48694390715667313	0.26024034112934485	query_1	['TF:M00000']	3
TF	TF:M08222_0	Factor: Elk-1:HOXB13; motif: ACCGGAAGTNGTAAAN; match class: 0	2.9190549499358826e-44	True	Factor: Elk-1:HOXB13; motif: ACCGGAAGTNGTAAAN; match class: 0	7739	4136	2014	19940	0.48694390715667313	0.26024034112934485	query_1	['TF:M08222']	3
TF	TF:M08345_1	Factor: HOXB2:PEA3; motif: ACCGGAAATGRN; match class: 1	2.968969530426624e-44	True	Factor: HOXB2:PEA3; motif: ACCGGAAATGRN; match class: 1	2213	4136	734	19940	0.17746615087040618	0.33167645729778583	query_1	['TF:M08345_0']	3
TF	TF:M01240_1	Factor: BEN; motif: CAGCGRNV; match class: 1	4.531032654574609e-44	True	Factor: BEN; motif: CAGCGRNV; match class: 1	13296	4136	3141	19940	0.7594294003868471	0.23623646209386281	query_1	['TF:M01240_0']	3
REAC	REAC:R-HSA-8868773	rRNA processing in the nucleus and cytosol	4.747753663925513e-44	True	rRNA processing in the nucleus and cytosol	193	2626	142	10588	0.05407463823305408	0.7357512953367875	query_1	['REAC:R-HSA-72312']	3
GO:BP	GO:0070647	protein modification by small protein conjugation or removal	5.2746167123852e-44	True	"A protein modification process in which one or more groups of a small protein, such as ubiquitin or a ubiquitin-like protein, are covalently attached to or removed from a target protein." [GOC:mah]	1132	3858	451	17916	0.11689994815966823	0.39840989399293286	query_1	['GO:0006464']	3
TF	TF:M10119	Factor: REX-1; motif: GGCMGCCATTTT	6.480766988820443e-44	True	Factor: REX-1; motif: GGCMGCCATTTT	1902	4136	652	19940	0.1576402321083172	0.34279705573080965	query_1	['TF:M00000']	3
TF	TF:M10119_0	Factor: REX-1; motif: GGCMGCCATTTT; match class: 0	6.480766988820443e-44	True	Factor: REX-1; motif: GGCMGCCATTTT; match class: 0	1902	4136	652	19940	0.1576402321083172	0.34279705573080965	query_1	['TF:M10119']	3
TF	TF:M04744	Factor: ATF-3; motif: GGCGCSSNSNGRTSACGTSA	7.965052373711799e-44	True	Factor: ATF-3; motif: GGCGCSSNSNGRTSACGTSA	10220	4136	2532	19940	0.6121856866537717	0.2477495107632094	query_1	['TF:M00000']	3
TF	TF:M04744_0	Factor: ATF-3; motif: GGCGCSSNSNGRTSACGTSA; match class: 0	7.965052373711799e-44	True	Factor: ATF-3; motif: GGCGCSSNSNGRTSACGTSA; match class: 0	10220	4136	2532	19940	0.6121856866537717	0.2477495107632094	query_1	['TF:M04744']	3
TF	TF:M02044	Factor: YY1; motif: GCCGCCATTTTG	1.395327542714823e-43	True	Factor: YY1; motif: GCCGCCATTTTG	6157	4136	1665	19940	0.4025628626692456	0.27042390774727953	query_1	['TF:M00000']	3
TF	TF:M02044_0	Factor: YY1; motif: GCCGCCATTTTG; match class: 0	1.395327542714823e-43	True	Factor: YY1; motif: GCCGCCATTTTG; match class: 0	6157	4136	1665	19940	0.4025628626692456	0.27042390774727953	query_1	['TF:M02044']	3
GO:BP	GO:0070727	cellular macromolecule localization	2.139707889587238e-43	True	"Any process in which a macromolecule is transported to, and/or maintained in, a specific location at the level of a cell. Localization at the cellular level encompasses movement within the cell, from within the cell to the cell surface, or from one location to another at the surface of a cell." [GOC:mah]	1993	3858	690	17916	0.17884914463452567	0.3462117410938284	query_1	['GO:0033036', 'GO:0051641']	3
GO:BP	GO:0043043	peptide biosynthetic process	2.2736555978247242e-43	True	"The chemical reactions and pathways resulting in the formation of peptides, compounds of 2 or more (but usually less than 100) amino acids where the alpha carboxyl group of one is bound to the alpha amino group of another. This may include the translation of a precursor protein and its subsequent processing into a functional peptide." [GOC:dph, GOC:jl]	771	3858	340	17916	0.08812856402280975	0.4409857328145266	query_1	['GO:0006518', 'GO:0043604', 'GO:1901566']	3
GO:BP	GO:0006402	mRNA catabolic process	2.363153237088919e-43	True	"The chemical reactions and pathways resulting in the breakdown of mRNA, messenger RNA, which is responsible for carrying the coded genetic 'message', transcribed from DNA, to sites of protein assembly at the ribosomes." [ISBN:0198506732]	373	3858	206	17916	0.05339554173146708	0.5522788203753352	query_1	['GO:0006401', 'GO:0010629', 'GO:0016071']	3
TF	TF:M07206_1	Factor: E2F-1; motif: NGGGCGGGARV; match class: 1	3.0214217711496983e-43	True	Factor: E2F-1; motif: NGGGCGGGARV; match class: 1	10908	4136	2669	19940	0.6453094777562862	0.24468280161349468	query_1	['TF:M07206_0']	3
GO:BP	GO:0034613	cellular protein localization	4.745322640871481e-43	True	"Any process in which a protein is transported to, and/or maintained in, a specific location at the level of a cell. Localization at the cellular level encompasses movement within the cell, from within the cell to the cell surface, or from one location to another at the surface of a cell." [GOC:mah]	1982	3858	686	17916	0.1778123379989632	0.34611503531786075	query_1	['GO:0008104', 'GO:0070727']	3
TF	TF:M00428	Factor: E2F-1; motif: NKTSSCGC	1.2139557013920692e-42	True	Factor: E2F-1; motif: NKTSSCGC	8999	4136	2274	19940	0.5498065764023211	0.25269474386042895	query_1	['TF:M00000']	3
TF	TF:M00428_0	Factor: E2F-1; motif: NKTSSCGC; match class: 0	1.2139557013920692e-42	True	Factor: E2F-1; motif: NKTSSCGC; match class: 0	8999	4136	2274	19940	0.5498065764023211	0.25269474386042895	query_1	['TF:M00428']	3
GO:BP	GO:0009058	biosynthetic process	1.26312618661795e-42	True	"The chemical reactions and pathways resulting in the formation of substances; typically the energy-requiring part of metabolism in which simpler substances are transformed into more complex ones." [GOC:curators, ISBN:0198547684]	6307	3858	1736	17916	0.4499740798341109	0.27524972253052166	query_1	['GO:0008152']	3
GO:BP	GO:0006401	RNA catabolic process	1.5169535843851486e-42	True	"The chemical reactions and pathways resulting in the breakdown of RNA, ribonucleic acid, one of the two main type of nucleic acid, consisting of a long, unbranched macromolecule formed from ribonucleotides joined in 3',5'-phosphodiester linkage." [ISBN:0198506732]	415	3858	220	17916	0.05702436495593572	0.5301204819277109	query_1	['GO:0016070', 'GO:0034655', 'GO:0044265']	3
TF	TF:M11005_0	Factor: LHX4; motif: NNCRTTAN; match class: 0	3.0835447358723576e-42	True	Factor: LHX4; motif: NNCRTTAN; match class: 0	10767	4136	2636	19940	0.6373307543520309	0.24482214172935823	query_1	['TF:M11005']	3
TF	TF:M11005	Factor: LHX4; motif: NNCRTTAN	3.0835447358723576e-42	True	Factor: LHX4; motif: NNCRTTAN	10767	4136	2636	19940	0.6373307543520309	0.24482214172935823	query_1	['TF:M00000']	3
GO:BP	GO:0044267	cellular protein metabolic process	4.4342987026219326e-42	True	"The chemical reactions and pathways involving a specific protein, rather than of proteins in general, occurring at the level of an individual cell. Includes cellular protein modification." [GOC:jl]	5363	3858	1517	17916	0.39320891653706586	0.28286406861831065	query_1	['GO:0019538', 'GO:0044260']	3
TF	TF:M08441	Factor: AP-2gamma:Elk-1; motif: NGCCKNRGGSGRCGGAAGTG	5.669380574782591e-42	True	Factor: AP-2gamma:Elk-1; motif: NGCCKNRGGSGRCGGAAGTG	16493	4136	3713	19940	0.8977272727272727	0.22512581095010004	query_1	['TF:M00000']	3
TF	TF:M08441_0	Factor: AP-2gamma:Elk-1; motif: NGCCKNRGGSGRCGGAAGTG; match class: 0	5.669380574782591e-42	True	Factor: AP-2gamma:Elk-1; motif: NGCCKNRGGSGRCGGAAGTG; match class: 0	16493	4136	3713	19940	0.8977272727272727	0.22512581095010004	query_1	['TF:M08441']	3
TF	TF:M08423_1	Factor: TEF-3:ER81; motif: ACCGGAAATRCC; match class: 1	7.652442910735484e-42	True	Factor: TEF-3:ER81; motif: ACCGGAAATRCC; match class: 1	657	4136	295	19940	0.07132495164410058	0.4490106544901065	query_1	['TF:M08423_0']	3
GO:BP	GO:0051276	chromosome organization	8.262609984900063e-42	True	"A process that is carried out at the cellular level that results in the assembly, arrangement of constituent parts, or disassembly of chromosomes, structures composed of a very long molecule of DNA and associated proteins that carries hereditary information. This term covers covalent modifications at the molecular level as well as spatial relationships among the major components of a chromosome.…	1247	3858	479	17916	0.1241575946086055	0.38412189254210105	query_1	['GO:0006996']	3
TF	TF:M04744_1	Factor: ATF-3; motif: GGCGCSSNSNGRTSACGTSA; match class: 1	1.0656668102334032e-41	True	Factor: ATF-3; motif: GGCGCSSNSNGRTSACGTSA; match class: 1	4931	4136	1380	19940	0.33365570599613154	0.27986209693774083	query_1	['TF:M04744_0']	3
TF	TF:M04698_1	Factor: GABP-alpha; motif: CACTTCCGG; match class: 1	1.8648059172670049e-41	True	Factor: GABP-alpha; motif: CACTTCCGG; match class: 1	587	4136	272	19940	0.06576402321083172	0.46337308347529815	query_1	['TF:M04698_0']	3
TF	TF:M08441_1	Factor: AP-2gamma:Elk-1; motif: NGCCKNRGGSGRCGGAAGTG; match class: 1	2.1015686802645437e-41	True	Factor: AP-2gamma:Elk-1; motif: NGCCKNRGGSGRCGGAAGTG; match class: 1	12828	4136	3040	19940	0.7350096711798839	0.23698160274399752	query_1	['TF:M08441_0']	3
TF	TF:M03971	Factor: ELK1; motif: NACTTCCGSCGGAAGYN	3.846645925140896e-41	True	Factor: ELK1; motif: NACTTCCGSCGGAAGYN	11379	4136	2754	19940	0.6658607350096711	0.24202478249406803	query_1	['TF:M00000']	3
TF	TF:M03971_0	Factor: ELK1; motif: NACTTCCGSCGGAAGYN; match class: 0	3.846645925140896e-41	True	Factor: ELK1; motif: NACTTCCGSCGGAAGYN; match class: 0	11379	4136	2754	19940	0.6658607350096711	0.24202478249406803	query_1	['TF:M03971']	3
REAC	REAC:R-HSA-6791226	Major pathway of rRNA processing in the nucleolus and cytosol	4.667417244743131e-41	True	Major pathway of rRNA processing in the nucleolus and cytosol	183	2626	134	10588	0.051028179741051026	0.73224043715847	query_1	['REAC:R-HSA-8868773']	3
TF	TF:M07380_1	Factor: E2F-4; motif: NTTTCSCGCC; match class: 1	6.338301491226651e-41	True	Factor: E2F-4; motif: NTTTCSCGCC; match class: 1	8006	4136	2056	19940	0.49709864603481624	0.2568073944541594	query_1	['TF:M07380_0']	3
GO:BP	GO:0000278	mitotic cell cycle	7.284871108437932e-41	True	"Progression through the phases of the mitotic cell cycle, the most common eukaryotic cell cycle, which canonically comprises four successive phases called G1, S, G2, and M and includes replication of the genome and the subsequent segregation of chromosomes into daughter cells. In some variant cell cycles nuclear replication or nuclear division may not be followed by cell division, or G1 and G2 p…	1083	3858	429	17916	0.11119751166407466	0.3961218836565097	query_1	['GO:0007049']	3
GO:BP	GO:0006886	intracellular protein transport	9.888598665143147e-41	True	"The directed movement of proteins in a cell, including the movement of proteins between specific compartments or structures within a cell, such as organelles of a eukaryotic cell." [GOC:mah]	1201	3858	463	17916	0.12001036806635562	0.3855120732722731	query_1	['GO:0015031', 'GO:0034613', 'GO:0046907']	3
TF	TF:M00144_0	Factor: Pax-5; motif: RRMSWGANWYCTNRAGCGKRACSRYNSM; match class: 0	1.4978752473901993e-40	True	Factor: Pax-5; motif: RRMSWGANWYCTNRAGCGKRACSRYNSM; match class: 0	13336	4136	3134	19940	0.7577369439071566	0.23500299940011998	query_1	['TF:M00144']	3
TF	TF:M00144	Factor: Pax-5; motif: RRMSWGANWYCTNRAGCGKRACSRYNSM	1.4978752473901993e-40	True	Factor: Pax-5; motif: RRMSWGANWYCTNRAGCGKRACSRYNSM	13336	4136	3134	19940	0.7577369439071566	0.23500299940011998	query_1	['TF:M00000']	3
GO:BP	GO:0044085	cellular component biogenesis	1.5349321774674176e-40	True	"A process that results in the biosynthesis of constituent macromolecules, assembly, and arrangement of constituent parts of a cellular component. Includes biosynthesis of constituent macromolecules, and those macromolecular modifications that are involved in synthesis or assembly of the cellular component." [GOC:jl, GOC:mah]	3190	3858	989	17916	0.2563504406428201	0.31003134796238246	query_1	['GO:0071840']	3
TF	TF:M00327_1	Factor: Pax-3; motif: NNNNNNCGTCACGSTYNNNNN; match class: 1	1.5490469359851459e-40	True	Factor: Pax-3; motif: NNNNNNCGTCACGSTYNNNNN; match class: 1	6940	4136	1824	19940	0.4410058027079304	0.2628242074927954	query_1	['TF:M00327_0']	3
GO:CC	GO:0016604	nuclear body	1.7245175458949933e-40	True	"Extra-nucleolar nuclear domains usually visualized by confocal microscopy and fluorescent antibodies to specific proteins." [GOC:ma, PMID:10330182]	791	3989	335	18856	0.08398094760591628	0.42351453855878635	query_1	['GO:0005654', 'GO:0110165']	3
TF	TF:M08313_0	Factor: GCMa:PEA3; motif: ATRCGGGCGGAAGTR; match class: 0	5.374280412599284e-40	True	Factor: GCMa:PEA3; motif: ATRCGGGCGGAAGTR; match class: 0	15551	4136	3542	19940	0.8563829787234043	0.2277667031059096	query_1	['TF:M08313']	3
TF	TF:M08313	Factor: GCMa:PEA3; motif: ATRCGGGCGGAAGTR	5.374280412599284e-40	True	Factor: GCMa:PEA3; motif: ATRCGGGCGGAAGTR	15551	4136	3542	19940	0.8563829787234043	0.2277667031059096	query_1	['TF:M00000']	3
TF	TF:M02090_0	Factor: E2F-4; motif: GCGGGAAANA; match class: 0	7.628132006939029e-40	True	Factor: E2F-4; motif: GCGGGAAANA; match class: 0	12064	4136	2884	19940	0.6972920696324951	0.2390583554376658	query_1	['TF:M02090']	3
TF	TF:M02090	Factor: E2F-4; motif: GCGGGAAANA	7.628132006939029e-40	True	Factor: E2F-4; motif: GCGGGAAANA	12064	4136	2884	19940	0.6972920696324951	0.2390583554376658	query_1	['TF:M00000']	3
TF	TF:M11422_1	Factor: Erm; motif: NRCMGGAAGTN; match class: 1	7.954020673346395e-40	True	Factor: Erm; motif: NRCMGGAAGTN; match class: 1	939	4136	376	19940	0.09090909090909091	0.40042598509052185	query_1	['TF:M11422_0']	3
GO:BP	GO:0006259	DNA metabolic process	8.879853905014641e-40	True	"Any cellular metabolic process involving deoxyribonucleic acid. This is one of the two main types of nucleic acid, consisting of a long, unbranched macromolecule formed from one, or more commonly, two, strands of linked deoxyribonucleotides." [ISBN:0198506732]	950	3858	387	17916	0.10031104199066875	0.4073684210526316	query_1	['GO:0044260', 'GO:0090304']	3
GO:BP	GO:0051641	cellular localization	9.774139359830254e-40	True	"A cellular localization process whereby a substance or cellular entity, such as a protein complex or organelle, is transported to, and/or maintained in, a specific location within a cell including the localization of substances or cellular entities to the cell membrane." [GOC:tb, GOC:vw]	3497	3858	1062	17916	0.27527216174183516	0.3036888761795825	query_1	['GO:0009987', 'GO:0051179']	3
TF	TF:M00940_0	Factor: E2F-1; motif: NTTTCGCGCS; match class: 0	1.4307100628193072e-39	True	Factor: E2F-1; motif: NTTTCGCGCS; match class: 0	7844	4136	2015	19940	0.48718568665377177	0.25688424273329935	query_1	['TF:M00940']	3
TF	TF:M00940	Factor: E2F-1; motif: NTTTCGCGCS	1.4307100628193072e-39	True	Factor: E2F-1; motif: NTTTCGCGCS	7844	4136	2015	19940	0.48718568665377177	0.25688424273329935	query_1	['TF:M00000']	3
TF	TF:M04694	Factor: NRF-1; motif: CNCTGCGCATGCGC	2.4879636501070985e-39	True	Factor: NRF-1; motif: CNCTGCGCATGCGC	1557	4136	547	19940	0.13225338491295938	0.35131663455362877	query_1	['TF:M00000']	3
TF	TF:M04694_0	Factor: NRF-1; motif: CNCTGCGCATGCGC; match class: 0	2.4879636501070985e-39	True	Factor: NRF-1; motif: CNCTGCGCATGCGC; match class: 0	1557	4136	547	19940	0.13225338491295938	0.35131663455362877	query_1	['TF:M04694']	3
GO:CC	GO:1990234	transferase complex	3.419919017704331e-39	True	"A protein complex capable of catalyzing the transfer of a group, e.g. a methyl group, glycosyl group, acyl group, phosphorus-containing, or other groups, from one compound (generally regarded as the donor) to another compound (generally regarded as the acceptor)." [GOC:bhm, PMID:16540464]	797	3989	334	18856	0.08373025821007771	0.4190715181932246	query_1	['GO:1902494']	3
GO:BP	GO:1903047	mitotic cell cycle process	4.24987999163884e-39	True	"A process that is part of the mitotic cell cycle." [GO_REF:0000060, GOC:mtg_cell_cycle, GOC:TermGenie]	892	3858	368	17916	0.09538621047174702	0.4125560538116592	query_1	['GO:0000278', 'GO:0022402']	3
TF	TF:M08457	Factor: ER71:SREBP-2; motif: NTSACGTGACGGAARY	5.85217403880303e-39	True	Factor: ER71:SREBP-2; motif: NTSACGTGACGGAARY	12186	4136	2904	19940	0.7021276595744681	0.23830625307730183	query_1	['TF:M00000']	3
TF	TF:M08457_0	Factor: ER71:SREBP-2; motif: NTSACGTGACGGAARY; match class: 0	5.85217403880303e-39	True	Factor: ER71:SREBP-2; motif: NTSACGTGACGGAARY; match class: 0	12186	4136	2904	19940	0.7021276595744681	0.23830625307730183	query_1	['TF:M08457']	3
TF	TF:M01035_0	Factor: YY1; motif: NYNKCCATNTT; match class: 0	7.54041502854453e-39	True	Factor: YY1; motif: NYNKCCATNTT; match class: 0	5973	4136	1603	19940	0.3875725338491296	0.26837435124727943	query_1	['TF:M01035']	3
TF	TF:M01035	Factor: YY1; motif: NYNKCCATNTT	7.54041502854453e-39	True	Factor: YY1; motif: NYNKCCATNTT	5973	4136	1603	19940	0.3875725338491296	0.26837435124727943	query_1	['TF:M00000']	3
GO:CC	GO:0031967	organelle envelope	1.01642779418404e-38	True	"A double membrane structure enclosing an organelle, including two lipid bilayers and the region between them. In some cases, an organelle envelope may have more than two membranes." [GOC:mah, GOC:pz]	1227	3989	458	18856	0.11481574329405866	0.3732681336593317	query_1	['GO:0031975', 'GO:0043227', 'GO:0043229']	3
GO:CC	GO:0031975	envelope	1.01642779418404e-38	True	"A multilayered structure surrounding all or part of a cell; encompasses one or more lipid bilayers, and may include a cell wall layer; also includes the space between layers." [GOC:mah, GOC:pz]	1227	3989	458	18856	0.11481574329405866	0.3732681336593317	query_1	['GO:0110165']	3
TF	TF:M08213_1	Factor: Elk-1:TBR2; motif: TNRCACCGGAAGN; match class: 1	1.3864461103128648e-38	True	Factor: Elk-1:TBR2; motif: TNRCACCGGAAGN; match class: 1	1424	4136	509	19940	0.12306576402321083	0.3574438202247191	query_1	['TF:M08213_0']	3
TF	TF:M11601_1	Factor: TCF-1; motif: ACATCGRGRCGCTGW; match class: 1	1.7740785788915817e-38	True	Factor: TCF-1; motif: ACATCGRGRCGCTGW; match class: 1	11136	4136	2693	19940	0.6511121856866537	0.24182830459770116	query_1	['TF:M11601_0']	3
GO:BP	GO:0007049	cell cycle	2.496799690055559e-38	True	"The progression of biochemical and morphological phases and events that occur in a cell during successive cell replication or nuclear replication events. Canonically, the cell cycle comprises the replication and segregation of genetic material followed by the division of the cell, but in endocycles or syncytial cells nuclear replication or nuclear division may not be followed by cell division." …	1902	3858	650	17916	0.168481078278901	0.34174553101997895	query_1	['GO:0009987']	3
GO:CC	GO:0044391	ribosomal subunit	2.6761491795135635e-38	True	"Either of the two subunits of a ribosome: the ribosomal large subunit or the ribosomal small subunit." [GOC:jl]	191	3989	126	18856	0.03158686387565806	0.6596858638743456	query_1	['GO:0005840', 'GO:1990904']	3
TF	TF:M01163_1	Factor: Elk-1; motif: AACCGGAAGTR; match class: 1	3.605175829327413e-38	True	Factor: Elk-1; motif: AACCGGAAGTR; match class: 1	1085	4136	414	19940	0.10009671179883946	0.3815668202764977	query_1	['TF:M01163_0']	3
TF	TF:M02054_1	Factor: ELF2; motif: CCCGGAARYN; match class: 1	4.887832316697387e-38	True	Factor: ELF2; motif: CCCGGAARYN; match class: 1	456	4136	223	19940	0.05391682785299807	0.48903508771929827	query_1	['TF:M02054_0']	3
GO:CC	GO:0005840	ribosome	6.363034729505488e-38	True	"An intracellular organelle, about 200 A in diameter, consisting of RNA and protein. It is the site of protein biosynthesis resulting from translation of messenger RNA (mRNA). It consists of two subunits, one large and one small, each containing only protein and RNA. Both the ribosome and its subunits are characterized by their sedimentation coefficients, expressed in Svedberg units (symbol: S). …	244	3989	147	18856	0.03685134118826774	0.6024590163934426	query_1	['GO:0043232']	3
TF	TF:M11005_1	Factor: LHX4; motif: NNCRTTAN; match class: 1	6.746152599923256e-38	True	Factor: LHX4; motif: NNCRTTAN; match class: 1	4273	4136	1212	19940	0.293036750483559	0.2836414696934238	query_1	['TF:M11005_0']	3
GO:CC	GO:0005739	mitochondrion	9.469359885436078e-38	True	"A semiautonomous, self replicating organelle that occurs in varying numbers, shapes, and sizes in the cytoplasm of virtually all eukaryotic cells. It is notably the site of tissue respiration." [GOC:giardia, ISBN:0198506732]	1638	3989	568	18856	0.14239157683629983	0.34676434676434675	query_1	['GO:0005737', 'GO:0043231']	3
TF	TF:M00981_0	Factor: CREB,; motif: NTGACGTNA; match class: 0	1.2485962561521557e-37	True	Factor: CREB,; motif: NTGACGTNA; match class: 0	8456	4136	2136	19940	0.5164410058027079	0.25260170293282874	query_1	['TF:M00981']	3
TF	TF:M00981	Factor: CREB,; motif: NTGACGTNA	1.2485962561521557e-37	True	Factor: CREB,; motif: NTGACGTNA	8456	4136	2136	19940	0.5164410058027079	0.25260170293282874	query_1	['TF:M00000']	3
TF	TF:M10104_0	Factor: YY1; motif: CAARATGGCGGC; match class: 0	1.304069473947224e-37	True	Factor: YY1; motif: CAARATGGCGGC; match class: 0	6120	4136	1630	19940	0.39410058027079303	0.26633986928104575	query_1	['TF:M10104']	3
TF	TF:M10104	Factor: YY1; motif: CAARATGGCGGC	1.304069473947224e-37	True	Factor: YY1; motif: CAARATGGCGGC	6120	4136	1630	19940	0.39410058027079303	0.26633986928104575	query_1	['TF:M00000']	3
TF	TF:M04691_0	Factor: Kaiso; motif: TCTCGCGAG; match class: 0	1.8034822176234313e-37	True	Factor: Kaiso; motif: TCTCGCGAG; match class: 0	15270	4136	3482	19940	0.8418762088974855	0.22802881466928618	query_1	['TF:M04691']	3
TF	TF:M04691	Factor: Kaiso; motif: TCTCGCGAG	1.8034822176234313e-37	True	Factor: Kaiso; motif: TCTCGCGAG	15270	4136	3482	19940	0.8418762088974855	0.22802881466928618	query_1	['TF:M00000']	3
GO:BP	GO:0072594	establishment of protein localization to organelle	2.3265194217623616e-37	True	"The directed movement of a protein to a specific location on or in an organelle. Encompasses establishment of localization in the membrane or lumen of a membrane-bounded organelle." [GOC:mah]	574	3858	265	17916	0.06868843960601348	0.4616724738675958	query_1	['GO:0033365', 'GO:0045184']	3
TF	TF:M03979	Factor: ETV1; motif: ACCGGAAGTN	3.277212722674675e-37	True	Factor: ETV1; motif: ACCGGAAGTN	1030	4136	396	19940	0.09574468085106383	0.3844660194174757	query_1	['TF:M00000']	3
TF	TF:M03979_0	Factor: ETV1; motif: ACCGGAAGTN; match class: 0	3.277212722674675e-37	True	Factor: ETV1; motif: ACCGGAAGTN; match class: 0	1030	4136	396	19940	0.09574468085106383	0.3844660194174757	query_1	['TF:M03979']	3
GO:BP	GO:0043604	amide biosynthetic process	4.016038699516603e-37	True	"The chemical reactions and pathways resulting in the formation of an amide, any derivative of an oxoacid in which an acidic hydroxy group has been replaced by an amino or substituted amino group." [GOC:curators]	914	3858	370	17916	0.09590461378952825	0.4048140043763676	query_1	['GO:0043603', 'GO:0044271']	3
TF	TF:M01861_0	Factor: ATF-1; motif: TNACGTCAN; match class: 0	4.8936318964001636e-37	True	Factor: ATF-1; motif: TNACGTCAN; match class: 0	6408	4136	1691	19940	0.4088491295938104	0.2638888888888889	query_1	['TF:M01861']	3
TF	TF:M01861	Factor: ATF-1; motif: TNACGTCAN	4.8936318964001636e-37	True	Factor: ATF-1; motif: TNACGTCAN	6408	4136	1691	19940	0.4088491295938104	0.2638888888888889	query_1	['TF:M00000']	3
TF	TF:M04515_1	Factor: E2F-1; motif: WWTGGCGCCAAA; match class: 1	7.925556550282962e-37	True	Factor: E2F-1; motif: WWTGGCGCCAAA; match class: 1	12241	4136	2905	19940	0.7023694390715667	0.23731721264602565	query_1	['TF:M04515_0']	3
TF	TF:M00341	Factor: GABP; motif: VCCGGAAGNGCR	1.0465535431353856e-36	True	Factor: GABP; motif: VCCGGAAGNGCR	8265	4136	2091	19940	0.5055609284332688	0.252994555353902	query_1	['TF:M00000']	3
TF	TF:M00341_0	Factor: GABP; motif: VCCGGAAGNGCR; match class: 0	1.0465535431353856e-36	True	Factor: GABP; motif: VCCGGAAGNGCR; match class: 0	8265	4136	2091	19940	0.5055609284332688	0.252994555353902	query_1	['TF:M00341']	3
GO:BP	GO:0043933	protein-containing complex subunit organization	1.3956145755993091e-36	True	"Any process in which macromolecules aggregate, disaggregate, or are modified, resulting in the formation, disassembly, or alteration of a protein complex." [GOC:mah]	1938	3858	654	17916	0.16951788491446346	0.33746130030959753	query_1	['GO:0016043']	3
GO:BP	GO:0006518	peptide metabolic process	1.565779090133208e-36	True	"The chemical reactions and pathways involving peptides, compounds of two or more amino acids where the alpha carboxyl group of one is bound to the alpha amino group of another." [GOC:go_curators]	912	3858	368	17916	0.09538621047174702	0.40350877192982454	query_1	['GO:0043603', 'GO:1901564']	3
TF	TF:M11437_1	Factor: SAP-1; motif: NRCCGGAWGYN; match class: 1	2.5921659658859222e-36	True	Factor: SAP-1; motif: NRCCGGAWGYN; match class: 1	459	4136	221	19940	0.05343326885880077	0.48148148148148145	query_1	['TF:M11437_0']	3
GO:BP	GO:0032446	protein modification by small protein conjugation	5.3011589199014306e-36	True	"A protein modification process in which one or more groups of a small protein, such as ubiquitin or a ubiquitin-like protein, are covalently attached to a target protein." [GOC:mah]	923	3858	370	17916	0.09590461378952825	0.4008667388949079	query_1	['GO:0070647']	3
TF	TF:M12275	Factor: YY1; motif: NGCCGCCATYTTGN	1.1161749405575836e-35	True	Factor: YY1; motif: NGCCGCCATYTTGN	7110	4136	1838	19940	0.4443907156673114	0.25850914205344583	query_1	['TF:M00000']	3
TF	TF:M12275_0	Factor: YY1; motif: NGCCGCCATYTTGN; match class: 0	1.1161749405575836e-35	True	Factor: YY1; motif: NGCCGCCATYTTGN; match class: 0	7110	4136	1838	19940	0.4443907156673114	0.25850914205344583	query_1	['TF:M12275']	3
TF	TF:M09636_0	Factor: MAZ; motif: GGGMGGGGSSGGGGGGGGGGGG; match class: 0	1.2654253381612308e-35	True	Factor: MAZ; motif: GGGMGGGGSSGGGGGGGGGGGG; match class: 0	16371	4136	3671	19940	0.8875725338491296	0.2242379817970802	query_1	['TF:M09636']	3
TF	TF:M09636	Factor: MAZ; motif: GGGMGGGGSSGGGGGGGGGGGG	1.2654253381612308e-35	True	Factor: MAZ; motif: GGGMGGGGSSGGGGGGGGGGGG	16371	4136	3671	19940	0.8875725338491296	0.2242379817970802	query_1	['TF:M00000']	3
TF	TF:M00425_1	Factor: E2F; motif: TTTCGCGC; match class: 1	1.5192012654241937e-35	True	Factor: E2F; motif: TTTCGCGC; match class: 1	5389	4136	1457	19940	0.3522727272727273	0.27036555947300056	query_1	['TF:M00425_0']	3
TF	TF:M07370_0	Factor: YY1; motif: NNNNAARATGGNNNN; match class: 0	1.850923638986918e-35	True	Factor: YY1; motif: NNNNAARATGGNNNN; match class: 0	5855	4136	1561	19940	0.3774177949709865	0.26660973526900084	query_1	['TF:M07370']	3
TF	TF:M07370	Factor: YY1; motif: NNNNAARATGGNNNN	1.850923638986918e-35	True	Factor: YY1; motif: NNNNAARATGGNNNN	5855	4136	1561	19940	0.3774177949709865	0.26660973526900084	query_1	['TF:M00000']	3
TF	TF:M01208	Factor: FLI-1; motif: CMGGAWGTSAN	2.5916238049149814e-35	True	Factor: FLI-1; motif: CMGGAWGTSAN	6282	4136	1655	19940	0.4001450676982592	0.26345113021330785	query_1	['TF:M00000']	3
TF	TF:M01208_0	Factor: FLI-1; motif: CMGGAWGTSAN; match class: 0	2.5916238049149814e-35	True	Factor: FLI-1; motif: CMGGAWGTSAN; match class: 0	6282	4136	1655	19940	0.4001450676982592	0.26345113021330785	query_1	['TF:M01208']	3
TF	TF:M08418_1	Factor: TEF-3:Elk-1; motif: RMATWCCGGAWGT; match class: 1	3.1773882841977553e-35	True	Factor: TEF-3:Elk-1; motif: RMATWCCGGAWGT; match class: 1	5298	4136	1435	19940	0.34695357833655704	0.27085692714231785	query_1	['TF:M08418_0']	3
TF	TF:M08222_1	Factor: Elk-1:HOXB13; motif: ACCGGAAGTNGTAAAN; match class: 1	3.8761664075767553e-35	True	Factor: Elk-1:HOXB13; motif: ACCGGAAGTNGTAAAN; match class: 1	2090	4136	673	19940	0.1627176015473888	0.3220095693779904	query_1	['TF:M08222_0']	3
GO:BP	GO:0044248	cellular catabolic process	4.70013554292611e-35	True	"The chemical reactions and pathways resulting in the breakdown of substances, carried out by individual cells." [GOC:jl]	2302	3858	744	17916	0.19284603421461896	0.32319721980886185	query_1	['GO:0009056', 'GO:0044237']	3
TF	TF:M00986_0	Factor: Churchill; motif: CGGGNN; match class: 0	4.969321001840736e-35	True	Factor: Churchill; motif: CGGGNN; match class: 0	14279	4136	3289	19940	0.7952127659574468	0.23033825898172142	query_1	['TF:M00986']	3
TF	TF:M00986	Factor: Churchill; motif: CGGGNN	4.969321001840736e-35	True	Factor: Churchill; motif: CGGGNN	14279	4136	3289	19940	0.7952127659574468	0.23033825898172142	query_1	['TF:M00000']	3
TF	TF:M11535_0	Factor: E2F-4; motif: TTTTGGCGCCAWWN; match class: 0	5.586288528053964e-35	True	Factor: E2F-4; motif: TTTTGGCGCCAWWN; match class: 0	10942	4136	2637	19940	0.6375725338491296	0.24099798939864742	query_1	['TF:M11535']	3
TF	TF:M11535	Factor: E2F-4; motif: TTTTGGCGCCAWWN	5.586288528053964e-35	True	Factor: E2F-4; motif: TTTTGGCGCCAWWN	10942	4136	2637	19940	0.6375725338491296	0.24099798939864742	query_1	['TF:M00000']	3
TF	TF:M11418_0	Factor: ER81; motif: NRCMGGAWGNN; match class: 0	6.529562604868266e-35	True	Factor: ER81; motif: NRCMGGAWGNN; match class: 0	4010	4136	1138	19940	0.2751450676982592	0.28379052369077307	query_1	['TF:M11418']	3
TF	TF:M11418	Factor: ER81; motif: NRCMGGAWGNN	6.529562604868266e-35	True	Factor: ER81; motif: NRCMGGAWGNN	4010	4136	1138	19940	0.2751450676982592	0.28379052369077307	query_1	['TF:M00000']	3
TF	TF:M11533	Factor: E2F-1; motif: NTTTTGGCGCCAWWWN	9.005098265138302e-35	True	Factor: E2F-1; motif: NTTTTGGCGCCAWWWN	13219	4136	3086	19940	0.7461315280464217	0.23345184961040927	query_1	['TF:M00000']	3
TF	TF:M11533_0	Factor: E2F-1; motif: NTTTTGGCGCCAWWWN; match class: 0	9.005098265138302e-35	True	Factor: E2F-1; motif: NTTTTGGCGCCAWWWN; match class: 0	13219	4136	3086	19940	0.7461315280464217	0.23345184961040927	query_1	['TF:M11533']	3
TF	TF:M07395	Factor: Sp1; motif: NGGGGCGGGGN	1.4853152163365473e-34	True	Factor: Sp1; motif: NGGGGCGGGGN	10681	4136	2582	19940	0.624274661508704	0.24173766501263927	query_1	['TF:M00000']	3
TF	TF:M07395_0	Factor: Sp1; motif: NGGGGCGGGGN; match class: 0	1.4853152163365473e-34	True	Factor: Sp1; motif: NGGGGCGGGGN; match class: 0	10681	4136	2582	19940	0.624274661508704	0.24173766501263927	query_1	['TF:M07395']	3
TF	TF:M11449_1	Factor: Elf-1; motif: NANCCGGAAGTN; match class: 1	1.5635979504756135e-34	True	Factor: Elf-1; motif: NANCCGGAAGTN; match class: 1	699	4136	293	19940	0.07084139264990329	0.41917024320457796	query_1	['TF:M11449_0']	3
GO:BP	GO:0034655	nucleobase-containing compound catabolic process	2.353402402271582e-34	True	"The chemical reactions and pathways resulting in the breakdown of nucleobases, nucleosides, nucleotides and nucleic acids." [GOC:mah]	552	3858	252	17916	0.06531881804043546	0.45652173913043476	query_1	['GO:0006139', 'GO:0019439', 'GO:0044270', 'GO:0046700', 'GO:1901361']	3
GO:BP	GO:0006397	mRNA processing	3.1621304553561056e-34	True	"Any process involved in the conversion of a primary mRNA transcript into one or more mature mRNA(s) prior to translation into polypeptide." [GOC:mah]	522	3858	242	17916	0.06272680145152928	0.46360153256704983	query_1	['GO:0006396', 'GO:0016071']	3
TF	TF:M04696	Factor: YY1; motif: GCCGCCATNTTGNNNNNGGNCN	3.405154021766225e-34	True	Factor: YY1; motif: GCCGCCATNTTGNNNNNGGNCN	7920	4136	2005	19940	0.4847678916827853	0.25315656565656564	query_1	['TF:M00000']	3
TF	TF:M04696_0	Factor: YY1; motif: GCCGCCATNTTGNNNNNGGNCN; match class: 0	3.405154021766225e-34	True	Factor: YY1; motif: GCCGCCATNTTGNNNNNGGNCN; match class: 0	7920	4136	2005	19940	0.4847678916827853	0.25315656565656564	query_1	['TF:M04696']	3
GO:BP	GO:0051649	establishment of localization in cell	3.449549042277672e-34	True	"Any process, occuring in a cell, that localizes a substance or cellular component. This may occur via movement, tethering or selective degradation." [GOC:ai, GOC:dos, GOC:dph, GOC:tb]	2810	3858	870	17916	0.2255054432348367	0.3096085409252669	query_1	['GO:0051234', 'GO:0051641']	3
TF	TF:M10849	Factor: Cdx-2; motif: NRTCGTAANNNN	5.014352283140539e-34	True	Factor: Cdx-2; motif: NRTCGTAANNNN	11308	4136	2706	19940	0.6542553191489362	0.23929961089494164	query_1	['TF:M00000']	3
TF	TF:M10849_0	Factor: Cdx-2; motif: NRTCGTAANNNN; match class: 0	5.014352283140539e-34	True	Factor: Cdx-2; motif: NRTCGTAANNNN; match class: 0	11308	4136	2706	19940	0.6542553191489362	0.23929961089494164	query_1	['TF:M10849']	3
TF	TF:M07234_0	Factor: YY1; motif: CAARATGGCNGC; match class: 0	5.555452717755285e-34	True	Factor: YY1; motif: CAARATGGCNGC; match class: 0	6103	4136	1609	19940	0.3890232108317215	0.26364083237751923	query_1	['TF:M07234']	3
TF	TF:M07234	Factor: YY1; motif: CAARATGGCNGC	5.555452717755285e-34	True	Factor: YY1; motif: CAARATGGCNGC	6103	4136	1609	19940	0.3890232108317215	0.26364083237751923	query_1	['TF:M00000']	3
TF	TF:M11415_1	Factor: GABP-alpha; motif: NRCCGGAAGTN; match class: 1	5.569032845920023e-34	True	Factor: GABP-alpha; motif: NRCCGGAAGTN; match class: 1	550	4136	246	19940	0.059477756286266927	0.44727272727272727	query_1	['TF:M11415_0']	3
TF	TF:M00196	Factor: Sp1; motif: NGGGGGCGGGGYN	7.573506852100185e-34	True	Factor: Sp1; motif: NGGGGGCGGGGYN	10267	4136	2494	19940	0.6029980657640233	0.24291419109769163	query_1	['TF:M00000']	3
TF	TF:M00196_0	Factor: Sp1; motif: NGGGGGCGGGGYN; match class: 0	7.573506852100185e-34	True	Factor: Sp1; motif: NGGGGGCGGGGYN; match class: 0	10267	4136	2494	19940	0.6029980657640233	0.24291419109769163	query_1	['TF:M00196']	3
TF	TF:M00327_0	Factor: Pax-3; motif: NNNNNNCGTCACGSTYNNNNN; match class: 0	9.975547373657032e-34	True	Factor: Pax-3; motif: NNNNNNCGTCACGSTYNNNNN; match class: 0	13431	4136	3122	19940	0.754835589941973	0.23244732335641427	query_1	['TF:M00327']	3
TF	TF:M00327	Factor: Pax-3; motif: NNNNNNCGTCACGSTYNNNNN	9.975547373657032e-34	True	Factor: Pax-3; motif: NNNNNNCGTCACGSTYNNNNN	13431	4136	3122	19940	0.754835589941973	0.23244732335641427	query_1	['TF:M00000']	3
TF	TF:M08226_0	Factor: Elk-1:Pax-9; motif: ACCGGAACYACGCWYSANTG; match class: 0	1.2674366363812188e-33	True	Factor: Elk-1:Pax-9; motif: ACCGGAACYACGCWYSANTG; match class: 0	12131	4136	2868	19940	0.6934235976789168	0.2364190915835463	query_1	['TF:M08226']	3
TF	TF:M08226	Factor: Elk-1:Pax-9; motif: ACCGGAACYACGCWYSANTG	1.2674366363812188e-33	True	Factor: Elk-1:Pax-9; motif: ACCGGAACYACGCWYSANTG	12131	4136	2868	19940	0.6934235976789168	0.2364190915835463	query_1	['TF:M00000']	3
TF	TF:M00426_1	Factor: E2F; motif: TTTSGCGS; match class: 1	1.3400753401126946e-33	True	Factor: E2F; motif: TTTSGCGS; match class: 1	5859	4136	1553	19940	0.3754835589941973	0.26506229732036185	query_1	['TF:M00426_0']	3
GO:BP	GO:0006974	cellular response to DNA damage stimulus	1.6923306925720658e-33	True	"Any process that results in a change in state or activity of a cell (in terms of movement, secretion, enzyme production, gene expression, etc.) as a result of a stimulus indicating damage to its DNA from environmental insults or errors during metabolism." [GOC:go_curators]	876	3858	350	17916	0.09072058061171591	0.3995433789954338	query_1	['GO:0033554']	3
TF	TF:M08875	Factor: E2F; motif: NNTTTCGCGCN	2.1229257048177892e-33	True	Factor: E2F; motif: NNTTTCGCGCN	6229	4136	1634	19940	0.39506769825918764	0.26232139990367637	query_1	['TF:M00000']	3
TF	TF:M08875_0	Factor: E2F; motif: NNTTTCGCGCN; match class: 0	2.1229257048177892e-33	True	Factor: E2F; motif: NNTTTCGCGCN; match class: 0	6229	4136	1634	19940	0.39506769825918764	0.26232139990367637	query_1	['TF:M08875']	3
TF	TF:M07084_0	Factor: E2F-4; motif: NGGCGGGAARN; match class: 0	2.8335789775679355e-33	True	Factor: E2F-4; motif: NGGCGGGAARN; match class: 0	10920	4136	2624	19940	0.6344294003868471	0.2402930402930403	query_1	['TF:M07084']	3
TF	TF:M07084	Factor: E2F-4; motif: NGGCGGGAARN	2.8335789775679355e-33	True	Factor: E2F-4; motif: NGGCGGGAARN	10920	4136	2624	19940	0.6344294003868471	0.2402930402930403	query_1	['TF:M00000']	3
TF	TF:M00050	Factor: E2F; motif: TTTSGCGC	2.9415961951899475e-33	True	Factor: E2F; motif: TTTSGCGC	7124	4136	1829	19940	0.44221470019342357	0.2567377877596856	query_1	['TF:M00000']	3
TF	TF:M00050_0	Factor: E2F; motif: TTTSGCGC; match class: 0	2.9415961951899475e-33	True	Factor: E2F; motif: TTTSGCGC; match class: 0	7124	4136	1829	19940	0.44221470019342357	0.2567377877596856	query_1	['TF:M00050']	3
TF	TF:M01258_1	Factor: GABP; motif: CACTTCCGGNNN; match class: 1	3.0464231397616742e-33	True	Factor: GABP; motif: CACTTCCGGNNN; match class: 1	430	4136	206	19940	0.049806576402321084	0.4790697674418605	query_1	['TF:M01258_0']	3
TF	TF:M10436_1	Factor: YY1; motif: CAANATGGCGGC; match class: 1	3.81825221483598e-33	True	Factor: YY1; motif: CAANATGGCGGC; match class: 1	2320	4136	724	19940	0.17504835589941972	0.3120689655172414	query_1	['TF:M10436_0']	3
TF	TF:M11402_1	Factor: Fli-1; motif: NACCGGAARTN; match class: 1	4.397295619880021e-33	True	Factor: Fli-1; motif: NACCGGAARTN; match class: 1	604	4136	261	19940	0.06310444874274662	0.43211920529801323	query_1	['TF:M11402_0']	3
TF	TF:M00144_1	Factor: Pax-5; motif: RRMSWGANWYCTNRAGCGKRACSRYNSM; match class: 1	6.1234299499683764e-33	True	Factor: Pax-5; motif: RRMSWGANWYCTNRAGCGKRACSRYNSM; match class: 1	7173	4136	1838	19940	0.4443907156673114	0.2562386728007807	query_1	['TF:M00144_0']	3
TF	TF:M02068_1	Factor: etv3; motif: ACCGGAAGYN; match class: 1	8.571969373711537e-33	True	Factor: etv3; motif: ACCGGAAGYN; match class: 1	619	4136	265	19940	0.0640715667311412	0.4281098546042003	query_1	['TF:M02068_0']	3
TF	TF:M08231_1	Factor: Elk-1:T-bet; motif: TCACACCGGAAGNN; match class: 1	9.551102729328404e-33	True	Factor: Elk-1:T-bet; motif: TCACACCGGAAGNN; match class: 1	1601	4136	539	19940	0.13031914893617022	0.33666458463460336	query_1	['TF:M08231_0']	3
TF	TF:M12273_0	Factor: YY1; motif: GGCSGCCATTTTGN; match class: 0	9.61330134106688e-33	True	Factor: YY1; motif: GGCSGCCATTTTGN; match class: 0	6280	4136	1642	19940	0.3970019342359768	0.26146496815286624	query_1	['TF:M12273']	3
TF	TF:M12273	Factor: YY1; motif: GGCSGCCATTTTGN	9.61330134106688e-33	True	Factor: YY1; motif: GGCSGCCATTTTGN	6280	4136	1642	19940	0.3970019342359768	0.26146496815286624	query_1	['TF:M00000']	3
TF	TF:M11420_1	Factor: ER81; motif: NACCGGAAGTN; match class: 1	1.1821035078597562e-32	True	Factor: ER81; motif: NACCGGAAGTN; match class: 1	495	4136	226	19940	0.054642166344294	0.45656565656565656	query_1	['TF:M11420_0']	3
TF	TF:M03974	Factor: ERF; motif: ACCGGAAGTR	1.185121704204289e-32	True	Factor: ERF; motif: ACCGGAAGTR	961	4136	365	19940	0.0882495164410058	0.3798126951092612	query_1	['TF:M00000']	3
TF	TF:M03974_0	Factor: ERF; motif: ACCGGAAGTR; match class: 0	1.185121704204289e-32	True	Factor: ERF; motif: ACCGGAAGTR; match class: 0	961	4136	365	19940	0.0882495164410058	0.3798126951092612	query_1	['TF:M03974']	3
TF	TF:M00793_0	Factor: YY1; motif: GCCATNTTN; match class: 0	1.5772813492753723e-32	True	Factor: YY1; motif: GCCATNTTN; match class: 0	5230	4136	1407	19940	0.34018375241779497	0.26902485659655834	query_1	['TF:M00793']	3
TF	TF:M00793	Factor: YY1; motif: GCCATNTTN	1.5772813492753723e-32	True	Factor: YY1; motif: GCCATNTTN	5230	4136	1407	19940	0.34018375241779497	0.26902485659655834	query_1	['TF:M00000']	3
TF	TF:M09896_0	Factor: E2F-7; motif: GRGGCGGGAANNN; match class: 0	1.9452866724685603e-32	True	Factor: E2F-7; motif: GRGGCGGGAANNN; match class: 0	10010	4136	2434	19940	0.5884912959381045	0.24315684315684316	query_1	['TF:M09896']	3
TF	TF:M09896	Factor: E2F-7; motif: GRGGCGGGAANNN	1.9452866724685603e-32	True	Factor: E2F-7; motif: GRGGCGGGAANNN	10010	4136	2434	19940	0.5884912959381045	0.24315684315684316	query_1	['TF:M00000']	3
TF	TF:M11883_0	Factor: pax-6; motif: NYACGCNTSRNYGCNYN; match class: 0	2.3407810281815026e-32	True	Factor: pax-6; motif: NYACGCNTSRNYGCNYN; match class: 0	13584	4136	3145	19940	0.7603965183752418	0.2315223792697291	query_1	['TF:M11883']	3
TF	TF:M11883	Factor: pax-6; motif: NYACGCNTSRNYGCNYN	2.3407810281815026e-32	True	Factor: pax-6; motif: NYACGCNTSRNYGCNYN	13584	4136	3145	19940	0.7603965183752418	0.2315223792697291	query_1	['TF:M00000']	3
TF	TF:M09600	Factor: CREB1; motif: TKACGTCAYNN	2.7757113832860005e-32	True	Factor: CREB1; motif: TKACGTCAYNN	5422	4136	1449	19940	0.3503384912959381	0.267244559203246	query_1	['TF:M00000']	3
TF	TF:M09600_0	Factor: CREB1; motif: TKACGTCAYNN; match class: 0	2.7757113832860005e-32	True	Factor: CREB1; motif: TKACGTCAYNN; match class: 0	5422	4136	1449	19940	0.3503384912959381	0.267244559203246	query_1	['TF:M09600']	3
TF	TF:M08917_1	Factor: GABP-ALPHA; motif: RCCGGAARTNN; match class: 1	2.891939856710921e-32	True	Factor: GABP-ALPHA; motif: RCCGGAARTNN; match class: 1	390	4136	191	19940	0.04617988394584139	0.4897435897435897	query_1	['TF:M08917_0']	3
TF	TF:M09613	Factor: Fli-1; motif: RCMGGAAGYGNNN	3.2331563014476486e-32	True	Factor: Fli-1; motif: RCMGGAAGYGNNN	5210	4136	1401	19940	0.3387330754352031	0.2689059500959693	query_1	['TF:M00000']	3
TF	TF:M09613_0	Factor: Fli-1; motif: RCMGGAAGYGNNN; match class: 0	3.2331563014476486e-32	True	Factor: Fli-1; motif: RCMGGAAGYGNNN; match class: 0	5210	4136	1401	19940	0.3387330754352031	0.2689059500959693	query_1	['TF:M09613']	3
TF	TF:M10072_0	Factor: sp4; motif: NNGNARGRGGCGGRGCNNRR; match class: 0	4.6517499181061545e-32	True	Factor: sp4; motif: NNGNARGRGGCGGRGCNNRR; match class: 0	10547	4136	2542	19940	0.6146034816247582	0.2410164027685598	query_1	['TF:M10072']	3
TF	TF:M10072	Factor: sp4; motif: NNGNARGRGGCGGRGCNNRR	4.6517499181061545e-32	True	Factor: sp4; motif: NNGNARGRGGCGGRGCNNRR	10547	4136	2542	19940	0.6146034816247582	0.2410164027685598	query_1	['TF:M00000']	3
GO:MF	GO:0005488	binding	4.801371960371427e-32	True	"The selective, non-covalent, often stoichiometric, interaction of a molecule with one or more specific sites on another molecule." [GOC:ceb, GOC:mah, ISBN:0198506732]	15960	3955	3690	18134	0.9329962073324906	0.231203007518797	query_1	['GO:0003674']	3
GO:BP	GO:0043632	modification-dependent macromolecule catabolic process	6.688758924504846e-32	True	"The chemical reactions and pathways resulting in the breakdown of a macromolecule, initiated by covalent modification of the target molecule." [GOC:jl]	660	3858	281	17916	0.07283566614826335	0.4257575757575758	query_1	['GO:0044265']	3
TF	TF:M08523	Factor: E2F-1:TBR2; motif: NGGTGNNANGGCGCNNTNNCRNNN	7.293501332926691e-32	True	Factor: E2F-1:TBR2; motif: NGGTGNNANGGCGCNNTNNCRNNN	12251	4136	2883	19940	0.6970502901353965	0.23532772834870622	query_1	['TF:M00000']	3
TF	TF:M08523_0	Factor: E2F-1:TBR2; motif: NGGTGNNANGGCGCNNTNNCRNNN; match class: 0	7.293501332926691e-32	True	Factor: E2F-1:TBR2; motif: NGGTGNNANGGCGCNNTNNCRNNN; match class: 0	12251	4136	2883	19940	0.6970502901353965	0.23532772834870622	query_1	['TF:M08523']	3
GO:BP	GO:0006413	translational initiation	1.0793848372430836e-31	True	"The process preceding formation of the peptide bond between the first two amino acids of a protein. This includes the formation of a complex of the ribosome, mRNA or circRNA, and an initiation complex that contains the first aminoacyl-tRNA." [ISBN:019879276X]	196	3858	122	17916	0.03162260238465526	0.6224489795918368	query_1	['GO:0006412', 'GO:0044237']	3
TF	TF:M04059_1	Factor: NRF-1; motif: YGCGCATGCGCN; match class: 1	1.1030007315608737e-31	True	Factor: NRF-1; motif: YGCGCATGCGCN; match class: 1	1034	4136	383	19940	0.09260154738878143	0.3704061895551257	query_1	['TF:M04059_0']	3
TF	TF:M00431	Factor: E2F-1; motif: TTTSGCGS	1.2163921001570752e-31	True	Factor: E2F-1; motif: TTTSGCGS	7301	4136	1859	19940	0.449468085106383	0.2546226544308999	query_1	['TF:M00000']	3
TF	TF:M00431_0	Factor: E2F-1; motif: TTTSGCGS; match class: 0	1.2163921001570752e-31	True	Factor: E2F-1; motif: TTTSGCGS; match class: 0	7301	4136	1859	19940	0.449468085106383	0.2546226544308999	query_1	['TF:M00431']	3
TF	TF:M00916_0	Factor: CREB; motif: NNTKACGTCANNNS; match class: 0	1.2820831743140704e-31	True	Factor: CREB; motif: NNTKACGTCANNNS; match class: 0	5984	4136	1571	19940	0.3798355899419729	0.26253342245989303	query_1	['TF:M00916']	3
TF	TF:M00916	Factor: CREB; motif: NNTKACGTCANNNS	1.2820831743140704e-31	True	Factor: CREB; motif: NNTKACGTCANNNS	5984	4136	1571	19940	0.3798355899419729	0.26253342245989303	query_1	['TF:M00000']	3
TF	TF:M08226_1	Factor: Elk-1:Pax-9; motif: ACCGGAACYACGCWYSANTG; match class: 1	1.6412953673357313e-31	True	Factor: Elk-1:Pax-9; motif: ACCGGAACYACGCWYSANTG; match class: 1	5640	4136	1494	19940	0.36121856866537716	0.2648936170212766	query_1	['TF:M08226_0']	3
TF	TF:M02072_1	Factor: Pet-1; motif: ACCGGAWRTN; match class: 1	2.3561592821594924e-31	True	Factor: Pet-1; motif: ACCGGAWRTN; match class: 1	324	4136	167	19940	0.04037717601547389	0.5154320987654321	query_1	['TF:M02072_0']	3
GO:MF	GO:0003735	structural constituent of ribosome	2.876272100282637e-31	True	"The action of a molecule that contributes to the structural integrity of the ribosome." [GOC:mah]	171	3955	111	18134	0.02806573957016435	0.6491228070175439	query_1	['GO:0005198']	3
GO:BP	GO:0045184	establishment of protein localization	4.495770833855517e-31	True	"The directed movement of a protein to a specific location." [GOC:bf]	2245	3858	715	17916	0.18532918610679108	0.3184855233853007	query_1	['GO:0008104', 'GO:0051234']	3
TF	TF:M08225	Factor: Elk-1:Pax-5; motif: ACCGGAACYACGCWTSANYG	4.657413665805002e-31	True	Factor: Elk-1:Pax-5; motif: ACCGGAACYACGCWTSANYG	14161	4136	3249	19940	0.785541586073501	0.22943294965044841	query_1	['TF:M00000']	3
TF	TF:M08225_0	Factor: Elk-1:Pax-5; motif: ACCGGAACYACGCWTSANYG; match class: 0	4.657413665805002e-31	True	Factor: Elk-1:Pax-5; motif: ACCGGAACYACGCWTSANYG; match class: 0	14161	4136	3249	19940	0.785541586073501	0.22943294965044841	query_1	['TF:M08225']	3
TF	TF:M00177	Factor: CREB; motif: NSTGACGTAANN	5.739948372839265e-31	True	Factor: CREB; motif: NSTGACGTAANN	5308	4136	1417	19940	0.34260154738878146	0.26695553880934436	query_1	['TF:M00000']	3
TF	TF:M00177_0	Factor: CREB; motif: NSTGACGTAANN; match class: 0	5.739948372839265e-31	True	Factor: CREB; motif: NSTGACGTAANN; match class: 0	5308	4136	1417	19940	0.34260154738878146	0.26695553880934436	query_1	['TF:M00177']	3
TF	TF:M04516	Factor: E2F-1; motif: TTTGGCGCCAAA	6.095617846821846e-31	True	Factor: E2F-1; motif: TTTGGCGCCAAA	11431	4136	2715	19940	0.656431334622824	0.23751202869390253	query_1	['TF:M00000']	3
TF	TF:M04516_0	Factor: E2F-1; motif: TTTGGCGCCAAA; match class: 0	6.095617846821846e-31	True	Factor: E2F-1; motif: TTTGGCGCCAAA; match class: 0	11431	4136	2715	19940	0.656431334622824	0.23751202869390253	query_1	['TF:M04516']	3
GO:BP	GO:0000956	nuclear-transcribed mRNA catabolic process	6.163772683036444e-31	True	"The chemical reactions and pathways resulting in the breakdown of nuclear-transcribed mRNAs in eukaryotic cells." [GOC:krc]	211	3858	127	17916	0.03291861067910835	0.6018957345971564	query_1	['GO:0006402']	3
TF	TF:M09918_1	Factor: Pet-1; motif: GCNGGAAGYG; match class: 1	6.528809709551692e-31	True	Factor: Pet-1; motif: GCNGGAAGYG; match class: 1	7189	4136	1831	19940	0.4426982591876209	0.2546946724161914	query_1	['TF:M09918_0']	3
TF	TF:M11880	Factor: pax-6; motif: NYACGCWTSANYGMNCN	8.402215198667291e-31	True	Factor: pax-6; motif: NYACGCWTSANYGMNCN	13213	4136	3066	19940	0.7412959381044487	0.23204419889502761	query_1	['TF:M00000']	3
TF	TF:M11880_0	Factor: pax-6; motif: NYACGCWTSANYGMNCN; match class: 0	8.402215198667291e-31	True	Factor: pax-6; motif: NYACGCWTSANYGMNCN; match class: 0	13213	4136	3066	19940	0.7412959381044487	0.23204419889502761	query_1	['TF:M11880']	3
GO:BP	GO:0008104	protein localization	1.1372762400599127e-30	True	"Any process in which a protein is transported to, or maintained in, a specific location." [GOC:ai]	2934	3858	887	17916	0.2299118714359772	0.30231765507839126	query_1	['GO:0033036']	3
TF	TF:M00981_1	Factor: CREB,; motif: NTGACGTNA; match class: 1	1.3592812819965705e-30	True	Factor: CREB,; motif: NTGACGTNA; match class: 1	2956	4136	870	19940	0.21034816247582205	0.2943166441136671	query_1	['TF:M00981_0']	3
GO:BP	GO:0006613	cotranslational protein targeting to membrane	1.405420166223322e-30	True	"The targeting of proteins to a membrane that occurs during translation. The transport of most secretory proteins, particularly those with more than 100 amino acids, into the endoplasmic reticulum lumen occurs in this manner, as does the import of some proteins into mitochondria." [ISBN:0716731363, PMID:10512867, PMID:16896215]	101	3858	79	17916	0.020476931052358736	0.7821782178217822	query_1	['GO:0006612']	3
TF	TF:M08874	Factor: E2F1; motif: NNNNNGCGSSAAAN	1.69627661275199e-30	True	Factor: E2F1; motif: NNNNNGCGSSAAAN	7250	4136	1842	19940	0.44535783365570597	0.2540689655172414	query_1	['TF:M00000']	3
TF	TF:M08874_0	Factor: E2F1; motif: NNNNNGCGSSAAAN; match class: 0	1.69627661275199e-30	True	Factor: E2F1; motif: NNNNNGCGSSAAAN; match class: 0	7250	4136	1842	19940	0.44535783365570597	0.2540689655172414	query_1	['TF:M08874']	3
TF	TF:M00737	Factor: E2F-1:DP-2; motif: TTTSSCGC	1.9188242345756752e-30	True	Factor: E2F-1:DP-2; motif: TTTSSCGC	8858	4136	2184	19940	0.528046421663443	0.24655678482727478	query_1	['TF:M00000']	3
TF	TF:M00737_0	Factor: E2F-1:DP-2; motif: TTTSSCGC; match class: 0	1.9188242345756752e-30	True	Factor: E2F-1:DP-2; motif: TTTSSCGC; match class: 0	8858	4136	2184	19940	0.528046421663443	0.24655678482727478	query_1	['TF:M00737']	3
TF	TF:M04748_1	Factor: GABP-alpha; motif: AACCGGAAR; match class: 1	1.989043116568568e-30	True	Factor: GABP-alpha; motif: AACCGGAAR; match class: 1	10447	4136	2513	19940	0.6075918762088974	0.24054752560543696	query_1	['TF:M04748_0']	3
TF	TF:M09887	Factor: CREB1; motif: NRRTGACGTMA	2.2446579423370296e-30	True	Factor: CREB1; motif: NRRTGACGTMA	5513	4136	1460	19940	0.3529980657640232	0.26482858697623796	query_1	['TF:M00000']	3
TF	TF:M09887_0	Factor: CREB1; motif: NRRTGACGTMA; match class: 0	2.2446579423370296e-30	True	Factor: CREB1; motif: NRRTGACGTMA; match class: 0	5513	4136	1460	19940	0.3529980657640232	0.26482858697623796	query_1	['TF:M09887']	3
GO:BP	GO:0033554	cellular response to stress	2.2466368452617305e-30	True	"Any process that results in a change in state or activity of a cell (in terms of movement, secretion, enzyme production, gene expression, etc.) as a result of a stimulus indicating the organism is under stress. The stress is usually, but not necessarily, exogenous (e.g. temperature, humidity, ionizing radiation)." [GOC:mah]	2115	3858	679	17916	0.17599792638672887	0.3210401891252955	query_1	['GO:0006950', 'GO:0051716']	3
REAC	REAC:R-HSA-1640170	Cell Cycle	2.5384848543443166e-30	True	Cell Cycle	633	2626	291	10588	0.11081492764661081	0.4597156398104265	query_1	['REAC:0000000']	3
TF	TF:M07039_0	Factor: ETF; motif: CCCCGCCCCYN; match class: 0	2.7106737033780883e-30	True	Factor: ETF; motif: CCCCGCCCCYN; match class: 0	16521	4136	3678	19940	0.8892649903288201	0.22262574904666788	query_1	['TF:M07039']	3
TF	TF:M07039	Factor: ETF; motif: CCCCGCCCCYN	2.7106737033780883e-30	True	Factor: ETF; motif: CCCCGCCCCYN	16521	4136	3678	19940	0.8892649903288201	0.22262574904666788	query_1	['TF:M00000']	3
TF	TF:M00516	Factor: E2F-1; motif: TTTSGCGCGMNR	2.9511559468096714e-30	True	Factor: E2F-1; motif: TTTSGCGCGMNR	6951	4136	1776	19940	0.42940038684719534	0.25550280535174796	query_1	['TF:M00000']	3
TF	TF:M00516_0	Factor: E2F-1; motif: TTTSGCGCGMNR; match class: 0	2.9511559468096714e-30	True	Factor: E2F-1; motif: TTTSGCGCGMNR; match class: 0	6951	4136	1776	19940	0.42940038684719534	0.25550280535174796	query_1	['TF:M00516']	3
TF	TF:M09868_0	Factor: ATF-3; motif: GGTSACGTGAN; match class: 0	2.9659682592195254e-30	True	Factor: ATF-3; motif: GGTSACGTGAN; match class: 0	6465	4136	1670	19940	0.40377176015473887	0.25831399845320957	query_1	['TF:M09868']	3
TF	TF:M09868	Factor: ATF-3; motif: GGTSACGTGAN	2.9659682592195254e-30	True	Factor: ATF-3; motif: GGTSACGTGAN	6465	4136	1670	19940	0.40377176015473887	0.25831399845320957	query_1	['TF:M00000']	3
TF	TF:M11394_0	Factor: Erg; motif: NACMGGAARTN; match class: 0	3.1721340844670496e-30	True	Factor: Erg; motif: NACMGGAARTN; match class: 0	4082	4136	1134	19940	0.2741779497098646	0.2778049975502205	query_1	['TF:M11394']	3
TF	TF:M11394	Factor: Erg; motif: NACMGGAARTN	3.1721340844670496e-30	True	Factor: Erg; motif: NACMGGAARTN	4082	4136	1134	19940	0.2741779497098646	0.2778049975502205	query_1	['TF:M00000']	3
TF	TF:M10169	Factor: ZNF76; motif: RNNGCMTKCTGGGARNTGTAGT	3.188221202800142e-30	True	Factor: ZNF76; motif: RNNGCMTKCTGGGARNTGTAGT	1388	4136	475	19940	0.11484526112185686	0.34221902017291067	query_1	['TF:M00000']	3
TF	TF:M10169_0	Factor: ZNF76; motif: RNNGCMTKCTGGGARNTGTAGT; match class: 0	3.188221202800142e-30	True	Factor: ZNF76; motif: RNNGCMTKCTGGGARNTGTAGT; match class: 0	1388	4136	475	19940	0.11484526112185686	0.34221902017291067	query_1	['TF:M10169']	3
GO:BP	GO:0045047	protein targeting to ER	3.4521554232249974e-30	True	"The process of directing proteins towards the endoplasmic reticulum (ER) using signals contained within the protein. One common mechanism uses a 16- to 30-residue signal sequence, typically located at the N-terminus of the protein and containing positively charged amino acids followed by a continuous stretch of hydrophobic residues, which directs the ribosome to the ER membrane and initiates tra…	110	3858	83	17916	0.021513737687921204	0.7545454545454545	query_1	['GO:0006605', 'GO:0072599']	3
TF	TF:M09918_0	Factor: Pet-1; motif: GCNGGAAGYG; match class: 0	3.542689840199624e-30	True	Factor: Pet-1; motif: GCNGGAAGYG; match class: 0	13737	4136	3164	19940	0.7649903288201161	0.23032685448059984	query_1	['TF:M09918']	3
TF	TF:M09918	Factor: Pet-1; motif: GCNGGAAGYG	3.542689840199624e-30	True	Factor: Pet-1; motif: GCNGGAAGYG	13737	4136	3164	19940	0.7649903288201161	0.23032685448059984	query_1	['TF:M00000']	3
REAC	REAC:R-HSA-9010553	Regulation of expression of SLITs and ROBOs	3.7853460853070194e-30	True	Regulation of expression of SLITs and ROBOs	171	2626	116	10588	0.044173648134044174	0.6783625730994152	query_1	['REAC:R-HSA-376176']	3
GO:BP	GO:0006281	DNA repair	4.754491743270939e-30	True	"The process of restoring DNA after damage. Genomes are subject to damage by chemical and physical agents in the environment (e.g. UV and ionizing radiations, chemical mutagens, fungal and bacterial toxins, etc.) and by free radicals or alkylating agents endogenously generated in metabolism. DNA is also damaged because of errors during its replication. A variety of different DNA repair pathways h…	567	3858	248	17916	0.064282011404873	0.43738977072310403	query_1	['GO:0006259', 'GO:0006974']	3
TF	TF:M03985_0	Factor: ETV6; motif: NSCGGAAGTR; match class: 0	4.913296936208522e-30	True	Factor: ETV6; motif: NSCGGAAGTR; match class: 0	1152	4136	411	19940	0.09937137330754352	0.3567708333333333	query_1	['TF:M03985']	3
TF	TF:M03985	Factor: ETV6; motif: NSCGGAAGTR	4.913296936208522e-30	True	Factor: ETV6; motif: NSCGGAAGTR	1152	4136	411	19940	0.09937137330754352	0.3567708333333333	query_1	['TF:M00000']	3
GO:BP	GO:0006614	SRP-dependent cotranslational protein targeting to membrane	5.4413447588466984e-30	True	"The targeting of proteins to a membrane that occurs during translation and is dependent upon two key components, the signal-recognition particle (SRP) and the SRP receptor. SRP is a cytosolic particle that transiently binds to the endoplasmic reticulum (ER) signal sequence in a nascent protein, to the large ribosomal unit, and to the SRP receptor in the ER membrane." [ISBN:0716731363]	96	3858	76	17916	0.019699326075686883	0.7916666666666666	query_1	['GO:0006613', 'GO:0045047']	3
GO:BP	GO:0010498	proteasomal protein catabolic process	5.583127291964987e-30	True	"The chemical reactions and pathways resulting in the breakdown of a protein or peptide by hydrolysis of its peptide bonds that is mediated by the proteasome." [GOC:tb]	486	3858	222	17916	0.05754276827371695	0.4567901234567901	query_1	['GO:0030163', 'GO:0051603']	3
GO:BP	GO:0022402	cell cycle process	7.259850467189281e-30	True	"The cellular process that ensures successive accurate and complete genome replication and chromosome segregation." [GOC:isa_complete, GOC:mtg_cell_cycle]	1403	3858	489	17916	0.12674961119751166	0.34853884533143265	query_1	['GO:0007049', 'GO:0009987']	3
TF	TF:M11414_1	Factor: GABP-alpha; motif: NACCGGAAGTN; match class: 1	7.461585587119009e-30	True	Factor: GABP-alpha; motif: NACCGGAAGTN; match class: 1	446	4136	205	19940	0.04956479690522244	0.45964125560538116	query_1	['TF:M11414_0']	3
TF	TF:M10591_0	Factor: BSX; motif: NNCGTTAN; match class: 0	8.536723507060364e-30	True	Factor: BSX; motif: NNCGTTAN; match class: 0	7873	4136	1972	19940	0.47678916827852996	0.2504763114441763	query_1	['TF:M10591']	3
TF	TF:M10591	Factor: BSX; motif: NNCGTTAN	8.536723507060364e-30	True	Factor: BSX; motif: NNCGTTAN	7873	4136	1972	19940	0.47678916827852996	0.2504763114441763	query_1	['TF:M00000']	3
GO:BP	GO:0006511	ubiquitin-dependent protein catabolic process	9.282790137480712e-30	True	"The chemical reactions and pathways resulting in the breakdown of a protein or peptide by hydrolysis of its peptide bonds, initiated by the covalent attachment of a ubiquitin group, or multiple ubiquitin groups, to the protein." [GOC:go_curators]	643	3858	271	17916	0.07024364955935718	0.4214618973561431	query_1	['GO:0019941']	3
GO:BP	GO:0015031	protein transport	9.355242714221289e-30	True	"The directed movement of proteins into, out of or within a cell, or between cells, by means of some agent such as a transporter or pore." [GOC:ai]	2151	3858	686	17916	0.1778123379989632	0.31892143189214317	query_1	['GO:0015833', 'GO:0045184']	3
GO:BP	GO:0051603	proteolysis involved in cellular protein catabolic process	9.683339832036985e-30	True	"The hydrolysis of a peptide bond or bonds within a protein as part of the chemical reactions and pathways resulting in the breakdown of a protein by individual cells." [GOC:ai, GOC:dph, GOC:tb]	742	3858	301	17916	0.07801969932607569	0.4056603773584906	query_1	['GO:0006508', 'GO:0044257']	3
GO:BP	GO:0016567	protein ubiquitination	1.040781456033495e-29	True	"The process in which one or more ubiquitin groups are added to a protein." [GOC:ai]	840	3858	330	17916	0.08553654743390357	0.39285714285714285	query_1	['GO:0032446']	3
TF	TF:M00179	Factor: ATF2; motif: VGTGACGTMACN	1.1510812333720033e-29	True	Factor: ATF2; motif: VGTGACGTMACN	6183	4136	1605	19940	0.38805609284332687	0.25958272683163514	query_1	['TF:M00000']	3
TF	TF:M00179_0	Factor: ATF2; motif: VGTGACGTMACN; match class: 0	1.1510812333720033e-29	True	Factor: ATF2; motif: VGTGACGTMACN; match class: 0	6183	4136	1605	19940	0.38805609284332687	0.25958272683163514	query_1	['TF:M00179']	3
TF	TF:M10956_0	Factor: isx; motif: NTCRTTAA; match class: 0	1.15329261824631e-29	True	Factor: isx; motif: NTCRTTAA; match class: 0	9578	4136	2330	19940	0.5633462282398453	0.2432658174984339	query_1	['TF:M10956']	3
TF	TF:M10956	Factor: isx; motif: NTCRTTAA	1.15329261824631e-29	True	Factor: isx; motif: NTCRTTAA	9578	4136	2330	19940	0.5633462282398453	0.2432658174984339	query_1	['TF:M00000']	3
TF	TF:M03983_1	Factor: ETV5; motif: NCCGGAWGYN; match class: 1	1.4527932694476663e-29	True	Factor: ETV5; motif: NCCGGAWGYN; match class: 1	540	4136	234	19940	0.05657640232108317	0.43333333333333335	query_1	['TF:M03983_0']	3
GO:BP	GO:0044257	cellular protein catabolic process	2.1824096605884108e-29	True	"The chemical reactions and pathways resulting in the breakdown of a protein by individual cells." [GOC:jl]	802	3858	318	17916	0.08242612752721618	0.39650872817955113	query_1	['GO:0030163', 'GO:0044265', 'GO:0044267']	3
GO:BP	GO:0019941	modification-dependent protein catabolic process	2.191318228275015e-29	True	"The chemical reactions and pathways resulting in the breakdown of a protein or peptide by hydrolysis of its peptide bonds, initiated by the covalent modification of the target protein." [GOC:go_curators]	649	3858	272	17916	0.0705028512182478	0.41910631741140214	query_1	['GO:0043632', 'GO:0051603']	3
GO:BP	GO:0043603	cellular amide metabolic process	2.4336488329841155e-29	True	"The chemical reactions and pathways involving an amide, any derivative of an oxoacid in which an acidic hydroxy group has been replaced by an amino or substituted amino group, as carried out by individual cells." [GOC:curators]	1187	3858	428	17916	0.11093831000518403	0.36057287278854255	query_1	['GO:0034641']	3
GO:BP	GO:0072599	establishment of protein localization to endoplasmic reticulum	2.8291180158187165e-29	True	"The directed movement of a protein to a specific location in the endoplasmic reticulum." [GOC:mah]	114	3858	84	17916	0.02177293934681182	0.7368421052631579	query_1	['GO:0070972', 'GO:0072594']	3
TF	TF:M12173	Factor: GKLF; motif: NNCCMCRCCCN	3.0655180580544894e-29	True	Factor: GKLF; motif: NNCCMCRCCCN	10088	4136	2433	19940	0.5882495164410058	0.2411776367961935	query_1	['TF:M00000']	3
TF	TF:M12173_0	Factor: GKLF; motif: NNCCMCRCCCN; match class: 0	3.0655180580544894e-29	True	Factor: GKLF; motif: NNCCMCRCCCN; match class: 0	10088	4136	2433	19940	0.5882495164410058	0.2411776367961935	query_1	['TF:M12173']	3
TF	TF:M01822_1	Factor: CPBP; motif: SNCCCNN; match class: 1	3.6885162571043924e-29	True	Factor: CPBP; motif: SNCCCNN; match class: 1	18847	4136	4050	19940	0.9792069632495164	0.21488831113705098	query_1	['TF:M01822_0']	3
TF	TF:M08390_0	Factor: A-Myb:Elf-1; motif: NMCCGGAACCGTTA; match class: 0	4.9259565989720895e-29	True	Factor: A-Myb:Elf-1; motif: NMCCGGAACCGTTA; match class: 0	11193	4136	2657	19940	0.6424081237911026	0.2373805056731886	query_1	['TF:M08390']	3
TF	TF:M08390	Factor: A-Myb:Elf-1; motif: NMCCGGAACCGTTA	4.9259565989720895e-29	True	Factor: A-Myb:Elf-1; motif: NMCCGGAACCGTTA	11193	4136	2657	19940	0.6424081237911026	0.2373805056731886	query_1	['TF:M00000']	3
TF	TF:M00652_0	Factor: NRF-1; motif: CGCATGCGCR; match class: 0	5.079017403932386e-29	True	Factor: NRF-1; motif: CGCATGCGCR; match class: 0	1368	4136	466	19940	0.11266924564796905	0.3406432748538012	query_1	['TF:M00652']	3
TF	TF:M00652	Factor: NRF-1; motif: CGCATGCGCR	5.079017403932386e-29	True	Factor: NRF-1; motif: CGCATGCGCR	1368	4136	466	19940	0.11266924564796905	0.3406432748538012	query_1	['TF:M00000']	3
TF	TF:M00931_0	Factor: Sp1; motif: GGGGCGGGGC; match class: 0	5.929408831234984e-29	True	Factor: Sp1; motif: GGGGCGGGGC; match class: 0	10310	4136	2477	19940	0.5988878143133463	0.2402521823472357	query_1	['TF:M00931']	3
TF	TF:M00931	Factor: Sp1; motif: GGGGCGGGGC	5.929408831234984e-29	True	Factor: Sp1; motif: GGGGCGGGGC	10310	4136	2477	19940	0.5988878143133463	0.2402521823472357	query_1	['TF:M00000']	3
GO:BP	GO:0043161	proteasome-mediated ubiquitin-dependent protein catabolic process	6.267362572734605e-29	True	"The chemical reactions and pathways resulting in the breakdown of a protein or peptide by hydrolysis of its peptide bonds, initiated by the covalent attachment of ubiquitin, and mediated by the proteasome." [GOC:go_curators]	428	3858	201	17916	0.052099533437014	0.4696261682242991	query_1	['GO:0006511', 'GO:0010498']	3
TF	TF:M11439_1	Factor: Net; motif: NRCCGGAAGTN; match class: 1	7.608112034110885e-29	True	Factor: Net; motif: NRCCGGAAGTN; match class: 1	384	4136	183	19940	0.044245647969052226	0.4765625	query_1	['TF:M11439_0']	3
TF	TF:M11883_1	Factor: pax-6; motif: NYACGCNTSRNYGCNYN; match class: 1	1.0460295014582486e-28	True	Factor: pax-6; motif: NYACGCNTSRNYGCNYN; match class: 1	7793	4136	1949	19940	0.47122823984526113	0.2500962402155781	query_1	['TF:M11883_0']	3
TF	TF:M03973	Factor: ELK4; motif: ACCGGAARTN	1.1385607520164862e-28	True	Factor: ELK4; motif: ACCGGAARTN	703	4136	281	19940	0.06794003868471954	0.39971550497866287	query_1	['TF:M00000']	3
TF	TF:M03973_0	Factor: ELK4; motif: ACCGGAARTN; match class: 0	1.1385607520164862e-28	True	Factor: ELK4; motif: ACCGGAARTN; match class: 0	703	4136	281	19940	0.06794003868471954	0.39971550497866287	query_1	['TF:M03973']	3
GO:BP	GO:0000184	nuclear-transcribed mRNA catabolic process, nonsense-mediated decay	1.3006661839489823e-28	True	"The nonsense-mediated decay pathway for nuclear-transcribed mRNAs degrades mRNAs in which an amino-acid codon has changed to a nonsense codon; this prevents the translation of such mRNAs into truncated, and potentially harmful, proteins." [GOC:krc, GOC:ma, PMID:10025395]	122	3858	87	17916	0.02255054432348367	0.7131147540983607	query_1	['GO:0000956']	3
HPA	HPA:011020_22	colon; glandular cells[Approved,Medium]	1.3189290900549791e-28	True	colon; glandular cells[Approved,Medium]	3881	2675	1345	9494	0.502803738317757	0.3465601649059521	query_1	['HPA:011020_21']	3
GO:BP	GO:0044270	cellular nitrogen compound catabolic process	1.5799516403829027e-28	True	"The chemical reactions and pathways resulting in the breakdown of organic and inorganic nitrogenous compounds." [GOC:jl, ISBN:0198506732]	600	3858	255	17916	0.0660964230171073	0.425	query_1	['GO:0034641', 'GO:0044248']	3
KEGG	KEGG:03010	Ribosome	1.5892292128977011e-28	True	Ribosome	134	1824	94	7747	0.051535087719298246	0.7014925373134329	query_1	['KEGG:00000']	3
GO:CC	GO:0005740	mitochondrial envelope	1.6961278242934024e-28	True	"The double lipid bilayer enclosing the mitochondrion and separating its contents from the cell cytoplasm; includes the intermembrane space." [GOC:ai, GOC:pz]	770	3989	301	18856	0.07545750814740536	0.39090909090909093	query_1	['GO:0005739', 'GO:0031967']	3
GO:BP	GO:0019080	viral gene expression	1.911911420482955e-28	True	"A process by which a viral gene is converted into a mature gene product or products (proteins or RNA). This includes viral transcription, processing to produce a mature RNA product, and viral translation." [GOC:bf, GOC:jl, ISBN:0121585336]	194	3858	117	17916	0.030326594090202177	0.6030927835051546	query_1	['GO:0016032']	3
TF	TF:M00017	Factor: ATF; motif: CNSTGACGTNNNYC	2.130700891647362e-28	True	Factor: ATF; motif: CNSTGACGTNNNYC	7344	4136	1851	19940	0.4475338491295938	0.2520424836601307	query_1	['TF:M00000']	3
TF	TF:M00017_0	Factor: ATF; motif: CNSTGACGTNNNYC; match class: 0	2.130700891647362e-28	True	Factor: ATF; motif: CNSTGACGTNNNYC; match class: 0	7344	4136	1851	19940	0.4475338491295938	0.2520424836601307	query_1	['TF:M00017']	3
TF	TF:M00178_0	Factor: CREB; motif: NSTGACGTMANN; match class: 0	2.225828426403869e-28	True	Factor: CREB; motif: NSTGACGTMANN; match class: 0	5339	4136	1411	19940	0.3411508704061896	0.26428170069301365	query_1	['TF:M00178']	3
TF	TF:M00178	Factor: CREB; motif: NSTGACGTMANN	2.225828426403869e-28	True	Factor: CREB; motif: NSTGACGTMANN	5339	4136	1411	19940	0.3411508704061896	0.26428170069301365	query_1	['TF:M00000']	3
GO:BP	GO:0046700	heterocycle catabolic process	3.2337607063318204e-28	True	"The chemical reactions and pathways resulting in the breakdown of heterocyclic compounds, those with a cyclic molecular structure and at least two different atoms in the ring (or rings)." [GOC:ai]	599	3858	254	17916	0.0658372213582167	0.4240400667779633	query_1	['GO:0044248', 'GO:0046483']	3
TF	TF:M00740_1	Factor: Rb:E2F-1:DP-1; motif: TTTSGCGC; match class: 1	3.2673372081110724e-28	True	Factor: Rb:E2F-1:DP-1; motif: TTTSGCGC; match class: 1	4616	4136	1247	19940	0.30149903288201163	0.2701473136915078	query_1	['TF:M00740_0']	3
GO:BP	GO:0019538	protein metabolic process	3.2912967797117396e-28	True	"The chemical reactions and pathways involving a protein. Includes protein modification." [GOC:ma]	5955	3858	1588	17916	0.41161223431829963	0.26666666666666666	query_1	['GO:0043170', 'GO:0044238', 'GO:1901564']	3
TF	TF:M08341	Factor: HOXB2:Elk-1; motif: TAATKRCCGGAAGTN	4.154148156943607e-28	True	Factor: HOXB2:Elk-1; motif: TAATKRCCGGAAGTN	6202	4136	1601	19940	0.3870889748549323	0.2581425346662367	query_1	['TF:M00000']	3
TF	TF:M08341_0	Factor: HOXB2:Elk-1; motif: TAATKRCCGGAAGTN; match class: 0	4.154148156943607e-28	True	Factor: HOXB2:Elk-1; motif: TAATKRCCGGAAGTN; match class: 0	6202	4136	1601	19940	0.3870889748549323	0.2581425346662367	query_1	['TF:M08341']	3
HPA	HPA:057010_22	urinary bladder; urothelial cells[Approved,Medium]	5.431430596025845e-28	True	urinary bladder; urothelial cells[Approved,Medium]	3554	2675	1247	9494	0.4661682242990654	0.35087225661226784	query_1	['HPA:057010_21']	3
TF	TF:M00430	Factor: E2F-1; motif: NTTSGCGG	5.532230933542795e-28	True	Factor: E2F-1; motif: NTTSGCGG	8098	4136	2010	19940	0.4859767891682785	0.24820943442825388	query_1	['TF:M00000']	3
TF	TF:M00430_0	Factor: E2F-1; motif: NTTSGCGG; match class: 0	5.532230933542795e-28	True	Factor: E2F-1; motif: NTTSGCGG; match class: 0	8098	4136	2010	19940	0.4859767891682785	0.24820943442825388	query_1	['TF:M00430']	3
GO:MF	GO:0140098	catalytic activity, acting on RNA	5.564385589762001e-28	True	"Catalytic activity that acts to modify RNA." [GOC:molecular_function_refactoring\,GOC\:pdt]	385	3955	185	18134	0.04677623261694058	0.4805194805194805	query_1	['GO:0003824']	3
TF	TF:M11401_0	Factor: Fli-1; motif: NACCGGATATCCGGTN; match class: 0	6.121721329856809e-28	True	Factor: Fli-1; motif: NACCGGATATCCGGTN; match class: 0	12076	4136	2828	19940	0.683752417794971	0.23418350447167938	query_1	['TF:M11401']	3
TF	TF:M11401	Factor: Fli-1; motif: NACCGGATATCCGGTN	6.121721329856809e-28	True	Factor: Fli-1; motif: NACCGGATATCCGGTN	12076	4136	2828	19940	0.683752417794971	0.23418350447167938	query_1	['TF:M00000']	3
GO:BP	GO:0006605	protein targeting	6.953147840989209e-28	True	"The process of targeting specific proteins to particular regions of the cell, typically membrane-bounded subcellular organelles. Usually requires an organelle specific protein sequence motif." [GOC:ma]	428	3858	199	17916	0.051581130119232765	0.4649532710280374	query_1	['GO:0006886']	3
TF	TF:M03971_1	Factor: ELK1; motif: NACTTCCGSCGGAAGYN; match class: 1	7.146867594763808e-28	True	Factor: ELK1; motif: NACTTCCGSCGGAAGYN; match class: 1	7195	4136	1816	19940	0.43907156673114117	0.25239749826268243	query_1	['TF:M03971_0']	3
HP	HP:0002977	Aplasia/Hypoplasia involving the central nervous system	7.505199732918683e-28	True	Absence or underdevelopment of tissue in the central nervous system.	1392	1006	484	4232	0.48111332007952284	0.34770114942528735	query_1	['HP:0002011']	3
REAC	REAC:R-HSA-1799339	SRP-dependent cotranslational protein targeting to membrane	7.665653732364031e-28	True	SRP-dependent cotranslational protein targeting to membrane	113	2626	86	10588	0.03274942878903275	0.7610619469026548	query_1	['REAC:R-HSA-72766']	3
TF	TF:M10948	Factor: rax; motif: NNCRTTAN	8.202283703945282e-28	True	Factor: rax; motif: NNCRTTAN	11994	4136	2811	19940	0.679642166344294	0.2343671835917959	query_1	['TF:M00000']	3
TF	TF:M10948_0	Factor: rax; motif: NNCRTTAN; match class: 0	8.202283703945282e-28	True	Factor: rax; motif: NNCRTTAN; match class: 0	11994	4136	2811	19940	0.679642166344294	0.2343671835917959	query_1	['TF:M10948']	3
GO:BP	GO:0019439	aromatic compound catabolic process	8.33417994970363e-28	True	"The chemical reactions and pathways resulting in the breakdown of aromatic compounds, any substance containing an aromatic carbon ring." [GOC:ai]	615	3858	258	17916	0.06687402799377916	0.4195121951219512	query_1	['GO:0006725', 'GO:0044248']	3
TF	TF:M11457	Factor: nerf; motif: NANGCGGAAGTR	9.12795157834602e-28	True	Factor: nerf; motif: NANGCGGAAGTR	1073	4136	383	19940	0.09260154738878143	0.3569431500465983	query_1	['TF:M00000']	3
TF	TF:M11457_0	Factor: nerf; motif: NANGCGGAAGTR; match class: 0	9.12795157834602e-28	True	Factor: nerf; motif: NANGCGGAAGTR; match class: 0	1073	4136	383	19940	0.09260154738878143	0.3569431500465983	query_1	['TF:M11457']	3
TF	TF:M11446	Factor: Elf-1; motif: RANSMGGAAGTR	9.575022442572835e-28	True	Factor: Elf-1; motif: RANSMGGAAGTR	2943	4136	855	19940	0.20672147001934235	0.290519877675841	query_1	['TF:M00000']	3
TF	TF:M11446_0	Factor: Elf-1; motif: RANSMGGAAGTR; match class: 0	9.575022442572835e-28	True	Factor: Elf-1; motif: RANSMGGAAGTR; match class: 0	2943	4136	855	19940	0.20672147001934235	0.290519877675841	query_1	['TF:M11446']	3
REAC	REAC:R-HSA-392499	Metabolism of proteins	1.0173344416194885e-27	True	Metabolism of proteins	2012	2626	704	10588	0.26808834729626807	0.3499005964214712	query_1	['REAC:0000000']	3
TF	TF:M08390_1	Factor: A-Myb:Elf-1; motif: NMCCGGAACCGTTA; match class: 1	1.167741241222402e-27	True	Factor: A-Myb:Elf-1; motif: NMCCGGAACCGTTA; match class: 1	4822	4136	1291	19940	0.312137330754352	0.2677312318540025	query_1	['TF:M08390_0']	3
GO:BP	GO:0015833	peptide transport	1.2317215653598438e-27	True	"The directed movement of peptides, compounds of two or more amino acids where the alpha carboxyl group of one is bound to the alpha amino group of another, into, out of or within a cell, or between cells, by means of some agent such as a transporter or pore." [GOC:ai]	2190	3858	688	17916	0.17833074131674442	0.3141552511415525	query_1	['GO:0042886', 'GO:0071702']	3
REAC	REAC:R-HSA-168255	Influenza Infection	2.374844171674235e-27	True	Influenza Infection	152	2626	104	10588	0.039603960396039604	0.6842105263157895	query_1	['REAC:R-HSA-5663205']	3
HPA	HPA:016010_21	esophagus; squamous epithelial cells[Approved,Low]	2.780810030451996e-27	True	esophagus; squamous epithelial cells[Approved,Low]	4029	2675	1382	9494	0.5166355140186916	0.34301315462894016	query_1	['HPA:016010_20']	3
GO:BP	GO:0070972	protein localization to endoplasmic reticulum	2.9383000163107984e-27	True	"A process in which a protein is transported to, or maintained in, a location within the endoplasmic reticulum." [GOC:mah]	139	3858	93	17916	0.02410575427682737	0.6690647482014388	query_1	['GO:0033365']	3
TF	TF:M11401_1	Factor: Fli-1; motif: NACCGGATATCCGGTN; match class: 1	3.261015438563053e-27	True	Factor: Fli-1; motif: NACCGGATATCCGGTN; match class: 1	11920	4136	2793	19940	0.6752901353965184	0.23431208053691274	query_1	['TF:M11401_0']	3
TF	TF:M08982_1	Factor: YY1; motif: NAANATGGCGNNN; match class: 1	3.263227609385642e-27	True	Factor: YY1; motif: NAANATGGCGNNN; match class: 1	1675	4136	540	19940	0.13056092843326886	0.32238805970149254	query_1	['TF:M08982_0']	3
TF	TF:M03981_1	Factor: ETV3; motif: ACCGGAAGTN; match class: 1	4.1564050752109904e-27	True	Factor: ETV3; motif: ACCGGAAGTN; match class: 1	330	4136	162	19940	0.03916827852998066	0.4909090909090909	query_1	['TF:M03981_0']	3
TF	TF:M10885_0	Factor: PRX-2; motif: NKCGTTAN; match class: 0	4.340793060693523e-27	True	Factor: PRX-2; motif: NKCGTTAN; match class: 0	5796	4136	1506	19940	0.3641199226305609	0.2598343685300207	query_1	['TF:M10885']	3
TF	TF:M10887	Factor: PRX-2; motif: NNCRTTAN	4.340793060693523e-27	True	Factor: PRX-2; motif: NNCRTTAN	5796	4136	1506	19940	0.3641199226305609	0.2598343685300207	query_1	['TF:M00000']	3
TF	TF:M10887_0	Factor: PRX-2; motif: NNCRTTAN; match class: 0	4.340793060693523e-27	True	Factor: PRX-2; motif: NNCRTTAN; match class: 0	5796	4136	1506	19940	0.3641199226305609	0.2598343685300207	query_1	['TF:M10887']	3
TF	TF:M10885	Factor: PRX-2; motif: NKCGTTAN	4.340793060693523e-27	True	Factor: PRX-2; motif: NKCGTTAN	5796	4136	1506	19940	0.3641199226305609	0.2598343685300207	query_1	['TF:M00000']	3
TF	TF:M08757	Factor: nerf; motif: AAMCCGGAAGTN	5.147952494708529e-27	True	Factor: nerf; motif: AAMCCGGAAGTN	720	4136	282	19940	0.06818181818181818	0.39166666666666666	query_1	['TF:M00000']	3
TF	TF:M08757_0	Factor: nerf; motif: AAMCCGGAAGTN; match class: 0	5.147952494708529e-27	True	Factor: nerf; motif: AAMCCGGAAGTN; match class: 0	720	4136	282	19940	0.06818181818181818	0.39166666666666666	query_1	['TF:M08757']	3
GO:BP	GO:0006403	RNA localization	6.4351085832953765e-27	True	"A process in which RNA is transported to, or maintained in, a specific location." [GOC:ai]	239	3858	132	17916	0.03421461897356143	0.5523012552301255	query_1	['GO:0033036']	3
TF	TF:M10999	Factor: LIM-1; motif: NNCGTTAN	7.015547924899722e-27	True	Factor: LIM-1; motif: NNCGTTAN	5973	4136	1544	19940	0.3733075435203095	0.2584965678888331	query_1	['TF:M00000']	3
TF	TF:M10999_0	Factor: LIM-1; motif: NNCGTTAN; match class: 0	7.015547924899722e-27	True	Factor: LIM-1; motif: NNCGTTAN; match class: 0	5973	4136	1544	19940	0.3733075435203095	0.2584965678888331	query_1	['TF:M10999']	3
TF	TF:M08223_0	Factor: Elk-1:OC-2; motif: RCCGGAASCGATCGATNN; match class: 0	7.71358119808211e-27	True	Factor: Elk-1:OC-2; motif: RCCGGAASCGATCGATNN; match class: 0	12850	4136	2975	19940	0.719294003868472	0.23151750972762647	query_1	['TF:M08223']	3
TF	TF:M08223	Factor: Elk-1:OC-2; motif: RCCGGAASCGATCGATNN	7.71358119808211e-27	True	Factor: Elk-1:OC-2; motif: RCCGGAASCGATCGATNN	12850	4136	2975	19940	0.719294003868472	0.23151750972762647	query_1	['TF:M00000']	3
TF	TF:M00341_1	Factor: GABP; motif: VCCGGAAGNGCR; match class: 1	8.733538421895096e-27	True	Factor: GABP; motif: VCCGGAAGNGCR; match class: 1	2324	4136	701	19940	0.16948742746615086	0.3016351118760757	query_1	['TF:M00341_0']	3
HP	HP:0002060	Abnormal cerebral morphology	9.230220524374703e-27	True	Any structural abnormality of the telencephalon, which is also known as the cerebrum.	1524	1006	515	4232	0.5119284294234593	0.3379265091863517	query_1	['HP:0100547']	3
GO:BP	GO:0140053	mitochondrial gene expression	9.942294890526076e-27	True	"The process in which a mitochondrial gene's sequence is converted into a mature gene product or products (proteins or RNA). This includes the production of an RNA transcript as well as any processing to produce a mature RNA product or an mRNA or circRNA (for protein-coding genes) and the translation of that mRNA or circRNA into protein. Protein maturation is included when required to form an act…	167	3858	104	17916	0.02695697252462416	0.6227544910179641	query_1	['GO:0010467']	3
GO:CC	GO:0031966	mitochondrial membrane	1.0435301191990958e-26	True	"Either of the lipid bilayers that surround the mitochondrion and form the mitochondrial envelope." [GOC:mah, NIF_Subcellular:sao1045389829]	727	3989	284	18856	0.07119578841814991	0.390646492434663	query_1	['GO:0005740', 'GO:0031090']	3
HPA	HPA:056030_22	tonsil; squamous epithelial cells[Approved,Medium]	1.1549981003476768e-26	True	tonsil; squamous epithelial cells[Approved,Medium]	2911	2675	1050	9494	0.3925233644859813	0.36070079010649264	query_1	['HPA:056030_21']	3
HPA	HPA:044010_22	skin 2; epidermal cells[Approved,Medium]	1.2333578730076174e-26	True	skin 2; epidermal cells[Approved,Medium]	2799	2675	1016	9494	0.37981308411214953	0.36298678099321185	query_1	['HPA:044010_21']	3
GO:BP	GO:0042886	amide transport	1.2463009734712284e-26	True	"The directed movement of an amide, any compound containing one, two, or three acyl groups attached to a nitrogen atom, into, out of or within a cell, or between cells, by means of some agent such as a transporter or pore." [GOC:jl, ISBN:0198506732]	2225	3858	693	17916	0.1796267496111975	0.3114606741573034	query_1	['GO:0071705']	3
GO:BP	GO:0008380	RNA splicing	1.3518772638795163e-26	True	"The process of removing sections of the primary RNA transcript to remove sequences not present in the mature form of the RNA and joining the remaining sections to form the mature form of the RNA." [GOC:krc, GOC:mah]	445	3858	202	17916	0.052358735095904614	0.45393258426966293	query_1	['GO:0006396']	3
TF	TF:M09868_1	Factor: ATF-3; motif: GGTSACGTGAN; match class: 1	1.427018178201847e-26	True	Factor: ATF-3; motif: GGTSACGTGAN; match class: 1	2145	4136	656	19940	0.15860735009671179	0.30582750582750584	query_1	['TF:M09868_0']	3
TF	TF:M11881	Factor: pax-6; motif: NYACGCNTSANYGCNYN	1.5005617502885238e-26	True	Factor: pax-6; motif: NYACGCNTSANYGCNYN	13298	4136	3061	19940	0.7400870406189555	0.23018499022409386	query_1	['TF:M00000']	3
TF	TF:M11881_0	Factor: pax-6; motif: NYACGCNTSANYGCNYN; match class: 0	1.5005617502885238e-26	True	Factor: pax-6; motif: NYACGCNTSANYGCNYN; match class: 0	13298	4136	3061	19940	0.7400870406189555	0.23018499022409386	query_1	['TF:M11881']	3
TF	TF:M00938_0	Factor: E2F-1; motif: TTGGCGCGRAANNGNM; match class: 0	1.5735268143555747e-26	True	Factor: E2F-1; motif: TTGGCGCGRAANNGNM; match class: 0	7355	4136	1843	19940	0.44559961315280466	0.2505778382053025	query_1	['TF:M00938']	3
TF	TF:M00938	Factor: E2F-1; motif: TTGGCGCGRAANNGNM	1.5735268143555747e-26	True	Factor: E2F-1; motif: TTGGCGCGRAANNGNM	7355	4136	1843	19940	0.44559961315280466	0.2505778382053025	query_1	['TF:M00000']	3
GO:CC	GO:0098798	mitochondrial protein complex	1.8613644201508637e-26	True	"A protein complex that is part of a mitochondrion." [GOC:dos]	270	3989	140	18856	0.03509651541739785	0.5185185185185185	query_1	['GO:0005739', 'GO:0032991']	3
TF	TF:M09641_1	Factor: NRF-1; motif: SYGCGCMTGCGCRNNGSN; match class: 1	2.556907646906434e-26	True	Factor: NRF-1; motif: SYGCGCMTGCGCRNNGSN; match class: 1	993	4136	357	19940	0.08631528046421663	0.3595166163141994	query_1	['TF:M09641_0']	3
TF	TF:M11058_0	Factor: Hey1; motif: NGCRCGYGYN; match class: 0	2.625882630893711e-26	True	Factor: Hey1; motif: NGCRCGYGYN; match class: 0	13284	4136	3057	19940	0.7391199226305609	0.23012646793134597	query_1	['TF:M11058']	3
TF	TF:M11058	Factor: Hey1; motif: NGCRCGYGYN	2.625882630893711e-26	True	Factor: Hey1; motif: NGCRCGYGYN	13284	4136	3057	19940	0.7391199226305609	0.23012646793134597	query_1	['TF:M00000']	3
GO:BP	GO:0016043	cellular component organization	3.087622936600797e-26	True	"A process that results in the assembly, arrangement of constituent parts, or disassembly of a cellular component." [GOC:ai, GOC:jl, GOC:mah]	6374	3858	1672	17916	0.4333851736651115	0.26231565735801693	query_1	['GO:0071840']	3
TF	TF:M10880	Factor: Alx-4; motif: NNCRTTAN	3.5306178452093266e-26	True	Factor: Alx-4; motif: NNCRTTAN	8676	4136	2122	19940	0.5130560928433269	0.2445827570308898	query_1	['TF:M00000']	3
TF	TF:M10880_0	Factor: Alx-4; motif: NNCRTTAN; match class: 0	3.5306178452093266e-26	True	Factor: Alx-4; motif: NNCRTTAN; match class: 0	8676	4136	2122	19940	0.5130560928433269	0.2445827570308898	query_1	['TF:M10880']	3
HP	HP:0100547	Abnormality of forebrain morphology	4.2635596390354767e-26	True	An abnormality of the forebrain, which has as its parts the telencephalon, diencephalon, lateral ventricles and third ventricle.	1547	1006	519	4232	0.5159045725646123	0.3354880413703943	query_1	['HP:0012443']	3
TF	TF:M11417_0	Factor: c-Ets-2; motif: NACCGGAAGYRCTTCCGGTN; match class: 0	4.6086571096417264e-26	True	Factor: c-Ets-2; motif: NACCGGAAGYRCTTCCGGTN; match class: 0	14466	4136	3283	19940	0.7937620889748549	0.2269459422093184	query_1	['TF:M11417']	3
TF	TF:M11417	Factor: c-Ets-2; motif: NACCGGAAGYRCTTCCGGTN	4.6086571096417264e-26	True	Factor: c-Ets-2; motif: NACCGGAAGYRCTTCCGGTN	14466	4136	3283	19940	0.7937620889748549	0.2269459422093184	query_1	['TF:M00000']	3
TF	TF:M11399	Factor: Fli-1; motif: NACCGGAWWTCCGGTY	4.637219835580669e-26	True	Factor: Fli-1; motif: NACCGGAWWTCCGGTY	13101	4136	3020	19940	0.730174081237911	0.2305167544462255	query_1	['TF:M00000']	3
TF	TF:M11399_0	Factor: Fli-1; motif: NACCGGAWWTCCGGTY; match class: 0	4.637219835580669e-26	True	Factor: Fli-1; motif: NACCGGAWWTCCGGTY; match class: 0	13101	4136	3020	19940	0.730174081237911	0.2305167544462255	query_1	['TF:M11399']	3
TF	TF:M00917_0	Factor: CREB; motif: CNNTGACGTMA; match class: 0	4.644586898560133e-26	True	Factor: CREB; motif: CNNTGACGTMA; match class: 0	5690	4136	1477	19940	0.3571083172147002	0.25957820738137083	query_1	['TF:M00917']	3
TF	TF:M00917	Factor: CREB; motif: CNNTGACGTMA	4.644586898560133e-26	True	Factor: CREB; motif: CNNTGACGTMA	5690	4136	1477	19940	0.3571083172147002	0.25957820738137083	query_1	['TF:M00000']	3
TF	TF:M10948_1	Factor: rax; motif: NNCRTTAN; match class: 1	5.144176594615875e-26	True	Factor: rax; motif: NNCRTTAN; match class: 1	5318	4136	1394	19940	0.33704061895551257	0.2621286197818729	query_1	['TF:M10948_0']	3
GO:CC	GO:0019866	organelle inner membrane	5.284334387356734e-26	True	"The inner, i.e. lumen-facing, lipid bilayer of an organelle envelope; usually highly selective to most ions and metabolites." [GOC:mah]	551	3989	230	18856	0.05765856104286789	0.41742286751361163	query_1	['GO:0031090', 'GO:0031967']	3
GO:BP	GO:0019083	viral transcription	5.862022590571039e-26	True	"The process by which a viral genome, or part of a viral genome, is transcribed within the host cell." [GOC:jl, ISBN:0781702534]	177	3858	107	17916	0.027734577501296008	0.6045197740112994	query_1	['GO:0016032', 'GO:0019080']	3
TF	TF:M00427_1	Factor: E2F; motif: TTTSGCGS; match class: 1	5.915102924187468e-26	True	Factor: E2F; motif: TTTSGCGS; match class: 1	3875	4136	1066	19940	0.2577369439071567	0.2750967741935484	query_1	['TF:M00427_0']	3
HPA	HPA:002010_22	appendix; glandular cells[Approved,Medium]	8.190520041936996e-26	True	appendix; glandular cells[Approved,Medium]	3508	2675	1224	9494	0.4575700934579439	0.34891676168757124	query_1	['HPA:002010_21']	3
TF	TF:M08223_1	Factor: Elk-1:OC-2; motif: RCCGGAASCGATCGATNN; match class: 1	8.332918879904337e-26	True	Factor: Elk-1:OC-2; motif: RCCGGAASCGATCGATNN; match class: 1	5868	4136	1515	19940	0.3662959381044487	0.2581799591002045	query_1	['TF:M08223_0']	3
GO:CC	GO:0016607	nuclear speck	8.945796162808352e-26	True	"A discrete extra-nucleolar subnuclear domain, 20-50 in number, in which splicing factors are seen to be localized by immunofluorescence microscopy." [http://www.cellnucleus.com/]	402	3989	183	18856	0.04587615943845575	0.4552238805970149	query_1	['GO:0016604']	3
TF	TF:M00932	Factor: Sp1; motif: NNGGGGCGGGGNN	9.829772715606626e-26	True	Factor: Sp1; motif: NNGGGGCGGGGNN	10457	4136	2489	19940	0.60178916827853	0.2380223773548819	query_1	['TF:M00000']	3
TF	TF:M00932_0	Factor: Sp1; motif: NNGGGGCGGGGNN; match class: 0	9.829772715606626e-26	True	Factor: Sp1; motif: NNGGGGCGGGGNN; match class: 0	10457	4136	2489	19940	0.60178916827853	0.2380223773548819	query_1	['TF:M00932']	3
HPA	HPA:035020_22	placenta; trophoblastic cells[Approved,Medium]	1.15802869766714e-25	True	placenta; trophoblastic cells[Approved,Medium]	3263	2675	1151	9494	0.4302803738317757	0.35274287465522525	query_1	['HPA:035020_21']	3
TF	TF:M11417_1	Factor: c-Ets-2; motif: NACCGGAAGYRCTTCCGGTN; match class: 1	1.1589552253596853e-25	True	Factor: c-Ets-2; motif: NACCGGAAGYRCTTCCGGTN; match class: 1	14172	4136	3225	19940	0.7797388781431335	0.22756138865368333	query_1	['TF:M11417_0']	3
GO:BP	GO:0030163	protein catabolic process	1.1592637691794427e-25	True	"The chemical reactions and pathways resulting in the breakdown of a protein by the destruction of the native, active configuration, with or without the hydrolysis of peptide bonds." [GOC:mah]	968	3858	356	17916	0.09227579056505962	0.3677685950413223	query_1	['GO:0009057', 'GO:0019538', 'GO:1901565']	3
GO:CC	GO:0015934	large ribosomal subunit	1.4079894810315748e-25	True	"The larger of the two subunits of a ribosome. Two sites on the ribosomal large subunit are involved in translation, namely the aminoacyl site (A site) and peptidyl site (P site)." [ISBN:0198506732]	119	3989	81	18856	0.02030584106292304	0.680672268907563	query_1	['GO:0044391']	3
GO:CC	GO:0005743	mitochondrial inner membrane	1.4701959341748452e-25	True	"The inner, i.e. lumen-facing, lipid bilayer of the mitochondrial envelope. It is highly folded to form cristae." [GOC:ai]	489	3989	210	18856	0.052644773126096764	0.4294478527607362	query_1	['GO:0019866', 'GO:0031966']	3
TF	TF:M01820	Factor: CREM; motif: TGACGTCASYN	1.5306554436557198e-25	True	Factor: CREM; motif: TGACGTCASYN	6389	4136	1628	19940	0.39361702127659576	0.2548129597746126	query_1	['TF:M00000']	3
TF	TF:M01820_0	Factor: CREM; motif: TGACGTCASYN; match class: 0	1.5306554436557198e-25	True	Factor: CREM; motif: TGACGTCASYN; match class: 0	6389	4136	1628	19940	0.39361702127659576	0.2548129597746126	query_1	['TF:M01820']	3
GO:BP	GO:0033036	macromolecule localization	1.5436733032462843e-25	True	"Any process in which a macromolecule is transported to, or maintained in, a specific location." [GOC:mah]	3307	3858	956	17916	0.24779678589942974	0.2890837617175688	query_1	['GO:0051179']	3
GO:BP	GO:0009056	catabolic process	1.5680216956203445e-25	True	"The chemical reactions and pathways resulting in the breakdown of substances, including the breakdown of carbon compounds with the liberation of energy for use by the cell or organism." [ISBN:0198547684]	2698	3858	807	17916	0.20917573872472783	0.29911045218680504	query_1	['GO:0008152']	3
TF	TF:M11389	Factor: elf5; motif: GAMCCGGAAGTN	1.9123823652872443e-25	True	Factor: elf5; motif: GAMCCGGAAGTN	1316	4136	441	19940	0.10662475822050291	0.3351063829787234	query_1	['TF:M00000']	3
TF	TF:M11389_0	Factor: elf5; motif: GAMCCGGAAGTN; match class: 0	1.9123823652872443e-25	True	Factor: elf5; motif: GAMCCGGAAGTN; match class: 0	1316	4136	441	19940	0.10662475822050291	0.3351063829787234	query_1	['TF:M11389']	3
HPA	HPA:029010_22	nasopharynx; respiratory epithelial cells[Approved,Medium]	2.0259439883428645e-25	True	nasopharynx; respiratory epithelial cells[Approved,Medium]	3531	2675	1229	9494	0.4594392523364486	0.3480600396488247	query_1	['HPA:029010_21']	3
REAC	REAC:R-HSA-72689	Formation of a pool of free 40S subunits	2.3618376107825973e-25	True	Formation of a pool of free 40S subunits	102	2626	78	10588	0.0297029702970297	0.7647058823529411	query_1	['REAC:R-HSA-72737']	3
TF	TF:M11454	Factor: ELFR; motif: NANGMGGAAGTN	2.664101877202315e-25	True	Factor: ELFR; motif: NANGMGGAAGTN	1081	4136	378	19940	0.0913926499032882	0.34967622571692875	query_1	['TF:M00000']	3
TF	TF:M11454_0	Factor: ELFR; motif: NANGMGGAAGTN; match class: 0	2.664101877202315e-25	True	Factor: ELFR; motif: NANGMGGAAGTN; match class: 0	1081	4136	378	19940	0.0913926499032882	0.34967622571692875	query_1	['TF:M11454']	3
TF	TF:M11399_1	Factor: Fli-1; motif: NACCGGAWWTCCGGTY; match class: 1	2.994449589956004e-25	True	Factor: Fli-1; motif: NACCGGAWWTCCGGTY; match class: 1	11620	4136	2722	19940	0.6581237911025145	0.2342512908777969	query_1	['TF:M11399_0']	3
HPA	HPA:037010_22	rectum; glandular cells[Approved,Medium]	3.198391979726117e-25	True	rectum; glandular cells[Approved,Medium]	3943	2675	1348	9494	0.5039252336448599	0.3418716713162567	query_1	['HPA:037010_21']	3
TF	TF:M10956_1	Factor: isx; motif: NTCRTTAA; match class: 1	3.609454745822971e-25	True	Factor: isx; motif: NTCRTTAA; match class: 1	3397	4136	951	19940	0.2299323017408124	0.2799528996173094	query_1	['TF:M10956_0']	3
TF	TF:M08418	Factor: TEF-3:Elk-1; motif: RMATWCCGGAWGT	3.6761688948622014e-25	True	Factor: TEF-3:Elk-1; motif: RMATWCCGGAWGT	11877	4136	2773	19940	0.6704545454545454	0.23347646712132694	query_1	['TF:M00000']	3
TF	TF:M08418_0	Factor: TEF-3:Elk-1; motif: RMATWCCGGAWGT; match class: 0	3.6761688948622014e-25	True	Factor: TEF-3:Elk-1; motif: RMATWCCGGAWGT; match class: 0	11877	4136	2773	19940	0.6704545454545454	0.23347646712132694	query_1	['TF:M08418']	3
GO:CC	GO:0031090	organelle membrane	4.350062809048406e-25	True	"A membrane that is one of the two lipid bilayers of an organelle envelope or the outermost membrane of single membrane bound organelle." [GOC:dos, GOC:mah]	3548	3989	995	18856	0.24943594885936324	0.2804396843291995	query_1	['GO:0016020', 'GO:0043227']	3
TF	TF:M10018_1	Factor: NRF-1; motif: CNSTGCGCATGCGCNNS; match class: 1	4.423489816077832e-25	True	Factor: NRF-1; motif: CNSTGCGCATGCGCNNS; match class: 1	850	4136	314	19940	0.07591876208897486	0.36941176470588233	query_1	['TF:M10018_0']	3
TF	TF:M10591_1	Factor: BSX; motif: NNCGTTAN; match class: 1	4.47075317077908e-25	True	Factor: BSX; motif: NNCGTTAN; match class: 1	2303	4136	689	19940	0.16658607350096713	0.299174989144594	query_1	['TF:M10591_0']	3
HPA	HPA:019010_22	gallbladder; glandular cells[Approved,Medium]	4.5684880317180235e-25	True	gallbladder; glandular cells[Approved,Medium]	4067	2675	1383	9494	0.5170093457943925	0.3400540939267273	query_1	['HPA:019010_21']	3
GO:BP	GO:1901564	organonitrogen compound metabolic process	5.346599652614161e-25	True	"The chemical reactions and pathways involving organonitrogen compound." [GOC:pr, GOC:TermGenie]	6911	3858	1785	17916	0.46267496111975115	0.2582838952394733	query_1	['GO:0006807', 'GO:0071704']	3
REAC	REAC:R-HSA-72706	GTP hydrolysis and joining of the 60S ribosomal subunit	5.974734682405773e-25	True	GTP hydrolysis and joining of the 60S ribosomal subunit	113	2626	83	10588	0.031607006854531605	0.7345132743362832	query_1	['REAC:R-HSA-72737']	3
REAC	REAC:R-HSA-69278	Cell Cycle, Mitotic	6.037702962368359e-25	True	Cell Cycle, Mitotic	528	2626	243	10588	0.09253617669459253	0.4602272727272727	query_1	['REAC:R-HSA-1640170']	3
TF	TF:M01744_0	Factor: REX1; motif: AANATGGCKGCN; match class: 0	6.743592000690604e-25	True	Factor: REX1; motif: AANATGGCKGCN; match class: 0	631	4136	251	19940	0.060686653771760156	0.3977812995245642	query_1	['TF:M01744']	3
TF	TF:M01744	Factor: REX1; motif: AANATGGCKGCN	6.743592000690604e-25	True	Factor: REX1; motif: AANATGGCKGCN	631	4136	251	19940	0.060686653771760156	0.3977812995245642	query_1	['TF:M00000']	3
TF	TF:M00738_1	Factor: E2F-4:DP-1; motif: TTTSGCGC; match class: 1	7.084199923354375e-25	True	Factor: E2F-4:DP-1; motif: TTTSGCGC; match class: 1	4015	4136	1093	19940	0.2642649903288201	0.27222914072229143	query_1	['TF:M00738_0']	3
TF	TF:M11421_1	Factor: ER81; motif: NACCGGAAGTN; match class: 1	7.727096314593955e-25	True	Factor: ER81; motif: NACCGGAAGTN; match class: 1	336	4136	160	19940	0.03868471953578337	0.47619047619047616	query_1	['TF:M11421_0']	3
GO:BP	GO:0000375	RNA splicing, via transesterification reactions	8.453972349770774e-25	True	"Splicing of RNA via a series of two transesterification reactions." [GOC:krc]	358	3858	170	17916	0.04406428201140487	0.4748603351955307	query_1	['GO:0008380']	3
GO:BP	GO:0043412	macromolecule modification	8.625823294712424e-25	True	"The covalent alteration of one or more monomeric units in a polypeptide, polynucleotide, polysaccharide, or other biological macromolecule, resulting in a change in its properties." [GOC:go_curators]	4429	3858	1219	17916	0.315966822187662	0.27523142921652743	query_1	['GO:0043170']	3
TF	TF:M09892_1	Factor: E2F-1; motif: NNNNGGCGGGAARN; match class: 1	9.041199998309742e-25	True	Factor: E2F-1; motif: NNNNGGCGGGAARN; match class: 1	9226	4136	2229	19940	0.538926499032882	0.24159982657706483	query_1	['TF:M09892_0']	3
TF	TF:M00360_1	Factor: Pax-3; motif: TCGTCACRCTTHM; match class: 1	1.0119827737216515e-24	True	Factor: Pax-3; motif: TCGTCACRCTTHM; match class: 1	5547	4136	1438	19940	0.347678916827853	0.2592392284117541	query_1	['TF:M00360_0']	3
HPA	HPA:052010_22	stomach 2; glandular cells[Approved,Medium]	1.118620451909107e-24	True	stomach 2; glandular cells[Approved,Medium]	3772	2675	1296	9494	0.4844859813084112	0.34358430540827145	query_1	['HPA:052010_21']	3
GO:BP	GO:0140014	mitotic nuclear division	1.1440348750012108e-24	True	"A mitotic cell cycle process comprising the steps by which the nucleus of a eukaryotic cell divides; the process involves condensation of chromosomal DNA into a highly compacted form. Canonically, mitosis produces two daughter nuclei whose chromosome complement is identical to that of the mother cell." [ISBN:0198547684]	271	3858	140	17916	0.036288232244686365	0.5166051660516605	query_1	['GO:0000280', 'GO:1903047']	3
TF	TF:M04516_1	Factor: E2F-1; motif: TTTGGCGCCAAA; match class: 1	1.2326133181535647e-24	True	Factor: E2F-1; motif: TTTGGCGCCAAA; match class: 1	10259	4136	2442	19940	0.5904255319148937	0.23803489618871235	query_1	['TF:M04516_0']	3
REAC	REAC:R-HSA-72737	Cap-dependent Translation Initiation	1.2480817507429385e-24	True	Cap-dependent Translation Initiation	120	2626	86	10588	0.03274942878903275	0.7166666666666667	query_1	['REAC:R-HSA-72613']	3
REAC	REAC:R-HSA-72613	Eukaryotic Translation Initiation	1.2480817507429385e-24	True	Eukaryotic Translation Initiation	120	2626	86	10588	0.03274942878903275	0.7166666666666667	query_1	['REAC:R-HSA-72766']	3
REAC	REAC:R-HSA-168273	Influenza Viral RNA Transcription and Replication	1.4152450704849713e-24	True	Influenza Viral RNA Transcription and Replication	133	2626	92	10588	0.035034272658035034	0.6917293233082706	query_1	['REAC:R-HSA-168255']	3
HPA	HPA:004020_22	breast; glandular cells[Approved,Medium]	1.714202695423007e-24	True	breast; glandular cells[Approved,Medium]	2992	2675	1065	9494	0.3981308411214953	0.3559491978609626	query_1	['HPA:004020_21']	3
REAC	REAC:R-HSA-156827	L13a-mediated translational silencing of Ceruloplasmin expression	1.8100310069177676e-24	True	L13a-mediated translational silencing of Ceruloplasmin expression	112	2626	82	10588	0.031226199543031227	0.7321428571428571	query_1	['REAC:R-HSA-72613']	3
TF	TF:M08224_0	Factor: Elk-1:Pax-1; motif: ACCGGAACTACGCWTSANTG; match class: 0	1.8114906029324533e-24	True	Factor: Elk-1:Pax-1; motif: ACCGGAACTACGCWTSANTG; match class: 0	8981	4136	2176	19940	0.5261121856866537	0.24228927736332256	query_1	['TF:M08224']	3
TF	TF:M08224	Factor: Elk-1:Pax-1; motif: ACCGGAACTACGCWTSANTG	1.8114906029324533e-24	True	Factor: Elk-1:Pax-1; motif: ACCGGAACTACGCWTSANTG	8981	4136	2176	19940	0.5261121856866537	0.24228927736332256	query_1	['TF:M00000']	3
MIRNA	MIRNA:hsa-miR-92a-3p	hsa-miR-92a-3p	1.995445100873386e-24	True	hsa-miR-92a-3p	1404	3784	536	14714	0.1416490486257928	0.3817663817663818	query_1	['MIRNA:000000']	3
HPA	HPA:044010_21	skin 2; epidermal cells[Approved,Low]	2.8864551233635967e-24	True	skin 2; epidermal cells[Approved,Low]	4052	2675	1375	9494	0.514018691588785	0.3393385982230997	query_1	['HPA:044010_20']	3
TF	TF:M11460	Factor: nerf; motif: NANSCGGAAGTN	2.887845892726886e-24	True	Factor: nerf; motif: NANSCGGAAGTN	744	4136	282	19940	0.06818181818181818	0.3790322580645161	query_1	['TF:M00000']	3
TF	TF:M11460_0	Factor: nerf; motif: NANSCGGAAGTN; match class: 0	2.887845892726886e-24	True	Factor: nerf; motif: NANSCGGAAGTN; match class: 0	744	4136	282	19940	0.06818181818181818	0.3790322580645161	query_1	['TF:M11460']	3
TF	TF:M01876_0	Factor: GABP-beta; motif: ASMGGAAGKGN; match class: 0	4.044053220932213e-24	True	Factor: GABP-beta; motif: ASMGGAAGKGN; match class: 0	2172	4136	653	19940	0.15788201160541587	0.30064456721915284	query_1	['TF:M01876']	3
TF	TF:M01876	Factor: GABP-beta; motif: ASMGGAAGKGN	4.044053220932213e-24	True	Factor: GABP-beta; motif: ASMGGAAGKGN	2172	4136	653	19940	0.15788201160541587	0.30064456721915284	query_1	['TF:M00000']	3
HPA	HPA:016010_22	esophagus; squamous epithelial cells[Approved,Medium]	4.1513825199898e-24	True	esophagus; squamous epithelial cells[Approved,Medium]	2981	2675	1060	9494	0.39626168224299063	0.3555853740355585	query_1	['HPA:016010_21']	3
GO:BP	GO:0000819	sister chromatid segregation	5.171408786994761e-24	True	"The cell cycle process in which sister chromatids are organized and then physically separated and apportioned to two or more sets." [GOC:ai, GOC:elh]	189	3858	109	17916	0.02825298081907724	0.5767195767195767	query_1	['GO:0051276', 'GO:0098813']	3
GO:BP	GO:0006612	protein targeting to membrane	5.4862516124895e-24	True	"The process of directing proteins towards a membrane, usually using signals contained within the protein." [GOC:curators]	197	3858	112	17916	0.029030585795749093	0.5685279187817259	query_1	['GO:0006605', 'GO:0090150']	3
TF	TF:M11455_0	Factor: ELFR; motif: NANSCGGAAGTN; match class: 0	7.120952461623997e-24	True	Factor: ELFR; motif: NANSCGGAAGTN; match class: 0	636	4136	250	19940	0.06044487427466151	0.39308176100628933	query_1	['TF:M11455']	3
TF	TF:M11455	Factor: ELFR; motif: NANSCGGAAGTN	7.120952461623997e-24	True	Factor: ELFR; motif: NANSCGGAAGTN	636	4136	250	19940	0.06044487427466151	0.39308176100628933	query_1	['TF:M00000']	3
TF	TF:M00939_0	Factor: E2F; motif: TTTSGCGSG; match class: 0	8.859264755729184e-24	True	Factor: E2F; motif: TTTSGCGSG; match class: 0	6467	4136	1635	19940	0.3953094777562863	0.2528220194835318	query_1	['TF:M00939']	3
TF	TF:M00939	Factor: E2F; motif: TTTSGCGSG	8.859264755729184e-24	True	Factor: E2F; motif: TTTSGCGSG	6467	4136	1635	19940	0.3953094777562863	0.2528220194835318	query_1	['TF:M00000']	3
GO:BP	GO:0000398	mRNA splicing, via spliceosome	9.73894245107566e-24	True	"The joining together of exons from one or more primary transcripts of messenger RNA (mRNA) and the excision of intron sequences, via a spliceosomal mechanism, so that mRNA consisting only of the joined exons is produced." [GOC:krc, ISBN:0198506732, ISBN:0879695897]	355	3858	167	17916	0.043286677034733025	0.4704225352112676	query_1	['GO:0000377', 'GO:0006397']	3
GO:BP	GO:0000377	RNA splicing, via transesterification reactions with bulged adenosine as nucleophile	9.73894245107566e-24	True	"Splicing of RNA via a series of two transesterification reactions with a bulged adenosine residue from the intron branch point as the initiating nucleophile. When the initial RNA for the splicing reaction is a single molecule (cis splicing), the excised intron is released in a lariat structure." [GOC:krc, PMID:11377794]	355	3858	167	17916	0.043286677034733025	0.4704225352112676	query_1	['GO:0000375']	3
GO:BP	GO:1903311	regulation of mRNA metabolic process	9.864018009684843e-24	True	"Any process that modulates the frequency, rate or extent of mRNA metabolic process." [GO_REF:0000058, GOC:TermGenie, GOC:vw]	337	3858	161	17916	0.04173146708138932	0.47774480712166173	query_1	['GO:0016071', 'GO:0051252']	3
TF	TF:M08341_1	Factor: HOXB2:Elk-1; motif: TAATKRCCGGAAGTN; match class: 1	9.959434419546026e-24	True	Factor: HOXB2:Elk-1; motif: TAATKRCCGGAAGTN; match class: 1	1326	4136	438	19940	0.10589941972920697	0.33031674208144796	query_1	['TF:M08341_0']	3
GO:BP	GO:0032543	mitochondrial translation	1.0082808035214745e-23	True	"The chemical reactions and pathways resulting in the formation of a protein in a mitochondrion. This is a ribosome-mediated process in which the information in messenger RNA (mRNA) is used to specify the sequence of amino acids in the protein; the mitochondrion has its own ribosomes and transfer RNAs, and uses a genetic code that differs from the nuclear code." [GOC:go_curators]	137	3858	88	17916	0.02280974598237429	0.6423357664233577	query_1	['GO:0006412', 'GO:0140053']	3
HPA	HPA:012010_22	duodenum; glandular cells[Approved,Medium]	1.0591418951662358e-23	True	duodenum; glandular cells[Approved,Medium]	3950	2675	1343	9494	0.5020560747663552	0.34	query_1	['HPA:012010_21']	3
TF	TF:M10625_0	Factor: Nkx3-2; motif: NTCGTTAN; match class: 0	1.0662731098782809e-23	True	Factor: Nkx3-2; motif: NTCGTTAN; match class: 0	6158	4136	1567	19940	0.3788684719535783	0.2544657356284508	query_1	['TF:M10625']	3
TF	TF:M10625	Factor: Nkx3-2; motif: NTCGTTAN	1.0662731098782809e-23	True	Factor: Nkx3-2; motif: NTCGTTAN	6158	4136	1567	19940	0.3788684719535783	0.2544657356284508	query_1	['TF:M00000']	3
GO:BP	GO:0034622	cellular protein-containing complex assembly	1.1165844950074113e-23	True	"The aggregation, arrangement and bonding together of a set of components to form a protein complex, occurring at the level of an individual cell." [GOC:jl]	1086	3858	383	17916	0.09927423535510627	0.35267034990791896	query_1	['GO:0065003']	3
TF	TF:M08568_1	Factor: ER71:E2A; motif: CASSTGNACCGGAWRYN; match class: 1	1.1519966516588111e-23	True	Factor: ER71:E2A; motif: CASSTGNACCGGAWRYN; match class: 1	15256	4136	3420	19940	0.8268858800773694	0.22417409543786052	query_1	['TF:M08568_0']	3
GO:BP	GO:1901361	organic cyclic compound catabolic process	1.3170189920859915e-23	True	"The chemical reactions and pathways resulting in the breakdown of organic cyclic compound." [GOC:TermGenie]	648	3858	258	17916	0.06687402799377916	0.39814814814814814	query_1	['GO:1901360', 'GO:1901575']	3
GO:BP	GO:0051726	regulation of cell cycle	1.5930045994240756e-23	True	"Any process that modulates the rate or extent of progression through the cell cycle." [GOC:ai, GOC:dph, GOC:tb]	1264	3858	431	17916	0.11171591498185589	0.34098101265822783	query_1	['GO:0007049', 'GO:0050794']	3
TF	TF:M11393_1	Factor: Erg; motif: NACCGGATATCCGGTN; match class: 1	1.6440276634858008e-23	True	Factor: Erg; motif: NACCGGATATCCGGTN; match class: 1	13799	4136	3142	19940	0.7596711798839458	0.22769765925067034	query_1	['TF:M11393_0']	3
HPA	HPA:028020_21	lymph node; non-germinal center cells[Approved,Low]	1.735001009453207e-23	True	lymph node; non-germinal center cells[Approved,Low]	3469	2675	1202	9494	0.44934579439252337	0.3464975497261459	query_1	['HPA:028020_20']	3
TF	TF:M07250_1	Factor: E2F-1; motif: NNNSSCGCSAANN; match class: 1	2.1233565306177838e-23	True	Factor: E2F-1; motif: NNNSSCGCSAANN; match class: 1	5526	4136	1426	19940	0.34477756286266925	0.25805284111473037	query_1	['TF:M07250_0']	3
GO:BP	GO:0090150	establishment of protein localization to membrane	2.2397395743269937e-23	True	"The directed movement of a protein to a specific location in a membrane." [GOC:ascb_2009, GOC:dph, GOC:tb]	333	3858	159	17916	0.04121306376360809	0.4774774774774775	query_1	['GO:0045184', 'GO:0072657']	3
HPA	HPA:036010_21	prostate; glandular cells[Approved,Low]	2.6972474277195425e-23	True	prostate; glandular cells[Approved,Low]	4040	2675	1367	9494	0.5110280373831776	0.3383663366336634	query_1	['HPA:036010_20']	3
GO:CC	GO:0098687	chromosomal region	2.753495745377832e-23	True	"Any subdivision of a chromosome along its length." [GOC:dos]	352	3989	162	18856	0.04061168212584608	0.4602272727272727	query_1	['GO:0005694', 'GO:0110165']	3
TF	TF:M11381_1	Factor: ESE-1; motif: SATKGCGGATGCN; match class: 1	2.789098758283494e-23	True	Factor: ESE-1; motif: SATKGCGGATGCN; match class: 1	9847	4136	2349	19940	0.5679400386847195	0.23854981212552046	query_1	['TF:M11381_0']	3
MIRNA	MIRNA:hsa-miR-16-5p	hsa-miR-16-5p	2.85092932691736e-23	True	hsa-miR-16-5p	1551	3784	577	14714	0.15248414376321354	0.3720180528691167	query_1	['MIRNA:000000']	3
GO:BP	GO:1901575	organic substance catabolic process	3.1481014744668534e-23	True	"The chemical reactions and pathways resulting in the breakdown of an organic substance, any molecular entity containing carbon." [GOC:pr, GOC:TermGenie]	2244	3858	684	17916	0.17729393468118196	0.3048128342245989	query_1	['GO:0009056', 'GO:0071704']	3
TF	TF:M11413_1	Factor: ER71; motif: NACCGGAARTN; match class: 1	3.31615863333854e-23	True	Factor: ER71; motif: NACCGGAARTN; match class: 1	261	4136	132	19940	0.031914893617021274	0.5057471264367817	query_1	['TF:M11413_0']	3
TF	TF:M09913_1	Factor: ER81; motif: NNCCGGAAGYG; match class: 1	3.428691734775451e-23	True	Factor: ER81; motif: NNCCGGAAGYG; match class: 1	421	4136	184	19940	0.04448742746615087	0.43705463182897863	query_1	['TF:M09913_0']	3
HPA	HPA:013020_21	endometrium 1; glandular cells[Approved,Low]	3.789883831736271e-23	True	endometrium 1; glandular cells[Approved,Low]	4032	2675	1364	9494	0.5099065420560748	0.3382936507936508	query_1	['HPA:013020_20']	3
GO:CC	GO:0005759	mitochondrial matrix	3.9439849704537665e-23	True	"The gel-like material, with considerable fine structure, that lies in the matrix space, or lumen, of a mitochondrion. It contains the enzymes of the tricarboxylic acid cycle and, in some organisms, the enzymes concerned with fatty acid oxidation." [GOC:as, ISBN:0198506732]	477	3989	201	18856	0.050388568563549764	0.42138364779874216	query_1	['GO:0005739', 'GO:0070013']	3
HPA	HPA:018010_22	fallopian tube; glandular cells[Approved,Medium]	3.966691726160792e-23	True	fallopian tube; glandular cells[Approved,Medium]	3519	2675	1215	9494	0.4542056074766355	0.3452685421994885	query_1	['HPA:018010_21']	3
HPA	HPA:030010_21	oral mucosa; squamous epithelial cells[Approved,Low]	4.2696161996717203e-23	True	oral mucosa; squamous epithelial cells[Approved,Low]	3756	2675	1284	9494	0.48	0.34185303514376997	query_1	['HPA:030010_20']	3
HPA	HPA:032010_21	pancreas; exocrine glandular cells[Approved,Low]	4.362134869118511e-23	True	pancreas; exocrine glandular cells[Approved,Low]	4218	2675	1417	9494	0.5297196261682243	0.335941204362257	query_1	['HPA:032010_20']	3
HPA	HPA:057010_21	urinary bladder; urothelial cells[Approved,Low]	4.396100662853334e-23	True	urinary bladder; urothelial cells[Approved,Low]	4429	2675	1477	9494	0.5521495327102803	0.33348385640099343	query_1	['HPA:057010_20']	3
TF	TF:M11379_0	Factor: ESE-1; motif: ACCCGGAAGTRNNNNNNNNWWWW; match class: 0	4.6195231040794964e-23	True	Factor: ESE-1; motif: ACCCGGAAGTRNNNNNNNNWWWW; match class: 0	3239	4136	904	19940	0.218568665377176	0.27909848718740354	query_1	['TF:M11379']	3
TF	TF:M11379	Factor: ESE-1; motif: ACCCGGAAGTRNNNNNNNNWWWW	4.6195231040794964e-23	True	Factor: ESE-1; motif: ACCCGGAAGTRNNNNNNNNWWWW	3239	4136	904	19940	0.218568665377176	0.27909848718740354	query_1	['TF:M00000']	3
GO:BP	GO:0033044	regulation of chromosome organization	4.660953364140713e-23	True	"Any process that modulates the frequency, rate or extent of a process involved in the formation, arrangement of constituent parts, or disassembly of a chromosome." [GOC:mah]	362	3858	168	17916	0.04354587869362364	0.46408839779005523	query_1	['GO:0033043', 'GO:0051276']	3
REAC	REAC:R-HSA-5663205	Infectious disease	5.104620489625215e-23	True	Infectious disease	497	2626	228	10588	0.08682406702208682	0.45875251509054327	query_1	['REAC:R-HSA-1643685']	3
HPA	HPA:032010_22	pancreas; exocrine glandular cells[Approved,Medium]	5.1675282741550147e-23	True	pancreas; exocrine glandular cells[Approved,Medium]	3118	2675	1096	9494	0.4097196261682243	0.35150737652341246	query_1	['HPA:032010_21']	3
HPA	HPA:035020_21	placenta; trophoblastic cells[Approved,Low]	5.338945949173322e-23	True	placenta; trophoblastic cells[Approved,Low]	4153	2675	1398	9494	0.5226168224299066	0.3366241271370094	query_1	['HPA:035020_20']	3
GO:BP	GO:0007346	regulation of mitotic cell cycle	5.342122987654871e-23	True	"Any process that modulates the rate or extent of progress through the mitotic cell cycle." [GOC:dph, GOC:go_curators, GOC:tb]	711	3858	275	17916	0.07128045619491964	0.38677918424753865	query_1	['GO:0000278', 'GO:0051726']	3
GO:BP	GO:0044772	mitotic cell cycle phase transition	6.942906404413472e-23	True	"The cell cycle process by which a cell commits to entering the next mitotic cell cycle phase." [GOC:mtg_cell_cycle]	597	3858	241	17916	0.062467599792638676	0.4036850921273032	query_1	['GO:0044770', 'GO:1903047']	3
HPA	HPA:018010_21	fallopian tube; glandular cells[Approved,Low]	7.171513047544634e-23	True	fallopian tube; glandular cells[Approved,Low]	4422	2675	1474	9494	0.5510280373831775	0.3333333333333333	query_1	['HPA:018010_20']	3
TF	TF:M00039	Factor: CREB; motif: TGACGTMA	8.42199140291737e-23	True	Factor: CREB; motif: TGACGTMA	5325	4136	1378	19940	0.33317214700193426	0.2587793427230047	query_1	['TF:M00000']	3
TF	TF:M00039_0	Factor: CREB; motif: TGACGTMA; match class: 0	8.42199140291737e-23	True	Factor: CREB; motif: TGACGTMA; match class: 0	5325	4136	1378	19940	0.33317214700193426	0.2587793427230047	query_1	['TF:M00039']	3
GO:BP	GO:1901566	organonitrogen compound biosynthetic process	9.204754120078014e-23	True	"The chemical reactions and pathways resulting in the formation of organonitrogen compound." [GOC:pr, GOC:TermGenie]	1916	3858	599	17916	0.15526179367547951	0.3126304801670146	query_1	['GO:1901564', 'GO:1901576']	3
REAC	REAC:R-HSA-927802	Nonsense-Mediated Decay (NMD)	9.34565549457796e-23	True	Nonsense-Mediated Decay (NMD)	116	2626	82	10588	0.031226199543031227	0.7068965517241379	query_1	['REAC:R-HSA-8953854']	3
REAC	REAC:R-HSA-975957	Nonsense Mediated Decay (NMD) enhanced by the Exon Junction Complex (EJC)	9.34565549457796e-23	True	Nonsense Mediated Decay (NMD) enhanced by the Exon Junction Complex (EJC)	116	2626	82	10588	0.031226199543031227	0.7068965517241379	query_1	['REAC:R-HSA-927802']	3
TF	TF:M11533_1	Factor: E2F-1; motif: NTTTTGGCGCCAWWWN; match class: 1	1.0816971625925106e-22	True	Factor: E2F-1; motif: NTTTTGGCGCCAWWWN; match class: 1	8751	4136	2117	19940	0.5118471953578336	0.2419152096903211	query_1	['TF:M11533_0']	3
TF	TF:M11217_0	Factor: CREB1; motif: NRTGACGYN; match class: 0	1.0940091915893063e-22	True	Factor: CREB1; motif: NRTGACGYN; match class: 0	2827	4136	805	19940	0.19463249516441006	0.2847541563494871	query_1	['TF:M11217']	3
TF	TF:M11217	Factor: CREB1; motif: NRTGACGYN	1.0940091915893063e-22	True	Factor: CREB1; motif: NRTGACGYN	2827	4136	805	19940	0.19463249516441006	0.2847541563494871	query_1	['TF:M00000']	3
GO:BP	GO:0007059	chromosome segregation	1.1555272656724754e-22	True	"The process in which genetic material, in the form of chromosomes, is organized into specific structures and then physically separated and apportioned to two or more sets. In eukaryotes, chromosome segregation begins with the condensation of chromosomes, includes chromosome separation, and ends when chromosomes have completed movement to the spindle poles." [GOC:jl, GOC:mah, GOC:mtg_cell_cycle, …	328	3858	156	17916	0.04043545878693624	0.47560975609756095	query_1	['GO:0009987']	3
GO:CC	GO:0022626	cytosolic ribosome	1.2332964861727322e-22	True	"A ribosome located in the cytosol." [GOC:mtg_sensu]	108	3989	73	18856	0.01830032589621459	0.6759259259259259	query_1	['GO:0005829', 'GO:0005840']	3
HPA	HPA:058010_21	vagina; squamous epithelial cells[Approved,Low]	1.2792451220865273e-22	True	vagina; squamous epithelial cells[Approved,Low]	3575	2675	1229	9494	0.4594392523364486	0.3437762237762238	query_1	['HPA:058010_20']	3
REAC	REAC:R-HSA-376176	Signaling by ROBO receptors	1.3745658890239052e-22	True	Signaling by ROBO receptors	217	2626	125	10588	0.047600913937547604	0.576036866359447	query_1	['REAC:R-HSA-422475']	3
HPA	HPA:015010_22	epididymis; glandular cells[Approved,Medium]	1.5601224429536112e-22	True	epididymis; glandular cells[Approved,Medium]	3355	2675	1164	9494	0.43514018691588785	0.34694485842026823	query_1	['HPA:015010_21']	3
TF	TF:M10880_1	Factor: Alx-4; motif: NNCRTTAN; match class: 1	1.7289126267934877e-22	True	Factor: Alx-4; motif: NNCRTTAN; match class: 1	2730	4136	781	19940	0.18882978723404256	0.28608058608058606	query_1	['TF:M10880_0']	3
HPA	HPA:030010_22	oral mucosa; squamous epithelial cells[Approved,Medium]	1.7433027963121783e-22	True	oral mucosa; squamous epithelial cells[Approved,Medium]	2493	2675	905	9494	0.3383177570093458	0.363016446048937	query_1	['HPA:030010_21']	3
TF	TF:M11877_0	Factor: pax-2; motif: NCGTCACGCNYSRNYGCNYN; match class: 0	1.7443635146661153e-22	True	Factor: pax-2; motif: NCGTCACGCNYSRNYGCNYN; match class: 0	11611	4136	2704	19940	0.6537717601547389	0.2328826113168547	query_1	['TF:M11877']	3
TF	TF:M11877	Factor: pax-2; motif: NCGTCACGCNYSRNYGCNYN	1.7443635146661153e-22	True	Factor: pax-2; motif: NCGTCACGCNYSRNYGCNYN	11611	4136	2704	19940	0.6537717601547389	0.2328826113168547	query_1	['TF:M00000']	3
GO:BP	GO:0065003	protein-containing complex assembly	1.9938847226450851e-22	True	"The aggregation, arrangement and bonding together of a set of macromolecules to form a protein-containing complex." [GOC:jl]	1657	3858	531	17916	0.13763608087091758	0.3204586602293301	query_1	['GO:0022607', 'GO:0043933']	3
HPA	HPA:007010_12	cerebellum; Purkinje cells[Supported,Medium]	2.135094629279923e-22	True	cerebellum; Purkinje cells[Supported,Medium]	709	2675	324	9494	0.1211214953271028	0.45698166431593795	query_1	['HPA:007010_02', 'HPA:007010_11']	3
HPA	HPA:045010_22	small intestine; glandular cells[Approved,Medium]	2.2109466236781616e-22	True	small intestine; glandular cells[Approved,Medium]	3944	2675	1335	9494	0.49906542056074765	0.3384888438133874	query_1	['HPA:045010_21']	3
REAC	REAC:R-HSA-72764	Eukaryotic Translation Termination	2.250105631369355e-22	True	Eukaryotic Translation Termination	94	2626	71	10588	0.02703731911652704	0.7553191489361702	query_1	['REAC:R-HSA-72766']	3
HPA	HPA:053020_22	testis; cells in seminiferous ducts[Approved,Medium]	2.423188150237005e-22	True	testis; cells in seminiferous ducts[Approved,Medium]	3392	2675	1174	9494	0.4388785046728972	0.34610849056603776	query_1	['HPA:053020_21']	3
TF	TF:M00918_0	Factor: E2F; motif: TTTSGCGSG; match class: 0	2.7734200827836794e-22	True	Factor: E2F; motif: TTTSGCGSG; match class: 0	5627	4136	1442	19940	0.34864603481624756	0.2562644393104674	query_1	['TF:M00918']	3
TF	TF:M00918	Factor: E2F; motif: TTTSGCGSG	2.7734200827836794e-22	True	Factor: E2F; motif: TTTSGCGSG	5627	4136	1442	19940	0.34864603481624756	0.2562644393104674	query_1	['TF:M00000']	3
GO:BP	GO:0051168	nuclear export	3.1874581752847973e-22	True	"The directed movement of substances out of the nucleus." [GOC:ai]	204	3858	112	17916	0.029030585795749093	0.5490196078431373	query_1	['GO:0006913']	3
HPA	HPA:043030_21	skin 1; keratinocytes[Approved,Low]	3.3829704501611293e-22	True	skin 1; keratinocytes[Approved,Low]	3671	2675	1255	9494	0.4691588785046729	0.3418687006265323	query_1	['HPA:043030_20']	3
HPA	HPA:037010_21	rectum; glandular cells[Approved,Low]	3.5819919808704625e-22	True	rectum; glandular cells[Approved,Low]	4579	2675	1515	9494	0.5663551401869159	0.33085826599694257	query_1	['HPA:037010_20']	3
GO:BP	GO:0000070	mitotic sister chromatid segregation	4.138225873481868e-22	True	"The cell cycle process in which replicated homologous chromosomes are organized and then physically separated and apportioned to two sets during the mitotic cell cycle. Each replicated chromosome, composed of two sister chromatids, aligns at the cell equator, paired with its homologous partner. One homolog of each morphologic type goes into each of the resulting chromosome sets." [GOC:ai, GOC:jl]	157	3858	94	17916	0.02436495593571799	0.5987261146496815	query_1	['GO:0000819', 'GO:0140014', 'GO:1903047']	3
TF	TF:M03832	Factor: Net; motif: CACTTCCKGK	4.526273503968785e-22	True	Factor: Net; motif: CACTTCCKGK	928	4136	327	19940	0.07906189555125726	0.35237068965517243	query_1	['TF:M00000']	3
TF	TF:M03832_0	Factor: Net; motif: CACTTCCKGK; match class: 0	4.526273503968785e-22	True	Factor: Net; motif: CACTTCCKGK; match class: 0	928	4136	327	19940	0.07906189555125726	0.35237068965517243	query_1	['TF:M03832']	3
TF	TF:M00017_1	Factor: ATF; motif: CNSTGACGTNNNYC; match class: 1	4.578226069414069e-22	True	Factor: ATF; motif: CNSTGACGTNNNYC; match class: 1	2260	4136	666	19940	0.16102514506769827	0.29469026548672567	query_1	['TF:M00017_0']	3
TF	TF:M11393_0	Factor: Erg; motif: NACCGGATATCCGGTN; match class: 0	4.603126370689508e-22	True	Factor: Erg; motif: NACCGGATATCCGGTN; match class: 0	14260	4136	3223	19940	0.7792553191489362	0.22601683029453015	query_1	['TF:M11393']	3
TF	TF:M11393	Factor: Erg; motif: NACCGGATATCCGGTN	4.603126370689508e-22	True	Factor: Erg; motif: NACCGGATATCCGGTN	14260	4136	3223	19940	0.7792553191489362	0.22601683029453015	query_1	['TF:M00000']	3
TF	TF:M11397_1	Factor: Erg; motif: NACCGGATATCCGGTN; match class: 1	5.5398018645825e-22	True	Factor: Erg; motif: NACCGGATATCCGGTN; match class: 1	11855	4136	2750	19940	0.6648936170212766	0.2319696330662168	query_1	['TF:M11397_0']	3
HPA	HPA:058010_22	vagina; squamous epithelial cells[Approved,Medium]	5.670780172248756e-22	True	vagina; squamous epithelial cells[Approved,Medium]	2318	2675	849	9494	0.31738317757009343	0.36626402070750647	query_1	['HPA:058010_21']	3
HPA	HPA:002010_21	appendix; glandular cells[Approved,Low]	5.777800366889945e-22	True	appendix; glandular cells[Approved,Low]	4374	2675	1456	9494	0.5442990654205607	0.33287608596250573	query_1	['HPA:002010_20']	3
TF	TF:M11440_0	Factor: Net; motif: NRCCGGAAGTN; match class: 0	6.052464953995205e-22	True	Factor: Net; motif: NRCCGGAAGTN; match class: 0	449	4136	190	19940	0.045938104448742745	0.42316258351893093	query_1	['TF:M11440']	3
TF	TF:M11440	Factor: Net; motif: NRCCGGAAGTN	6.052464953995205e-22	True	Factor: Net; motif: NRCCGGAAGTN	449	4136	190	19940	0.045938104448742745	0.42316258351893093	query_1	['TF:M00000']	3
TF	TF:M02060	Factor: Net; motif: ACCGGAARTN	6.960845323160057e-22	True	Factor: Net; motif: ACCGGAARTN	577	4136	228	19940	0.0551257253384913	0.3951473136915078	query_1	['TF:M00000']	3
TF	TF:M02060_0	Factor: Net; motif: ACCGGAARTN; match class: 0	6.960845323160057e-22	True	Factor: Net; motif: ACCGGAARTN; match class: 0	577	4136	228	19940	0.0551257253384913	0.3951473136915078	query_1	['TF:M02060']	3
HPA	HPA:014020_12	endometrium 2; glandular cells[Supported,Medium]	7.47268833330026e-22	True	endometrium 2; glandular cells[Supported,Medium]	778	2675	347	9494	0.1297196261682243	0.44601542416452444	query_1	['HPA:014020_02', 'HPA:014020_11']	3
HPA	HPA:056030_12	tonsil; squamous epithelial cells[Supported,Medium]	7.47268833330026e-22	True	tonsil; squamous epithelial cells[Supported,Medium]	778	2675	347	9494	0.1297196261682243	0.44601542416452444	query_1	['HPA:056030_02', 'HPA:056030_11']	3
HP	HP:0007364	Aplasia/Hypoplasia of the cerebrum	7.667476753747424e-22	True	Aplasia/Hypoplasia of the cerebrum	1182	1006	412	4232	0.4095427435387674	0.34856175972927245	query_1	['HP:0002060', 'HP:0002977']	3
TF	TF:M08224_1	Factor: Elk-1:Pax-1; motif: ACCGGAACTACGCWTSANTG; match class: 1	7.803348688403603e-22	True	Factor: Elk-1:Pax-1; motif: ACCGGAACTACGCWTSANTG; match class: 1	2772	4136	788	19940	0.19052224371373308	0.2842712842712843	query_1	['TF:M08224_0']	3
HPA	HPA:056030_21	tonsil; squamous epithelial cells[Approved,Low]	8.577933381502655e-22	True	tonsil; squamous epithelial cells[Approved,Low]	4006	2675	1350	9494	0.5046728971962616	0.33699450823764354	query_1	['HPA:056030_20']	3
TF	TF:M10086	Factor: TAFII250; motif: RARRWGGCGGMGGNGR	9.286225387364543e-22	True	Factor: TAFII250; motif: RARRWGGCGGMGGNGR	9065	4136	2177	19940	0.5263539651837524	0.24015444015444015	query_1	['TF:M00000']	3
TF	TF:M10086_0	Factor: TAFII250; motif: RARRWGGCGGMGGNGR; match class: 0	9.286225387364543e-22	True	Factor: TAFII250; motif: RARRWGGCGGMGGNGR; match class: 0	9065	4136	2177	19940	0.5263539651837524	0.24015444015444015	query_1	['TF:M10086']	3
TF	TF:M08020	Factor: YY2; motif: NNCCGCCATTW	9.565218026185977e-22	True	Factor: YY2; motif: NNCCGCCATTW	1352	4136	438	19940	0.10589941972920697	0.3239644970414201	query_1	['TF:M00000']	3
TF	TF:M08020_0	Factor: YY2; motif: NNCCGCCATTW; match class: 0	9.565218026185977e-22	True	Factor: YY2; motif: NNCCGCCATTW; match class: 0	1352	4136	438	19940	0.10589941972920697	0.3239644970414201	query_1	['TF:M08020']	3
TF	TF:M11397_0	Factor: Erg; motif: NACCGGATATCCGGTN; match class: 0	9.613084193805044e-22	True	Factor: Erg; motif: NACCGGATATCCGGTN; match class: 0	12132	4136	2804	19940	0.6779497098646035	0.23112429937355752	query_1	['TF:M11397']	3
TF	TF:M11397	Factor: Erg; motif: NACCGGATATCCGGTN	9.613084193805044e-22	True	Factor: Erg; motif: NACCGGATATCCGGTN	12132	4136	2804	19940	0.6779497098646035	0.23112429937355752	query_1	['TF:M00000']	3
TF	TF:M09966_0	Factor: Kaiso; motif: SARNYCTCGCGAGAN; match class: 0	9.783950896564021e-22	True	Factor: Kaiso; motif: SARNYCTCGCGAGAN; match class: 0	2369	4136	691	19940	0.1670696324951644	0.2916842549598987	query_1	['TF:M09966']	3
TF	TF:M09966	Factor: Kaiso; motif: SARNYCTCGCGAGAN	9.783950896564021e-22	True	Factor: Kaiso; motif: SARNYCTCGCGAGAN	2369	4136	691	19940	0.1670696324951644	0.2916842549598987	query_1	['TF:M00000']	3
TF	TF:M01208_1	Factor: FLI-1; motif: CMGGAWGTSAN; match class: 1	1.001051872015501e-21	True	Factor: FLI-1; motif: CMGGAWGTSAN; match class: 1	1302	4136	425	19940	0.10275628626692457	0.32642089093702	query_1	['TF:M01208_0']	3
HPA	HPA:014020_21	endometrium 2; glandular cells[Approved,Low]	1.1101903656790043e-21	True	endometrium 2; glandular cells[Approved,Low]	3994	2675	1346	9494	0.503177570093458	0.3370055082623936	query_1	['HPA:014020_20']	3
HPA	HPA:029010_21	nasopharynx; respiratory epithelial cells[Approved,Low]	1.23994220634757e-21	True	nasopharynx; respiratory epithelial cells[Approved,Low]	4341	2675	1445	9494	0.5401869158878505	0.33287260999769636	query_1	['HPA:029010_20']	3
HPA	HPA:008030_12	cerebral cortex; neuronal cells[Supported,Medium]	1.2507977675681153e-21	True	cerebral cortex; neuronal cells[Supported,Medium]	777	2675	346	9494	0.12934579439252336	0.4453024453024453	query_1	['HPA:008030_02', 'HPA:008030_11']	3
HPA	HPA:001040_22	adrenal gland; glandular cells[Approved,Medium]	1.2544112606169235e-21	True	adrenal gland; glandular cells[Approved,Medium]	3677	2675	1254	9494	0.468785046728972	0.3410388903997824	query_1	['HPA:001040_21']	3
HPA	HPA:053020_21	testis; cells in seminiferous ducts[Approved,Low]	1.2605461682086504e-21	True	testis; cells in seminiferous ducts[Approved,Low]	4461	2675	1479	9494	0.5528971962616822	0.33154001344989914	query_1	['HPA:053020_20']	3
HPA	HPA:007010_11	cerebellum; Purkinje cells[Supported,Low]	1.310165107861701e-21	True	cerebellum; Purkinje cells[Supported,Low]	860	2675	375	9494	0.14018691588785046	0.436046511627907	query_1	['HPA:007010_01', 'HPA:007010_10']	3
MIRNA	MIRNA:hsa-miR-193b-3p	hsa-miR-193b-3p	1.3139162160083775e-21	True	hsa-miR-193b-3p	844	3784	349	14714	0.09223044397463002	0.41350710900473936	query_1	['MIRNA:000000']	3
TF	TF:M00074	Factor: c-Ets-1(p54); motif: NNACMGGAWRTNN	1.4771972224968982e-21	True	Factor: c-Ets-1(p54); motif: NNACMGGAWRTNN	3524	4136	963	19940	0.23283365570599612	0.2732690124858116	query_1	['TF:M00000']	3
TF	TF:M00074_0	Factor: c-Ets-1(p54); motif: NNACMGGAWRTNN; match class: 0	1.4771972224968982e-21	True	Factor: c-Ets-1(p54); motif: NNACMGGAWRTNN; match class: 0	3524	4136	963	19940	0.23283365570599612	0.2732690124858116	query_1	['TF:M00074']	3
GO:BP	GO:0044770	cell cycle phase transition	1.531594323974789e-21	True	"The cell cycle process by which a cell commits to entering the next cell cycle phase." [GOC:mtg_cell_cycle]	642	3858	251	17916	0.06505961638154484	0.3909657320872274	query_1	['GO:0022402']	3
TF	TF:M11535_1	Factor: E2F-4; motif: TTTTGGCGCCAWWN; match class: 1	1.5434665752630416e-21	True	Factor: E2F-4; motif: TTTTGGCGCCAWWN; match class: 1	6551	4136	1640	19940	0.3965183752417795	0.250343459013891	query_1	['TF:M11535_0']	3
TF	TF:M11225_1	Factor: CREM; motif: NNTGACGTCANN; match class: 1	1.5441234945692533e-21	True	Factor: CREM; motif: NNTGACGTCANN; match class: 1	2518	4136	726	19940	0.17553191489361702	0.28832406671961874	query_1	['TF:M11225_0']	3
REAC	REAC:R-HSA-9633012	Response of EIF2AK4 (GCN2) to amino acid deficiency	1.581864248495502e-21	True	Response of EIF2AK4 (GCN2) to amino acid deficiency	102	2626	74	10588	0.02817974105102818	0.7254901960784313	query_1	['REAC:R-HSA-2262752']	3
HPA	HPA:004020_21	breast; glandular cells[Approved,Low]	1.9201045217062382e-21	True	breast; glandular cells[Approved,Low]	4113	2675	1379	9494	0.5155140186915887	0.33527838560661316	query_1	['HPA:004020_20']	3
REAC	REAC:R-HSA-72203	Processing of Capped Intron-Containing Pre-mRNA	1.9347038798685324e-21	True	Processing of Capped Intron-Containing Pre-mRNA	237	2626	131	10588	0.049885757806549885	0.5527426160337553	query_1	['REAC:R-HSA-8953854']	3
REAC	REAC:R-HSA-975956	Nonsense Mediated Decay (NMD) independent of the Exon Junction Complex (EJC)	1.976980933612996e-21	True	Nonsense Mediated Decay (NMD) independent of the Exon Junction Complex (EJC)	96	2626	71	10588	0.02703731911652704	0.7395833333333334	query_1	['REAC:R-HSA-927802']	3
HPA	HPA:055010_21	thyroid gland; glandular cells[Approved,Low]	2.0625797146316813e-21	True	thyroid gland; glandular cells[Approved,Low]	4373	2675	1453	9494	0.5431775700934579	0.3322661788246055	query_1	['HPA:055010_20']	3
TF	TF:M11442_1	Factor: Net; motif: NACCGGAAGTN; match class: 1	2.123452707383824e-21	True	Factor: Net; motif: NACCGGAAGTN; match class: 1	229	4136	118	19940	0.02852998065764023	0.5152838427947598	query_1	['TF:M11442_0']	3
REAC	REAC:R-HSA-192823	Viral mRNA Translation	2.2172079399781208e-21	True	Viral mRNA Translation	90	2626	68	10588	0.025894897182025894	0.7555555555555555	query_1	['REAC:R-HSA-168273']	3
HPA	HPA:014020_22	endometrium 2; glandular cells[Approved,Medium]	2.3859407262644256e-21	True	endometrium 2; glandular cells[Approved,Medium]	2823	2675	1000	9494	0.37383177570093457	0.35423308537017356	query_1	['HPA:014020_21']	3
TF	TF:M12310_0	Factor: ZNF597; motif: NGCCGCCATTTTGN; match class: 0	2.5295023647748063e-21	True	Factor: ZNF597; motif: NGCCGCCATTTTGN; match class: 0	437	4136	185	19940	0.044729206963249515	0.4233409610983982	query_1	['TF:M12310']	3
TF	TF:M12310	Factor: ZNF597; motif: NGCCGCCATTTTGN	2.5295023647748063e-21	True	Factor: ZNF597; motif: NGCCGCCATTTTGN	437	4136	185	19940	0.044729206963249515	0.4233409610983982	query_1	['TF:M00000']	3
TF	TF:M11221	Factor: CREB1; motif: RTGACGYGTCAN	2.8200861777282787e-21	True	Factor: CREB1; motif: RTGACGYGTCAN	9796	4136	2326	19940	0.5623791102514507	0.2374438546345447	query_1	['TF:M00000']	3
TF	TF:M11221_0	Factor: CREB1; motif: RTGACGYGTCAN; match class: 0	2.8200861777282787e-21	True	Factor: CREB1; motif: RTGACGYGTCAN; match class: 0	9796	4136	2326	19940	0.5623791102514507	0.2374438546345447	query_1	['TF:M11221']	3
REAC	REAC:R-HSA-162906	HIV Infection	3.00383856337806e-21	True	HIV Infection	225	2626	126	10588	0.04798172124904798	0.56	query_1	['REAC:R-HSA-5663205']	3
TF	TF:M11022	Factor: IRX2a; motif: ACRYGNNNNACRYGT	3.0936971153722443e-21	True	Factor: IRX2a; motif: ACRYGNNNNACRYGT	9556	4136	2276	19940	0.5502901353965184	0.23817496860611134	query_1	['TF:M00000']	3
TF	TF:M11022_0	Factor: IRX2a; motif: ACRYGNNNNACRYGT; match class: 0	3.0936971153722443e-21	True	Factor: IRX2a; motif: ACRYGNNNNACRYGT; match class: 0	9556	4136	2276	19940	0.5502901353965184	0.23817496860611134	query_1	['TF:M11022']	3
TF	TF:M09613_1	Factor: Fli-1; motif: RCMGGAAGYGNNN; match class: 1	3.394072070708833e-21	True	Factor: Fli-1; motif: RCMGGAAGYGNNN; match class: 1	875	4136	310	19940	0.07495164410058026	0.35428571428571426	query_1	['TF:M09613_0']	3
TF	TF:M08523_1	Factor: E2F-1:TBR2; motif: NGGTGNNANGGCGCNNTNNCRNNN; match class: 1	3.546853828206217e-21	True	Factor: E2F-1:TBR2; motif: NGGTGNNANGGCGCNNTNNCRNNN; match class: 1	7447	4136	1831	19940	0.4426982591876209	0.2458708204646166	query_1	['TF:M08523_0']	3
TF	TF:M00008_0	Factor: Sp1; motif: GGGGCGGGGT; match class: 0	4.189452389130656e-21	True	Factor: Sp1; motif: GGGGCGGGGT; match class: 0	10121	4136	2392	19940	0.5783365570599613	0.23634028258077264	query_1	['TF:M00008']	3
TF	TF:M00008	Factor: Sp1; motif: GGGGCGGGGT	4.189452389130656e-21	True	Factor: Sp1; motif: GGGGCGGGGT	10121	4136	2392	19940	0.5783365570599613	0.23634028258077264	query_1	['TF:M00000']	3
HPA	HPA:040010_22	seminal vesicle; glandular cells[Approved,Medium]	4.3918145047586295e-21	True	seminal vesicle; glandular cells[Approved,Medium]	3108	2675	1084	9494	0.40523364485981306	0.3487773487773488	query_1	['HPA:040010_21']	3
HPA	HPA:001040_12	adrenal gland; glandular cells[Supported,Medium]	4.432869277669491e-21	True	adrenal gland; glandular cells[Supported,Medium]	856	2675	372	9494	0.13906542056074767	0.43457943925233644	query_1	['HPA:001040_02', 'HPA:001040_11']	3
TF	TF:M11384_0	Factor: ESE-1; motif: ACCCGGAAGTRNNNNNNNWWWWW; match class: 0	4.492842889902348e-21	True	Factor: ESE-1; motif: ACCCGGAAGTRNNNNNNNWWWWW; match class: 0	3302	4136	909	19940	0.21977756286266925	0.2752877044215627	query_1	['TF:M11384']	3
TF	TF:M11384	Factor: ESE-1; motif: ACCCGGAAGTRNNNNNNNWWWWW	4.492842889902348e-21	True	Factor: ESE-1; motif: ACCCGGAAGTRNNNNNNNWWWWW	3302	4136	909	19940	0.21977756286266925	0.2752877044215627	query_1	['TF:M00000']	3
TF	TF:M00919_0	Factor: E2F; motif: NCSCGCSAAAN; match class: 0	5.865229996459817e-21	True	Factor: E2F; motif: NCSCGCSAAAN; match class: 0	6177	4136	1555	19940	0.3759671179883946	0.2517403270195888	query_1	['TF:M00919']	3
TF	TF:M00919	Factor: E2F; motif: NCSCGCSAAAN	5.865229996459817e-21	True	Factor: E2F; motif: NCSCGCSAAAN	6177	4136	1555	19940	0.3759671179883946	0.2517403270195888	query_1	['TF:M00000']	3
HPA	HPA:056020_21	tonsil; non-germinal center cells[Approved,Low]	5.976433070029e-21	True	tonsil; non-germinal center cells[Approved,Low]	3459	2675	1187	9494	0.44373831775700934	0.3431627638045678	query_1	['HPA:056020_20']	3
GO:BP	GO:0060255	regulation of macromolecule metabolic process	6.128836444645921e-21	True	"Any process that modulates the frequency, rate or extent of the chemical reactions and pathways involving macromolecules, any molecule of high relative molecular mass, the structure of which essentially comprises the multiple repetition of units derived, actually or conceptually, from molecules of low relative molecular mass." [GOC:dph, GOC:tb]	6649	3858	1703	17916	0.4414204250907206	0.25612874116408485	query_1	['GO:0019222', 'GO:0043170']	3
GO:BP	GO:0051169	nuclear transport	7.032798245110938e-21	True	"The directed movement of substances into, out of, or within the nucleus." [GOC:ai]	363	3858	164	17916	0.04250907205806117	0.45179063360881544	query_1	['GO:0046907']	3
GO:BP	GO:0006913	nucleocytoplasmic transport	7.287912134037433e-21	True	"The directed movement of molecules between the nucleus and the cytoplasm." [GOC:go_curators]	360	3858	163	17916	0.04224987039917055	0.4527777777777778	query_1	['GO:0051169']	3
TF	TF:M11881_1	Factor: pax-6; motif: NYACGCNTSANYGCNYN; match class: 1	7.425244999127622e-21	True	Factor: pax-6; motif: NYACGCNTSANYGCNYN; match class: 1	7186	4136	1773	19940	0.4286750483558994	0.24672975229613137	query_1	['TF:M11881_0']	3
HPA	HPA:003010_21	bone marrow; hematopoietic cells[Approved,Low]	1.0213814711347907e-20	True	bone marrow; hematopoietic cells[Approved,Low]	3744	2675	1269	9494	0.474392523364486	0.3389423076923077	query_1	['HPA:003010_20']	3
GO:BP	GO:0019222	regulation of metabolic process	1.0929838962509314e-20	True	"Any process that modulates the frequency, rate or extent of the chemical reactions and pathways within a cell or an organism." [GOC:go_curators]	7175	3858	1818	17916	0.4712286158631415	0.25337979094076657	query_1	['GO:0008152', 'GO:0050789']	3
HPA	HPA:022020_12	hippocampus; neuronal cells[Supported,Medium]	1.1219036308865165e-20	True	hippocampus; neuronal cells[Supported,Medium]	686	2675	311	9494	0.11626168224299066	0.45335276967930027	query_1	['HPA:022020_02', 'HPA:022020_11']	3
GO:BP	GO:0071826	ribonucleoprotein complex subunit organization	1.2374634009122574e-20	True	"Any process in which macromolecules aggregate, disaggregate, or are modified, resulting in the formation, disassembly, or alteration of a ribonucleoprotein complex." [GOC:mah]	197	3858	107	17916	0.027734577501296008	0.5431472081218274	query_1	['GO:0043933']	3
HPA	HPA:011020_21	colon; glandular cells[Approved,Low]	1.4146050493151544e-20	True	colon; glandular cells[Approved,Low]	4568	2675	1504	9494	0.5622429906542056	0.329246935201401	query_1	['HPA:011020_20']	3
TF	TF:M11225_0	Factor: CREM; motif: NNTGACGTCANN; match class: 0	1.5073986130478226e-20	True	Factor: CREM; motif: NNTGACGTCANN; match class: 0	2751	4136	777	19940	0.18786266924564796	0.2824427480916031	query_1	['TF:M11225']	3
TF	TF:M11225	Factor: CREM; motif: NNTGACGTCANN	1.5073986130478226e-20	True	Factor: CREM; motif: NNTGACGTCANN	2751	4136	777	19940	0.18786266924564796	0.2824427480916031	query_1	['TF:M00000']	3
HPA	HPA:055010_22	thyroid gland; glandular cells[Approved,Medium]	1.5124703300618016e-20	True	thyroid gland; glandular cells[Approved,Medium]	3384	2675	1163	9494	0.4347663551401869	0.34367612293144206	query_1	['HPA:055010_21']	3
HPA	HPA:002010_12	appendix; glandular cells[Supported,Medium]	1.6209273004990814e-20	True	appendix; glandular cells[Supported,Medium]	861	2675	372	9494	0.13906542056074767	0.43205574912891986	query_1	['HPA:002010_02', 'HPA:002010_11']	3
REAC	REAC:R-HSA-156842	Eukaryotic Translation Elongation	1.8217746081577836e-20	True	Eukaryotic Translation Elongation	94	2626	69	10588	0.026275704493526276	0.7340425531914894	query_1	['REAC:R-HSA-72766']	3
REAC	REAC:R-HSA-2408557	Selenocysteine synthesis	1.8217746081577836e-20	True	Selenocysteine synthesis	94	2626	69	10588	0.026275704493526276	0.7340425531914894	query_1	['REAC:R-HSA-2408522']	3
HPA	HPA:005010_22	bronchus; respiratory epithelial cells[Approved,Medium]	1.9470875145007825e-20	True	bronchus; respiratory epithelial cells[Approved,Medium]	3625	2675	1233	9494	0.4609345794392523	0.34013793103448275	query_1	['HPA:005010_21']	3
GO:BP	GO:0019219	regulation of nucleobase-containing compound metabolic process	1.9697959844935642e-20	True	"Any cellular process that modulates the frequency, rate or extent of the chemical reactions and pathways involving nucleobases, nucleosides, nucleotides and nucleic acids." [GOC:go_curators]	4062	3858	1110	17916	0.28771384136858474	0.27326440177252587	query_1	['GO:0006139', 'GO:0031323', 'GO:0051171', 'GO:0080090']	3
REAC	REAC:R-HSA-156902	Peptide chain elongation	2.0481589682509366e-20	True	Peptide chain elongation	90	2626	67	10588	0.025514089870525513	0.7444444444444445	query_1	['REAC:R-HSA-156842']	3
HPA	HPA:056010_21	tonsil; germinal center cells[Approved,Low]	2.138007587567503e-20	True	tonsil; germinal center cells[Approved,Low]	3441	2675	1179	9494	0.4407476635514019	0.34263295553618134	query_1	['HPA:056010_20']	3
TF	TF:M08760_1	Factor: ETV7; motif: NNSCGGAAGTR; match class: 1	2.221382976833684e-20	True	Factor: ETV7; motif: NNSCGGAAGTR; match class: 1	334	4136	151	19940	0.036508704061895554	0.45209580838323354	query_1	['TF:M08760_0']	3
WP	WP:WP477	Cytoplasmic Ribosomal Proteins	2.2277572887738383e-20	True	Cytoplasmic Ribosomal Proteins	88	1635	64	6954	0.03914373088685015	0.7272727272727273	query_1	['WP:000000']	3
HPA	HPA:051010_22	stomach 1; glandular cells[Approved,Medium]	2.2625030148146616e-20	True	stomach 1; glandular cells[Approved,Medium]	3857	2675	1300	9494	0.48598130841121495	0.33704952035260566	query_1	['HPA:051010_21']	3
GO:BP	GO:0031329	regulation of cellular catabolic process	2.4044703576570635e-20	True	"Any process that modulates the frequency, rate or extent of the chemical reactions and pathways resulting in the breakdown of substances, carried out by individual cells." [GOC:mah]	856	3858	309	17916	0.08009331259720062	0.36098130841121495	query_1	['GO:0009894', 'GO:0031323', 'GO:0044248']	3
TF	TF:M04823_1	Factor: E2F-4; motif: NNTTCCCGCCNN; match class: 1	2.610808414855386e-20	True	Factor: E2F-4; motif: NNTTCCCGCCNN; match class: 1	7904	4136	1923	19940	0.46494197292069633	0.24329453441295545	query_1	['TF:M04823_0']	3
HPA	HPA:015010_21	epididymis; glandular cells[Approved,Low]	2.727773691414913e-20	True	epididymis; glandular cells[Approved,Low]	4421	2675	1461	9494	0.5461682242990654	0.3304682198597602	query_1	['HPA:015010_20']	3
HPA	HPA:032020_21	pancreas; islets of Langerhans[Approved,Low]	2.910754449844082e-20	True	pancreas; islets of Langerhans[Approved,Low]	3416	2675	1171	9494	0.43775700934579437	0.3427985948477752	query_1	['HPA:032020_20']	3
HPA	HPA:028010_11	lymph node; germinal center cells[Supported,Low]	3.2873199757915457e-20	True	lymph node; germinal center cells[Supported,Low]	809	2675	353	9494	0.1319626168224299	0.4363411619283066	query_1	['HPA:028010_01', 'HPA:028010_10']	3
TF	TF:M11880_1	Factor: pax-6; motif: NYACGCWTSANYGMNCN; match class: 1	3.295476543749318e-20	True	Factor: pax-6; motif: NYACGCWTSANYGMNCN; match class: 1	7098	4136	1750	19940	0.42311411992263054	0.2465483234714004	query_1	['TF:M11880_0']	3
HPA	HPA:043030_22	skin 1; keratinocytes[Approved,Medium]	3.3269037789570224e-20	True	skin 1; keratinocytes[Approved,Medium]	2246	2675	819	9494	0.30616822429906543	0.36464826357969726	query_1	['HPA:043030_21']	3
HPA	HPA:011020_12	colon; glandular cells[Supported,Medium]	3.5614803230787814e-20	True	colon; glandular cells[Supported,Medium]	896	2675	383	9494	0.14317757009345794	0.42745535714285715	query_1	['HPA:011020_02', 'HPA:011020_11']	3
HPA	HPA:053010_12	testis; Leydig cells[Supported,Medium]	4.422844193408076e-20	True	testis; Leydig cells[Supported,Medium]	813	2675	354	9494	0.13233644859813085	0.4354243542435424	query_1	['HPA:053010_02', 'HPA:053010_11']	3
TF	TF:M04950	Factor: Egr-1; motif: NGCGTGCGY	4.535087986673585e-20	True	Factor: Egr-1; motif: NGCGTGCGY	11023	4136	2570	19940	0.6213733075435203	0.23314887054340924	query_1	['TF:M00000']	3
TF	TF:M04950_0	Factor: Egr-1; motif: NGCGTGCGY; match class: 0	4.535087986673585e-20	True	Factor: Egr-1; motif: NGCGTGCGY; match class: 0	11023	4136	2570	19940	0.6213733075435203	0.23314887054340924	query_1	['TF:M04950']	3
HPA	HPA:040010_21	seminal vesicle; glandular cells[Approved,Low]	5.1503898184054696e-20	True	seminal vesicle; glandular cells[Approved,Low]	4138	2675	1379	9494	0.5155140186915887	0.333252779120348	query_1	['HPA:040010_20']	3
GO:BP	GO:0010564	regulation of cell cycle process	5.2420495431440293e-20	True	"Any process that modulates a cellular process that is involved in the progression of biochemical and morphological phases and events that occur in a cell during successive cell replication or nuclear replication events." [GOC:dph, GOC:tb]	792	3858	290	17916	0.0751684810782789	0.3661616161616162	query_1	['GO:0022402', 'GO:0051726']	3
TF	TF:M03976_1	Factor: ERG; motif: ACCGGAWATCCGGT; match class: 1	5.348337730058549e-20	True	Factor: ERG; motif: ACCGGAWATCCGGT; match class: 1	7857	4136	1911	19940	0.46204061895551257	0.2432226040473463	query_1	['TF:M03976_0']	3
HPA	HPA:056030_11	tonsil; squamous epithelial cells[Supported,Low]	5.852301120428888e-20	True	tonsil; squamous epithelial cells[Supported,Low]	898	2675	383	9494	0.14317757009345794	0.4265033407572383	query_1	['HPA:056030_01', 'HPA:056030_10']	3
GO:BP	GO:0007005	mitochondrion organization	6.73360598569589e-20	True	"A process that is carried out at the cellular level which results in the assembly, arrangement of constituent parts, or disassembly of a mitochondrion; includes mitochondrial morphogenesis and distribution, and replication of the mitochondrial genome as well as synthesis of new mitochondrial components." [GOC:dph, GOC:jl, GOC:mah, GOC:sgd_curators, PMID:9786946]	548	3858	219	17916	0.056765163297045104	0.39963503649635035	query_1	['GO:0006996']	3
HPA	HPA:032010_12	pancreas; exocrine glandular cells[Supported,Medium]	6.899748859668223e-20	True	pancreas; exocrine glandular cells[Supported,Medium]	858	2675	369	9494	0.13794392523364485	0.43006993006993005	query_1	['HPA:032010_02', 'HPA:032010_11']	3
HPA	HPA:009010_21	cervix, uterine; glandular cells[Approved,Low]	7.346004572936869e-20	True	cervix, uterine; glandular cells[Approved,Low]	3416	2675	1169	9494	0.43700934579439255	0.3422131147540984	query_1	['HPA:009010_20']	3
GO:BP	GO:0006611	protein export from nucleus	7.859061972577584e-20	True	"The directed movement of a protein from the nucleus into the cytoplasm." [GOC:jl]	184	3858	101	17916	0.026179367547952307	0.5489130434782609	query_1	['GO:0006886', 'GO:0051168']	3
HPA	HPA:037010_12	rectum; glandular cells[Supported,Medium]	8.132938165082698e-20	True	rectum; glandular cells[Supported,Medium]	911	2675	387	9494	0.1446728971962617	0.424807903402854	query_1	['HPA:037010_02', 'HPA:037010_11']	3
HPA	HPA:013020_22	endometrium 1; glandular cells[Approved,Medium]	9.774254666536344e-20	True	endometrium 1; glandular cells[Approved,Medium]	2962	2675	1034	9494	0.3865420560747664	0.34908845374746794	query_1	['HPA:013020_21']	3
GO:BP	GO:0071705	nitrogen compound transport	9.793948659509425e-20	True	"The directed movement of nitrogen-containing compounds into, out of or within a cell, or between cells, by means of some agent such as a transporter or pore." [GOC:mah]	2536	3858	741	17916	0.19206842923794712	0.29219242902208203	query_1	['GO:0006810']	3
GO:BP	GO:0022618	ribonucleoprotein complex assembly	1.061915498783503e-19	True	"The aggregation, arrangement and bonding together of proteins and RNA molecules to form a ribonucleoprotein complex." [GOC:jl]	190	3858	103	17916	0.02669777086573354	0.5421052631578948	query_1	['GO:0022613', 'GO:0034622', 'GO:0071826']	3
HPA	HPA:050020_11	spleen; cells in white pulp[Supported,Low]	1.1837883156062985e-19	True	spleen; cells in white pulp[Supported,Low]	768	2675	337	9494	0.12598130841121497	0.4388020833333333	query_1	['HPA:050020_01', 'HPA:050020_10']	3
GO:BP	GO:0048285	organelle fission	1.2241369653924753e-19	True	"The creation of two or more organelles by division of one organelle." [GOC:jid]	464	3858	193	17916	0.05002592016588906	0.41594827586206895	query_1	['GO:0006996']	3
TF	TF:M11309	Factor: ATF-2; motif: NRTGACGTMANN	1.2562426435904506e-19	True	Factor: ATF-2; motif: NRTGACGTMANN	6541	4136	1626	19940	0.3931334622823984	0.24858584314325027	query_1	['TF:M00000']	3
TF	TF:M11309_0	Factor: ATF-2; motif: NRTGACGTMANN; match class: 0	1.2562426435904506e-19	True	Factor: ATF-2; motif: NRTGACGTMANN; match class: 0	6541	4136	1626	19940	0.3931334622823984	0.24858584314325027	query_1	['TF:M11309']	3
TF	TF:M07052_1	Factor: NRF-1; motif: GCGCMTGCGCN; match class: 1	1.2718414461941758e-19	True	Factor: NRF-1; motif: GCGCMTGCGCN; match class: 1	735	4136	267	19940	0.06455512572533849	0.363265306122449	query_1	['TF:M07052_0']	3
TF	TF:M01770	Factor: XBP-1; motif: WNNGMCACGTC	1.3596979412959734e-19	True	Factor: XBP-1; motif: WNNGMCACGTC	11107	4136	2584	19940	0.6247582205029013	0.23264607904924822	query_1	['TF:M00000']	3
TF	TF:M01770_0	Factor: XBP-1; motif: WNNGMCACGTC; match class: 0	1.3596979412959734e-19	True	Factor: XBP-1; motif: WNNGMCACGTC; match class: 0	11107	4136	2584	19940	0.6247582205029013	0.23264607904924822	query_1	['TF:M01770']	3
HPA	HPA:053010_22	testis; Leydig cells[Approved,Medium]	1.3756877697077876e-19	True	testis; Leydig cells[Approved,Medium]	3506	2675	1194	9494	0.4463551401869159	0.3405590416428979	query_1	['HPA:053010_21']	3
TF	TF:M03969_1	Factor: ELF5; motif: ANSMGGAAGTN; match class: 1	1.676984776526394e-19	True	Factor: ELF5; motif: ANSMGGAAGTN; match class: 1	447	4136	184	19940	0.04448742746615087	0.4116331096196868	query_1	['TF:M03969_0']	3
TF	TF:M00678_1	Factor: Tel-2; motif: YTACTTCCTG; match class: 1	1.6864189954039032e-19	True	Factor: Tel-2; motif: YTACTTCCTG; match class: 1	890	4136	309	19940	0.07470986460348163	0.3471910112359551	query_1	['TF:M00678_0']	3
HPA	HPA:002020_11	appendix; lymphoid tissue[Supported,Low]	1.7193834513754556e-19	True	appendix; lymphoid tissue[Supported,Low]	824	2675	356	9494	0.13308411214953272	0.4320388349514563	query_1	['HPA:002020_01', 'HPA:002020_10']	3
TF	TF:M09895_0	Factor: E2F-6; motif: NGGGCGGGARRNN; match class: 0	1.7346497338334296e-19	True	Factor: E2F-6; motif: NGGGCGGGARRNN; match class: 0	7835	4136	1903	19940	0.4601063829787234	0.24288449266113593	query_1	['TF:M09895']	3
TF	TF:M09895	Factor: E2F-6; motif: NGGGCGGGARRNN	1.7346497338334296e-19	True	Factor: E2F-6; motif: NGGGCGGGARRNN	7835	4136	1903	19940	0.4601063829787234	0.24288449266113593	query_1	['TF:M00000']	3
HPA	HPA:014020_11	endometrium 2; glandular cells[Supported,Low]	1.7801922012806334e-19	True	endometrium 2; glandular cells[Supported,Low]	923	2675	390	9494	0.14579439252336449	0.4225352112676056	query_1	['HPA:014020_01', 'HPA:014020_10']	3
HPA	HPA:006020_11	caudate; neuronal cells[Supported,Low]	1.8208188090037746e-19	True	caudate; neuronal cells[Supported,Low]	830	2675	358	9494	0.13383177570093457	0.43132530120481927	query_1	['HPA:006020_01', 'HPA:006020_10']	3
HPA	HPA:018010_12	fallopian tube; glandular cells[Supported,Medium]	1.880253180072267e-19	True	fallopian tube; glandular cells[Supported,Medium]	894	2675	380	9494	0.14205607476635515	0.4250559284116331	query_1	['HPA:018010_02', 'HPA:018010_11']	3
TF	TF:M00179_1	Factor: ATF2; motif: VGTGACGTMACN; match class: 1	1.9317221894319686e-19	True	Factor: ATF2; motif: VGTGACGTMACN; match class: 1	1807	4136	544	19940	0.13152804642166344	0.3010514665190924	query_1	['TF:M00179_0']	3
GO:BP	GO:0031323	regulation of cellular metabolic process	2.0197074166292612e-19	True	"Any process that modulates the frequency, rate or extent of the chemical reactions and pathways by which individual cells transform chemical substances." [GOC:mah]	6386	3858	1635	17916	0.4237947122861586	0.25602881302849984	query_1	['GO:0019222', 'GO:0044237', 'GO:0050794']	3
TF	TF:M03819_1	Factor: Elk-1; motif: GGAAGN; match class: 1	2.02361506862948e-19	True	Factor: Elk-1; motif: GGAAGN; match class: 1	7593	4136	1851	19940	0.4475338491295938	0.24377716317661002	query_1	['TF:M03819_0']	3
HPA	HPA:005010_21	bronchus; respiratory epithelial cells[Approved,Low]	2.0783122509357996e-19	True	bronchus; respiratory epithelial cells[Approved,Low]	4377	2675	1444	9494	0.5398130841121496	0.3299063285355266	query_1	['HPA:005010_20']	3
HPA	HPA:024020_22	kidney; cells in tubules[Approved,Medium]	2.222734072510907e-19	True	kidney; cells in tubules[Approved,Medium]	3871	2675	1299	9494	0.485607476635514	0.3355722035649703	query_1	['HPA:024020_21']	3
HPA	HPA:002010_11	appendix; glandular cells[Supported,Low]	2.5983650845353043e-19	True	appendix; glandular cells[Supported,Low]	951	2675	399	9494	0.1491588785046729	0.4195583596214511	query_1	['HPA:002010_01', 'HPA:002010_10']	3
GO:BP	GO:0042273	ribosomal large subunit biogenesis	2.611124761494624e-19	True	"A cellular process that results in the biosynthesis of constituent macromolecules, assembly, and arrangement of constituent parts of a large ribosomal subunit; includes transport to the sites of protein synthesis." [GOC:jl]	75	3858	56	17916	0.014515292897874546	0.7466666666666667	query_1	['GO:0022613', 'GO:0042254']	3
TF	TF:M02061_1	Factor: ERF; motif: ACCGGAARYN; match class: 1	3.1011979826925713e-19	True	Factor: ERF; motif: ACCGGAARYN; match class: 1	291	4136	135	19940	0.032640232108317214	0.4639175257731959	query_1	['TF:M02061_0']	3
HPA	HPA:039010_21	salivary gland; glandular cells[Approved,Low]	3.2956723519823774e-19	True	salivary gland; glandular cells[Approved,Low]	4149	2675	1378	9494	0.5151401869158878	0.3321282236683538	query_1	['HPA:039010_20']	3
TF	TF:M01783_0	Factor: SP2; motif: GGGCGGGAC; match class: 0	3.5028198277191247e-19	True	Factor: SP2; motif: GGGCGGGAC; match class: 0	9207	4136	2190	19940	0.5294970986460348	0.23786249592701206	query_1	['TF:M01783']	3
TF	TF:M01783	Factor: SP2; motif: GGGCGGGAC	3.5028198277191247e-19	True	Factor: SP2; motif: GGGCGGGAC	9207	4136	2190	19940	0.5294970986460348	0.23786249592701206	query_1	['TF:M00000']	3
MIRNA	MIRNA:hsa-let-7b-5p	hsa-let-7b-5p	3.513148990158354e-19	True	hsa-let-7b-5p	1210	3784	457	14714	0.12077167019027484	0.3776859504132231	query_1	['MIRNA:000000']	3
TF	TF:M08229_0	Factor: Elk-1:SREBP-2; motif: RTCACGTGACCGGAAGN; match class: 0	3.528790396769686e-19	True	Factor: Elk-1:SREBP-2; motif: RTCACGTGACCGGAAGN; match class: 0	9659	4136	2284	19940	0.5522243713733076	0.2364634020084895	query_1	['TF:M08229']	3
TF	TF:M08229	Factor: Elk-1:SREBP-2; motif: RTCACGTGACCGGAAGN	3.528790396769686e-19	True	Factor: Elk-1:SREBP-2; motif: RTCACGTGACCGGAAGN	9659	4136	2284	19940	0.5522243713733076	0.2364634020084895	query_1	['TF:M00000']	3
HPA	HPA:043010_11	skin 1; Langerhans[Supported,Low]	3.5559114973342387e-19	True	skin 1; Langerhans[Supported,Low]	798	2675	346	9494	0.12934579439252336	0.43358395989974935	query_1	['HPA:043010_01', 'HPA:043010_10']	3
GO:BP	GO:0009894	regulation of catabolic process	3.580703985877366e-19	True	"Any process that modulates the frequency, rate, or extent of the chemical reactions and pathways resulting in the breakdown of substances." [GOC:go_curators]	1018	3858	350	17916	0.09072058061171591	0.343811394891945	query_1	['GO:0009056', 'GO:0019222']	3
GO:CC	GO:0005681	spliceosomal complex	3.715736691636193e-19	True	"Any of a series of ribonucleoprotein complexes that contain snRNA(s) and small nuclear ribonucleoproteins (snRNPs), and are formed sequentially during the spliceosomal splicing of one or more substrate RNAs, and which also contain the RNA substrate(s) from the initial target RNAs of splicing, the splicing intermediate RNA(s), to the final RNA products. During cis-splicing, the initial target RNA…	190	3989	100	18856	0.025068939583855605	0.5263157894736842	query_1	['GO:0005634', 'GO:1990904']	3
GO:BP	GO:0098813	nuclear chromosome segregation	3.888151856478368e-19	True	"The process in which genetic material, in the form of nuclear chromosomes, is organized into specific structures and then physically separated and apportioned to two or more sets. Nuclear chromosome segregation begins with the condensation of chromosomes, includes chromosome separation, and ends when chromosomes have completed movement to the spindle poles." [GOC:dos]	267	3858	129	17916	0.03343701399688958	0.48314606741573035	query_1	['GO:0007059', 'GO:0022402']	3
HPA	HPA:051010_21	stomach 1; glandular cells[Approved,Low]	4.181117047563505e-19	True	stomach 1; glandular cells[Approved,Low]	4577	2675	1499	9494	0.5603738317757009	0.32750710072099626	query_1	['HPA:051010_20']	3
MIRNA	MIRNA:hsa-miR-484	hsa-miR-484	4.412165291385482e-19	True	hsa-miR-484	890	3784	356	14714	0.09408033826638477	0.4	query_1	['MIRNA:000000']	3
HPA	HPA:019010_12	gallbladder; glandular cells[Supported,Medium]	4.486862895106481e-19	True	gallbladder; glandular cells[Supported,Medium]	921	2675	388	9494	0.1450467289719626	0.4212812160694897	query_1	['HPA:019010_02', 'HPA:019010_11']	3
HPA	HPA:001040_21	adrenal gland; glandular cells[Approved,Low]	4.736460657440058e-19	True	adrenal gland; glandular cells[Approved,Low]	4493	2675	1475	9494	0.5514018691588785	0.32828844869797463	query_1	['HPA:001040_20']	3
TF	TF:M00920	Factor: E2F; motif: NKCGCGCSAAAN	4.740894911029368e-19	True	Factor: E2F; motif: NKCGCGCSAAAN	5692	4136	1437	19940	0.3474371373307544	0.25245959241040056	query_1	['TF:M00000']	3
TF	TF:M00920_0	Factor: E2F; motif: NKCGCGCSAAAN; match class: 0	4.740894911029368e-19	True	Factor: E2F; motif: NKCGCGCSAAAN; match class: 0	5692	4136	1437	19940	0.3474371373307544	0.25245959241040056	query_1	['TF:M00920']	3
REAC	REAC:R-HSA-2408522	Selenoamino acid metabolism	4.870319199715866e-19	True	Selenoamino acid metabolism	117	2626	78	10588	0.0297029702970297	0.6666666666666666	query_1	['REAC:R-HSA-71291']	3
GO:BP	GO:0051236	establishment of RNA localization	4.898582429210344e-19	True	"The directed movement of RNA to a specific location." [GOC:ai]	204	3858	107	17916	0.027734577501296008	0.5245098039215687	query_1	['GO:0006403', 'GO:0051234']	3
TF	TF:M08220_1	Factor: Elk-1:HOXA3; motif: ACCGGWAATKRNNTNWCNNATTAN; match class: 1	4.904724529301144e-19	True	Factor: Elk-1:HOXA3; motif: ACCGGWAATKRNNTNWCNNATTAN; match class: 1	5393	4136	1371	19940	0.3314796905222437	0.2542184312998331	query_1	['TF:M08220_0']	3
HPA	HPA:009020_21	cervix, uterine; squamous epithelial cells[Approved,Low]	4.928627729429852e-19	True	cervix, uterine; squamous epithelial cells[Approved,Low]	3206	2675	1103	9494	0.41233644859813084	0.3440424204616344	query_1	['HPA:009020_20']	3
HPA	HPA:022020_21	hippocampus; neuronal cells[Approved,Low]	5.061323858800307e-19	True	hippocampus; neuronal cells[Approved,Low]	3715	2675	1252	9494	0.4680373831775701	0.3370121130551817	query_1	['HPA:022020_20']	3
HPA	HPA:018010_11	fallopian tube; glandular cells[Supported,Low]	5.317224184493921e-19	True	fallopian tube; glandular cells[Supported,Low]	957	2675	400	9494	0.14953271028037382	0.4179728317659352	query_1	['HPA:018010_01', 'HPA:018010_10']	3
GO:BP	GO:1901990	regulation of mitotic cell cycle phase transition	5.351214514937054e-19	True	"Any process that modulates the frequency, rate or extent of mitotic cell cycle phase transition." [GOC:mtg_cell_cycle, GOC:TermGenie, PMID:22841721]	446	3858	186	17916	0.04821150855365474	0.4170403587443946	query_1	['GO:0007346', 'GO:0044772', 'GO:1901987']	3
GO:BP	GO:0010468	regulation of gene expression	5.438844613536356e-19	True	"Any process that modulates the frequency, rate or extent of gene expression. Gene expression is the process in which a gene's coding sequence is converted into a mature gene product or products (proteins or RNA). This includes the production of an RNA transcript as well as any processing to produce a mature RNA product or an mRNA or circRNA (for protein-coding genes) and the translation of that …	5035	3858	1327	17916	0.3439606013478486	0.26355511420059585	query_1	['GO:0010467', 'GO:0060255']	3
TF	TF:M07248	Factor: CREB1; motif: NNNNTGACGTNANNN	5.443103045474025e-19	True	Factor: CREB1; motif: NNNNTGACGTNANNN	4355	4136	1139	19940	0.27538684719535783	0.26153846153846155	query_1	['TF:M00000']	3
TF	TF:M07248_0	Factor: CREB1; motif: NNNNTGACGTNANNN; match class: 0	5.443103045474025e-19	True	Factor: CREB1; motif: NNNNTGACGTNANNN; match class: 0	4355	4136	1139	19940	0.27538684719535783	0.26153846153846155	query_1	['TF:M07248']	3
TF	TF:M11578_0	Factor: foxl2; motif: NACGTMAACAN; match class: 0	5.579059695136048e-19	True	Factor: foxl2; motif: NACGTMAACAN; match class: 0	5535	4136	1402	19940	0.33897485493230173	0.25329719963866304	query_1	['TF:M11578']	3
TF	TF:M11578	Factor: foxl2; motif: NACGTMAACAN	5.579059695136048e-19	True	Factor: foxl2; motif: NACGTMAACAN	5535	4136	1402	19940	0.33897485493230173	0.25329719963866304	query_1	['TF:M00000']	3
TF	TF:M00338	Factor: ATF; motif: NTGACGTCANYS	5.653751532713305e-19	True	Factor: ATF; motif: NTGACGTCANYS	3875	4136	1030	19940	0.24903288201160542	0.2658064516129032	query_1	['TF:M00000']	3
TF	TF:M00338_0	Factor: ATF; motif: NTGACGTCANYS; match class: 0	5.653751532713305e-19	True	Factor: ATF; motif: NTGACGTCANYS; match class: 0	3875	4136	1030	19940	0.24903288201160542	0.2658064516129032	query_1	['TF:M00338']	3
HPA	HPA:043040_21	skin 1; melanocytes[Approved,Low]	6.199843314613638e-19	True	skin 1; melanocytes[Approved,Low]	3340	2675	1142	9494	0.4269158878504673	0.34191616766467064	query_1	['HPA:043040_20']	3
REAC	REAC:R-HSA-69620	Cell Cycle Checkpoints	6.219250716441108e-19	True	Cell Cycle Checkpoints	289	2626	146	10588	0.055597867479055596	0.5051903114186851	query_1	['REAC:R-HSA-1640170']	3
GO:MF	GO:0003824	catalytic activity	6.952325910703003e-19	True	"Catalysis of a biochemical reaction at physiological temperatures. In biologically catalyzed reactions, the reactants are known as substrates, and the catalysts are naturally occurring macromolecular substances known as enzymes. Enzymes possess specific binding sites for substrates, and are usually composed wholly or largely of protein, but RNA that has catalytic activity (ribozyme) is often als…	5837	3955	1522	18134	0.3848293299620733	0.26075038547198903	query_1	['GO:0003674']	3
TF	TF:M05361_0	Factor: Sp6; motif: WGGGCGG; match class: 0	7.449146142418505e-19	True	Factor: Sp6; motif: WGGGCGG; match class: 0	8616	4136	2064	19940	0.4990328820116054	0.2395543175487465	query_1	['TF:M05361']	3
TF	TF:M05361	Factor: Sp6; motif: WGGGCGG	7.449146142418505e-19	True	Factor: Sp6; motif: WGGGCGG	8616	4136	2064	19940	0.4990328820116054	0.2395543175487465	query_1	['TF:M00000']	3
TF	TF:M05332	Factor: Sp2; motif: WGGGCGG	7.449146142418505e-19	True	Factor: Sp2; motif: WGGGCGG	8616	4136	2064	19940	0.4990328820116054	0.2395543175487465	query_1	['TF:M00000']	3
TF	TF:M05332_0	Factor: Sp2; motif: WGGGCGG; match class: 0	7.449146142418505e-19	True	Factor: Sp2; motif: WGGGCGG; match class: 0	8616	4136	2064	19940	0.4990328820116054	0.2395543175487465	query_1	['TF:M05332']	3
TF	TF:M05444	Factor: CPBP; motif: NGGGCGG	7.449146142418505e-19	True	Factor: CPBP; motif: NGGGCGG	8616	4136	2064	19940	0.4990328820116054	0.2395543175487465	query_1	['TF:M00000']	3
TF	TF:M05444_0	Factor: CPBP; motif: NGGGCGG; match class: 0	7.449146142418505e-19	True	Factor: CPBP; motif: NGGGCGG; match class: 0	8616	4136	2064	19940	0.4990328820116054	0.2395543175487465	query_1	['TF:M05444']	3
TF	TF:M00739	Factor: E2F-4:DP-2; motif: TTTCSCGC	7.628428140558809e-19	True	Factor: E2F-4:DP-2; motif: TTTCSCGC	5666	4136	1430	19940	0.34574468085106386	0.2523826332509707	query_1	['TF:M00000']	3
TF	TF:M00739_0	Factor: E2F-4:DP-2; motif: TTTCSCGC; match class: 0	7.628428140558809e-19	True	Factor: E2F-4:DP-2; motif: TTTCSCGC; match class: 0	5666	4136	1430	19940	0.34574468085106386	0.2523826332509707	query_1	['TF:M00739']	3
GO:MF	GO:0019899	enzyme binding	8.082317828274434e-19	True	"Interacting selectively and non-covalently with any enzyme." [GOC:jl]	2242	3955	668	18134	0.16890012642225033	0.29794826048171275	query_1	['GO:0005515']	3
TF	TF:M11381	Factor: ESE-1; motif: SATKGCGGATGCN	8.176551308652072e-19	True	Factor: ESE-1; motif: SATKGCGGATGCN	15874	4136	3511	19940	0.8488878143133463	0.22117928688421318	query_1	['TF:M00000']	3
TF	TF:M11381_0	Factor: ESE-1; motif: SATKGCGGATGCN; match class: 0	8.176551308652072e-19	True	Factor: ESE-1; motif: SATKGCGGATGCN; match class: 0	15874	4136	3511	19940	0.8488878143133463	0.22117928688421318	query_1	['TF:M11381']	3
HPA	HPA:022020_11	hippocampus; neuronal cells[Supported,Low]	8.293966954120754e-19	True	hippocampus; neuronal cells[Supported,Low]	868	2675	369	9494	0.13794392523364485	0.4251152073732719	query_1	['HPA:022020_01', 'HPA:022020_10']	3
HPA	HPA:057010_11	urinary bladder; urothelial cells[Supported,Low]	8.742817190738981e-19	True	urinary bladder; urothelial cells[Supported,Low]	968	2675	403	9494	0.15065420560747664	0.41632231404958675	query_1	['HPA:057010_01', 'HPA:057010_10']	3
HPA	HPA:011020_11	colon; glandular cells[Supported,Low]	8.742817190738981e-19	True	colon; glandular cells[Supported,Low]	968	2675	403	9494	0.15065420560747664	0.41632231404958675	query_1	['HPA:011020_01', 'HPA:011020_10']	3
HPA	HPA:008030_21	cerebral cortex; neuronal cells[Approved,Low]	9.0243596820447e-19	True	cerebral cortex; neuronal cells[Approved,Low]	4000	2675	1333	9494	0.4983177570093458	0.33325	query_1	['HPA:008030_20']	3
TF	TF:M10625_1	Factor: Nkx3-2; motif: NTCGTTAN; match class: 1	9.122016395623596e-19	True	Factor: Nkx3-2; motif: NTCGTTAN; match class: 1	1339	4136	424	19940	0.10251450676982592	0.3166542195668409	query_1	['TF:M10625_0']	3
HPA	HPA:045010_21	small intestine; glandular cells[Approved,Low]	9.30064340722262e-19	True	small intestine; glandular cells[Approved,Low]	4587	2675	1500	9494	0.5607476635514018	0.3270111183780249	query_1	['HPA:045010_20']	3
HPA	HPA:055010_12	thyroid gland; glandular cells[Supported,Medium]	9.301095356828247e-19	True	thyroid gland; glandular cells[Supported,Medium]	851	2675	363	9494	0.13570093457943924	0.42655699177438305	query_1	['HPA:055010_02', 'HPA:055010_11']	3
HPA	HPA:015010_12	epididymis; glandular cells[Supported,Medium]	9.512707360031579e-19	True	epididymis; glandular cells[Supported,Medium]	854	2675	364	9494	0.13607476635514018	0.4262295081967213	query_1	['HPA:015010_02', 'HPA:015010_11']	3
HPA	HPA:027010_21	lung; macrophages[Approved,Low]	9.620876401678228e-19	True	lung; macrophages[Approved,Low]	4161	2675	1379	9494	0.5155140186915887	0.33141071857726506	query_1	['HPA:027010_20']	3
TF	TF:M07140_0	Factor: Kaiso; motif: NTCTCGCGAGANYTN; match class: 0	9.825676052454593e-19	True	Factor: Kaiso; motif: NTCTCGCGAGANYTN; match class: 0	559	4136	215	19940	0.0519825918762089	0.38461538461538464	query_1	['TF:M07140']	3
TF	TF:M07140	Factor: Kaiso; motif: NTCTCGCGAGANYTN	9.825676052454593e-19	True	Factor: Kaiso; motif: NTCTCGCGAGANYTN	559	4136	215	19940	0.0519825918762089	0.38461538461538464	query_1	['TF:M00000']	3
TF	TF:M04106	Factor: RUNX2; motif: NRACCGCAAACCGCAN	1.017609483427861e-18	True	Factor: RUNX2; motif: NRACCGCAAACCGCAN	13965	4136	3147	19940	0.7608800773694391	0.22534908700322234	query_1	['TF:M00000']	3
TF	TF:M04106_0	Factor: RUNX2; motif: NRACCGCAAACCGCAN; match class: 0	1.017609483427861e-18	True	Factor: RUNX2; motif: NRACCGCAAACCGCAN; match class: 0	13965	4136	3147	19940	0.7608800773694391	0.22534908700322234	query_1	['TF:M04106']	3
HPA	HPA:013020_11	endometrium 1; glandular cells[Supported,Low]	1.1724664882380459e-18	True	endometrium 1; glandular cells[Supported,Low]	928	2675	389	9494	0.14542056074766355	0.4191810344827586	query_1	['HPA:013020_01', 'HPA:013020_10']	3
HPA	HPA:044010_12	skin 2; epidermal cells[Supported,Medium]	1.2622675122468232e-18	True	skin 2; epidermal cells[Supported,Medium]	829	2675	355	9494	0.13271028037383178	0.428226779252111	query_1	['HPA:044010_02', 'HPA:044010_11']	3
HPA	HPA:039010_22	salivary gland; glandular cells[Approved,Medium]	1.293569945370286e-18	True	salivary gland; glandular cells[Approved,Medium]	2840	2675	992	9494	0.3708411214953271	0.3492957746478873	query_1	['HPA:039010_21']	3
HPA	HPA:050020_21	spleen; cells in white pulp[Approved,Low]	1.3520649033776068e-18	True	spleen; cells in white pulp[Approved,Low]	2371	2675	850	9494	0.3177570093457944	0.3584985238296078	query_1	['HPA:050020_20']	3
GO:BP	GO:0018130	heterocycle biosynthetic process	1.3552118574994337e-18	True	"The chemical reactions and pathways resulting in the formation of heterocyclic compounds, those with a cyclic molecular structure and at least two different atoms in the ring (or rings)." [ISBN:0198547684]	4226	3858	1138	17916	0.294971487817522	0.2692853762423095	query_1	['GO:0044249', 'GO:0046483']	3
HPA	HPA:019010_21	gallbladder; glandular cells[Approved,Low]	1.3570172514639285e-18	True	gallbladder; glandular cells[Approved,Low]	4654	2675	1518	9494	0.5674766355140187	0.32617103566824235	query_1	['HPA:019010_20']	3
TF	TF:M03791_1	Factor: GABPalpha_GABPbeta; motif: CTTCCKGY; match class: 1	1.4212951562564917e-18	True	Factor: GABPalpha_GABPbeta; motif: CTTCCKGY; match class: 1	434	4136	178	19940	0.043036750483559	0.41013824884792627	query_1	['TF:M03791_0']	3
TF	TF:M10578	Factor: Barhl-1; motif: NTAAACGN	1.5371253841480534e-18	True	Factor: Barhl-1; motif: NTAAACGN	6136	4136	1531	19940	0.3701644100580271	0.24951108213820078	query_1	['TF:M00000']	3
TF	TF:M10578_0	Factor: Barhl-1; motif: NTAAACGN; match class: 0	1.5371253841480534e-18	True	Factor: Barhl-1; motif: NTAAACGN; match class: 0	6136	4136	1531	19940	0.3701644100580271	0.24951108213820078	query_1	['TF:M10578']	3
HPA	HPA:055010_11	thyroid gland; glandular cells[Supported,Low]	1.5407943660151786e-18	True	thyroid gland; glandular cells[Supported,Low]	938	2675	392	9494	0.14654205607476636	0.417910447761194	query_1	['HPA:055010_01', 'HPA:055010_10']	3
HPA	HPA:056020_11	tonsil; non-germinal center cells[Supported,Low]	1.7203550367302248e-18	True	tonsil; non-germinal center cells[Supported,Low]	912	2675	383	9494	0.14317757009345794	0.4199561403508772	query_1	['HPA:056020_01', 'HPA:056020_10']	3
REAC	REAC:R-HSA-69242	S Phase	1.770674867684793e-18	True	S Phase	161	2626	96	10588	0.03655750190403656	0.5962732919254659	query_1	['REAC:R-HSA-69278']	3
TF	TF:M07034	Factor: ATF-1; motif: NNNTGACGTNNN	1.803866091223914e-18	True	Factor: ATF-1; motif: NNNTGACGTNNN	4324	4136	1129	19940	0.2729690522243714	0.2611008325624422	query_1	['TF:M00000']	3
TF	TF:M07034_0	Factor: ATF-1; motif: NNNTGACGTNNN; match class: 0	1.803866091223914e-18	True	Factor: ATF-1; motif: NNNTGACGTNNN; match class: 0	4324	4136	1129	19940	0.2729690522243714	0.2611008325624422	query_1	['TF:M07034']	3
GO:BP	GO:0050657	nucleic acid transport	1.826437977988977e-18	True	"The directed movement of nucleic acids, single or double-stranded polynucleotides involved in the storage, transmission and transfer of genetic information, into, out of or within a cell, or between cells, by means of some agent such as a transporter or pore." [GOC:ai, ISBN:0198506732]	201	3858	105	17916	0.027216174183514776	0.5223880597014925	query_1	['GO:0015931']	3
GO:BP	GO:0050658	RNA transport	1.826437977988977e-18	True	"The directed movement of RNA, ribonucleic acids, into, out of or within a cell, or between cells, by means of some agent such as a transporter or pore." [GOC:ai]	201	3858	105	17916	0.027216174183514776	0.5223880597014925	query_1	['GO:0050657', 'GO:0051236']	3
HPA	HPA:052010_21	stomach 2; glandular cells[Approved,Low]	1.8587858109604226e-18	True	stomach 2; glandular cells[Approved,Low]	4543	2675	1486	9494	0.5555140186915888	0.32709663218137797	query_1	['HPA:052010_20']	3
HPA	HPA:039010_12	salivary gland; glandular cells[Supported,Medium]	1.893863291602648e-18	True	salivary gland; glandular cells[Supported,Medium]	793	2675	342	9494	0.12785046728971963	0.4312736443883985	query_1	['HPA:039010_02', 'HPA:039010_11']	3
TF	TF:M12156	Factor: Sp2; motif: NTAAGYCCCGCCCMCTN	2.019339857702227e-18	True	Factor: Sp2; motif: NTAAGYCCCGCCCMCTN	4343	4136	1133	19940	0.27393617021276595	0.26087957632972597	query_1	['TF:M00000']	3
TF	TF:M12156_0	Factor: Sp2; motif: NTAAGYCCCGCCCMCTN; match class: 0	2.019339857702227e-18	True	Factor: Sp2; motif: NTAAGYCCCGCCCMCTN; match class: 0	4343	4136	1133	19940	0.27393617021276595	0.26087957632972597	query_1	['TF:M12156']	3
HPA	HPA:007010_13	cerebellum; Purkinje cells[Supported,High]	2.037770934034669e-18	True	cerebellum; Purkinje cells[Supported,High]	348	2675	180	9494	0.06728971962616823	0.5172413793103449	query_1	['HPA:007010_03', 'HPA:007010_12']	3
HPA	HPA:036010_12	prostate; glandular cells[Supported,Medium]	2.1065569704116072e-18	True	prostate; glandular cells[Supported,Medium]	779	2675	337	9494	0.12598130841121497	0.4326059050064185	query_1	['HPA:036010_02', 'HPA:036010_11']	3
HPA	HPA:037010_11	rectum; glandular cells[Supported,Low]	2.2006572766390565e-18	True	rectum; glandular cells[Supported,Low]	975	2675	404	9494	0.15102803738317758	0.41435897435897434	query_1	['HPA:037010_01', 'HPA:037010_10']	3
HPA	HPA:040010_11	seminal vesicle; glandular cells[Supported,Low]	2.3308897349932768e-18	True	seminal vesicle; glandular cells[Supported,Low]	928	2675	388	9494	0.1450467289719626	0.41810344827586204	query_1	['HPA:040010_01', 'HPA:040010_10']	3
HPA	HPA:032020_11	pancreas; islets of Langerhans[Supported,Low]	2.4106732350229043e-18	True	pancreas; islets of Langerhans[Supported,Low]	820	2675	351	9494	0.13121495327102803	0.42804878048780487	query_1	['HPA:032020_01', 'HPA:032020_10']	3
HPA	HPA:040010_12	seminal vesicle; glandular cells[Supported,Medium]	2.4106732350229043e-18	True	seminal vesicle; glandular cells[Supported,Medium]	820	2675	351	9494	0.13121495327102803	0.42804878048780487	query_1	['HPA:040010_02', 'HPA:040010_11']	3
TF	TF:M03544_0	Factor: CREB1; motif: NNNNACGTCANN; match class: 0	2.5069344183323164e-18	True	Factor: CREB1; motif: NNNNACGTCANN; match class: 0	4186	4136	1097	19940	0.2652321083172147	0.26206402293358816	query_1	['TF:M03544']	3
TF	TF:M03544	Factor: CREB1; motif: NNNNACGTCANN	2.5069344183323164e-18	True	Factor: CREB1; motif: NNNNACGTCANN	4186	4136	1097	19940	0.2652321083172147	0.26206402293358816	query_1	['TF:M00000']	3
HPA	HPA:058010_11	vagina; squamous epithelial cells[Supported,Low]	2.5941814080315695e-18	True	vagina; squamous epithelial cells[Supported,Low]	902	2675	379	9494	0.1416822429906542	0.42017738359201773	query_1	['HPA:058010_01', 'HPA:058010_10']	3
TF	TF:M12275_1	Factor: YY1; motif: NGCCGCCATYTTGN; match class: 1	2.63547181582501e-18	True	Factor: YY1; motif: NGCCGCCATYTTGN; match class: 1	1620	4136	493	19940	0.11919729206963249	0.304320987654321	query_1	['TF:M12275_0']	3
TF	TF:M04696_1	Factor: YY1; motif: GCCGCCATNTTGNNNNNGGNCN; match class: 1	2.685920116868889e-18	True	Factor: YY1; motif: GCCGCCATNTTGNNNNNGGNCN; match class: 1	1994	4136	585	19940	0.14144100580270794	0.2933801404212638	query_1	['TF:M04696_0']	3
TF	TF:M09636_1	Factor: MAZ; motif: GGGMGGGGSSGGGGGGGGGGGG; match class: 1	2.7221107306948585e-18	True	Factor: MAZ; motif: GGGMGGGGSSGGGGGGGGGGGG; match class: 1	14174	4136	3185	19940	0.7700676982591876	0.22470721038521235	query_1	['TF:M09636_0']	3
TF	TF:M03807	Factor: SP2; motif: GNNGGGGGCGGGGSN	2.8121322065210406e-18	True	Factor: SP2; motif: GNNGGGGGCGGGGSN	8435	4136	2022	19940	0.4888781431334623	0.23971547125074097	query_1	['TF:M00000']	3
TF	TF:M03807_0	Factor: SP2; motif: GNNGGGGGCGGGGSN; match class: 0	2.8121322065210406e-18	True	Factor: SP2; motif: GNNGGGGGCGGGGSN; match class: 0	8435	4136	2022	19940	0.4888781431334623	0.23971547125074097	query_1	['TF:M03807']	3
GO:BP	GO:0044419	interspecies interaction between organisms	2.9707342828562564e-18	True	"Any process in which an organism has an effect on an organism of a different species." [GOC:cc]	2155	3858	640	17916	0.16588906168999482	0.29698375870069604	query_1	['GO:0008150']	3
HPA	HPA:044010_11	skin 2; epidermal cells[Supported,Low]	3.082896741787871e-18	True	skin 2; epidermal cells[Supported,Low]	941	2675	392	9494	0.14654205607476636	0.4165781083953241	query_1	['HPA:044010_01', 'HPA:044010_10']	3
REAC	REAC:R-HSA-2262752	Cellular responses to stress	3.1632753518295573e-18	True	Cellular responses to stress	581	2626	244	10588	0.09291698400609291	0.4199655765920826	query_1	['REAC:R-HSA-8953897']	3
TF	TF:M02102_1	Factor: NRF-1; motif: YGCGCMTGCGC; match class: 1	3.207388778257933e-18	True	Factor: NRF-1; motif: YGCGCMTGCGC; match class: 1	652	4136	240	19940	0.058027079303675046	0.36809815950920244	query_1	['TF:M02102_0']	3
TF	TF:M03989	Factor: FLI1; motif: ACCGGAAATCCGGT	3.2193637437515702e-18	True	Factor: FLI1; motif: ACCGGAAATCCGGT	10544	4136	2460	19940	0.5947775628626693	0.2333080424886191	query_1	['TF:M00000']	3
TF	TF:M03989_0	Factor: FLI1; motif: ACCGGAAATCCGGT; match class: 0	3.2193637437515702e-18	True	Factor: FLI1; motif: ACCGGAAATCCGGT; match class: 0	10544	4136	2460	19940	0.5947775628626693	0.2333080424886191	query_1	['TF:M03989']	3
TF	TF:M03893	Factor: WT1; motif: GNGGGGGCGGGG	3.298041952898248e-18	True	Factor: WT1; motif: GNGGGGGCGGGG	8314	4136	1996	19940	0.4825918762088975	0.24007697859032956	query_1	['TF:M00000']	3
TF	TF:M03893_0	Factor: WT1; motif: GNGGGGGCGGGG; match class: 0	3.298041952898248e-18	True	Factor: WT1; motif: GNGGGGGCGGGG; match class: 0	8314	4136	1996	19940	0.4825918762088975	0.24007697859032956	query_1	['TF:M03893']	3
HPA	HPA:043030_11	skin 1; keratinocytes[Supported,Low]	3.3796186493175785e-18	True	skin 1; keratinocytes[Supported,Low]	909	2675	381	9494	0.14242990654205606	0.41914191419141916	query_1	['HPA:043030_01', 'HPA:043030_10']	3
HPA	HPA:004020_11	breast; glandular cells[Supported,Low]	3.7930526128014406e-18	True	breast; glandular cells[Supported,Low]	936	2675	390	9494	0.14579439252336449	0.4166666666666667	query_1	['HPA:004020_01', 'HPA:004020_10']	3
HPA	HPA:056010_11	tonsil; germinal center cells[Supported,Low]	3.8454618712019914e-18	True	tonsil; germinal center cells[Supported,Low]	889	2675	374	9494	0.13981308411214954	0.42069741282339707	query_1	['HPA:056010_01', 'HPA:056010_10']	3
TF	TF:M00024_0	Factor: E2F-1; motif: TWSGCGCGAAAAYKR; match class: 0	3.958468216582976e-18	True	Factor: E2F-1; motif: TWSGCGCGAAAAYKR; match class: 0	9016	4136	2143	19940	0.5181334622823984	0.2376885536823425	query_1	['TF:M00024']	3
TF	TF:M00024	Factor: E2F-1; motif: TWSGCGCGAAAAYKR	3.958468216582976e-18	True	Factor: E2F-1; motif: TWSGCGCGAAAAYKR	9016	4136	2143	19940	0.5181334622823984	0.2376885536823425	query_1	['TF:M00000']	3
TF	TF:M11058_1	Factor: Hey1; motif: NGCRCGYGYN; match class: 1	4.227173469313717e-18	True	Factor: Hey1; motif: NGCRCGYGYN; match class: 1	11008	4136	2554	19940	0.617504835589942	0.23201308139534885	query_1	['TF:M11058_0']	3
TF	TF:M05439_0	Factor: RREB-1; motif: GGGWCSA; match class: 0	4.311223125556535e-18	True	Factor: RREB-1; motif: GGGWCSA; match class: 0	8650	4136	2066	19940	0.4995164410058027	0.23884393063583814	query_1	['TF:M05439']	3
TF	TF:M05439	Factor: RREB-1; motif: GGGWCSA	4.311223125556535e-18	True	Factor: RREB-1; motif: GGGWCSA	8650	4136	2066	19940	0.4995164410058027	0.23884393063583814	query_1	['TF:M00000']	3
TF	TF:M11223_1	Factor: CREB1; motif: NRTGACGTCANN; match class: 1	4.667695327065615e-18	True	Factor: CREB1; motif: NRTGACGTCANN; match class: 1	2726	4136	759	19940	0.18351063829787234	0.27842993396918564	query_1	['TF:M11223_0']	3
HP	HP:0001263	Global developmental delay	5.071330954325791e-18	True	A delay in the achievement of motor or mental milestones in the domains of development of a child, including motor skills, speech and language, cognitive skills, and social and emotional skills. This term should only be used to describe children younger than five years of age.	1438	1006	467	4232	0.46421471172962225	0.3247566063977747	query_1	['HP:0012758']	3
HPA	HPA:033010_11	parathyroid gland; glandular cells[Supported,Low]	5.1074050091338246e-18	True	parathyroid gland; glandular cells[Supported,Low]	858	2675	363	9494	0.13570093457943924	0.4230769230769231	query_1	['HPA:033010_01', 'HPA:033010_10']	3
HPA	HPA:051010_12	stomach 1; glandular cells[Supported,Medium]	5.242794238730257e-18	True	stomach 1; glandular cells[Supported,Medium]	905	2675	379	9494	0.1416822429906542	0.41878453038674035	query_1	['HPA:051010_02', 'HPA:051010_11']	3
TF	TF:M11081	Factor: SREBP-1; motif: RTCRCGTGAY	5.5026765119092435e-18	True	Factor: SREBP-1; motif: RTCRCGTGAY	11174	4136	2587	19940	0.6254835589941973	0.23151959906926795	query_1	['TF:M00000']	3
TF	TF:M11081_0	Factor: SREBP-1; motif: RTCRCGTGAY; match class: 0	5.5026765119092435e-18	True	Factor: SREBP-1; motif: RTCRCGTGAY; match class: 0	11174	4136	2587	19940	0.6254835589941973	0.23151959906926795	query_1	['TF:M11081']	3
HPA	HPA:008030_22	cerebral cortex; neuronal cells[Approved,Medium]	6.449765075754224e-18	True	cerebral cortex; neuronal cells[Approved,Medium]	2932	2675	1016	9494	0.37981308411214953	0.34652114597544337	query_1	['HPA:008030_21']	3
HPA	HPA:043010_21	skin 1; Langerhans[Approved,Low]	6.4547034729628115e-18	True	skin 1; Langerhans[Approved,Low]	2855	2675	993	9494	0.37121495327102805	0.3478108581436077	query_1	['HPA:043010_20']	3
REAC	REAC:R-HSA-72163	mRNA Splicing - Major Pathway	6.4735160990800154e-18	True	mRNA Splicing - Major Pathway	178	2626	102	10588	0.03884234577303884	0.5730337078651685	query_1	['REAC:R-HSA-72172']	3
HPA	HPA:043040_12	skin 1; melanocytes[Supported,Medium]	6.631119502567674e-18	True	skin 1; melanocytes[Supported,Medium]	706	2675	310	9494	0.11588785046728972	0.43909348441926344	query_1	['HPA:043040_02', 'HPA:043040_11']	3
HPA	HPA:028010_21	lymph node; germinal center cells[Approved,Low]	6.73606387199738e-18	True	lymph node; germinal center cells[Approved,Low]	2862	2675	995	9494	0.3719626168224299	0.3476589797344514	query_1	['HPA:028010_20']	3
GO:BP	GO:0019438	aromatic compound biosynthetic process	6.860948780704699e-18	True	"The chemical reactions and pathways resulting in the formation of aromatic compounds, any substance containing an aromatic carbon ring." [GOC:ai]	4235	3858	1136	17916	0.2944530844997408	0.26824085005903187	query_1	['GO:0006725', 'GO:0044249']	3
TF	TF:M00736_1	Factor: E2F-1:DP-1; motif: TTTCSCGC; match class: 1	7.653059562895635e-18	True	Factor: E2F-1:DP-1; motif: TTTCSCGC; match class: 1	4670	4136	1203	19940	0.2908607350096712	0.2576017130620985	query_1	['TF:M00736_0']	3
HPA	HPA:057010_12	urinary bladder; urothelial cells[Supported,Medium]	7.900632181255634e-18	True	urinary bladder; urothelial cells[Supported,Medium]	895	2675	375	9494	0.14018691588785046	0.41899441340782123	query_1	['HPA:057010_02', 'HPA:057010_11']	3
HPA	HPA:007030_11	cerebellum; cells in molecular layer[Supported,Low]	8.073222152486588e-18	True	cerebellum; cells in molecular layer[Supported,Low]	822	2675	350	9494	0.1308411214953271	0.4257907542579075	query_1	['HPA:007030_01', 'HPA:007030_10']	3
GO:BP	GO:1901987	regulation of cell cycle phase transition	8.137201386768957e-18	True	"Any process that modulates the frequency, rate or extent of cell cycle phase transition." [GOC:mtg_cell_cycle, GOC:TermGenie, PMID:22841721]	485	3858	195	17916	0.05054432348367029	0.4020618556701031	query_1	['GO:0010564', 'GO:0044770']	3
HPA	HPA:036010_22	prostate; glandular cells[Approved,Medium]	8.214969193802504e-18	True	prostate; glandular cells[Approved,Medium]	2810	2675	979	9494	0.36598130841121496	0.34839857651245554	query_1	['HPA:036010_21']	3
HPA	HPA:008030_11	cerebral cortex; neuronal cells[Supported,Low]	8.345670852291839e-18	True	cerebral cortex; neuronal cells[Supported,Low]	907	2675	379	9494	0.1416822429906542	0.4178610804851158	query_1	['HPA:008030_01', 'HPA:008030_10']	3
HPA	HPA:035020_12	placenta; trophoblastic cells[Supported,Medium]	8.390047644048975e-18	True	placenta; trophoblastic cells[Supported,Medium]	863	2675	364	9494	0.13607476635514018	0.42178447276940906	query_1	['HPA:035020_02', 'HPA:035020_11']	3
HPA	HPA:053010_21	testis; Leydig cells[Approved,Low]	8.405298744683757e-18	True	testis; Leydig cells[Approved,Low]	4520	2675	1476	9494	0.5517757009345794	0.32654867256637166	query_1	['HPA:053010_20']	3
GO:BP	GO:0034654	nucleobase-containing compound biosynthetic process	9.365787736064808e-18	True	"The chemical reactions and pathways resulting in the formation of nucleobases, nucleosides, nucleotides and nucleic acids." [GOC:mah]	4161	3858	1118	17916	0.2897874546397097	0.2686854121605383	query_1	['GO:0006139', 'GO:0018130', 'GO:0019438', 'GO:0044271', 'GO:1901362']	3
GO:BP	GO:0000209	protein polyubiquitination	9.925705783766645e-18	True	"Addition of multiple ubiquitin groups to a protein, forming a ubiquitin chain." [ISBN:0815316194]	324	3858	145	17916	0.03758424053913945	0.44753086419753085	query_1	['GO:0016567']	3
TF	TF:M07312_0	Factor: ATF-2; motif: NNTGACGTCAN; match class: 0	1.008621108259611e-17	True	Factor: ATF-2; motif: NNTGACGTCAN; match class: 0	3560	4136	951	19940	0.2299323017408124	0.2671348314606742	query_1	['TF:M07312']	3
TF	TF:M07312	Factor: ATF-2; motif: NNTGACGTCAN	1.008621108259611e-17	True	Factor: ATF-2; motif: NNTGACGTCAN	3560	4136	951	19940	0.2299323017408124	0.2671348314606742	query_1	['TF:M00000']	3
HP	HP:0000240	Abnormality of skull size	1.0101113436945818e-17	True	Any abnormality of the size of the skull.	1233	1006	413	4232	0.4105367793240557	0.33495539334955393	query_1	['HP:0000929']	3
TF	TF:M00737_1	Factor: E2F-1:DP-2; motif: TTTSSCGC; match class: 1	1.0131587543063461e-17	True	Factor: E2F-1:DP-2; motif: TTTSSCGC; match class: 1	2955	4136	811	19940	0.19608317214700194	0.27445008460236886	query_1	['TF:M00737_0']	3
HPA	HPA:043040_11	skin 1; melanocytes[Supported,Low]	1.0273219518372012e-17	True	skin 1; melanocytes[Supported,Low]	858	2675	362	9494	0.13532710280373833	0.4219114219114219	query_1	['HPA:043040_01', 'HPA:043040_10']	3
HPA	HPA:007010_21	cerebellum; Purkinje cells[Approved,Low]	1.0590226817840646e-17	True	cerebellum; Purkinje cells[Approved,Low]	3770	2675	1261	9494	0.4714018691588785	0.33448275862068966	query_1	['HPA:007010_20']	3
HPA	HPA:009010_11	cervix, uterine; glandular cells[Supported,Low]	1.1664921093478188e-17	True	cervix, uterine; glandular cells[Supported,Low]	841	2675	356	9494	0.13308411214953272	0.4233055885850178	query_1	['HPA:009010_01', 'HPA:009010_10']	3
HPA	HPA:035010_22	placenta; decidual cells[Approved,Medium]	1.1678319904162079e-17	True	placenta; decidual cells[Approved,Medium]	2028	2675	740	9494	0.2766355140186916	0.36489151873767256	query_1	['HPA:035010_21']	3
TF	TF:M12186_0	Factor: BTEB4; motif: NCCACGCCCM; match class: 0	1.1706571133141362e-17	True	Factor: BTEB4; motif: NCCACGCCCM; match class: 0	9199	4136	2178	19940	0.526595744680851	0.23676486574627678	query_1	['TF:M12186']	3
TF	TF:M12186	Factor: BTEB4; motif: NCCACGCCCM	1.1706571133141362e-17	True	Factor: BTEB4; motif: NCCACGCCCM	9199	4136	2178	19940	0.526595744680851	0.23676486574627678	query_1	['TF:M00000']	3
TF	TF:M10530	Factor: sp4; motif: NNNGCYCCGCCCCCY	1.237130128668414e-17	True	Factor: sp4; motif: NNNGCYCCGCCCCCY	8271	4136	1983	19940	0.4794487427466151	0.23975335509611898	query_1	['TF:M00000']	3
TF	TF:M10530_0	Factor: sp4; motif: NNNGCYCCGCCCCCY; match class: 0	1.237130128668414e-17	True	Factor: sp4; motif: NNNGCYCCGCCCCCY; match class: 0	8271	4136	1983	19940	0.4794487427466151	0.23975335509611898	query_1	['TF:M10530']	3
HPA	HPA:053010_11	testis; Leydig cells[Supported,Low]	1.25797876887272e-17	True	testis; Leydig cells[Supported,Low]	962	2675	397	9494	0.14841121495327103	0.4126819126819127	query_1	['HPA:053010_01', 'HPA:053010_10']	3
HPA	HPA:012010_21	duodenum; glandular cells[Approved,Low]	1.4044964397562983e-17	True	duodenum; glandular cells[Approved,Low]	4620	2675	1503	9494	0.5618691588785046	0.32532467532467535	query_1	['HPA:012010_20']	3
HPA	HPA:013020_12	endometrium 1; glandular cells[Supported,Medium]	1.4329222411059093e-17	True	endometrium 1; glandular cells[Supported,Medium]	804	2675	343	9494	0.12822429906542057	0.42661691542288555	query_1	['HPA:013020_02', 'HPA:013020_11']	3
HP	HP:0040195	Decreased head circumference	1.5277523018208865e-17	True	An abnormally reduced head circumference in a growing child. Head circumference is measured with a nonelastic tape and comprises the distance from above the eyebrows and ears and around the back of the head. The measured HC is then plotted on an appropriate growth chart. Microcephaly is defined as a head circumference (HC) that is great than two standard deviations below the mean of age- and gend…	992	1006	348	4232	0.34592445328031807	0.35080645161290325	query_1	['HP:0000240']	3
HPA	HPA:005010_12	bronchus; respiratory epithelial cells[Supported,Medium]	1.5439291591152342e-17	True	bronchus; respiratory epithelial cells[Supported,Medium]	892	2675	373	9494	0.1394392523364486	0.41816143497757846	query_1	['HPA:005010_02', 'HPA:005010_11']	3
GO:BP	GO:1901991	negative regulation of mitotic cell cycle phase transition	1.5462405139246203e-17	True	"Any process that stops, prevents or reduces the frequency, rate or extent of mitotic cell cycle phase transition." [GOC:mtg_cell_cycle, GOC:TermGenie, PMID:22841721]	252	3858	121	17916	0.03136340072576464	0.4801587301587302	query_1	['GO:0044772', 'GO:0045930', 'GO:1901988', 'GO:1901990']	3
TF	TF:M00695_1	Factor: ETF; motif: GVGGMGG; match class: 1	1.586788739082494e-17	True	Factor: ETF; motif: GVGGMGG; match class: 1	7026	4136	1717	19940	0.4151353965183752	0.244378024480501	query_1	['TF:M00695_0']	3
TF	TF:M12351_0	Factor: TIEG1; motif: NCCCNSNCCCCGCCCCC; match class: 0	1.6887208211125192e-17	True	Factor: TIEG1; motif: NCCCNSNCCCCGCCCCC; match class: 0	12376	4136	2826	19940	0.6832688588007737	0.22834518422753716	query_1	['TF:M12351']	3
TF	TF:M12351	Factor: TIEG1; motif: NCCCNSNCCCCGCCCCC	1.6887208211125192e-17	True	Factor: TIEG1; motif: NCCCNSNCCCCGCCCCC	12376	4136	2826	19940	0.6832688588007737	0.22834518422753716	query_1	['TF:M00000']	3
HPA	HPA:058010_12	vagina; squamous epithelial cells[Supported,Medium]	1.7084920994737442e-17	True	vagina; squamous epithelial cells[Supported,Medium]	744	2675	322	9494	0.12037383177570093	0.4327956989247312	query_1	['HPA:058010_02', 'HPA:058010_11']	3
GO:BP	GO:0070646	protein modification by small protein removal	1.786304285200432e-17	True	"A protein modification process in which one or more covalently attached groups of a small protein, such as ubiquitin or a ubiquitin-like protein, are removed from a target protein." [GOC:mah]	307	3858	139	17916	0.03602903058579575	0.4527687296416938	query_1	['GO:0006508', 'GO:0070647']	3
GO:BP	GO:0006414	translational elongation	1.9009445523588372e-17	True	"The successive addition of amino acid residues to a nascent polypeptide chain during protein biosynthesis." [GOC:ems]	140	3858	81	17916	0.020995334370139968	0.5785714285714286	query_1	['GO:0006412', 'GO:0034645']	3
TF	TF:M08208	Factor: E2F-3:FOXI1; motif: NGACACCGCGCCCAC	1.9431629006077656e-17	True	Factor: E2F-3:FOXI1; motif: NGACACCGCGCCCAC	12694	4136	2889	19940	0.6985009671179884	0.2275878367732787	query_1	['TF:M00000']	3
TF	TF:M08208_0	Factor: E2F-3:FOXI1; motif: NGACACCGCGCCCAC; match class: 0	1.9431629006077656e-17	True	Factor: E2F-3:FOXI1; motif: NGACACCGCGCCCAC; match class: 0	12694	4136	2889	19940	0.6985009671179884	0.2275878367732787	query_1	['TF:M08208']	3
HPA	HPA:028020_11	lymph node; non-germinal center cells[Supported,Low]	1.9965384823894645e-17	True	lymph node; non-germinal center cells[Supported,Low]	899	2675	375	9494	0.14018691588785046	0.41713014460511677	query_1	['HPA:028020_01', 'HPA:028020_10']	3
HPA	HPA:033010_12	parathyroid gland; glandular cells[Supported,Medium]	2.0575345035855346e-17	True	parathyroid gland; glandular cells[Supported,Medium]	696	2675	305	9494	0.11401869158878504	0.4382183908045977	query_1	['HPA:033010_02', 'HPA:033010_11']	3
HPA	HPA:045010_12	small intestine; glandular cells[Supported,Medium]	2.0938794981641647e-17	True	small intestine; glandular cells[Supported,Medium]	911	2675	379	9494	0.1416822429906542	0.41602634467618005	query_1	['HPA:045010_02', 'HPA:045010_11']	3
HPA	HPA:030010_11	oral mucosa; squamous epithelial cells[Supported,Low]	2.140417589564792e-17	True	oral mucosa; squamous epithelial cells[Supported,Low]	917	2675	381	9494	0.14242990654205606	0.4154852780806979	query_1	['HPA:030010_01', 'HPA:030010_10']	3
HPA	HPA:032010_11	pancreas; exocrine glandular cells[Supported,Low]	2.4010349413295342e-17	True	pancreas; exocrine glandular cells[Supported,Low]	956	2675	394	9494	0.14728971962616821	0.4121338912133891	query_1	['HPA:032010_01', 'HPA:032010_10']	3
HPA	HPA:001040_11	adrenal gland; glandular cells[Supported,Low]	2.4177044075202326e-17	True	adrenal gland; glandular cells[Supported,Low]	959	2675	395	9494	0.14766355140186915	0.4118873826903024	query_1	['HPA:001040_01', 'HPA:001040_10']	3
GO:BP	GO:2000112	regulation of cellular macromolecule biosynthetic process	2.480966493027123e-17	True	"Any process that modulates the frequency, rate or extent of cellular macromolecule biosynthetic process." [GOC:obol]	3970	3858	1071	17916	0.2776049766718507	0.2697732997481108	query_1	['GO:0010556', 'GO:0031326', 'GO:0034645']	3
TF	TF:M04287	Factor: BARHL2; motif: NNTAAAYGNN	2.5700990077137063e-17	True	Factor: BARHL2; motif: NNTAAAYGNN	4461	4136	1153	19940	0.27877176015473887	0.2584622281999552	query_1	['TF:M00000']	3
TF	TF:M04287_0	Factor: BARHL2; motif: NNTAAAYGNN; match class: 0	2.5700990077137063e-17	True	Factor: BARHL2; motif: NNTAAAYGNN; match class: 0	4461	4136	1153	19940	0.27877176015473887	0.2584622281999552	query_1	['TF:M04287']	3
TF	TF:M00933_0	Factor: Sp1; motif: CCCCGCCCCN; match class: 0	2.6424734813715345e-17	True	Factor: Sp1; motif: CCCCGCCCCN; match class: 0	9735	4136	2287	19940	0.5529497098646035	0.2349255264509502	query_1	['TF:M00933']	3
TF	TF:M00933	Factor: Sp1; motif: CCCCGCCCCN	2.6424734813715345e-17	True	Factor: Sp1; motif: CCCCGCCCCN	9735	4136	2287	19940	0.5529497098646035	0.2349255264509502	query_1	['TF:M00000']	3
TF	TF:M09866	Factor: ATF-1; motif: NNRTGACGYMA	2.643745667214974e-17	True	Factor: ATF-1; motif: NNRTGACGYMA	3214	4136	869	19940	0.21010638297872342	0.2703795892968264	query_1	['TF:M00000']	3
TF	TF:M09866_0	Factor: ATF-1; motif: NNRTGACGYMA; match class: 0	2.643745667214974e-17	True	Factor: ATF-1; motif: NNRTGACGYMA; match class: 0	3214	4136	869	19940	0.21010638297872342	0.2703795892968264	query_1	['TF:M09866']	3
HPA	HPA:012010_12	duodenum; glandular cells[Supported,Medium]	2.7401158187937785e-17	True	duodenum; glandular cells[Supported,Medium]	924	2675	383	9494	0.14317757009345794	0.4145021645021645	query_1	['HPA:012010_02', 'HPA:012010_11']	3
GO:CC	GO:0030684	preribosome	2.7481476580118047e-17	True	"Any complex of pre-rRNAs, ribosomal proteins, and associated proteins formed during ribosome biogenesis." [PMID:10567516]	80	3989	55	18856	0.013787916771120581	0.6875	query_1	['GO:1990904']	3
HP	HP:0000252	Microcephaly	2.834328530018065e-17	True	Head circumference below 2 standard deviations below the mean for age and gender.	984	1006	345	4232	0.3429423459244533	0.35060975609756095	query_1	['HP:0007364', 'HP:0040195']	3
HPA	HPA:037010_23	rectum; glandular cells[Approved,High]	2.8747604252490375e-17	True	rectum; glandular cells[Approved,High]	1416	2675	545	9494	0.20373831775700935	0.3848870056497175	query_1	['HPA:037010_22']	3
HPA	HPA:035020_11	placenta; trophoblastic cells[Supported,Low]	2.99711133272541e-17	True	placenta; trophoblastic cells[Supported,Low]	957	2675	394	9494	0.14728971962616821	0.4117032392894462	query_1	['HPA:035020_01', 'HPA:035020_10']	3
TF	TF:M04748	Factor: GABP-alpha; motif: AACCGGAAR	3.166840061847516e-17	True	Factor: GABP-alpha; motif: AACCGGAAR	16182	4136	3560	19940	0.8607350096711799	0.2199975281176616	query_1	['TF:M00000']	3
TF	TF:M04748_0	Factor: GABP-alpha; motif: AACCGGAAR; match class: 0	3.166840061847516e-17	True	Factor: GABP-alpha; motif: AACCGGAAR; match class: 0	16182	4136	3560	19940	0.8607350096711799	0.2199975281176616	query_1	['TF:M04748']	3
HP	HP:0012759	Neurodevelopmental abnormality	3.1681821957377025e-17	True	A deviation from normal of the neurological development of a child, which may include any or all of the aspects of the development of personal, social, gross or fine motor, and cognitive abilities.	2215	1006	653	4232	0.6491053677932406	0.2948081264108352	query_1	['HP:0012638']	3
REAC	REAC:R-HSA-72172	mRNA Splicing	3.3357288373595126e-17	True	mRNA Splicing	186	2626	104	10588	0.039603960396039604	0.5591397849462365	query_1	['REAC:R-HSA-72203']	3
HPA	HPA:002020_12	appendix; lymphoid tissue[Supported,Medium]	3.36417583610964e-17	True	appendix; lymphoid tissue[Supported,Medium]	658	2675	291	9494	0.10878504672897196	0.44224924012158057	query_1	['HPA:002020_02', 'HPA:002020_11']	3
TF	TF:M02089_1	Factor: E2F-3; motif: GGCGGGN; match class: 1	3.5498554743588706e-17	True	Factor: E2F-3; motif: GGCGGGN; match class: 1	9383	4136	2213	19940	0.5350580270793037	0.2358520728977939	query_1	['TF:M02089_0']	3
TF	TF:M10121	Factor: ZFX; motif: SNAGGCCNCR	3.7120173337381545e-17	True	Factor: ZFX; motif: SNAGGCCNCR	4004	4136	1049	19940	0.2536266924564797	0.26198801198801197	query_1	['TF:M00000']	3
TF	TF:M10121_0	Factor: ZFX; motif: SNAGGCCNCR; match class: 0	3.7120173337381545e-17	True	Factor: ZFX; motif: SNAGGCCNCR; match class: 0	4004	4136	1049	19940	0.2536266924564797	0.26198801198801197	query_1	['TF:M10121']	3
HPA	HPA:052010_12	stomach 2; glandular cells[Supported,Medium]	3.8766843029458283e-17	True	stomach 2; glandular cells[Supported,Medium]	896	2675	373	9494	0.1394392523364486	0.41629464285714285	query_1	['HPA:052010_02', 'HPA:052010_11']	3
GO:CC	GO:0005819	spindle	3.886697123399508e-17	True	"The array of microtubules and associated molecules that forms between opposite poles of a eukaryotic cell during mitosis or meiosis and serves to move the duplicated chromosomes apart." [ISBN:0198547684]	364	3989	153	18856	0.03835547756329907	0.42032967032967034	query_1	['GO:0015630', 'GO:0043232']	3
TF	TF:M11223_0	Factor: CREB1; motif: NRTGACGTCANN; match class: 0	3.898397463879774e-17	True	Factor: CREB1; motif: NRTGACGTCANN; match class: 0	2861	4136	786	19940	0.19003868471953578	0.27472911569381336	query_1	['TF:M11223']	3
TF	TF:M11223	Factor: CREB1; motif: NRTGACGTCANN	3.898397463879774e-17	True	Factor: CREB1; motif: NRTGACGTCANN	2861	4136	786	19940	0.19003868471953578	0.27472911569381336	query_1	['TF:M00000']	3
TF	TF:M11438	Factor: SAP-1; motif: NTCGTAAATGCN	3.932833780064619e-17	True	Factor: SAP-1; motif: NTCGTAAATGCN	5967	4136	1485	19940	0.35904255319148937	0.248868778280543	query_1	['TF:M00000']	3
TF	TF:M11438_0	Factor: SAP-1; motif: NTCGTAAATGCN; match class: 0	3.932833780064619e-17	True	Factor: SAP-1; motif: NTCGTAAATGCN; match class: 0	5967	4136	1485	19940	0.35904255319148937	0.248868778280543	query_1	['TF:M11438']	3
HPA	HPA:043040_22	skin 1; melanocytes[Approved,Medium]	4.427698155434138e-17	True	skin 1; melanocytes[Approved,Medium]	2202	2675	791	9494	0.29570093457943925	0.3592188919164396	query_1	['HPA:043040_21']	3
HPA	HPA:016010_11	esophagus; squamous epithelial cells[Supported,Low]	4.476241823072169e-17	True	esophagus; squamous epithelial cells[Supported,Low]	941	2675	388	9494	0.1450467289719626	0.412327311370882	query_1	['HPA:016010_01', 'HPA:016010_10']	3
HPA	HPA:024020_21	kidney; cells in tubules[Approved,Low]	4.493063471227242e-17	True	kidney; cells in tubules[Approved,Low]	4676	2675	1516	9494	0.5667289719626168	0.3242087254063302	query_1	['HPA:024020_20']	3
TF	TF:M01861_1	Factor: ATF-1; motif: TNACGTCAN; match class: 1	5.297827743997562e-17	True	Factor: ATF-1; motif: TNACGTCAN; match class: 1	1923	4136	562	19940	0.13588007736943908	0.2922516900676027	query_1	['TF:M01861_0']	3
HPA	HPA:039010_11	salivary gland; glandular cells[Supported,Low]	5.4636813613639365e-17	True	salivary gland; glandular cells[Supported,Low]	933	2675	385	9494	0.14392523364485982	0.41264737406216506	query_1	['HPA:039010_01', 'HPA:039010_10']	3
HPA	HPA:029010_11	nasopharynx; respiratory epithelial cells[Supported,Low]	5.547531316239329e-17	True	nasopharynx; respiratory epithelial cells[Supported,Low]	939	2675	387	9494	0.1446728971962617	0.41214057507987223	query_1	['HPA:029010_01', 'HPA:029010_10']	3
HPA	HPA:026020_21	liver; hepatocytes[Approved,Low]	5.576205868998112e-17	True	liver; hepatocytes[Approved,Low]	3467	2675	1169	9494	0.43700934579439255	0.3371791173925584	query_1	['HPA:026020_20']	3
GO:BP	GO:1901362	organic cyclic compound biosynthetic process	5.661616008410062e-17	True	"The chemical reactions and pathways resulting in the formation of organic cyclic compound." [GOC:TermGenie]	4388	3858	1166	17916	0.3022291342664593	0.2657247037374658	query_1	['GO:1901360', 'GO:1901576']	3
GO:BP	GO:0036211	protein modification process	6.011971635581765e-17	True	"The covalent alteration of one or more amino acids occurring in proteins, peptides and nascent polypeptides (co-translational, post-translational modifications). Includes the modification of charged tRNAs that are destined to occur in a protein (pre-translation modification)." [GOC:bf, GOC:jl]	4216	3858	1126	17916	0.2918610679108346	0.2670777988614801	query_1	['GO:0019538', 'GO:0043412']	3
GO:BP	GO:0006464	cellular protein modification process	6.011971635581765e-17	True	"The covalent alteration of one or more amino acids occurring in proteins, peptides and nascent polypeptides (co-translational, post-translational modifications) occurring at the level of an individual cell. Includes the modification of charged tRNAs that are destined to occur in a protein (pre-translation modification)." [GOC:go_curators]	4216	3858	1126	17916	0.2918610679108346	0.2670777988614801	query_1	['GO:0036211', 'GO:0044267']	3
TF	TF:M10578_1	Factor: Barhl-1; motif: NTAAACGN; match class: 1	6.172858195150214e-17	True	Factor: Barhl-1; motif: NTAAACGN; match class: 1	1402	4136	433	19940	0.10469052224371374	0.30884450784593437	query_1	['TF:M10578_0']	3
REAC	REAC:R-HSA-74160	Gene expression (Transcription)	6.21051738139527e-17	True	Gene expression (Transcription)	1472	2626	508	10588	0.19345011424219344	0.3451086956521739	query_1	['REAC:0000000']	3
HPA	HPA:006020_21	caudate; neuronal cells[Approved,Low]	6.541508870729691e-17	True	caudate; neuronal cells[Approved,Low]	3695	2675	1235	9494	0.4616822429906542	0.3342354533152909	query_1	['HPA:006020_20']	3
HPA	HPA:029010_12	nasopharynx; respiratory epithelial cells[Supported,Medium]	6.611538610366723e-17	True	nasopharynx; respiratory epithelial cells[Supported,Medium]	863	2675	361	9494	0.1349532710280374	0.4183082271147161	query_1	['HPA:029010_02', 'HPA:029010_11']	3
TF	TF:M03965_0	Factor: EHF; motif: NACCCGGAAGTA; match class: 0	7.128626400097165e-17	True	Factor: EHF; motif: NACCCGGAAGTA; match class: 0	367	4136	154	19940	0.03723404255319149	0.4196185286103542	query_1	['TF:M03965']	3
TF	TF:M03965	Factor: EHF; motif: NACCCGGAAGTA	7.128626400097165e-17	True	Factor: EHF; motif: NACCCGGAAGTA	367	4136	154	19940	0.03723404255319149	0.4196185286103542	query_1	['TF:M00000']	3
GO:BP	GO:0006415	translational termination	7.183483507236964e-17	True	"The process resulting in the release of a polypeptide chain from the ribosome, usually in response to a termination codon (UAA, UAG, or UGA in the universal genetic code)." [GOC:hjd, ISBN:019879276X]	104	3858	66	17916	0.017107309486780714	0.6346153846153846	query_1	['GO:0006412', 'GO:0043624']	3
HPA	HPA:004020_12	breast; glandular cells[Supported,Medium]	7.258975788890429e-17	True	breast; glandular cells[Supported,Medium]	837	2675	352	9494	0.13158878504672897	0.42054958183990443	query_1	['HPA:004020_02', 'HPA:004020_11']	3
GO:BP	GO:1901988	negative regulation of cell cycle phase transition	7.651155946971579e-17	True	"Any process that stops, prevents or reduces the frequency, rate or extent of cell cycle phase transition." [GOC:mtg_cell_cycle, GOC:TermGenie, PMID:22841721]	271	3858	126	17916	0.03265940902021773	0.46494464944649444	query_1	['GO:0010948', 'GO:0044770', 'GO:1901987']	3
HPA	HPA:036010_11	prostate; glandular cells[Supported,Low]	8.324876529504412e-17	True	prostate; glandular cells[Supported,Low]	926	2675	382	9494	0.142803738317757	0.41252699784017277	query_1	['HPA:036010_01', 'HPA:036010_10']	3
HPA	HPA:019010_11	gallbladder; glandular cells[Supported,Low]	9.13396434835105e-17	True	gallbladder; glandular cells[Supported,Low]	974	2675	398	9494	0.14878504672897197	0.4086242299794661	query_1	['HPA:019010_01', 'HPA:019010_10']	3
GO:BP	GO:0010948	negative regulation of cell cycle process	9.332507121439837e-17	True	"Any process that decreases the rate, frequency or extent of a cellular process that is involved in the progression of biochemical and morphological phases and events that occur in a cell during successive cell replication or nuclear replication events." [GOC:dph, GOC:tb]	359	3858	154	17916	0.039917055469155	0.42896935933147634	query_1	['GO:0010564', 'GO:0022402', 'GO:0045786']	3
TF	TF:M11066_0	Factor: HES-7; motif: GNCACGYGNN; match class: 0	9.346377522435938e-17	True	Factor: HES-7; motif: GNCACGYGNN; match class: 0	11610	4136	2667	19940	0.644825918762089	0.2297157622739018	query_1	['TF:M11066']	3
TF	TF:M11066	Factor: HES-7; motif: GNCACGYGNN	9.346377522435938e-17	True	Factor: HES-7; motif: GNCACGYGNN	11610	4136	2667	19940	0.644825918762089	0.2297157622739018	query_1	['TF:M00000']	3
HPA	HPA:011010_11	colon; endothelial cells[Supported,Low]	9.476547179881621e-17	True	colon; endothelial cells[Supported,Low]	844	2675	354	9494	0.13233644859813085	0.4194312796208531	query_1	['HPA:011010_01', 'HPA:011010_10']	3
TF	TF:M01241_0	Factor: BEN; motif: CWGCGAYA; match class: 0	9.49860945755696e-17	True	Factor: BEN; motif: CWGCGAYA; match class: 0	7546	4136	1823	19940	0.44076402321083175	0.24158494566657832	query_1	['TF:M01241']	3
TF	TF:M01241	Factor: BEN; motif: CWGCGAYA	9.49860945755696e-17	True	Factor: BEN; motif: CWGCGAYA	7546	4136	1823	19940	0.44076402321083175	0.24158494566657832	query_1	['TF:M00000']	3
GO:BP	GO:0045930	negative regulation of mitotic cell cycle	9.68495198067175e-17	True	"Any process that stops, prevents or reduces the rate or extent of progression through the mitotic cell cycle." [GOC:dph, GOC:go_curators, GOC:tb]	340	3858	148	17916	0.0383618455158113	0.43529411764705883	query_1	['GO:0000278', 'GO:0007346', 'GO:0045786']	3
GO:BP	GO:0010556	regulation of macromolecule biosynthetic process	1.0377357491619492e-16	True	"Any process that modulates the rate, frequency or extent of the chemical reactions and pathways resulting in the formation of a macromolecule, any molecule of high relative molecular mass, the structure of which essentially comprises the multiple repetition of units derived, actually or conceptually, from molecules of low relative molecular mass." [GOC:dph, GOC:tb]	4136	3858	1106	17916	0.2866770347330223	0.2674081237911025	query_1	['GO:0009059', 'GO:0009889', 'GO:0060255']	3
HPA	HPA:026010_11	liver; bile duct cells[Supported,Low]	1.1508743737597174e-16	True	liver; bile duct cells[Supported,Low]	694	2675	302	9494	0.11289719626168224	0.43515850144092216	query_1	['HPA:026010_01', 'HPA:026010_10']	3
TF	TF:M10071_0	Factor: Sp1; motif: NGGGGGCGGGGCCNGGGGGGGG; match class: 0	1.1793833690751517e-16	True	Factor: Sp1; motif: NGGGGGCGGGGCCNGGGGGGGG; match class: 0	8531	4136	2031	19940	0.4910541586073501	0.23807291056148167	query_1	['TF:M10071']	3
TF	TF:M10071	Factor: Sp1; motif: NGGGGGCGGGGCCNGGGGGGGG	1.1793833690751517e-16	True	Factor: Sp1; motif: NGGGGGCGGGGCCNGGGGGGGG	8531	4136	2031	19940	0.4910541586073501	0.23807291056148167	query_1	['TF:M00000']	3
HPA	HPA:043010_12	skin 1; Langerhans[Supported,Medium]	1.1854211633512885e-16	True	skin 1; Langerhans[Supported,Medium]	657	2675	289	9494	0.1080373831775701	0.4398782343987823	query_1	['HPA:043010_02', 'HPA:043010_11']	3
GO:BP	GO:0045786	negative regulation of cell cycle	1.208767453910311e-16	True	"Any process that stops, prevents or reduces the rate or extent of progression through the cell cycle." [GOC:dph, GOC:go_curators, GOC:tb]	636	3858	236	17916	0.06117159149818559	0.3710691823899371	query_1	['GO:0007049', 'GO:0048523', 'GO:0051726']	3
GO:BP	GO:0051171	regulation of nitrogen compound metabolic process	1.2400368025431142e-16	True	"Any process that modulates the frequency, rate or extent of the chemical reactions and pathways involving nitrogen or nitrogenous compounds." [GOC:ai, GOC:tb]	5997	3858	1530	17916	0.3965785381026439	0.25512756378189094	query_1	['GO:0006807', 'GO:0019222']	3
TF	TF:M00178_1	Factor: CREB; motif: NSTGACGTMANN; match class: 1	1.2575690314431902e-16	True	Factor: CREB; motif: NSTGACGTMANN; match class: 1	1551	4136	469	19940	0.113394584139265	0.30238555770470665	query_1	['TF:M00178_0']	3
GO:BP	GO:0070126	mitochondrial translational termination	1.2696043027167144e-16	True	"The process resulting in the release of a polypeptide chain from the ribosome in a mitochondrion, usually in response to a termination codon (note that mitochondria use variants of the universal genetic code that differ between different taxa)." [GOC:mah, http://mitogenome.org/index.php/Genetic_Code_of_mitochondria]	88	3858	59	17916	0.015292897874546397	0.6704545454545454	query_1	['GO:0006415', 'GO:0032543']	3
TF	TF:M00007	Factor: Elk-1; motif: NAAACMGGAAGTNCVH	1.2830638688900274e-16	True	Factor: Elk-1; motif: NAAACMGGAAGTNCVH	5923	4136	1472	19940	0.35589941972920697	0.24852270808711802	query_1	['TF:M00000']	3
TF	TF:M00007_0	Factor: Elk-1; motif: NAAACMGGAAGTNCVH; match class: 0	1.2830638688900274e-16	True	Factor: Elk-1; motif: NAAACMGGAAGTNCVH; match class: 0	5923	4136	1472	19940	0.35589941972920697	0.24852270808711802	query_1	['TF:M00007']	3
REAC	REAC:R-HSA-8953897	Cellular responses to external stimuli	1.3070034505297454e-16	True	Cellular responses to external stimuli	595	2626	244	10588	0.09291698400609291	0.41008403361344536	query_1	['REAC:0000000']	3
HPA	HPA:016010_12	esophagus; squamous epithelial cells[Supported,Medium]	1.395292823852946e-16	True	esophagus; squamous epithelial cells[Supported,Medium]	831	2675	349	9494	0.13046728971962618	0.41997593261131166	query_1	['HPA:016010_02', 'HPA:016010_11']	3
TF	TF:M04934	Factor: TR4; motif: ACCCCGS	1.4128178099435883e-16	True	Factor: TR4; motif: ACCCCGS	18283	4136	3930	19940	0.9501934235976789	0.2149537822020456	query_1	['TF:M00000']	3
TF	TF:M04934_0	Factor: TR4; motif: ACCCCGS; match class: 0	1.4128178099435883e-16	True	Factor: TR4; motif: ACCCCGS; match class: 0	18283	4136	3930	19940	0.9501934235976789	0.2149537822020456	query_1	['TF:M04934']	3
TF	TF:M10098_0	Factor: DP-1; motif: NRNNGGCGGGAANN; match class: 0	1.4700946107663716e-16	True	Factor: DP-1; motif: NRNNGGCGGGAANN; match class: 0	7080	4136	1722	19940	0.41634429400386846	0.24322033898305084	query_1	['TF:M10098']	3
TF	TF:M10098	Factor: DP-1; motif: NRNNGGCGGGAANN	1.4700946107663716e-16	True	Factor: DP-1; motif: NRNNGGCGGGAANN	7080	4136	1722	19940	0.41634429400386846	0.24322033898305084	query_1	['TF:M00000']	3
HP	HP:0012758	Neurodevelopmental delay	1.5074089508434394e-16	True	Neurodevelopmental delay	1742	1006	538	4232	0.5347912524850894	0.30884041331802525	query_1	['HP:0012759']	3
TF	TF:M01199_0	Factor: RNF96; motif: BCCCGCRGCC; match class: 0	1.5785385103783733e-16	True	Factor: RNF96; motif: BCCCGCRGCC; match class: 0	8502	4136	2024	19940	0.48936170212765956	0.2380616325570454	query_1	['TF:M01199']	3
TF	TF:M01199	Factor: RNF96; motif: BCCCGCRGCC	1.5785385103783733e-16	True	Factor: RNF96; motif: BCCCGCRGCC	8502	4136	2024	19940	0.48936170212765956	0.2380616325570454	query_1	['TF:M00000']	3
GO:BP	GO:0000280	nuclear division	1.6476640482428737e-16	True	"The division of a cell nucleus into two nuclei, with DNA and other nuclear contents distributed between the daughter nuclei." [GOC:mah]	416	3858	171	17916	0.04432348367029549	0.4110576923076923	query_1	['GO:0048285']	3
HPA	HPA:032010_13	pancreas; exocrine glandular cells[Supported,High]	1.6683253518794431e-16	True	pancreas; exocrine glandular cells[Supported,High]	496	2675	231	9494	0.08635514018691588	0.4657258064516129	query_1	['HPA:032010_03', 'HPA:032010_12']	3
TF	TF:M11221_1	Factor: CREB1; motif: RTGACGYGTCAN; match class: 1	1.6788157692604195e-16	True	Factor: CREB1; motif: RTGACGYGTCAN; match class: 1	5771	4136	1438	19940	0.347678916827853	0.24917691907814937	query_1	['TF:M11221_0']	3
HPA	HPA:045010_11	small intestine; glandular cells[Supported,Low]	1.7641979454515328e-16	True	small intestine; glandular cells[Supported,Low]	998	2675	405	9494	0.15140186915887852	0.405811623246493	query_1	['HPA:045010_01', 'HPA:045010_10']	3
TF	TF:M03989_1	Factor: FLI1; motif: ACCGGAAATCCGGT; match class: 1	1.8653756493805636e-16	True	Factor: FLI1; motif: ACCGGAAATCCGGT; match class: 1	5640	4136	1409	19940	0.34066731141199225	0.249822695035461	query_1	['TF:M03989_0']	3
HPA	HPA:056010_12	tonsil; germinal center cells[Supported,Medium]	1.934556733898173e-16	True	tonsil; germinal center cells[Supported,Medium]	745	2675	319	9494	0.11925233644859813	0.42818791946308726	query_1	['HPA:056010_02', 'HPA:056010_11']	3
HPA	HPA:035010_21	placenta; decidual cells[Approved,Low]	2.0013467698611686e-16	True	placenta; decidual cells[Approved,Low]	2787	2675	965	9494	0.36074766355140186	0.34625044851094366	query_1	['HPA:035010_20']	3
TF	TF:M09765_0	Factor: SP1; motif: NRGKGGGCGGGGCN; match class: 0	2.0982240843643485e-16	True	Factor: SP1; motif: NRGKGGGCGGGGCN; match class: 0	7501	4136	1811	19940	0.437862669245648	0.24143447540327956	query_1	['TF:M09765']	3
TF	TF:M09765	Factor: SP1; motif: NRGKGGGCGGGGCN	2.0982240843643485e-16	True	Factor: SP1; motif: NRGKGGGCGGGGCN	7501	4136	1811	19940	0.437862669245648	0.24143447540327956	query_1	['TF:M00000']	3
TF	TF:M08510	Factor: TEF-3:Fli-1; motif: ACCGGAAATGCC	2.1160334838364239e-16	True	Factor: TEF-3:Fli-1; motif: ACCGGAAATGCC	7473	4136	1805	19940	0.4364119922630561	0.24153619697577947	query_1	['TF:M00000']	3
TF	TF:M08510_0	Factor: TEF-3:Fli-1; motif: ACCGGAAATGCC; match class: 0	2.1160334838364239e-16	True	Factor: TEF-3:Fli-1; motif: ACCGGAAATGCC; match class: 0	7473	4136	1805	19940	0.4364119922630561	0.24153619697577947	query_1	['TF:M08510']	3
HPA	HPA:015010_11	epididymis; glandular cells[Supported,Low]	2.1375506566707816e-16	True	epididymis; glandular cells[Supported,Low]	969	2675	395	9494	0.14766355140186915	0.40763673890608876	query_1	['HPA:015010_01', 'HPA:015010_10']	3
GO:BP	GO:0022607	cellular component assembly	2.170006777272569e-16	True	"The aggregation, arrangement and bonding together of a cellular component." [GOC:isa_complete]	2952	3858	825	17916	0.21384136858475894	0.27947154471544716	query_1	['GO:0016043', 'GO:0044085']	3
GO:CC	GO:0015630	microtubule cytoskeleton	2.51115513906133e-16	True	"The part of the cytoskeleton (the internal framework of a cell) composed of microtubules and associated proteins." [GOC:jl, ISBN:0395825172]	1248	3989	393	18856	0.09852093256455252	0.31490384615384615	query_1	['GO:0005856']	3
HPA	HPA:052010_11	stomach 2; glandular cells[Supported,Low]	2.6792804797167473e-16	True	stomach 2; glandular cells[Supported,Low]	988	2675	401	9494	0.14990654205607476	0.4058704453441296	query_1	['HPA:052010_01', 'HPA:052010_10']	3
HPA	HPA:012010_11	duodenum; glandular cells[Supported,Low]	2.6825649518903556e-16	True	duodenum; glandular cells[Supported,Low]	991	2675	402	9494	0.1502803738317757	0.4056508577194753	query_1	['HPA:012010_01', 'HPA:012010_10']	3
TF	TF:M11394_1	Factor: Erg; motif: NACMGGAARTN; match class: 1	2.685685923710219e-16	True	Factor: Erg; motif: NACMGGAARTN; match class: 1	525	4136	199	19940	0.04811411992263056	0.379047619047619	query_1	['TF:M11394_0']	3
HPA	HPA:027010_12	lung; macrophages[Supported,Medium]	3.007034540948151e-16	True	lung; macrophages[Supported,Medium]	741	2675	317	9494	0.11850467289719627	0.42780026990553305	query_1	['HPA:027010_02', 'HPA:027010_11']	3
TF	TF:M03976	Factor: ERG; motif: ACCGGAWATCCGGT	3.021003389290265e-16	True	Factor: ERG; motif: ACCGGAWATCCGGT	12935	4136	2929	19940	0.7081721470019342	0.22643989176652493	query_1	['TF:M00000']	3
TF	TF:M03976_0	Factor: ERG; motif: ACCGGAWATCCGGT; match class: 0	3.021003389290265e-16	True	Factor: ERG; motif: ACCGGAWATCCGGT; match class: 0	12935	4136	2929	19940	0.7081721470019342	0.22643989176652493	query_1	['TF:M03976']	3
TF	TF:M02090_1	Factor: E2F-4; motif: GCGGGAAANA; match class: 1	3.455293405782945e-16	True	Factor: E2F-4; motif: GCGGGAAANA; match class: 1	6410	4136	1575	19940	0.3808027079303675	0.24570982839313574	query_1	['TF:M02090_0']	3
HPA	HPA:008020_11	cerebral cortex; glial cells[Supported,Low]	3.599278606726522e-16	True	cerebral cortex; glial cells[Supported,Low]	797	2675	336	9494	0.12560747663551403	0.4215809284818068	query_1	['HPA:008020_01', 'HPA:008020_10']	3
TF	TF:M04810	Factor: USF2; motif: AAGTCACG	3.887787288865888e-16	True	Factor: USF2; motif: AAGTCACG	5563	4136	1390	19940	0.33607350096711797	0.24986518065791838	query_1	['TF:M00000']	3
TF	TF:M04810_0	Factor: USF2; motif: AAGTCACG; match class: 0	3.887787288865888e-16	True	Factor: USF2; motif: AAGTCACG; match class: 0	5563	4136	1390	19940	0.33607350096711797	0.24986518065791838	query_1	['TF:M04810']	3
HPA	HPA:051010_11	stomach 1; glandular cells[Supported,Low]	4.0755943753575015e-16	True	stomach 1; glandular cells[Supported,Low]	984	2675	399	9494	0.1491588785046729	0.4054878048780488	query_1	['HPA:051010_01', 'HPA:051010_10']	3
TF	TF:M07084_1	Factor: E2F-4; motif: NGGCGGGAARN; match class: 1	4.464439020322674e-16	True	Factor: E2F-4; motif: NGGCGGGAARN; match class: 1	5451	4136	1365	19940	0.33002901353965186	0.25041276829939463	query_1	['TF:M07084_0']	3
HPA	HPA:024020_12	kidney; cells in tubules[Supported,Medium]	4.553875649318055e-16	True	kidney; cells in tubules[Supported,Medium]	907	2675	373	9494	0.1394392523364486	0.41124586549062847	query_1	['HPA:024020_02', 'HPA:024020_11']	3
TF	TF:M02057_0	Factor: Elf5; motif: CSMGGAARNN; match class: 0	4.704018184950358e-16	True	Factor: Elf5; motif: CSMGGAARNN; match class: 0	10476	4136	2431	19940	0.5877659574468085	0.23205421916762123	query_1	['TF:M02057']	3
TF	TF:M02057	Factor: Elf5; motif: CSMGGAARNN	4.704018184950358e-16	True	Factor: Elf5; motif: CSMGGAARNN	10476	4136	2431	19940	0.5877659574468085	0.23205421916762123	query_1	['TF:M00000']	3
HPA	HPA:056010_22	tonsil; germinal center cells[Approved,Medium]	4.72424388379645e-16	True	tonsil; germinal center cells[Approved,Medium]	2202	2675	786	9494	0.2938317757009346	0.3569482288828338	query_1	['HPA:056010_21']	3
REAC	REAC:R-HSA-69206	G1/S Transition	4.754986529868195e-16	True	G1/S Transition	131	2626	80	10588	0.030464584920030464	0.6106870229007634	query_1	['REAC:R-HSA-453279']	3
GO:BP	GO:0080090	regulation of primary metabolic process	4.855889144812077e-16	True	"Any process that modulates the frequency, rate or extent of the chemical reactions and pathways within a cell or an organism involving those compounds formed as a part of the normal anabolic and catabolic processes. These processes take place in most, if not all, cells of the organism." [PMID:19211694]	6180	3858	1567	17916	0.4061689994815967	0.2535598705501618	query_1	['GO:0019222', 'GO:0044238']	3
HPA	HPA:022020_22	hippocampus; neuronal cells[Approved,Medium]	4.927764798734408e-16	True	hippocampus; neuronal cells[Approved,Medium]	2422	2675	853	9494	0.3188785046728972	0.35218827415359205	query_1	['HPA:022020_21']	3
HPA	HPA:027010_11	lung; macrophages[Supported,Low]	5.873630713094534e-16	True	lung; macrophages[Supported,Low]	926	2675	379	9494	0.1416822429906542	0.40928725701943847	query_1	['HPA:027010_01', 'HPA:027010_10']	3
HPA	HPA:009010_12	cervix, uterine; glandular cells[Supported,Medium]	6.1733608577162e-16	True	cervix, uterine; glandular cells[Supported,Medium]	715	2675	307	9494	0.11476635514018692	0.42937062937062936	query_1	['HPA:009010_02', 'HPA:009010_11']	3
HPA	HPA:005010_11	bronchus; respiratory epithelial cells[Supported,Low]	6.179470901245609e-16	True	bronchus; respiratory epithelial cells[Supported,Low]	974	2675	395	9494	0.14766355140186915	0.4055441478439425	query_1	['HPA:005010_01', 'HPA:005010_10']	3
REAC	REAC:R-HSA-69306	DNA Replication	7.998347495536601e-16	True	DNA Replication	127	2626	78	10588	0.0297029702970297	0.6141732283464567	query_1	['REAC:0000000']	3
HPA	HPA:031020_11	ovary; ovarian stroma cells[Supported,Low]	8.363285378513256e-16	True	ovary; ovarian stroma cells[Supported,Low]	751	2675	319	9494	0.11925233644859813	0.4247669773635153	query_1	['HPA:031020_01', 'HPA:031020_10']	3
HP	HP:0012443	Abnormality of brain morphology	8.371770701695586e-16	True	A structural abnormality of the brain, which has as its parts the forebrain, midbrain, and hindbrain.	2031	1006	605	4232	0.6013916500994035	0.2978828163466273	query_1	['HP:0002011']	3
GO:CC	GO:0022625	cytosolic large ribosomal subunit	8.896852114051843e-16	True	"The large subunit of a ribosome located in the cytosol." [GOC:mtg_sensu]	59	3989	44	18856	0.011030333416896465	0.7457627118644068	query_1	['GO:0015934', 'GO:0022626']	3
TF	TF:M12152	Factor: Sp1; motif: NWRGCCACGCCCMCN	9.856373903148753e-16	True	Factor: Sp1; motif: NWRGCCACGCCCMCN	7378	4136	1780	19940	0.43036750483558994	0.24125779343995662	query_1	['TF:M00000']	3
TF	TF:M12152_0	Factor: Sp1; motif: NWRGCCACGCCCMCN; match class: 0	9.856373903148753e-16	True	Factor: Sp1; motif: NWRGCCACGCCCMCN; match class: 0	7378	4136	1780	19940	0.43036750483558994	0.24125779343995662	query_1	['TF:M12152']	3
TF	TF:M11052_0	Factor: Hey2; motif: NNCACGYGNN; match class: 0	9.932271203737977e-16	True	Factor: Hey2; motif: NNCACGYGNN; match class: 0	12631	4136	2865	19940	0.6926982591876208	0.22682289604940226	query_1	['TF:M11052']	3
TF	TF:M11052	Factor: Hey2; motif: NNCACGYGNN	9.932271203737977e-16	True	Factor: Hey2; motif: NNCACGYGNN	12631	4136	2865	19940	0.6926982591876208	0.22682289604940226	query_1	['TF:M00000']	3
TF	TF:M00430_1	Factor: E2F-1; motif: NTTSGCGG; match class: 1	1.1309827040768028e-15	True	Factor: E2F-1; motif: NTTSGCGG; match class: 1	2531	4136	701	19940	0.16948742746615086	0.27696562623468984	query_1	['TF:M00430_0']	3
HPA	HPA:046010_11	smooth muscle; smooth muscle cells[Supported,Low]	1.1551167242694991e-15	True	smooth muscle; smooth muscle cells[Supported,Low]	852	2675	353	9494	0.1319626168224299	0.41431924882629106	query_1	['HPA:046010_01', 'HPA:046010_10']	3
GO:BP	GO:1902749	regulation of cell cycle G2/M phase transition	1.2777099567590875e-15	True	"Any signalling pathway that modulates the activity of a cell cycle cyclin-dependent protein kinase to modulate the switch from G2 phase to M phase of the cell cycle." [GO_REF:0000058, GOC:jl, GOC:TermGenie]	218	3858	106	17916	0.027475375842405392	0.48623853211009177	query_1	['GO:0044839', 'GO:1901987']	3
TF	TF:M00916_1	Factor: CREB; motif: NNTKACGTCANNNS; match class: 1	1.342037149417064e-15	True	Factor: CREB; motif: NNTKACGTCANNNS; match class: 1	1723	4136	507	19940	0.12258220502901354	0.2942542077771329	query_1	['TF:M00916_0']	3
GO:CC	GO:0005813	centrosome	1.4001463547909656e-15	True	"A structure comprised of a core structure (in most organisms, a pair of centrioles) and peripheral material from which a microtubule-based structure, such as a spindle apparatus, is organized. Centrosomes occur close to the nucleus during interphase in many eukaryotic cells, though in animal cells it changes continually during the cell-division cycle." [GOC:mah, ISBN:0198547684]	590	3989	215	18856	0.053898220105289545	0.3644067796610169	query_1	['GO:0005815']	3
MIRNA	MIRNA:hsa-miR-615-3p	hsa-miR-615-3p	1.5253403814663346e-15	True	hsa-miR-615-3p	890	3784	344	14714	0.09090909090909091	0.3865168539325843	query_1	['MIRNA:000000']	3
GO:CC	GO:0005684	U2-type spliceosomal complex	1.5631200912110692e-15	True	"Any spliceosomal complex that forms during the splicing of a messenger RNA primary transcript to excise an intron that has canonical consensus sequences near the 5' and 3' ends." [GOC:krc, GOC:mah, PMID:11343900]	92	3989	58	18856	0.014539984958636249	0.6304347826086957	query_1	['GO:0005681']	3
GO:CC	GO:0000775	chromosome, centromeric region	1.5959192122378965e-15	True	"The region of a chromosome that includes the centromeric DNA and associated proteins. In monocentric chromosomes, this region corresponds to a single area of the chromosome, whereas in holocentric chromosomes, it is evenly distributed along the chromosome." [GOC:cjm, GOC:elh, GOC:kmv, GOC:pr]	199	3989	97	18856	0.024316871396339933	0.48743718592964824	query_1	['GO:0098687']	3
TF	TF:M02044_1	Factor: YY1; motif: GCCGCCATTTTG; match class: 1	1.6149103398353635e-15	True	Factor: YY1; motif: GCCGCCATTTTG; match class: 1	1214	4136	380	19940	0.09187620889748549	0.3130148270181219	query_1	['TF:M02044_0']	3
HPA	HPA:003010_22	bone marrow; hematopoietic cells[Approved,Medium]	1.731961392854673e-15	True	bone marrow; hematopoietic cells[Approved,Medium]	2339	2675	825	9494	0.308411214953271	0.35271483539974346	query_1	['HPA:003010_21']	3
HPA	HPA:032020_12	pancreas; islets of Langerhans[Supported,Medium]	1.7488691222526904e-15	True	pancreas; islets of Langerhans[Supported,Medium]	653	2675	284	9494	0.10616822429906542	0.4349157733537519	query_1	['HPA:032020_02', 'HPA:032020_11']	3
GO:BP	GO:0006405	RNA export from nucleus	1.7856056944862455e-15	True	"The directed movement of RNA from the nucleus to the cytoplasm." [GOC:ma]	145	3858	80	17916	0.020736132711249352	0.5517241379310345	query_1	['GO:0050658', 'GO:0051168']	3
TF	TF:M03922	Factor: SP4; motif: NWRGCCACGCCCMCTYN	1.9150374424634632e-15	True	Factor: SP4; motif: NWRGCCACGCCCMCTYN	6065	4136	1495	19940	0.3614603481624758	0.24649629018961253	query_1	['TF:M00000']	3
TF	TF:M03922_0	Factor: SP4; motif: NWRGCCACGCCCMCTYN; match class: 0	1.9150374424634632e-15	True	Factor: SP4; motif: NWRGCCACGCCCMCTYN; match class: 0	6065	4136	1495	19940	0.3614603481624758	0.24649629018961253	query_1	['TF:M03922']	3
HPA	HPA:030010_12	oral mucosa; squamous epithelial cells[Supported,Medium]	1.9995973937521097e-15	True	oral mucosa; squamous epithelial cells[Supported,Medium]	778	2675	327	9494	0.1222429906542056	0.4203084832904884	query_1	['HPA:030010_02', 'HPA:030010_11']	3
REAC	REAC:R-HSA-453279	Mitotic G1 phase and G1/S transition	2.0908952530173257e-15	True	Mitotic G1 phase and G1/S transition	148	2626	86	10588	0.03274942878903275	0.581081081081081	query_1	['REAC:R-HSA-69278']	3
GO:BP	GO:0043487	regulation of RNA stability	2.1076536215745573e-15	True	"Any process that modulates the propensity of RNA molecules to degradation. Includes processes that both stabilize and destabilize RNAs." [GOC:jl]	190	3858	96	17916	0.024883359253499222	0.5052631578947369	query_1	['GO:0006401', 'GO:0010608', 'GO:0031329', 'GO:0051252', 'GO:0065008']	3
REAC	REAC:R-HSA-69239	Synthesis of DNA	2.2145015208837227e-15	True	Synthesis of DNA	119	2626	74	10588	0.02817974105102818	0.6218487394957983	query_1	['REAC:R-HSA-69242', 'REAC:R-HSA-69306']	3
TF	TF:M12151	Factor: Sp1; motif: NWRGCCMCGCCCMCN	2.370905167923444e-15	True	Factor: Sp1; motif: NWRGCCMCGCCCMCN	6868	4136	1668	19940	0.4032882011605416	0.24286546301688994	query_1	['TF:M00000']	3
TF	TF:M12151_0	Factor: Sp1; motif: NWRGCCMCGCCCMCN; match class: 0	2.370905167923444e-15	True	Factor: Sp1; motif: NWRGCCMCGCCCMCN; match class: 0	6868	4136	1668	19940	0.4032882011605416	0.24286546301688994	query_1	['TF:M12151']	3
TF	TF:M11541	Factor: Foxn2; motif: NNGCGTCNNNNNGACGCNN	2.4363504203543774e-15	True	Factor: Foxn2; motif: NNGCGTCNNNNNGACGCNN	5848	4136	1447	19940	0.3498549323017408	0.24743502051983585	query_1	['TF:M00000']	3
TF	TF:M11541_0	Factor: Foxn2; motif: NNGCGTCNNNNNGACGCNN; match class: 0	2.4363504203543774e-15	True	Factor: Foxn2; motif: NNGCGTCNNNNNGACGCNN; match class: 0	5848	4136	1447	19940	0.3498549323017408	0.24743502051983585	query_1	['TF:M11541']	3
KEGG	KEGG:03040	Spliceosome	2.6067264212096503e-15	True	Spliceosome	134	1824	77	7747	0.042214912280701754	0.5746268656716418	query_1	['KEGG:00000']	3
TF	TF:M08220_0	Factor: Elk-1:HOXA3; motif: ACCGGWAATKRNNTNWCNNATTAN; match class: 0	2.6665154540508826e-15	True	Factor: Elk-1:HOXA3; motif: ACCGGWAATKRNNTNWCNNATTAN; match class: 0	12286	4136	2793	19940	0.6752901353965184	0.22733192251342993	query_1	['TF:M08220']	3
TF	TF:M08220	Factor: Elk-1:HOXA3; motif: ACCGGWAATKRNNTNWCNNATTAN	2.6665154540508826e-15	True	Factor: Elk-1:HOXA3; motif: ACCGGWAATKRNNTNWCNNATTAN	12286	4136	2793	19940	0.6752901353965184	0.22733192251342993	query_1	['TF:M00000']	3
HPA	HPA:037010_13	rectum; glandular cells[Supported,High]	2.996704730990502e-15	True	rectum; glandular cells[Supported,High]	567	2675	253	9494	0.09457943925233644	0.4462081128747795	query_1	['HPA:037010_03', 'HPA:037010_12']	3
HPA	HPA:006020_12	caudate; neuronal cells[Supported,Medium]	3.019691276555618e-15	True	caudate; neuronal cells[Supported,Medium]	658	2675	285	9494	0.10654205607476636	0.4331306990881459	query_1	['HPA:006020_02', 'HPA:006020_11']	3
GO:BP	GO:0042274	ribosomal small subunit biogenesis	3.355173347409746e-15	True	"A cellular process that results in the biosynthesis of constituent macromolecules, assembly, and arrangement of constituent parts of a small ribosomal subunit; includes transport to the sites of protein synthesis." [GOC:jl]	71	3858	50	17916	0.012960082944530845	0.704225352112676	query_1	['GO:0022613', 'GO:0042254']	3
TF	TF:M10129	Factor: Staf; motif: NGCMTKCTGGGARWTGTAGTYY	3.385814115237985e-15	True	Factor: Staf; motif: NGCMTKCTGGGARWTGTAGTYY	486	4136	185	19940	0.044729206963249515	0.38065843621399176	query_1	['TF:M00000']	3
TF	TF:M10129_0	Factor: Staf; motif: NGCMTKCTGGGARWTGTAGTYY; match class: 0	3.385814115237985e-15	True	Factor: Staf; motif: NGCMTKCTGGGARWTGTAGTYY; match class: 0	486	4136	185	19940	0.044729206963249515	0.38065843621399176	query_1	['TF:M10129']	3
GO:BP	GO:0009987	cellular process	3.4026183321681644e-15	True	"Any process that is carried out at the cellular level, but not necessarily restricted to a single cell. For example, cell communication occurs among more than one cell, but occurs at the cellular level." [GOC:go_curators, GOC:isa_complete]	16941	3858	3750	17916	0.9720062208398134	0.22135647246325482	query_1	['GO:0008150']	3
HPA	HPA:005010_13	bronchus; respiratory epithelial cells[Supported,High]	3.458527447347383e-15	True	bronchus; respiratory epithelial cells[Supported,High]	506	2675	231	9494	0.08635514018691588	0.45652173913043476	query_1	['HPA:005010_03', 'HPA:005010_12']	3
TF	TF:M11528_0	Factor: E2F-2; motif: NTTTTGGCGCCAWWWN; match class: 0	3.576446162424077e-15	True	Factor: E2F-2; motif: NTTTTGGCGCCAWWWN; match class: 0	10473	4136	2424	19940	0.586073500967118	0.2314523059295331	query_1	['TF:M11528']	3
TF	TF:M11528	Factor: E2F-2; motif: NTTTTGGCGCCAWWWN	3.576446162424077e-15	True	Factor: E2F-2; motif: NTTTTGGCGCCAWWWN	10473	4136	2424	19940	0.586073500967118	0.2314523059295331	query_1	['TF:M00000']	3
HPA	HPA:047030_11	soft tissue 1; fibroblasts[Supported,Low]	3.915197425564807e-15	True	soft tissue 1; fibroblasts[Supported,Low]	740	2675	313	9494	0.11700934579439252	0.422972972972973	query_1	['HPA:047030_01', 'HPA:047030_10']	3
TF	TF:M08206_1	Factor: E2F-3:Prrxl1; motif: SGCGCTAATTNN; match class: 1	3.918993262826138e-15	True	Factor: E2F-3:Prrxl1; motif: SGCGCTAATTNN; match class: 1	5071	4136	1275	19940	0.3082688588007737	0.25142969828436207	query_1	['TF:M08206_0']	3
TF	TF:M03978_0	Factor: ETS1; motif: GCCGGAWGTACTTCCGGN; match class: 0	4.091042563596826e-15	True	Factor: ETS1; motif: GCCGGAWGTACTTCCGGN; match class: 0	12173	4136	2769	19940	0.6694874274661509	0.22747063172595086	query_1	['TF:M03978']	3
TF	TF:M03978	Factor: ETS1; motif: GCCGGAWGTACTTCCGGN	4.091042563596826e-15	True	Factor: ETS1; motif: GCCGGAWGTACTTCCGGN	12173	4136	2769	19940	0.6694874274661509	0.22747063172595086	query_1	['TF:M00000']	3
HPA	HPA:021010_11	heart muscle; myocytes[Supported,Low]	4.683985985018036e-15	True	heart muscle; myocytes[Supported,Low]	891	2675	364	9494	0.13607476635514018	0.40852974186307517	query_1	['HPA:021010_01', 'HPA:021010_10']	3
TF	TF:M03567_0	Factor: Sp2; motif: NYSGCCCCGCCCCCY; match class: 0	4.751625971090942e-15	True	Factor: Sp2; motif: NYSGCCCCGCCCCCY; match class: 0	7725	4136	1849	19940	0.44705029013539654	0.2393527508090615	query_1	['TF:M03567']	3
TF	TF:M03567	Factor: Sp2; motif: NYSGCCCCGCCCCCY	4.751625971090942e-15	True	Factor: Sp2; motif: NYSGCCCCGCCCCCY	7725	4136	1849	19940	0.44705029013539654	0.2393527508090615	query_1	['TF:M00000']	3
GO:BP	GO:0044839	cell cycle G2/M phase transition	4.972065895367891e-15	True	"The cell cycle process by which a cell in G2 phase commits to M phase." [GOC:jl, GOC:mtg_cell_cycle]	276	3858	124	17916	0.0321410057024365	0.4492753623188406	query_1	['GO:0044770']	3
HP	HP:0003808	Abnormal muscle tone	5.4431100388140985e-15	True	Abnormal muscle tone	1675	1006	516	4232	0.5129224652087475	0.3080597014925373	query_1	['HP:0011804']	3
TF	TF:M11541_1	Factor: Foxn2; motif: NNGCGTCNNNNNGACGCNN; match class: 1	5.447506052573297e-15	True	Factor: Foxn2; motif: NNGCGTCNNNNNGACGCNN; match class: 1	5548	4136	1379	19940	0.3334139264990329	0.2485580389329488	query_1	['TF:M11541_0']	3
TF	TF:M00428_1	Factor: E2F-1; motif: NKTSSCGC; match class: 1	5.639360699977474e-15	True	Factor: E2F-1; motif: NKTSSCGC; match class: 1	3616	4136	948	19940	0.22920696324951645	0.26216814159292035	query_1	['TF:M00428_0']	3
HPA	HPA:009020_22	cervix, uterine; squamous epithelial cells[Approved,Medium]	6.38307578477711e-15	True	cervix, uterine; squamous epithelial cells[Approved,Medium]	2103	2675	750	9494	0.2803738317757009	0.3566333808844508	query_1	['HPA:009020_21']	3
GO:BP	GO:0043488	regulation of mRNA stability	6.718665018908095e-15	True	"Any process that modulates the propensity of mRNA molecules to degradation. Includes processes that both stabilize and destabilize mRNAs." [GOC:jl]	181	3858	92	17916	0.023846552617936754	0.5082872928176796	query_1	['GO:0043487', 'GO:0061013']	3
HPA	HPA:008020_12	cerebral cortex; glial cells[Supported,Medium]	7.496604844679279e-15	True	cerebral cortex; glial cells[Supported,Medium]	593	2675	261	9494	0.09757009345794393	0.44013490725126475	query_1	['HPA:008020_02', 'HPA:008020_11']	3
TF	TF:M01299_0	Factor: MECP2; motif: CCGGNNTTWA; match class: 0	7.543888553539569e-15	True	Factor: MECP2; motif: CCGGNNTTWA; match class: 0	5261	4136	1315	19940	0.31794003868471954	0.24995248051701197	query_1	['TF:M01299']	3
TF	TF:M01299	Factor: MECP2; motif: CCGGNNTTWA	7.543888553539569e-15	True	Factor: MECP2; motif: CCGGNNTTWA	5261	4136	1315	19940	0.31794003868471954	0.24995248051701197	query_1	['TF:M00000']	3
GO:BP	GO:1902750	negative regulation of cell cycle G2/M phase transition	7.692194971409967e-15	True	"Any signalling pathway that decreases or inhibits the activity of a cell cycle cyclin-dependent protein kinase to modulate the switch from G2 phase to M phase of the cell cycle." [GO_REF:0000058, GOC:jl, GOC:TermGenie]	108	3858	65	17916	0.016848107827890098	0.6018518518518519	query_1	['GO:0044839', 'GO:1901988', 'GO:1902749']	3
HPA	HPA:007010_22	cerebellum; Purkinje cells[Approved,Medium]	9.28384873276431e-15	True	cerebellum; Purkinje cells[Approved,Medium]	2780	2675	954	9494	0.3566355140186916	0.3431654676258993	query_1	['HPA:007010_21']	3
TF	TF:M09600_1	Factor: CREB1; motif: TKACGTCAYNN; match class: 1	9.319976840515727e-15	True	Factor: CREB1; motif: TKACGTCAYNN; match class: 1	1579	4136	468	19940	0.11315280464216634	0.2963901203293224	query_1	['TF:M09600_0']	3
TF	TF:M09989	Factor: MITF; motif: TCACGTGACC	1.059688922685971e-14	True	Factor: MITF; motif: TCACGTGACC	1390	4136	421	19940	0.10178916827852998	0.30287769784172663	query_1	['TF:M00000']	3
TF	TF:M09989_0	Factor: MITF; motif: TCACGTGACC; match class: 0	1.059688922685971e-14	True	Factor: MITF; motif: TCACGTGACC; match class: 0	1390	4136	421	19940	0.10178916827852998	0.30287769784172663	query_1	['TF:M09989']	3
GO:BP	GO:0071166	ribonucleoprotein complex localization	1.0740063855877296e-14	True	"Any process in which a ribonucleoprotein complex is transported to, or maintained in, a specific location within a cell." [GOC:mah]	132	3858	74	17916	0.01918092275790565	0.5606060606060606	query_1	['GO:0051641']	3
HPA	HPA:003010_11	bone marrow; hematopoietic cells[Supported,Low]	1.1227820481138655e-14	True	bone marrow; hematopoietic cells[Supported,Low]	928	2675	375	9494	0.14018691588785046	0.4040948275862069	query_1	['HPA:003010_01', 'HPA:003010_10']	3
TF	TF:M09632_0	Factor: Kaiso; motif: GNTCTCGCGAGRNNNNGGN; match class: 0	1.137490348045851e-14	True	Factor: Kaiso; motif: GNTCTCGCGAGRNNNNGGN; match class: 0	3091	4136	826	19940	0.1997098646034816	0.26722743448722097	query_1	['TF:M09632']	3
TF	TF:M09632	Factor: Kaiso; motif: GNTCTCGCGAGRNNNNGGN	1.137490348045851e-14	True	Factor: Kaiso; motif: GNTCTCGCGAGRNNNNGGN	3091	4136	826	19940	0.1997098646034816	0.26722743448722097	query_1	['TF:M00000']	3
HPA	HPA:057010_13	urinary bladder; urothelial cells[Supported,High]	1.188259851991047e-14	True	urinary bladder; urothelial cells[Supported,High]	488	2675	223	9494	0.08336448598130841	0.4569672131147541	query_1	['HPA:057010_03', 'HPA:057010_12']	3
TF	TF:M00177_1	Factor: CREB; motif: NSTGACGTAANN; match class: 1	1.2262281223166763e-14	True	Factor: CREB; motif: NSTGACGTAANN; match class: 1	1375	4136	417	19940	0.1008220502901354	0.30327272727272725	query_1	['TF:M00177_0']	3
TF	TF:M01770_1	Factor: XBP-1; motif: WNNGMCACGTC; match class: 1	1.348618051272081e-14	True	Factor: XBP-1; motif: WNNGMCACGTC; match class: 1	4600	4136	1167	19940	0.2821566731141199	0.25369565217391304	query_1	['TF:M01770_0']	3
GO:BP	GO:0051052	regulation of DNA metabolic process	1.3510149610860774e-14	True	"Any process that modulates the frequency, rate or extent of the chemical reactions and pathways involving DNA." [GOC:ai]	362	3858	150	17916	0.038880248833592534	0.4143646408839779	query_1	['GO:0006259', 'GO:0019219', 'GO:0060255']	3
GO:BP	GO:0015931	nucleobase-containing compound transport	1.3789203771562936e-14	True	"The directed movement of nucleobases, nucleosides, nucleotides and nucleic acids, into, out of or within a cell, or between cells, by means of some agent such as a transporter or pore." [GOC:ai]	251	3858	115	17916	0.029808190772420945	0.4581673306772908	query_1	['GO:0071702', 'GO:0071705']	3
TF	TF:M08232_1	Factor: Elk-1:TEF; motif: RCCGGAAGTTACGTAAN; match class: 1	1.4167870426490152e-14	True	Factor: Elk-1:TEF; motif: RCCGGAAGTTACGTAAN; match class: 1	1312	4136	401	19940	0.09695357833655706	0.30564024390243905	query_1	['TF:M08232_0']	3
GO:BP	GO:0061013	regulation of mRNA catabolic process	1.4341072464912816e-14	True	"Any process that modulates the rate, frequency, or extent of a mRNA catabolic process, the chemical reactions and pathways resulting in the breakdown of RNA, ribonucleic acid, one of the two main type of nucleic acid, consisting of a long, unbranched macromolecule formed from ribonucleotides joined in 3',5'-phosphodiester linkage." [GOC:ascb_2009, GOC:dph, GOC:tb]	203	3858	99	17916	0.025660964230171075	0.4876847290640394	query_1	['GO:0006402', 'GO:0010468', 'GO:0031329', 'GO:1903311']	3
TF	TF:M10727_0	Factor: HOXB8; motif: RTCRTTAN; match class: 0	1.458126167920142e-14	True	Factor: HOXB8; motif: RTCRTTAN; match class: 0	6384	4136	1558	19940	0.3766924564796905	0.24404761904761904	query_1	['TF:M10727']	3
TF	TF:M10727	Factor: HOXB8; motif: RTCRTTAN	1.458126167920142e-14	True	Factor: HOXB8; motif: RTCRTTAN	6384	4136	1558	19940	0.3766924564796905	0.24404761904761904	query_1	['TF:M00000']	3
HPA	HPA:041010_11	skeletal muscle; myocytes[Supported,Low]	1.5364378289359924e-14	True	skeletal muscle; myocytes[Supported,Low]	846	2675	347	9494	0.1297196261682243	0.4101654846335697	query_1	['HPA:041010_01', 'HPA:041010_10']	3
TF	TF:M00114	Factor: Tax/CREB; motif: GGGGGTTGACGYANA	1.5425128314830692e-14	True	Factor: Tax/CREB; motif: GGGGGTTGACGYANA	6621	4136	1609	19940	0.3890232108317215	0.24301465035493128	query_1	['TF:M00000']	3
TF	TF:M00114_0	Factor: Tax/CREB; motif: GGGGGTTGACGYANA; match class: 0	1.5425128314830692e-14	True	Factor: Tax/CREB; motif: GGGGGTTGACGYANA; match class: 0	6621	4136	1609	19940	0.3890232108317215	0.24301465035493128	query_1	['TF:M00114']	3
HPA	HPA:004030_11	breast; myoepithelial cells[Supported,Low]	1.5576861420016808e-14	True	breast; myoepithelial cells[Supported,Low]	852	2675	349	9494	0.13046728971962618	0.4096244131455399	query_1	['HPA:004030_01', 'HPA:004030_10']	3
TF	TF:M10785_0	Factor: hoxa9; motif: RTCGTWANNN; match class: 0	1.680147749021276e-14	True	Factor: hoxa9; motif: RTCGTWANNN; match class: 0	5728	4136	1415	19940	0.3421179883945841	0.24703212290502793	query_1	['TF:M10785']	3
TF	TF:M10785	Factor: hoxa9; motif: RTCGTWANNN	1.680147749021276e-14	True	Factor: hoxa9; motif: RTCGTWANNN	5728	4136	1415	19940	0.3421179883945841	0.24703212290502793	query_1	['TF:M00000']	3
TF	TF:M11410_0	Factor: etv3; motif: NNCGGAARTGSCAYTTCCGNT; match class: 0	1.7057315987807517e-14	True	Factor: etv3; motif: NNCGGAARTGSCAYTTCCGNT; match class: 0	1045	4136	333	19940	0.08051257253384914	0.3186602870813397	query_1	['TF:M11410']	3
TF	TF:M11410	Factor: etv3; motif: NNCGGAARTGSCAYTTCCGNT	1.7057315987807517e-14	True	Factor: etv3; motif: NNCGGAARTGSCAYTTCCGNT	1045	4136	333	19940	0.08051257253384914	0.3186602870813397	query_1	['TF:M00000']	3
REAC	REAC:R-HSA-68886	M Phase	1.7236482326349882e-14	True	M Phase	386	2626	170	10588	0.06473724295506474	0.44041450777202074	query_1	['REAC:R-HSA-69278']	3
HPA	HPA:026020_22	liver; hepatocytes[Approved,Medium]	1.7738680320403688e-14	True	liver; hepatocytes[Approved,Medium]	2251	2675	793	9494	0.2964485981308411	0.3522878720568636	query_1	['HPA:026020_21']	3
TF	TF:M11395_0	Factor: Erg; motif: NACCGGAWWTCCGGTN; match class: 0	1.8963503563071177e-14	True	Factor: Erg; motif: NACCGGAWWTCCGGTN; match class: 0	8798	4136	2071	19940	0.500725338491296	0.23539440781995907	query_1	['TF:M11395']	3
TF	TF:M11395	Factor: Erg; motif: NACCGGAWWTCCGGTN	1.8963503563071177e-14	True	Factor: Erg; motif: NACCGGAWWTCCGGTN	8798	4136	2071	19940	0.500725338491296	0.23539440781995907	query_1	['TF:M00000']	3
HPA	HPA:002020_21	appendix; lymphoid tissue[Approved,Low]	1.9175107331582344e-14	True	appendix; lymphoid tissue[Approved,Low]	2816	2675	963	9494	0.36	0.3419744318181818	query_1	['HPA:002020_20']	3
GO:BP	GO:0070125	mitochondrial translational elongation	1.9702233549080388e-14	True	"The successive addition of amino acid residues to a nascent polypeptide chain during protein biosynthesis in a mitochondrion." [GOC:mah]	87	3858	56	17916	0.014515292897874546	0.6436781609195402	query_1	['GO:0006414', 'GO:0032543']	3
TF	TF:M03978_1	Factor: ETS1; motif: GCCGGAWGTACTTCCGGN; match class: 1	1.9794031449264865e-14	True	Factor: ETS1; motif: GCCGGAWGTACTTCCGGN; match class: 1	6518	4136	1586	19940	0.3834622823984526	0.2433261736729058	query_1	['TF:M03978_0']	3
TF	TF:M09887_1	Factor: CREB1; motif: NRRTGACGTMA; match class: 1	1.981043144254418e-14	True	Factor: CREB1; motif: NRRTGACGTMA; match class: 1	1642	4136	482	19940	0.1165377176015474	0.2935444579780755	query_1	['TF:M09887_0']	3
HPA	HPA:048010_11	soft tissue 2; adipocytes[Supported,Low]	1.984562562578927e-14	True	soft tissue 2; adipocytes[Supported,Low]	654	2675	281	9494	0.10504672897196261	0.42966360856269115	query_1	['HPA:048010_01', 'HPA:048010_10']	3
GO:CC	GO:0000313	organellar ribosome	2.0247506478529547e-14	True	"A ribosome contained within a subcellular membrane-bounded organelle." [GOC:mah, GOC:mcc]	88	3989	55	18856	0.013787916771120581	0.625	query_1	['GO:0005840', 'GO:0043226']	3
GO:CC	GO:0005761	mitochondrial ribosome	2.0247506478529547e-14	True	"A ribosome found in the mitochondrion of a eukaryotic cell; contains a characteristic set of proteins distinct from those of cytosolic ribosomes." [GOC:mah, ISBN:0198506732]	88	3989	55	18856	0.013787916771120581	0.625	query_1	['GO:0000313', 'GO:0005759']	3
HPA	HPA:019010_13	gallbladder; glandular cells[Supported,High]	2.0644204883067884e-14	True	gallbladder; glandular cells[Supported,High]	594	2675	260	9494	0.09719626168224299	0.4377104377104377	query_1	['HPA:019010_03', 'HPA:019010_12']	3
TF	TF:M08470_0	Factor: Fli-1:Dlx-2; motif: RNCGGAARYAATTA; match class: 0	2.1186938621205526e-14	True	Factor: Fli-1:Dlx-2; motif: RNCGGAARYAATTA; match class: 0	6002	4136	1474	19940	0.35638297872340424	0.24558480506497835	query_1	['TF:M08470']	3
TF	TF:M08470	Factor: Fli-1:Dlx-2; motif: RNCGGAARYAATTA	2.1186938621205526e-14	True	Factor: Fli-1:Dlx-2; motif: RNCGGAARYAATTA	6002	4136	1474	19940	0.35638297872340424	0.24558480506497835	query_1	['TF:M00000']	3
GO:BP	GO:0010389	regulation of G2/M transition of mitotic cell cycle	2.1539100464358993e-14	True	"Any signalling pathway that modulates the activity of a cell cycle cyclin-dependent protein kinase to modulate the switch from G2 phase to M phase of the mitotic cell cycle." [GOC:mtg_cell_cycle, PMID:17329565]	201	3858	98	17916	0.025401762571280455	0.48756218905472637	query_1	['GO:0000086', 'GO:1901990', 'GO:1902749']	3
HPA	HPA:033010_22	parathyroid gland; glandular cells[Approved,Medium]	2.16606059441602e-14	True	parathyroid gland; glandular cells[Approved,Medium]	2613	2675	902	9494	0.337196261682243	0.3451970914657482	query_1	['HPA:033010_21']	3
REAC	REAC:R-HSA-983169	Class I MHC mediated antigen processing & presentation	2.245617923066643e-14	True	Class I MHC mediated antigen processing & presentation	369	2626	164	10588	0.062452399086062454	0.4444444444444444	query_1	['REAC:R-HSA-1280218']	3
TF	TF:M09611_1	Factor: ER81; motif: NNNGRCMGGAAGYRNNNNNNNS; match class: 1	2.2530988322098716e-14	True	Factor: ER81; motif: NNNGRCMGGAAGYRNNNNNNNS; match class: 1	316	4136	133	19940	0.032156673114119926	0.4208860759493671	query_1	['TF:M09611_0']	3
GO:MF	GO:0043021	ribonucleoprotein complex binding	2.422930582100475e-14	True	"Interacting selectively and non-covalently with any complex of RNA and protein." [GOC:bf, GOC:go_curators, GOC:vk]	135	3955	74	18134	0.018710493046776234	0.5481481481481482	query_1	['GO:0044877']	3
GO:CC	GO:1905368	peptidase complex	2.805535797391486e-14	True	"A protein complex which is capable of peptidase activity." [GO_REF:0000088, GOC:bhm, GOC:TermGenie, PMID:1689240]	96	3989	58	18856	0.014539984958636249	0.6041666666666666	query_1	['GO:1902494']	3
GO:BP	GO:0071426	ribonucleoprotein complex export from nucleus	2.839230706197931e-14	True	"The directed movement of a ribonucleoprotein complex from the nucleus to the cytoplasm." [GOC:mah]	131	3858	73	17916	0.018921721099015035	0.5572519083969466	query_1	['GO:0006405', 'GO:0006611', 'GO:0031503', 'GO:0071166']	3
TF	TF:M11052_1	Factor: Hey2; motif: NNCACGYGNN; match class: 1	3.178869480087376e-14	True	Factor: Hey2; motif: NNCACGYGNN; match class: 1	9597	4136	2236	19940	0.5406189555125726	0.2329894758778785	query_1	['TF:M11052_0']	3
TF	TF:M11395_1	Factor: Erg; motif: NACCGGAWWTCCGGTN; match class: 1	3.3130193003936e-14	True	Factor: Erg; motif: NACCGGAWWTCCGGTN; match class: 1	8028	4136	1907	19940	0.46107350096711797	0.23754359740906827	query_1	['TF:M11395_0']	3
TF	TF:M12345	Factor: Zbtb37; motif: NYACCGCRNTCACCGCR	4.03033018656371e-14	True	Factor: Zbtb37; motif: NYACCGCRNTCACCGCR	5699	4136	1406	19940	0.33994197292069633	0.24670994911387964	query_1	['TF:M00000']	3
TF	TF:M12345_0	Factor: Zbtb37; motif: NYACCGCRNTCACCGCR; match class: 0	4.03033018656371e-14	True	Factor: Zbtb37; motif: NYACCGCRNTCACCGCR; match class: 0	5699	4136	1406	19940	0.33994197292069633	0.24670994911387964	query_1	['TF:M12345']	3
GO:CC	GO:0000793	condensed chromosome	4.118376143724921e-14	True	"A highly compacted molecule of DNA and associated proteins resulting in a cytologically distinct structure." [GOC:elh]	219	3989	101	18856	0.02531962897969416	0.4611872146118721	query_1	['GO:0005694']	3
TF	TF:M00024_1	Factor: E2F-1; motif: TWSGCGCGAAAAYKR; match class: 1	4.291601609528812e-14	True	Factor: E2F-1; motif: TWSGCGCGAAAAYKR; match class: 1	2725	4136	738	19940	0.1784332688588008	0.2708256880733945	query_1	['TF:M00024_0']	3
HPA	HPA:052010_13	stomach 2; glandular cells[Supported,High]	4.334230266190261e-14	True	stomach 2; glandular cells[Supported,High]	512	2675	230	9494	0.08598130841121496	0.44921875	query_1	['HPA:052010_03', 'HPA:052010_12']	3
HPA	HPA:052010_23	stomach 2; glandular cells[Approved,High]	4.4459358229509175e-14	True	stomach 2; glandular cells[Approved,High]	1234	2675	473	9494	0.17682242990654207	0.3833063209076175	query_1	['HPA:052010_22']	3
GO:CC	GO:0005815	microtubule organizing center	4.4770588081085867e-14	True	"An intracellular structure that can catalyze gamma-tubulin-dependent microtubule nucleation and that can anchor microtubules by interacting with their minus ends, plus ends or sides." [GOC:vw, ISBN:0815316194, PMID:17072892, PMID:17245416, Wikipedia:Microtubule_organizing_center]	779	3989	262	18856	0.06568062170970168	0.3363286264441592	query_1	['GO:0015630', 'GO:0110165']	3
TF	TF:M12155	Factor: Sp2; motif: NTWAGTCCCGCCCMCTT	4.495612655023847e-14	True	Factor: Sp2; motif: NTWAGTCCCGCCCMCTT	4620	4136	1168	19940	0.28239845261121854	0.2528138528138528	query_1	['TF:M00000']	3
TF	TF:M12155_0	Factor: Sp2; motif: NTWAGTCCCGCCCMCTT; match class: 0	4.495612655023847e-14	True	Factor: Sp2; motif: NTWAGTCCCGCCCMCTT; match class: 0	4620	4136	1168	19940	0.28239845261121854	0.2528138528138528	query_1	['TF:M12155']	3
HPA	HPA:033010_21	parathyroid gland; glandular cells[Approved,Low]	4.6642474595803456e-14	True	parathyroid gland; glandular cells[Approved,Low]	3575	2675	1184	9494	0.4426168224299065	0.3311888111888112	query_1	['HPA:033010_20']	3
HPA	HPA:043020_11	skin 1; fibroblasts[Supported,Low]	5.0114933276952614e-14	True	skin 1; fibroblasts[Supported,Low]	807	2675	332	9494	0.12411214953271028	0.4114002478314746	query_1	['HPA:043020_01', 'HPA:043020_10']	3
HPA	HPA:008030_13	cerebral cortex; neuronal cells[Supported,High]	5.129698168055791e-14	True	cerebral cortex; neuronal cells[Supported,High]	424	2675	198	9494	0.07401869158878505	0.4669811320754717	query_1	['HPA:008030_03', 'HPA:008030_12']	3
HPA	HPA:024020_11	kidney; cells in tubules[Supported,Low]	5.1930357235111377e-14	True	kidney; cells in tubules[Supported,Low]	1008	2675	399	9494	0.1491588785046729	0.3958333333333333	query_1	['HPA:024020_01', 'HPA:024020_10']	3
TF	TF:M01820_1	Factor: CREM; motif: TGACGTCASYN; match class: 1	5.2324790318301595e-14	True	Factor: CREM; motif: TGACGTCASYN; match class: 1	1910	4136	545	19940	0.1317698259187621	0.28534031413612565	query_1	['TF:M01820_0']	3
GO:BP	GO:0000086	G2/M transition of mitotic cell cycle	5.83730406915236e-14	True	"The mitotic cell cycle transition by which a cell in G2 commits to M phase. The process begins when the kinase activity of M cyclin/CDK complex reaches a threshold high enough for the cell cycle to proceed. This is accomplished by activating a positive feedback loop that results in the accumulation of unphosphorylated and active M cyclin/CDK complex." [GOC:mtg_cell_cycle]	258	3858	116	17916	0.03006739243131156	0.4496124031007752	query_1	['GO:0044772', 'GO:0044839']	3
TF	TF:M00917_1	Factor: CREB; motif: CNNTGACGTMA; match class: 1	5.925770842010011e-14	True	Factor: CREB; motif: CNNTGACGTMA; match class: 1	1618	4136	474	19940	0.11460348162475822	0.29295426452410384	query_1	['TF:M00917_0']	3
GO:MF	GO:0035639	purine ribonucleoside triphosphate binding	6.185337885496545e-14	True	"Interacting selectively and non-covalently with a purine ribonucleoside triphosphate, a compound consisting of a purine base linked to a ribose sugar esterified with triphosphate on the sugar." [GOC:BHF, GOC:ebc, ISBN:0198506732]	1845	3955	545	18134	0.13780025284450062	0.2953929539295393	query_1	['GO:0043168', 'GO:1901265']	3
GO:BP	GO:0031326	regulation of cellular biosynthetic process	6.206910149477632e-14	True	"Any process that modulates the frequency, rate or extent of the chemical reactions and pathways resulting in the formation of substances, carried out by individual cells." [GOC:mah]	4289	3858	1124	17916	0.2913426645930534	0.2620657495919795	query_1	['GO:0009889', 'GO:0031323', 'GO:0044249']	3
REAC	REAC:R-HSA-2555396	Mitotic Metaphase and Anaphase	6.627671924447114e-14	True	Mitotic Metaphase and Anaphase	196	2626	102	10588	0.03884234577303884	0.5204081632653061	query_1	['REAC:R-HSA-68886']	3
GO:BP	GO:0006399	tRNA metabolic process	6.648299691771152e-14	True	"The chemical reactions and pathways involving tRNA, transfer RNA, a class of relatively small RNA molecules responsible for mediating the insertion of amino acids into the sequence of nascent polypeptide chains during protein synthesis. Transfer RNA is characterized by the presence of many unusual minor bases, the function of which has not been completely established." [ISBN:0198506732]	186	3858	92	17916	0.023846552617936754	0.4946236559139785	query_1	['GO:0034660']	3
GO:BP	GO:0000723	telomere maintenance	6.660286780759114e-14	True	"Any process that contributes to the maintenance of proper telomeric length and structure by affecting and monitoring the activity of telomeric proteins, the length of telomeric DNA and the replication and repair of the DNA. These processes includes those that shorten, lengthen, replicate and repair the telomeric DNA sequences." [GOC:BHF, GOC:BHF_telomere, GOC:elh, GOC:rl, PMID:11092831]	163	3858	84	17916	0.02177293934681182	0.5153374233128835	query_1	['GO:0006259', 'GO:0032200', 'GO:0060249']	3
GO:BP	GO:0010972	negative regulation of G2/M transition of mitotic cell cycle	6.683018718626657e-14	True	"Any signalling pathway that decreases or inhibits the activity of a cell cycle cyclin-dependent protein kinase to modulate the switch from G2 phase to M phase of the mitotic cell cycle." [GOC:mtg_cell_cycle]	96	3858	59	17916	0.015292897874546397	0.6145833333333334	query_1	['GO:0000086', 'GO:0010389', 'GO:1901991', 'GO:1902750']	3
HPA	HPA:048030_11	soft tissue 2; fibroblasts[Supported,Low]	6.864452874252848e-14	True	soft tissue 2; fibroblasts[Supported,Low]	726	2675	304	9494	0.11364485981308411	0.418732782369146	query_1	['HPA:048030_01', 'HPA:048030_10']	3
GO:BP	GO:0009889	regulation of biosynthetic process	6.975793587088169e-14	True	"Any process that modulates the frequency, rate or extent of the chemical reactions and pathways resulting in the formation of substances." [GOC:go_curators]	4373	3858	1143	17916	0.2962674961119751	0.2613766293162589	query_1	['GO:0009058', 'GO:0019222']	3
HPA	HPA:008020_21	cerebral cortex; glial cells[Approved,Low]	7.007778740191003e-14	True	cerebral cortex; glial cells[Approved,Low]	2793	2675	953	9494	0.35626168224299065	0.34121016827783746	query_1	['HPA:008020_20']	3
TF	TF:M08487_0	Factor: GCMa:Erg; motif: ATGCGGGCGGAARKG; match class: 0	7.280918882546651e-14	True	Factor: GCMa:Erg; motif: ATGCGGGCGGAARKG; match class: 0	14031	4136	3129	19940	0.7565280464216635	0.22300620055591192	query_1	['TF:M08487']	3
TF	TF:M08487	Factor: GCMa:Erg; motif: ATGCGGGCGGAARKG	7.280918882546651e-14	True	Factor: GCMa:Erg; motif: ATGCGGGCGGAARKG	14031	4136	3129	19940	0.7565280464216635	0.22300620055591192	query_1	['TF:M00000']	3
TF	TF:M11309_1	Factor: ATF-2; motif: NRTGACGTMANN; match class: 1	7.344811121829032e-14	True	Factor: ATF-2; motif: NRTGACGTMANN; match class: 1	2346	4136	648	19940	0.15667311411992263	0.27621483375959077	query_1	['TF:M11309_0']	3
TF	TF:M03819	Factor: Elk-1; motif: GGAAGN	7.998109411629699e-14	True	Factor: Elk-1; motif: GGAAGN	14396	4136	3200	19940	0.7736943907156673	0.22228396776882467	query_1	['TF:M00000']	3
TF	TF:M03819_0	Factor: Elk-1; motif: GGAAGN; match class: 0	7.998109411629699e-14	True	Factor: Elk-1; motif: GGAAGN; match class: 0	14396	4136	3200	19940	0.7736943907156673	0.22228396776882467	query_1	['TF:M03819']	3
TF	TF:M03925_1	Factor: YY2; motif: NCCGCCATNTY; match class: 1	8.261581845768034e-14	True	Factor: YY2; motif: NCCGCCATNTY; match class: 1	778	4136	261	19940	0.06310444874274662	0.33547557840616965	query_1	['TF:M03925_0']	3
GO:BP	GO:0051640	organelle localization	8.336876459819032e-14	True	"Any process in which an organelle is transported to, and/or maintained in, a specific location." [GOC:ai]	659	3858	234	17916	0.060653188180404355	0.3550834597875569	query_1	['GO:0051641']	3
REAC	REAC:R-HSA-5419276	Mitochondrial translation termination	8.429172448656492e-14	True	Mitochondrial translation termination	87	2626	58	10588	0.022086824067022087	0.6666666666666666	query_1	['REAC:R-HSA-5368287']	3
TF	TF:M09970	Factor: KLF3; motif: NNNNNNGGGCGGGGCNNGN	9.203502036814291e-14	True	Factor: KLF3; motif: NNNNNNGGGCGGGGCNNGN	7756	4136	1846	19940	0.4463249516441006	0.23800928313563693	query_1	['TF:M00000']	3
TF	TF:M09970_0	Factor: KLF3; motif: NNNNNNGGGCGGGGCNNGN; match class: 0	9.203502036814291e-14	True	Factor: KLF3; motif: NNNNNNGGGCGGGGCNNGN; match class: 0	7756	4136	1846	19940	0.4463249516441006	0.23800928313563693	query_1	['TF:M09970']	3
GO:BP	GO:0051301	cell division	9.225295275767171e-14	True	"The process resulting in division and partitioning of components of a cell to form more cells; may or may not be accompanied by the physical separation of a cell into distinct, individually membrane-bounded daughter cells." [GOC:di, GOC:go_curators, GOC:pr]	613	3858	221	17916	0.05728356661482634	0.3605220228384992	query_1	['GO:0009987']	3
GO:MF	GO:0019787	ubiquitin-like protein transferase activity	1.0040985767765554e-13	True	"Catalysis of the transfer of a ubiquitin-like from one protein to another via the reaction X-ULP + Y --> Y-ULP + X, where both X-ULP and Y-ULP are covalent linkages. ULP represents a ubiquitin-like protein." [GOC:mah, GOC:rn, PMID:10806345, PMID:10884686]	417	3955	164	18134	0.04146649810366625	0.3932853717026379	query_1	['GO:0016740', 'GO:0140096']	3
REAC	REAC:R-HSA-69002	DNA Replication Pre-Initiation	1.022094002806837e-13	True	DNA Replication Pre-Initiation	85	2626	57	10588	0.021706016755521706	0.6705882352941176	query_1	['REAC:R-HSA-69306']	3
HPA	HPA:041010_21	skeletal muscle; myocytes[Approved,Low]	1.026202025942445e-13	True	skeletal muscle; myocytes[Approved,Low]	3582	2675	1184	9494	0.4426168224299065	0.3305415968732552	query_1	['HPA:041010_20']	3
GO:BP	GO:0051252	regulation of RNA metabolic process	1.1131193205562203e-13	True	"Any process that modulates the frequency, rate or extent of the chemical reactions and pathways involving RNA." [GOC:ai]	3795	3858	1008	17916	0.26127527216174184	0.2656126482213439	query_1	['GO:0016070', 'GO:0019219', 'GO:0060255']	3
TF	TF:M08232	Factor: Elk-1:TEF; motif: RCCGGAAGTTACGTAAN	1.1131889986430668e-13	True	Factor: Elk-1:TEF; motif: RCCGGAAGTTACGTAAN	6261	4136	1525	19940	0.3687137330754352	0.24357131448650376	query_1	['TF:M00000']	3
TF	TF:M08232_0	Factor: Elk-1:TEF; motif: RCCGGAAGTTACGTAAN; match class: 0	1.1131889986430668e-13	True	Factor: Elk-1:TEF; motif: RCCGGAAGTTACGTAAN; match class: 0	6261	4136	1525	19940	0.3687137330754352	0.24357131448650376	query_1	['TF:M08232']	3
HPA	HPA:008010_11	cerebral cortex; endothelial cells[Supported,Low]	1.1993208651055617e-13	True	cerebral cortex; endothelial cells[Supported,Low]	749	2675	311	9494	0.11626168224299066	0.4152202937249666	query_1	['HPA:008010_01', 'HPA:008010_10']	3
HPA	HPA:027010_22	lung; macrophages[Approved,Medium]	1.2155446222399557e-13	True	lung; macrophages[Approved,Medium]	2993	2675	1011	9494	0.37794392523364484	0.337788172402272	query_1	['HPA:027010_21']	3
HPA	HPA:024010_11	kidney; cells in glomeruli[Supported,Low]	1.2268278245425482e-13	True	kidney; cells in glomeruli[Supported,Low]	826	2675	337	9494	0.12598130841121497	0.40799031476997577	query_1	['HPA:024010_01', 'HPA:024010_10']	3
TF	TF:M10104_1	Factor: YY1; motif: CAARATGGCGGC; match class: 1	1.2314884252297142e-13	True	Factor: YY1; motif: CAARATGGCGGC; match class: 1	1156	4136	358	19940	0.08655705996131528	0.3096885813148789	query_1	['TF:M10104_0']	3
GO:MF	GO:1901265	nucleoside phosphate binding	1.2407257011809172e-13	True	"Interacting selectively and non-covalently with nucleoside phosphate." [GOC:TermGenie]	2165	3955	623	18134	0.15752212389380532	0.2877598152424942	query_1	['GO:0097159', 'GO:1901363']	3
HPA	HPA:050010_11	spleen; cells in red pulp[Supported,Low]	1.2805153543092202e-13	True	spleen; cells in red pulp[Supported,Low]	856	2675	347	9494	0.1297196261682243	0.4053738317757009	query_1	['HPA:050010_01', 'HPA:050010_10']	3
HPA	HPA:043010_22	skin 1; Langerhans[Approved,Medium]	1.3139756060341729e-13	True	skin 1; Langerhans[Approved,Medium]	1823	2675	657	9494	0.24560747663551402	0.3603949533735601	query_1	['HPA:043010_21']	3
HPA	HPA:007030_21	cerebellum; cells in molecular layer[Approved,Low]	1.3601804541310174e-13	True	cerebellum; cells in molecular layer[Approved,Low]	2822	2675	960	9494	0.35887850467289717	0.3401842664776754	query_1	['HPA:007030_20']	3
REAC	REAC:R-HSA-68867	Assembly of the pre-replicative complex	1.4024384053939707e-13	True	Assembly of the pre-replicative complex	68	2626	49	10588	0.018659558263518658	0.7205882352941176	query_1	['REAC:R-HSA-69002']	3
REAC	REAC:R-HSA-68882	Mitotic Anaphase	1.4255207213874151e-13	True	Mitotic Anaphase	195	2626	101	10588	0.038461538461538464	0.517948717948718	query_1	['REAC:R-HSA-2555396']	3
HPA	HPA:043030_12	skin 1; keratinocytes[Supported,Medium]	1.5177826348377492e-13	True	skin 1; keratinocytes[Supported,Medium]	753	2675	312	9494	0.11663551401869159	0.41434262948207173	query_1	['HPA:043030_02', 'HPA:043030_11']	3
HPA	HPA:006020_22	caudate; neuronal cells[Approved,Medium]	1.5213816522950472e-13	True	caudate; neuronal cells[Approved,Medium]	2386	2675	829	9494	0.30990654205607476	0.3474434199497066	query_1	['HPA:006020_21']	3
HP	HP:0001252	Muscular hypotonia	1.6100176214661137e-13	True	Muscular hypotonia is an abnormally low muscle tone (the amount of tension or resistance to movement in a muscle), often involving reduced muscle strength. Hypotonia is characterized by a diminished resistance to passive stretching.	1413	1006	445	4232	0.4423459244532803	0.31493276716206653	query_1	['HP:0003808']	3
HPA	HPA:012010_23	duodenum; glandular cells[Approved,High]	1.6374326501398405e-13	True	duodenum; glandular cells[Approved,High]	1486	2675	551	9494	0.20598130841121495	0.37079407806191117	query_1	['HPA:012010_22']	3
GO:MF	GO:0000166	nucleotide binding	1.7166473018191344e-13	True	"Interacting selectively and non-covalently with a nucleotide, any compound consisting of a nucleoside that is esterified with (ortho)phosphate or an oligophosphate at any hydroxyl group on the ribose or deoxyribose." [GOC:mah, ISBN:0198547684]	2164	3955	622	18134	0.1572692793931732	0.2874306839186691	query_1	['GO:0036094', 'GO:1901265']	3
GO:CC	GO:0005694	chromosome	1.8638823637272243e-13	True	"A structure composed of a very long molecule of DNA and associated proteins (e.g. histones) that carries hereditary information." [ISBN:0198547684]	1750	3989	506	18856	0.12684883429430935	0.28914285714285715	query_1	['GO:0043232']	3
TF	TF:M04694_1	Factor: NRF-1; motif: CNCTGCGCATGCGC; match class: 1	1.8957261871805935e-13	True	Factor: NRF-1; motif: CNCTGCGCATGCGC; match class: 1	460	4136	173	19940	0.04182785299806576	0.3760869565217391	query_1	['TF:M04694_0']	3
GO:MF	GO:0016740	transferase activity	1.9468091881661976e-13	True	"Catalysis of the transfer of a group, e.g. a methyl group, glycosyl group, acyl group, phosphorus-containing, or other groups, from one compound (generally regarded as the donor) to another compound (generally regarded as the acceptor). Transferase is the systematic name for any enzyme of EC class 2." [ISBN:0198506732]	2377	3955	674	18134	0.17041719342604297	0.2835506941522928	query_1	['GO:0003824']	3
GO:BP	GO:0016579	protein deubiquitination	2.07562135275749e-13	True	"The removal of one or more ubiquitin groups from a protein." [GOC:ai]	290	3858	125	17916	0.032400207361327114	0.43103448275862066	query_1	['GO:0070646']	3
TF	TF:M00007_1	Factor: Elk-1; motif: NAAACMGGAAGTNCVH; match class: 1	2.109080878061808e-13	True	Factor: Elk-1; motif: NAAACMGGAAGTNCVH; match class: 1	1128	4136	350	19940	0.08462282398452611	0.3102836879432624	query_1	['TF:M00007_0']	3
GO:BP	GO:0072657	protein localization to membrane	2.1150303615196222e-13	True	"A process in which a protein is transported to, or maintained in, a specific location in a membrane." [GOC:mah]	642	3858	228	17916	0.05909797822706065	0.35514018691588783	query_1	['GO:0034613']	3
TF	TF:M09966_1	Factor: Kaiso; motif: SARNYCTCGCGAGAN; match class: 1	2.1700126962944068e-13	True	Factor: Kaiso; motif: SARNYCTCGCGAGAN; match class: 1	450	4136	170	19940	0.04110251450676983	0.37777777777777777	query_1	['TF:M09966_0']	3
HPA	HPA:004030_21	breast; myoepithelial cells[Approved,Low]	2.1706500798934083e-13	True	breast; myoepithelial cells[Approved,Low]	3513	2675	1162	9494	0.43439252336448597	0.33077142043837177	query_1	['HPA:004030_20']	3
TF	TF:M10435	Factor: Sp2; motif: GGGGCGGGG	2.2287261855035065e-13	True	Factor: Sp2; motif: GGGGCGGGG	7718	4136	1835	19940	0.44366537717601545	0.2377558953096657	query_1	['TF:M00000']	3
TF	TF:M10435_0	Factor: Sp2; motif: GGGGCGGGG; match class: 0	2.2287261855035065e-13	True	Factor: Sp2; motif: GGGGCGGGG; match class: 0	7718	4136	1835	19940	0.44366537717601545	0.2377558953096657	query_1	['TF:M10435']	3
TF	TF:M07063_0	Factor: Sp1; motif: GGGGCGGGGC; match class: 0	2.2287261855035065e-13	True	Factor: Sp1; motif: GGGGCGGGGC; match class: 0	7718	4136	1835	19940	0.44366537717601545	0.2377558953096657	query_1	['TF:M07063']	3
TF	TF:M07063	Factor: Sp1; motif: GGGGCGGGGC	2.2287261855035065e-13	True	Factor: Sp1; motif: GGGGCGGGGC	7718	4136	1835	19940	0.44366537717601545	0.2377558953096657	query_1	['TF:M00000']	3
HPA	HPA:031020_21	ovary; ovarian stroma cells[Approved,Low]	2.251552050537822e-13	True	ovary; ovarian stroma cells[Approved,Low]	2290	2675	799	9494	0.2986915887850467	0.34890829694323144	query_1	['HPA:031020_20']	3
HPA	HPA:004010_11	breast; adipocytes[Supported,Low]	2.394936202904732e-13	True	breast; adipocytes[Supported,Low]	595	2675	257	9494	0.09607476635514019	0.4319327731092437	query_1	['HPA:004010_01', 'HPA:004010_10']	3
GO:BP	GO:0009451	RNA modification	2.432701985305788e-13	True	"The covalent alteration of one or more nucleotides within an RNA molecule to produce an RNA molecule with a sequence that differs from that coded genetically." [GOC:go_curators, ISBN:1555811337]	160	3858	82	17916	0.021254536029030584	0.5125	query_1	['GO:0016070', 'GO:0043412']	3
HPA	HPA:053020_11	testis; cells in seminiferous ducts[Supported,Low]	2.4500424656509575e-13	True	testis; cells in seminiferous ducts[Supported,Low]	1007	2675	396	9494	0.1480373831775701	0.3932472691161867	query_1	['HPA:053020_01', 'HPA:053020_10']	3
HPA	HPA:009010_22	cervix, uterine; glandular cells[Approved,Medium]	2.4678889695399723e-13	True	cervix, uterine; glandular cells[Approved,Medium]	2327	2675	810	9494	0.30280373831775703	0.3480876665234207	query_1	['HPA:009010_21']	3
GO:BP	GO:0002181	cytoplasmic translation	2.497196234088984e-13	True	"The chemical reactions and pathways resulting in the formation of a protein in the cytoplasm. This is a ribosome-mediated process in which the information in messenger RNA (mRNA) is used to specify the sequence of amino acids in the protein." [GOC:hjd]	103	3858	61	17916	0.01581130119232763	0.5922330097087378	query_1	['GO:0006412']	3
GO:BP	GO:0031145	anaphase-promoting complex-dependent catabolic process	2.4989347407652054e-13	True	"The chemical reactions and pathways resulting in the breakdown of a protein or peptide by hydrolysis of its peptide bonds, initiated by the covalent attachment of ubiquitin, with ubiquitin-protein ligation catalyzed by the anaphase-promoting complex, and mediated by the proteasome." [GOC:mah, PMID:15380083, PMID:15840442]	83	3858	53	17916	0.013737687921202696	0.6385542168674698	query_1	['GO:0043161']	3
GO:BP	GO:0071897	DNA biosynthetic process	2.5647694679919997e-13	True	"The cellular DNA metabolic process resulting in the formation of DNA, deoxyribonucleic acid, one of the two main types of nucleic acid, consisting of a long unbranched macromolecule formed from one or two strands of linked deoxyribonucleotides, the 3'-phosphate group of each constituent deoxyribonucleotide being joined in 3',5'-phosphodiester linkage to the 5'-hydroxyl group of the deoxyribose m…	195	3858	94	17916	0.02436495593571799	0.48205128205128206	query_1	['GO:0006259', 'GO:0034645', 'GO:0034654']	3
GO:BP	GO:0000075	cell cycle checkpoint	2.572988840965304e-13	True	"A cell cycle process that controls cell cycle progression by monitoring the integrity of specific cell cycle events. A cell cycle checkpoint begins with detection of deficiencies or defects and ends with signal transduction." [GOC:mtg_cell_cycle]	219	3858	102	17916	0.026438569206842923	0.4657534246575342	query_1	['GO:0009987', 'GO:0045786']	3
HP	HP:0003011	Abnormality of the musculature	2.5962477953074406e-13	True	Abnormality originating in one or more muscles, i.e., of the set of muscles of body.	2297	1006	658	4232	0.6540755467196819	0.28646060078363084	query_1	['HP:0000118']	3
REAC	REAC:R-HSA-5368287	Mitochondrial translation	2.6421231856261155e-13	True	Mitochondrial translation	93	2626	60	10588	0.02284843869002285	0.6451612903225806	query_1	['REAC:R-HSA-72766']	3
TF	TF:M07039_1	Factor: ETF; motif: CCCCGCCCCYN; match class: 1	2.698609234305573e-13	True	Factor: ETF; motif: CCCCGCCCCYN; match class: 1	13705	4136	3061	19940	0.7400870406189555	0.22334914264866837	query_1	['TF:M07039_0']	3
HP	HP:0011804	Abnormal muscle physiology	2.713849295407194e-13	True	A functional abnormality of a skeletal muscle.	2011	1006	591	4232	0.5874751491053678	0.2938836399801094	query_1	['HP:0003011']	3
HPA	HPA:056020_12	tonsil; non-germinal center cells[Supported,Medium]	2.876668299716795e-13	True	tonsil; non-germinal center cells[Supported,Medium]	750	2675	310	9494	0.11588785046728972	0.41333333333333333	query_1	['HPA:056020_02', 'HPA:056020_11']	3
HPA	HPA:003010_12	bone marrow; hematopoietic cells[Supported,Medium]	2.876668299716795e-13	True	bone marrow; hematopoietic cells[Supported,Medium]	750	2675	310	9494	0.11588785046728972	0.41333333333333333	query_1	['HPA:003010_02', 'HPA:003010_11']	3
HPA	HPA:027020_11	lung; pneumocytes[Supported,Low]	2.9166297527926503e-13	True	lung; pneumocytes[Supported,Low]	857	2675	346	9494	0.12934579439252336	0.40373395565927656	query_1	['HPA:027020_01', 'HPA:027020_10']	3
HPA	HPA:013010_11	endometrium 1; cells in endometrial stroma[Supported,Low]	3.1732574542320194e-13	True	endometrium 1; cells in endometrial stroma[Supported,Low]	780	2675	320	9494	0.11962616822429907	0.41025641025641024	query_1	['HPA:013010_01', 'HPA:013010_10']	3
REAC	REAC:R-HSA-68949	Orc1 removal from chromatin	3.2361874778510756e-13	True	Orc1 removal from chromatin	71	2626	50	10588	0.01904036557501904	0.704225352112676	query_1	['REAC:R-HSA-69052']	3
HPA	HPA:028020_22	lymph node; non-germinal center cells[Approved,Medium]	3.3284677830757084e-13	True	lymph node; non-germinal center cells[Approved,Medium]	2096	2675	739	9494	0.27626168224299064	0.3525763358778626	query_1	['HPA:028020_21']	3
TF	TF:M11877_1	Factor: pax-2; motif: NCGTCACGCNYSRNYGCNYN; match class: 1	3.4882375603883016e-13	True	Factor: pax-2; motif: NCGTCACGCNYSRNYGCNYN; match class: 1	5309	4136	1314	19940	0.3176982591876209	0.2475042380862686	query_1	['TF:M11877_0']	3
HPA	HPA:001040_13	adrenal gland; glandular cells[Supported,High]	3.6494941761349937e-13	True	adrenal gland; glandular cells[Supported,High]	486	2675	218	9494	0.08149532710280374	0.448559670781893	query_1	['HPA:001040_03', 'HPA:001040_12']	3
TF	TF:M07612	Factor: PSF; motif: KWATCCGN	3.739754655742182e-13	True	Factor: PSF; motif: KWATCCGN	5607	4136	1379	19940	0.3334139264990329	0.2459425717852684	query_1	['TF:M00000']	3
TF	TF:M07612_0	Factor: PSF; motif: KWATCCGN; match class: 0	3.739754655742182e-13	True	Factor: PSF; motif: KWATCCGN; match class: 0	5607	4136	1379	19940	0.3334139264990329	0.2459425717852684	query_1	['TF:M07612']	3
TF	TF:M00040_1	Factor: ATF-2; motif: TTACGTAA; match class: 1	3.756044589132896e-13	True	Factor: ATF-2; motif: TTACGTAA; match class: 1	6557	4136	1585	19940	0.38322050290135395	0.24172639926795791	query_1	['TF:M00040_0']	3
GO:BP	GO:0090305	nucleic acid phosphodiester bond hydrolysis	3.885573688914011e-13	True	"The nucleic acid metabolic process in which the phosphodiester bonds between nucleotides are cleaved by hydrolysis." [GOC:dph, GOC:tb]	308	3858	130	17916	0.033696215655780196	0.42207792207792205	query_1	['GO:0090304']	3
HPA	HPA:028010_22	lymph node; germinal center cells[Approved,Medium]	4.0308640499424976e-13	True	lymph node; germinal center cells[Approved,Medium]	1715	2675	621	9494	0.23214953271028038	0.3620991253644315	query_1	['HPA:028010_21']	3
TF	TF:M00360	Factor: Pax-3; motif: TCGTCACRCTTHM	4.326706325257254e-13	True	Factor: Pax-3; motif: TCGTCACRCTTHM	12371	4136	2794	19940	0.675531914893617	0.22585078005011722	query_1	['TF:M00000']	3
TF	TF:M00360_0	Factor: Pax-3; motif: TCGTCACRCTTHM; match class: 0	4.326706325257254e-13	True	Factor: Pax-3; motif: TCGTCACRCTTHM; match class: 0	12371	4136	2794	19940	0.675531914893617	0.22585078005011722	query_1	['TF:M00360']	3
GO:MF	GO:0044389	ubiquitin-like protein ligase binding	4.352972768572653e-13	True	"Interacting selectively and non-covalently with a ubiquitin-like protein ligase, such as ubiquitin-ligase." [GOC:jl]	307	3955	129	18134	0.03261694058154235	0.4201954397394137	query_1	['GO:0019899']	3
GO:BP	GO:0051028	mRNA transport	4.645721422800431e-13	True	"The directed movement of mRNA, messenger ribonucleic acid, into, out of or within a cell, or between cells, by means of some agent such as a transporter or pore." [GOC:ai]	150	3858	78	17916	0.02021772939346812	0.52	query_1	['GO:0050658']	3
GO:MF	GO:0017076	purine nucleotide binding	4.729162705490346e-13	True	"Interacting selectively and non-covalently with purine nucleotides, any compound consisting of a purine nucleoside esterified with (ortho)phosphate." [GOC:ai]	1923	3955	560	18134	0.1415929203539823	0.2912116484659386	query_1	['GO:0000166']	3
TF	TF:M00778_0	Factor: AhR; motif: NTNGCGTGNNN; match class: 0	4.794583142524688e-13	True	Factor: AhR; motif: NTNGCGTGNNN; match class: 0	3558	4136	923	19940	0.2231624758220503	0.25941540191118606	query_1	['TF:M00778']	3
TF	TF:M00778	Factor: AhR; motif: NTNGCGTGNNN	4.794583142524688e-13	True	Factor: AhR; motif: NTNGCGTGNNN	3558	4136	923	19940	0.2231624758220503	0.25941540191118606	query_1	['TF:M00000']	3
HP	HP:0002011	Morphological central nervous system abnormality	4.879849287337019e-13	True	A structural abnormality of the central nervous system.	2228	1006	641	4232	0.6371769383697813	0.2877019748653501	query_1	['HP:0012639']	3
GO:CC	GO:0000151	ubiquitin ligase complex	4.906573693782489e-13	True	"A protein complex that includes a ubiquitin-protein ligase and enables ubiquitin protein ligase activity. The complex also contains other proteins that may confer substrate specificity on the complex." [GOC:jh2, PMID:9529603]	293	3989	122	18856	0.030584106292303837	0.41638225255972694	query_1	['GO:0005622', 'GO:1990234']	3
REAC	REAC:R-HSA-2467813	Separation of Sister Chromatids	4.927922366840196e-13	True	Separation of Sister Chromatids	187	2626	97	10588	0.03693830921553694	0.5187165775401069	query_1	['REAC:R-HSA-68882']	3
REAC	REAC:R-HSA-162909	Host Interactions of HIV factors	4.95662148809015e-13	True	Host Interactions of HIV factors	125	2626	73	10588	0.027798933739527798	0.584	query_1	['REAC:R-HSA-162906']	3
GO:CC	GO:0015935	small ribosomal subunit	5.017636674930692e-13	True	"The smaller of the two subunits of a ribosome." [GOC:mah]	75	3989	48	18856	0.01203309100025069	0.64	query_1	['GO:0044391']	3
TF	TF:M09592	Factor: ATF-1; motif: NRTGACGTMAN	5.291340071882394e-13	True	Factor: ATF-1; motif: NRTGACGTMAN	4495	4136	1133	19940	0.27393617021276595	0.25205784204671855	query_1	['TF:M00000']	3
TF	TF:M09592_0	Factor: ATF-1; motif: NRTGACGTMAN; match class: 0	5.291340071882394e-13	True	Factor: ATF-1; motif: NRTGACGTMAN; match class: 0	4495	4136	1133	19940	0.27393617021276595	0.25205784204671855	query_1	['TF:M09592']	3
GO:CC	GO:0000776	kinetochore	5.619272382286433e-13	True	"A multisubunit complex that is located at the centromeric region of DNA and provides an attachment point for the spindle microtubules." [GOC:elh]	139	3989	72	18856	0.018049636500376033	0.5179856115107914	query_1	['GO:0000775', 'GO:0043232', 'GO:0099080']	3
HPA	HPA:022010_11	hippocampus; glial cells[Supported,Low]	6.084189666218522e-13	True	hippocampus; glial cells[Supported,Low]	721	2675	299	9494	0.11177570093457943	0.4147018030513176	query_1	['HPA:022010_01', 'HPA:022010_10']	3
TF	TF:M12273_1	Factor: YY1; motif: GGCSGCCATTTTGN; match class: 1	6.13947795878586e-13	True	Factor: YY1; motif: GGCSGCCATTTTGN; match class: 1	1283	4136	387	19940	0.09356866537717602	0.3016367887763055	query_1	['TF:M12273_0']	3
HPA	HPA:007020_11	cerebellum; cells in granular layer[Supported,Low]	6.213276203786905e-13	True	cerebellum; cells in granular layer[Supported,Low]	798	2675	325	9494	0.12149532710280374	0.40726817042606517	query_1	['HPA:007020_01', 'HPA:007020_10']	3
HPA	HPA:053020	testis; cells in seminiferous ducts	6.259835901237349e-13	True	testis; cells in seminiferous ducts	8787	2675	2563	9494	0.9581308411214954	0.29168089222715377	query_1	['HPA:053000']	3
HPA	HPA:007030_12	cerebellum; cells in molecular layer[Supported,Medium]	6.341532145989421e-13	True	cerebellum; cells in molecular layer[Supported,Medium]	651	2675	275	9494	0.102803738317757	0.42242703533026116	query_1	['HPA:007030_02', 'HPA:007030_11']	3
REAC	REAC:R-HSA-3700989	Transcriptional Regulation by TP53	6.3490185980153e-13	True	Transcriptional Regulation by TP53	359	2626	157	10588	0.05978674790555979	0.4373259052924791	query_1	['REAC:R-HSA-212436']	3
HPA	HPA:035010_11	placenta; decidual cells[Supported,Low]	6.994052907087629e-13	True	placenta; decidual cells[Supported,Low]	704	2675	293	9494	0.10953271028037383	0.4161931818181818	query_1	['HPA:035010_01', 'HPA:035010_10']	3
HP	HP:0001290	Generalized hypotonia	7.950474447033678e-13	True	Generalized muscular hypotonia (abnormally low muscle tone).	908	1006	310	4232	0.3081510934393638	0.34140969162995594	query_1	['HP:0001252']	3
HPA	HPA:029010_13	nasopharynx; respiratory epithelial cells[Supported,High]	8.191489802294707e-13	True	nasopharynx; respiratory epithelial cells[Supported,High]	503	2675	223	9494	0.08336448598130841	0.4433399602385686	query_1	['HPA:029010_03', 'HPA:029010_12']	3
REAC	REAC:R-HSA-69052	Switching of origins to a post-replicative state	8.776533781249329e-13	True	Switching of origins to a post-replicative state	90	2626	58	10588	0.022086824067022087	0.6444444444444445	query_1	['REAC:R-HSA-69239']	3
TF	TF:M12085_0	Factor: ZNF501; motif: NNNCSACGCGAACAC; match class: 0	9.280473434257678e-13	True	Factor: ZNF501; motif: NNNCSACGCGAACAC; match class: 0	8560	4136	2008	19940	0.48549323017408125	0.23457943925233646	query_1	['TF:M12085']	3
TF	TF:M12085	Factor: ZNF501; motif: NNNCSACGCGAACAC	9.280473434257678e-13	True	Factor: ZNF501; motif: NNNCSACGCGAACAC	8560	4136	2008	19940	0.48549323017408125	0.23457943925233646	query_1	['TF:M00000']	3
TF	TF:M09723_0	Factor: BTEB1; motif: GGGGGCGGGGCNGSGGGNGS; match class: 0	9.664958617098565e-13	True	Factor: BTEB1; motif: GGGGGCGGGGCNGSGGGNGS; match class: 0	10034	4136	2315	19940	0.5597195357833655	0.23071556707195534	query_1	['TF:M09723']	3
TF	TF:M09723	Factor: BTEB1; motif: GGGGGCGGGGCNGSGGGNGS	9.664958617098565e-13	True	Factor: BTEB1; motif: GGGGGCGGGGCNGSGGGNGS	10034	4136	2315	19940	0.5597195357833655	0.23071556707195534	query_1	['TF:M00000']	3
HPA	HPA:053020_12	testis; cells in seminiferous ducts[Supported,Medium]	9.71588939644731e-13	True	testis; cells in seminiferous ducts[Supported,Medium]	887	2675	354	9494	0.13233644859813085	0.399098083427283	query_1	['HPA:053020_02', 'HPA:053020_11']	3
HPA	HPA:028020_12	lymph node; non-germinal center cells[Supported,Medium]	9.799044696441671e-13	True	lymph node; non-germinal center cells[Supported,Medium]	732	2675	302	9494	0.11289719626168224	0.412568306010929	query_1	['HPA:028020_02', 'HPA:028020_11']	3
HPA	HPA:009020_11	cervix, uterine; squamous epithelial cells[Supported,Low]	9.800892415966997e-13	True	cervix, uterine; squamous epithelial cells[Supported,Low]	839	2675	338	9494	0.12635514018691588	0.4028605482717521	query_1	['HPA:009020_01', 'HPA:009020_10']	3
TF	TF:M11391_0	Factor: Erg; motif: NACCGGATATCCGGTN; match class: 0	9.982017069206626e-13	True	Factor: Erg; motif: NACCGGATATCCGGTN; match class: 0	10175	4136	2344	19940	0.5667311411992263	0.23036855036855036	query_1	['TF:M11391']	3
TF	TF:M11391	Factor: Erg; motif: NACCGGATATCCGGTN	9.982017069206626e-13	True	Factor: Erg; motif: NACCGGATATCCGGTN	10175	4136	2344	19940	0.5667311411992263	0.23036855036855036	query_1	['TF:M00000']	3
TF	TF:M08568_0	Factor: ER71:E2A; motif: CASSTGNACCGGAWRYN; match class: 0	1.0245473033692772e-12	True	Factor: ER71:E2A; motif: CASSTGNACCGGAWRYN; match class: 0	18426	4136	3940	19940	0.9526112185686654	0.21382828611744276	query_1	['TF:M08568']	3
TF	TF:M08568	Factor: ER71:E2A; motif: CASSTGNACCGGAWRYN	1.0245473033692772e-12	True	Factor: ER71:E2A; motif: CASSTGNACCGGAWRYN	18426	4136	3940	19940	0.9526112185686654	0.21382828611744276	query_1	['TF:M00000']	3
TF	TF:M00039_1	Factor: CREB; motif: TGACGTMA; match class: 1	1.0401075353642432e-12	True	Factor: CREB; motif: TGACGTMA; match class: 1	1506	4136	441	19940	0.10662475822050291	0.29282868525896416	query_1	['TF:M00039_0']	3
HPA	HPA:028010_12	lymph node; germinal center cells[Supported,Medium]	1.0527186899803982e-12	True	lymph node; germinal center cells[Supported,Medium]	659	2675	277	9494	0.10355140186915889	0.4203338391502276	query_1	['HPA:028010_02', 'HPA:028010_11']	3
GO:BP	GO:0034502	protein localization to chromosome	1.126099292391301e-12	True	"Any process in which a protein is transported to, or maintained at, a specific location on a chromosome." [GOC:mah]	85	3858	53	17916	0.013737687921202696	0.6235294117647059	query_1	['GO:0033365']	3
GO:MF	GO:0031625	ubiquitin protein ligase binding	1.1963041538607728e-12	True	"Interacting selectively and non-covalently with a ubiquitin protein ligase enzyme, any of the E3 proteins." [GOC:vp]	291	3955	123	18134	0.031099873577749685	0.422680412371134	query_1	['GO:0044389']	3
HPA	HPA:014010_11	endometrium 2; cells in endometrial stroma[Supported,Low]	1.2721651497354121e-12	True	endometrium 2; cells in endometrial stroma[Supported,Low]	692	2675	288	9494	0.10766355140186916	0.4161849710982659	query_1	['HPA:014010_01', 'HPA:014010_10']	3
TF	TF:M08229_1	Factor: Elk-1:SREBP-2; motif: RTCACGTGACCGGAAGN; match class: 1	1.3056765346764097e-12	True	Factor: Elk-1:SREBP-2; motif: RTCACGTGACCGGAAGN; match class: 1	3122	4136	821	19940	0.1985009671179884	0.2629724535554132	query_1	['TF:M08229_0']	3
HPA	HPA:056020_22	tonsil; non-germinal center cells[Approved,Medium]	1.3406917693635643e-12	True	tonsil; non-germinal center cells[Approved,Medium]	2215	2675	772	9494	0.2885981308411215	0.34853273137697516	query_1	['HPA:056020_21']	3
TF	TF:M00940_1	Factor: E2F-1; motif: NTTTCGCGCS; match class: 1	1.3458799620155083e-12	True	Factor: E2F-1; motif: NTTTCGCGCS; match class: 1	2645	4136	711	19940	0.17190522243713732	0.2688090737240076	query_1	['TF:M00940_0']	3
REAC	REAC:R-HSA-174143	APC/C-mediated degradation of cell cycle proteins	1.3654275658807481e-12	True	APC/C-mediated degradation of cell cycle proteins	86	2626	56	10588	0.021325209444021324	0.6511627906976745	query_1	['REAC:R-HSA-453276']	3
REAC	REAC:R-HSA-453276	Regulation of mitotic cell cycle	1.3654275658807481e-12	True	Regulation of mitotic cell cycle	86	2626	56	10588	0.021325209444021324	0.6511627906976745	query_1	['REAC:R-HSA-69278']	3
GO:BP	GO:0051656	establishment of organelle localization	1.3966928516988052e-12	True	"The directed movement of an organelle to a specific location." [GOC:ai]	436	3858	167	17916	0.043286677034733025	0.3830275229357798	query_1	['GO:0051234', 'GO:0051640']	3
HPA	HPA:011030_21	colon; peripheral nerve/ganglion[Approved,Low]	1.4016071189902831e-12	True	colon; peripheral nerve/ganglion[Approved,Low]	3099	2675	1036	9494	0.3872897196261682	0.33430138754436917	query_1	['HPA:011030_20']	3
GO:CC	GO:0071013	catalytic step 2 spliceosome	1.552805081437838e-12	True	"A spliceosomal complex that contains three snRNPs, including U5, bound to a splicing intermediate in which the first catalytic cleavage of the 5' splice site has occurred. The precise subunit composition differs significantly from that of the catalytic step 1, or activated, spliceosome, and includes many proteins in addition to those found in the associated snRNPs." [GOC:ab, GOC:krc, GOC:mah, IS…	84	3989	51	18856	0.012785159187766357	0.6071428571428571	query_1	['GO:0005681', 'GO:1902494']	3
TF	TF:M01252	Factor: E2F-6; motif: CNTTTCNT	1.5548036367358365e-12	True	Factor: E2F-6; motif: CNTTTCNT	2539	4136	686	19940	0.1658607350096712	0.2701851122489169	query_1	['TF:M00000']	3
TF	TF:M01252_0	Factor: E2F-6; motif: CNTTTCNT; match class: 0	1.5548036367358365e-12	True	Factor: E2F-6; motif: CNTTTCNT; match class: 0	2539	4136	686	19940	0.1658607350096712	0.2701851122489169	query_1	['TF:M01252']	3
GO:MF	GO:0032555	purine ribonucleotide binding	1.6039138483836844e-12	True	"Interacting selectively and non-covalently with a purine ribonucleotide, any compound consisting of a purine ribonucleoside that is esterified with (ortho)phosphate or an oligophosphate at any hydroxyl group on the ribose moiety." [GOC:mah]	1910	3955	554	18134	0.14007585335018963	0.2900523560209424	query_1	['GO:0017076', 'GO:0032553']	3
GO:BP	GO:0006278	RNA-dependent DNA biosynthetic process	1.6689742814504794e-12	True	"A DNA biosynthetic process that uses RNA as a template for RNA-dependent DNA polymerases (e.g. reverse transcriptase) that synthesize the new strand." [GOC:mah, ISBN:0198506732]	71	3858	47	17916	0.012182477967858995	0.6619718309859155	query_1	['GO:0071897']	3
TF	TF:M11081_1	Factor: SREBP-1; motif: RTCRCGTGAY; match class: 1	1.6709635651713493e-12	True	Factor: SREBP-1; motif: RTCRCGTGAY; match class: 1	7972	4136	1882	19940	0.45502901353965186	0.23607626693426995	query_1	['TF:M11081_0']	3
HPA	HPA:056030_13	tonsil; squamous epithelial cells[Supported,High]	1.7700244419466129e-12	True	tonsil; squamous epithelial cells[Supported,High]	378	2675	177	9494	0.06616822429906542	0.46825396825396826	query_1	['HPA:056030_03', 'HPA:056030_12']	3
TF	TF:M10638_1	Factor: Nkx2-3; motif: NNCGTTRWS; match class: 1	1.9045596207647156e-12	True	Factor: Nkx2-3; motif: NNCGTTRWS; match class: 1	4162	4136	1055	19940	0.25507736943907156	0.25348390197020665	query_1	['TF:M10638_0']	3
TF	TF:M04196_1	Factor: USF1; motif: RNCACGTGAY; match class: 1	1.9662272709809142e-12	True	Factor: USF1; motif: RNCACGTGAY; match class: 1	861	4136	278	19940	0.0672147001934236	0.3228803716608595	query_1	['TF:M04196_0']	3
GO:BP	GO:0033043	regulation of organelle organization	1.9756749795881554e-12	True	"Any process that modulates the frequency, rate or extent of a process involved in the formation, arrangement of constituent parts, or disassembly of an organelle." [GOC:mah]	1321	3858	404	17916	0.10471747019180923	0.30582891748675245	query_1	['GO:0006996', 'GO:0051128']	3
HPA	HPA:035020_13	placenta; trophoblastic cells[Supported,High]	2.1330050616904374e-12	True	placenta; trophoblastic cells[Supported,High]	535	2675	233	9494	0.08710280373831776	0.4355140186915888	query_1	['HPA:035020_03', 'HPA:035020_12']	3
GO:CC	GO:0005844	polysome	2.1685379743578227e-12	True	"A multiribosomal structure representing a linear array of ribosomes held together by messenger RNA. They represent the active complexes in cellular protein synthesis and are able to incorporate amino acids into polypeptides both in vivo and in vitro." [ISBN:0198506732, NIF_Subcellular:sao1038025871]	72	3989	46	18856	0.011531712208573578	0.6388888888888888	query_1	['GO:1990904']	3
GO:BP	GO:0010833	telomere maintenance via telomere lengthening	2.236431670853335e-12	True	"Any process that contributes to the maintenance of proper telomeric length and structure by affecting and monitoring the activity of telomeric proteins and lengthening the telomeric DNA." [GOC:dph, GOC:tb]	81	3858	51	17916	0.013219284603421462	0.6296296296296297	query_1	['GO:0000723']	3
GO:BP	GO:0007004	telomere maintenance via telomerase	2.2475839764768396e-12	True	"The maintenance of proper telomeric length by the addition of telomeric repeats by telomerase." [GOC:elh]	69	3858	46	17916	0.011923276308968377	0.6666666666666666	query_1	['GO:0006278', 'GO:0010833']	3
HPA	HPA:007010_03	cerebellum; Purkinje cells[Uncertain,High]	2.34507656580376e-12	True	cerebellum; Purkinje cells[Uncertain,High]	683	2675	284	9494	0.10616822429906542	0.4158125915080527	query_1	['HPA:007010_02']	3
TF	TF:M00050_1	Factor: E2F; motif: TTTSGCGC; match class: 1	2.380509273361989e-12	True	Factor: E2F; motif: TTTSGCGC; match class: 1	1894	4136	533	19940	0.12886847195357834	0.28141499472016895	query_1	['TF:M00050_0']	3
GO:MF	GO:0032553	ribonucleotide binding	2.4468989752953453e-12	True	"Interacting selectively and non-covalently with a ribonucleotide, any compound consisting of a ribonucleoside that is esterified with (ortho)phosphate or an oligophosphate at any hydroxyl group on the ribose moiety." [GOC:mah]	1926	3955	557	18134	0.14083438685208596	0.28920041536863966	query_1	['GO:0000166', 'GO:0097367']	3
HPA	HPA:006010_11	caudate; glial cells[Supported,Low]	2.492822285267344e-12	True	caudate; glial cells[Supported,Low]	763	2675	311	9494	0.11626168224299066	0.4076015727391874	query_1	['HPA:006010_01', 'HPA:006010_10']	3
HPA	HPA:015010_13	epididymis; glandular cells[Supported,High]	2.841924162542954e-12	True	epididymis; glandular cells[Supported,High]	443	2675	200	9494	0.07476635514018691	0.45146726862302483	query_1	['HPA:015010_03', 'HPA:015010_12']	3
TF	TF:M11049_0	Factor: BMAL1; motif: RTCACGTGNN; match class: 0	2.9098153160911767e-12	True	Factor: BMAL1; motif: RTCACGTGNN; match class: 0	606	4136	210	19940	0.05077369439071567	0.3465346534653465	query_1	['TF:M11049']	3
TF	TF:M11049	Factor: BMAL1; motif: RTCACGTGNN	2.9098153160911767e-12	True	Factor: BMAL1; motif: RTCACGTGNN	606	4136	210	19940	0.05077369439071567	0.3465346534653465	query_1	['TF:M00000']	3
REAC	REAC:R-HSA-5389840	Mitochondrial translation elongation	2.91394521152397e-12	True	Mitochondrial translation elongation	87	2626	56	10588	0.021325209444021324	0.6436781609195402	query_1	['REAC:R-HSA-5368287']	3
REAC	REAC:R-HSA-5368286	Mitochondrial translation initiation	2.91394521152397e-12	True	Mitochondrial translation initiation	87	2626	56	10588	0.021325209444021324	0.6436781609195402	query_1	['REAC:R-HSA-5368287']	3
HPA	HPA:011010_12	colon; endothelial cells[Supported,Medium]	3.1853124077246407e-12	True	colon; endothelial cells[Supported,Medium]	658	2675	275	9494	0.102803738317757	0.41793313069908816	query_1	['HPA:011010_02', 'HPA:011010_11']	3
HPA	HPA:051010_23	stomach 1; glandular cells[Approved,High]	3.5986901422114854e-12	True	stomach 1; glandular cells[Approved,High]	1257	2675	472	9494	0.17644859813084113	0.375497215592681	query_1	['HPA:051010_22']	3
TF	TF:M08295	Factor: FOXO1A:Elf-1; motif: NAGAAAACCGAANM	3.700313267368992e-12	True	Factor: FOXO1A:Elf-1; motif: NAGAAAACCGAANM	11861	4136	2684	19940	0.648936170212766	0.226287834078071	query_1	['TF:M00000']	3
TF	TF:M08295_0	Factor: FOXO1A:Elf-1; motif: NAGAAAACCGAANM; match class: 0	3.700313267368992e-12	True	Factor: FOXO1A:Elf-1; motif: NAGAAAACCGAANM; match class: 0	11861	4136	2684	19940	0.648936170212766	0.226287834078071	query_1	['TF:M08295']	3
REAC	REAC:R-HSA-73894	DNA Repair	3.735151486754612e-12	True	DNA Repair	329	2626	145	10588	0.05521706016755522	0.44072948328267475	query_1	['REAC:0000000']	3
TF	TF:M03920_0	Factor: SP1; motif: RCCMCRCCCMC; match class: 0	3.9455820795381825e-12	True	Factor: SP1; motif: RCCMCRCCCMC; match class: 0	7336	4136	1744	19940	0.42166344294003866	0.23773173391494	query_1	['TF:M03920']	3
TF	TF:M03920	Factor: SP1; motif: RCCMCRCCCMC	3.9455820795381825e-12	True	Factor: SP1; motif: RCCMCRCCCMC	7336	4136	1744	19940	0.42166344294003866	0.23773173391494	query_1	['TF:M00000']	3
HPA	HPA:016010_13	esophagus; squamous epithelial cells[Supported,High]	4.060167784780977e-12	True	esophagus; squamous epithelial cells[Supported,High]	422	2675	192	9494	0.07177570093457944	0.4549763033175355	query_1	['HPA:016010_03', 'HPA:016010_12']	3
TF	TF:M09817	Factor: PAX5; motif: RNGCGTGACCNN	4.26676288499019e-12	True	Factor: PAX5; motif: RNGCGTGACCNN	12613	4136	2835	19940	0.6854448742746615	0.22476809640846745	query_1	['TF:M00000']	3
TF	TF:M09817_0	Factor: PAX5; motif: RNGCGTGACCNN; match class: 0	4.26676288499019e-12	True	Factor: PAX5; motif: RNGCGTGACCNN; match class: 0	12613	4136	2835	19940	0.6854448742746615	0.22476809640846745	query_1	['TF:M09817']	3
GO:BP	GO:1901565	organonitrogen compound catabolic process	4.477253814206635e-12	True	"The chemical reactions and pathways resulting in the breakdown of organonitrogen compound." [GOC:pr, GOC:TermGenie]	1339	3858	407	17916	0.10549507516848108	0.3039581777445855	query_1	['GO:1901564', 'GO:1901575']	3
HPA	HPA:043020_12	skin 1; fibroblasts[Supported,Medium]	4.920439040269e-12	True	skin 1; fibroblasts[Supported,Medium]	657	2675	274	9494	0.10242990654205608	0.4170471841704718	query_1	['HPA:043020_02', 'HPA:043020_11']	3
HPA	HPA:043020_21	skin 1; fibroblasts[Approved,Low]	5.0999802965150925e-12	True	skin 1; fibroblasts[Approved,Low]	2985	2675	999	9494	0.3734579439252336	0.33467336683417087	query_1	['HPA:043020_20']	3
TF	TF:M00986_1	Factor: Churchill; motif: CGGGNN; match class: 1	5.101802500491669e-12	True	Factor: Churchill; motif: CGGGNN; match class: 1	10387	4136	2382	19940	0.5759187620889749	0.2293251179358814	query_1	['TF:M00986_0']	3
CORUM	CORUM:306	Ribosome, cytoplasmic	5.106719157481945e-12	True	Ribosome, cytoplasmic	80	1381	63	3627	0.04561911658218682	0.7875	query_1	['CORUM:0000000']	3
GO:MF	GO:0004842	ubiquitin-protein transferase activity	5.2409590908012425e-12	True	"Catalysis of the transfer of ubiquitin from one protein to another via the reaction X-Ub + Y --> Y-Ub + X, where both X-Ub and Y-Ub are covalent linkages." [GOC:BioGRID, GOC:jh2, PMID:9635407]	392	3955	152	18134	0.03843236409608091	0.3877551020408163	query_1	['GO:0019787']	3
HPA	HPA:009020_12	cervix, uterine; squamous epithelial cells[Supported,Medium]	5.749614951884528e-12	True	cervix, uterine; squamous epithelial cells[Supported,Medium]	690	2675	285	9494	0.10654205607476636	0.41304347826086957	query_1	['HPA:009020_02', 'HPA:009020_11']	3
[truncated: 3,731 more rows]
