# Supplementary material for: Gene Expression and Co-expression Networks Are Strongly Altered Through Stages in Clear Cell Renal Carcinoma
Source: Front Genet. 2020 Nov 3;11:578679. doi: 10.3389/fgene.2020.578679 (PMC7669746; doi:10.3389/fgene.2020.578679)
Supplement: Supplementary Material 4 — Complete list of enriched processes for network intersections at different cut-off values. These files contain the enriched categories for both sets, all-phenotypes (control and the four progression stages), as well as ccRC-only intersections. In all cases, the list of enriched categories was performed over network communities, not over the whole geneset. Files are separated based on the cut-off of networks. Visualization of enriched process in Networks of 100,000 and 1,000,000 MI cuts. [file Data_Sheet_4.ZIP › Supp_Mat_4/inter-only-stages-1K-components.go.txt]

source	native	name	p_value	significant	description	term_size	query_size	intersection_size	effective_domain_size	precision	recall	query	parents	component
GO:BP	GO:0000280	nuclear division	3.3109011130226924e-08	True	"The division of a cell nucleus into two nuclei, with DNA and other nuclear contents distributed between the daughter nuclei." [GOC:mah]	416	8	7	17916	0.875	0.016826923076923076	query_1	['GO:0048285']	14
GO:BP	GO:0048285	organelle fission	7.131302298663001e-08	True	"The creation of two or more organelles by division of one organelle." [GOC:jid]	464	8	7	17916	0.875	0.015086206896551725	query_1	['GO:0006996']	14
GO:CC	GO:0005819	spindle	1.5839959223385565e-07	True	"The array of microtubules and associated molecules that forms between opposite poles of a eukaryotic cell during mitosis or meiosis and serves to move the duplicated chromosomes apart." [ISBN:0198547684]	364	8	6	18856	0.75	0.016483516483516484	query_1	['GO:0015630', 'GO:0043232']	14
GO:BP	GO:0051301	cell division	5.027332114691594e-07	True	"The process resulting in division and partitioning of components of a cell to form more cells; may or may not be accompanied by the physical separation of a cell into distinct, individually membrane-bounded daughter cells." [GOC:di, GOC:go_curators, GOC:pr]	613	8	7	17916	0.875	0.011419249592169658	query_1	['GO:0009987']	14
GO:BP	GO:0051225	spindle assembly	5.114715590396718e-07	True	"The aggregation, arrangement and bonding together of a set of components to form the spindle, the array of microtubules and associated molecules that serves to move duplicated chromosomes apart." [GOC:ai, GOC:expert_rg, GOC:mtg_sensu, GOC:tb]	109	8	5	17916	0.625	0.045871559633027525	query_1	['GO:0007051', 'GO:0070925']	14
GO:BP	GO:0007059	chromosome segregation	1.1913626452540987e-06	True	"The process in which genetic material, in the form of chromosomes, is organized into specific structures and then physically separated and apportioned to two or more sets. In eukaryotes, chromosome segregation begins with the condensation of chromosomes, includes chromosome separation, and ends when chromosomes have completed movement to the spindle poles." [GOC:jl, GOC:mah, GOC:mtg_cell_cycle, …	328	8	6	17916	0.75	0.018292682926829267	query_1	['GO:0009987']	14
GO:CC	GO:0015630	microtubule cytoskeleton	4.857584908701838e-06	True	"The part of the cytoskeleton (the internal framework of a cell) composed of microtubules and associated proteins." [GOC:jl, ISBN:0395825172]	1248	8	7	18856	0.875	0.005608974358974359	query_1	['GO:0005856']	14
GO:BP	GO:0007051	spindle organization	5.930130904863277e-06	True	"A process that is carried out at the cellular level which results in the assembly, arrangement of constituent parts, or disassembly of the spindle, the array of microtubules and associated molecules that forms between opposite poles of a eukaryotic cell during DNA segregation and serves to move the duplicated chromosomes apart." [GOC:go_curators, GOC:mah]	177	8	5	17916	0.625	0.02824858757062147	query_1	['GO:0000226', 'GO:0022402']	14
GO:BP	GO:0090307	mitotic spindle assembly	8.358427171837608e-06	True	"Mitotic bipolar spindle assembly begins with spindle microtubule nucleation from the separated spindle pole body, includes spindle elongation during prometaphase, and is complete when all kinetochores are stably attached the spindle, and the spindle assembly checkpoint is satisfied." [GOC:tb, GOC:vw]	58	8	4	17916	0.5	0.06896551724137931	query_1	['GO:0007052', 'GO:0051225', 'GO:0140014']	14
GO:BP	GO:0007049	cell cycle	1.9418640883751317e-05	True	"The progression of biochemical and morphological phases and events that occur in a cell during successive cell replication or nuclear replication events. Canonically, the cell cycle comprises the replication and segregation of genetic material followed by the division of the cell, but in endocycles or syncytial cells nuclear replication or nuclear division may not be followed by cell division." …	1902	8	8	17916	1.0	0.004206098843322818	query_1	['GO:0009987']	14
WP	WP:WP2361	Gastric Cancer Network 1	4.5040228891009135e-05	True	Gastric Cancer Network 1	29	5	3	6954	0.6	0.10344827586206896	query_1	['WP:000000']	14
GO:CC	GO:0000922	spindle pole	4.641552733752078e-05	True	"Either of the ends of a spindle, where spindle microtubules are organized; usually contains a microtubule organizing center and accessory molecules, spindle microtubules and astral microtubules." [GOC:clt]	166	8	4	18856	0.5	0.024096385542168676	query_1	['GO:0005819', 'GO:0110165']	14
GO:BP	GO:0140014	mitotic nuclear division	5.022531732742905e-05	True	"A mitotic cell cycle process comprising the steps by which the nucleus of a eukaryotic cell divides; the process involves condensation of chromosomal DNA into a highly compacted form. Canonically, mitosis produces two daughter nuclei whose chromosome complement is identical to that of the mother cell." [ISBN:0198547684]	271	8	5	17916	0.625	0.01845018450184502	query_1	['GO:0000280', 'GO:1903047']	14
REAC	REAC:R-HSA-1640170	Cell Cycle	6.339406522466928e-05	True	Cell Cycle	633	7	6	10588	0.8571428571428571	0.009478672985781991	query_1	['REAC:0000000']	14
GO:BP	GO:0007052	mitotic spindle organization	0.00011268088502208758	True	"A process that is carried out at the cellular level which results in the assembly, arrangement of constituent parts, or disassembly of the microtubule spindle during a mitotic cell cycle." [GOC:go_curators, GOC:mah]	110	8	4	17916	0.5	0.03636363636363636	query_1	['GO:0007051', 'GO:1902850']	14
GO:CC	GO:0000793	condensed chromosome	0.00014057854845365373	True	"A highly compacted molecule of DNA and associated proteins resulting in a cytologically distinct structure." [GOC:elh]	219	8	4	18856	0.5	0.0182648401826484	query_1	['GO:0005694']	14
GO:BP	GO:0022402	cell cycle process	0.00016192390249799887	True	"The cellular process that ensures successive accurate and complete genome replication and chromosome segregation." [GOC:isa_complete, GOC:mtg_cell_cycle]	1403	8	7	17916	0.875	0.004989308624376337	query_1	['GO:0007049', 'GO:0009987']	14
GO:BP	GO:1902850	microtubule cytoskeleton organization involved in mitosis	0.00028914525705875464	True	"Any microtubule cytoskeleton organization that is involved in mitosis." [GO_REF:0000060, GOC:TermGenie, PMID:18799626]	139	8	4	17916	0.5	0.02877697841726619	query_1	['GO:0000226', 'GO:1903047']	14
GO:CC	GO:0005856	cytoskeleton	0.0003033939798244112	True	"Any of the various filamentous elements that form the internal framework of cells, and typically remain after treatment of the cells with mild detergent to remove membrane constituents and soluble components of the cytoplasm. The term embraces intermediate filaments, microfilaments, microtubules, the microtrabecular lattice, and other structures characterized by a polymeric filamentous nature an…	2267	8	7	18856	0.875	0.0030877812086457872	query_1	['GO:0043232']	14
GO:CC	GO:0099080	supramolecular complex	0.0003243221331029325	True	"A cellular component that consists of an indeterminate number of proteins or macromolecular complexes, organized into a regular, higher-order structure such as a polymer, sheet, network or a fiber." [GOC:dos]	1310	8	6	18856	0.75	0.004580152671755725	query_1	['GO:0110165']	14
GO:BP	GO:0070925	organelle assembly	0.0003858346797987867	True	"The aggregation, arrangement and bonding together of a set of components to form an organelle. An organelle is an organized structure of distinctive morphology and function. Includes the nucleus, mitochondria, plastids, vacuoles, vesicles, ribosomes and the cytoskeleton. Excludes the plasma membrane." [GOC:mah]	863	8	6	17916	0.75	0.006952491309385863	query_1	['GO:0006996', 'GO:0022607']	14
GO:BP	GO:1903047	mitotic cell cycle process	0.0004693699036389521	True	"A process that is part of the mitotic cell cycle." [GO_REF:0000060, GOC:mtg_cell_cycle, GOC:TermGenie]	892	8	6	17916	0.75	0.006726457399103139	query_1	['GO:0000278', 'GO:0022402']	14
GO:CC	GO:0005815	microtubule organizing center	0.0007055670258169506	True	"An intracellular structure that can catalyze gamma-tubulin-dependent microtubule nucleation and that can anchor microtubules by interacting with their minus ends, plus ends or sides." [GOC:vw, ISBN:0815316194, PMID:17072892, PMID:17245416, Wikipedia:Microtubule_organizing_center]	779	8	5	18856	0.625	0.006418485237483954	query_1	['GO:0015630', 'GO:0110165']	14
GO:BP	GO:0000819	sister chromatid segregation	0.0009909070174373273	True	"The cell cycle process in which sister chromatids are organized and then physically separated and apportioned to two or more sets." [GOC:ai, GOC:elh]	189	8	4	17916	0.5	0.021164021164021163	query_1	['GO:0051276', 'GO:0098813']	14
GO:CC	GO:0000777	condensed chromosome kinetochore	0.0011464894513121885	True	"A multisubunit complex that is located at the centromeric region of a condensed chromosome and provides an attachment point for the spindle microtubules." [GOC:elh]	107	8	3	18856	0.375	0.028037383177570093	query_1	['GO:0000776', 'GO:0000779']	14
REAC	REAC:R-HSA-69278	Cell Cycle, Mitotic	0.0012494770192305836	True	Cell Cycle, Mitotic	528	7	5	10588	0.7142857142857143	0.00946969696969697	query_1	['REAC:R-HSA-1640170']	14
GO:BP	GO:0000278	mitotic cell cycle	0.0014793377837468281	True	"Progression through the phases of the mitotic cell cycle, the most common eukaryotic cell cycle, which canonically comprises four successive phases called G1, S, G2, and M and includes replication of the genome and the subsequent segregation of chromosomes into daughter cells. In some variant cell cycles nuclear replication or nuclear division may not be followed by cell division, or G1 and G2 p…	1083	8	6	17916	0.75	0.00554016620498615	query_1	['GO:0007049']	14
GO:CC	GO:0000779	condensed chromosome, centromeric region	0.0016587895708665237	True	"The region of a condensed chromosome that includes the centromere and associated proteins, including the kinetochore. In monocentric chromosomes, this region corresponds to a single area of the chromosome, whereas in holocentric chromosomes, it is evenly distributed along the chromosome." [GOC:elh, GOC:kmv]	121	8	3	18856	0.375	0.024793388429752067	query_1	['GO:0000775', 'GO:0000793']	14
GO:CC	GO:0072686	mitotic spindle	0.0018730375487156679	True	"A spindle that forms as part of mitosis. Mitotic and meiotic spindles contain distinctive complements of proteins associated with microtubules." [GOC:mah, GOC:vw, PMID:11408572, PMID:18367542, PMID:8027178]	126	8	3	18856	0.375	0.023809523809523808	query_1	['GO:0005819']	14
GO:CC	GO:0005874	microtubule	0.001968641987500027	True	"Any of the long, generally straight, hollow tubes of internal diameter 12-15 nm and external diameter 24 nm found in a wide variety of eukaryotic cells; each consists (usually) of 13 protofilaments of polymeric tubulin, staggered in such a manner that the tubulin monomers are arranged in a helical pattern on the microtubular surface, and with the alpha/beta axes of the tubulin subunits parallel …	426	8	4	18856	0.5	0.009389671361502348	query_1	['GO:0015630', 'GO:0099513']	14
GO:BP	GO:0000226	microtubule cytoskeleton organization	0.002239322449968784	True	"A process that is carried out at the cellular level which results in the assembly, arrangement of constituent parts, or disassembly of cytoskeletal structures comprising microtubules and their associated proteins." [GOC:mah]	582	8	5	17916	0.625	0.00859106529209622	query_1	['GO:0007010', 'GO:0007017']	14
GO:CC	GO:0000776	kinetochore	0.0025138036715248308	True	"A multisubunit complex that is located at the centromeric region of DNA and provides an attachment point for the spindle microtubules." [GOC:elh]	139	8	3	18856	0.375	0.02158273381294964	query_1	['GO:0000775', 'GO:0043232', 'GO:0099080']	14
GO:CC	GO:0043232	intracellular non-membrane-bounded organelle	0.0027072795285700848	True	"Organized structure of distinctive morphology and function, not bounded by a lipid bilayer membrane and occurring within the cell. Includes ribosomes, the cytoskeleton and chromosomes." [GOC:go_curators]	4965	8	8	18856	1.0	0.0016112789526686808	query_1	['GO:0043228', 'GO:0043229']	14
GO:CC	GO:0043228	non-membrane-bounded organelle	0.002742399332060076	True	"Organized structure of distinctive morphology and function, not bounded by a lipid bilayer membrane. Includes ribosomes, the cytoskeleton and chromosomes." [GOC:go_curators]	4973	8	8	18856	1.0	0.0016086869093102755	query_1	['GO:0043226']	14
GO:BP	GO:0051726	regulation of cell cycle	0.0036786117959505572	True	"Any process that modulates the rate or extent of progression through the cell cycle." [GOC:ai, GOC:dph, GOC:tb]	1264	8	6	17916	0.75	0.004746835443037975	query_1	['GO:0007049', 'GO:0050794']	14
GO:BP	GO:0098813	nuclear chromosome segregation	0.003928220192506845	True	"The process in which genetic material, in the form of nuclear chromosomes, is organized into specific structures and then physically separated and apportioned to two or more sets. Nuclear chromosome segregation begins with the condensation of chromosomes, includes chromosome separation, and ends when chromosomes have completed movement to the spindle poles." [GOC:dos]	267	8	4	17916	0.5	0.0149812734082397	query_1	['GO:0007059', 'GO:0022402']	14
REAC	REAC:R-HSA-141444	Amplification of signal from unattached kinetochores via a MAD2 inhibitory signal	0.004630111490042663	True	Amplification of signal from unattached kinetochores via a MAD2 inhibitory signal	92	7	3	10588	0.42857142857142855	0.03260869565217391	query_1	['REAC:R-HSA-141424']	14
REAC	REAC:R-HSA-141424	Amplification of signal from the kinetochores	0.004630111490042663	True	Amplification of signal from the kinetochores	92	7	3	10588	0.42857142857142855	0.03260869565217391	query_1	['REAC:R-HSA-69618']	14
MIRNA	MIRNA:hsa-miR-215-5p	hsa-miR-215-5p	0.0052277684468179444	True	hsa-miR-215-5p	752	8	5	14714	0.625	0.006648936170212766	query_1	['MIRNA:000000']	14
GO:CC	GO:0030496	midbody	0.0056235096339511004	True	"A thin cytoplasmic bridge formed between daughter cells at the end of cytokinesis. The midbody forms where the contractile ring constricts, and may persist for some time before finally breaking to complete cytokinesis." [ISBN:0815316194]	182	8	3	18856	0.375	0.016483516483516484	query_1	['GO:0110165']	14
GO:BP	GO:0007346	regulation of mitotic cell cycle	0.006000174303634676	True	"Any process that modulates the rate or extent of progress through the mitotic cell cycle." [GOC:dph, GOC:go_curators, GOC:tb]	711	8	5	17916	0.625	0.007032348804500703	query_1	['GO:0000278', 'GO:0051726']	14
GO:BP	GO:0006996	organelle organization	0.007310155640733294	True	"A process that is carried out at the cellular level which results in the assembly, arrangement of constituent parts, or disassembly of an organelle within a cell. An organelle is an organized structure of distinctive morphology and function. Includes the nucleus, mitochondria, plastids, vacuoles, vesicles, ribosomes and the cytoskeleton. Excludes the plasma membrane." [GOC:mah]	3988	8	8	17916	1.0	0.0020060180541624875	query_1	['GO:0016043']	14
GO:CC	GO:0000775	chromosome, centromeric region	0.007336564966547279	True	"The region of a chromosome that includes the centromeric DNA and associated proteins. In monocentric chromosomes, this region corresponds to a single area of the chromosome, whereas in holocentric chromosomes, it is evenly distributed along the chromosome." [GOC:cjm, GOC:elh, GOC:kmv, GOC:pr]	199	8	3	18856	0.375	0.01507537688442211	query_1	['GO:0098687']	14
REAC	REAC:R-HSA-69618	Mitotic Spindle Checkpoint	0.007492946444596779	True	Mitotic Spindle Checkpoint	108	7	3	10588	0.42857142857142855	0.027777777777777776	query_1	['REAC:R-HSA-69620']	14
REAC	REAC:R-HSA-9648025	EML4 and NUDC in mitotic spindle formation	0.00904384969211326	True	EML4 and NUDC in mitotic spindle formation	115	7	3	10588	0.42857142857142855	0.02608695652173913	query_1	['REAC:R-HSA-68877']	14
GO:MF	GO:0008022	protein C-terminus binding	0.009241916823408847	True	"Interacting selectively and non-covalently with a protein C-terminus, the end of any peptide chain at which the 1-carboxyl function of a constituent amino acid is not attached in peptide linkage to another amino-acid residue." [ISBN:0198506732]	190	8	3	18134	0.375	0.015789473684210527	query_1	['GO:0005515']	14
GO:BP	GO:0051304	chromosome separation	0.009372092734746486	True	"The cell cycle process in which paired chromosomes are detached from each other. Chromosome separation begins with the release of cohesin complexes from chromosomes; in budding yeast, this includes the cleavage of cohesin complexes along the chromosome arms, followed by the separation of the centromeric regions. Chromosome separation also includes formation of chromatid axes mediated by condensi…	94	8	3	17916	0.375	0.031914893617021274	query_1	['GO:0007059', 'GO:0022402']	14
GO:BP	GO:0007017	microtubule-based process	0.009691550326898018	True	"Any cellular process that depends upon or alters the microtubule cytoskeleton, that part of the cytoskeleton comprising microtubules and their associated proteins." [GOC:mah]	784	8	5	17916	0.625	0.006377551020408163	query_1	['GO:0009987']	14
REAC	REAC:R-HSA-2500257	Resolution of Sister Chromatid Cohesion	0.01105939069508401	True	Resolution of Sister Chromatid Cohesion	123	7	3	10588	0.42857142857142855	0.024390243902439025	query_1	['REAC:R-HSA-68877']	14
KEGG	KEGG:01524	Platinum drug resistance	0.011760413443805327	True	Platinum drug resistance	72	3	2	7747	0.6666666666666666	0.027777777777777776	query_1	['KEGG:00000']	14
REAC	REAC:R-HSA-5663220	RHO GTPases Activate Formins	0.01492954324439187	True	RHO GTPases Activate Formins	136	7	3	10588	0.42857142857142855	0.022058823529411766	query_1	['REAC:R-HSA-195258']	14
GO:CC	GO:0099513	polymeric cytoskeletal fiber	0.019326110099802923	True	"A component of the cytoskeleton consisting of a homo or heteropolymeric fiber constructed from an indeterminate number of protein subunits." [GOC:dos]	764	8	4	18856	0.5	0.005235602094240838	query_1	['GO:0005856', 'GO:0099512']	14
GO:BP	GO:0010639	negative regulation of organelle organization	0.02271587899836257	True	"Any process that decreases the frequency, rate or extent of a process involved in the formation, arrangement of constituent parts, or disassembly of an organelle." [GOC:dph, GOC:tb]	416	8	4	17916	0.5	0.009615384615384616	query_1	['GO:0006996', 'GO:0033043', 'GO:0051129']	14
GO:BP	GO:0022607	cellular component assembly	0.027374840399327773	True	"The aggregation, arrangement and bonding together of a cellular component." [GOC:isa_complete]	2952	8	7	17916	0.875	0.0023712737127371273	query_1	['GO:0016043', 'GO:0044085']	14
GO:BP	GO:2001251	negative regulation of chromosome organization	0.03659671219195672	True	"Any process that stops, prevents or reduces the frequency, rate or extent of chromosome organization." [GOC:obol]	148	8	3	17916	0.375	0.02027027027027027	query_1	['GO:0010639', 'GO:0033044', 'GO:0051276']	14
REAC	REAC:R-HSA-2467813	Separation of Sister Chromatids	0.03848224962674537	True	Separation of Sister Chromatids	187	7	3	10588	0.42857142857142855	0.016042780748663103	query_1	['REAC:R-HSA-68882']	14
GO:CC	GO:0098687	chromosomal region	0.039637196704454404	True	"Any subdivision of a chromosome along its length." [GOC:dos]	352	8	3	18856	0.375	0.008522727272727272	query_1	['GO:0005694', 'GO:0110165']	14
REAC	REAC:R-HSA-68882	Mitotic Anaphase	0.04356447192259725	True	Mitotic Anaphase	195	7	3	10588	0.42857142857142855	0.015384615384615385	query_1	['REAC:R-HSA-2555396']	14
GO:BP	GO:0000070	mitotic sister chromatid segregation	0.043656008342587344	True	"The cell cycle process in which replicated homologous chromosomes are organized and then physically separated and apportioned to two sets during the mitotic cell cycle. Each replicated chromosome, composed of two sister chromatids, aligns at the cell equator, paired with its homologous partner. One homolog of each morphologic type goes into each of the resulting chromosome sets." [GOC:ai, GOC:jl]	157	8	3	17916	0.375	0.01910828025477707	query_1	['GO:0000819', 'GO:0140014', 'GO:1903047']	14
REAC	REAC:R-HSA-2555396	Mitotic Metaphase and Anaphase	0.04422896365492979	True	Mitotic Metaphase and Anaphase	196	7	3	10588	0.42857142857142855	0.015306122448979591	query_1	['REAC:R-HSA-68886']	14
REAC	REAC:R-HSA-68877	Mitotic Prometaphase	0.046262110571718675	True	Mitotic Prometaphase	199	7	3	10588	0.42857142857142855	0.01507537688442211	query_1	['REAC:R-HSA-68886']	14
GO:BP	GO:0044085	cellular component biogenesis	0.04649041904173296	True	"A process that results in the biosynthesis of constituent macromolecules, assembly, and arrangement of constituent parts of a cellular component. Includes biosynthesis of constituent macromolecules, and those macromolecular modifications that are involved in synthesis or assembly of the cellular component." [GOC:jl, GOC:mah]	3190	8	7	17916	0.875	0.00219435736677116	query_1	['GO:0071840']	14
CORUM	CORUM:2580	Survivin homodimer complex	0.04967746903230821	True	Survivin homodimer complex	1	4	1	3627	0.25	1.0	query_1	['CORUM:0000000']	14
GO:CC	GO:0009330	DNA topoisomerase type II (double strand cut, ATP-hydrolyzing) complex	0.04991389852504469	True	"Complex that possesses DNA topoisomerase II (double strand cut, ATP-hydrolyzing) activity." [GOC:bhm, GOC:krc, GOC:mah, WikiPedia:Type_II_topoisomerase]	1	8	1	18856	0.125	1.0	query_1	['GO:0005622', 'GO:0032991']	14
