# Supplementary material for: Gene Expression and Co-expression Networks Are Strongly Altered Through Stages in Clear Cell Renal Carcinoma
Source: Front Genet. 2020 Nov 3;11:578679. doi: 10.3389/fgene.2020.578679 (PMC7669746; doi:10.3389/fgene.2020.578679)
Supplement: Supplementary Material 4 — Complete list of enriched processes for network intersections at different cut-off values. These files contain the enriched categories for both sets, all-phenotypes (control and the four progression stages), as well as ccRC-only intersections. In all cases, the list of enriched categories was performed over network communities, not over the whole geneset. Files are separated based on the cut-off of networks. Visualization of enriched process in Networks of 100,000 and 1,000,000 MI cuts. [file Data_Sheet_4.ZIP › Supp_Mat_4/inter-only-stages-100K-components.go.txt]

source	native	name	p_value	significant	description	term_size	query_size	intersection_size	effective_domain_size	precision	recall	query	parents	component
TF	TF:M03988_0	Factor: FLI1; motif: ACCGGAARTN; match class: 0	1.3639534836049492e-10	True	Factor: FLI1; motif: ACCGGAARTN; match class: 0	8387	128	96	19940	0.75	0.011446285918683676	query_1	['TF:M03988']	11
TF	TF:M03988	Factor: FLI1; motif: ACCGGAARTN	1.3639534836049492e-10	True	Factor: FLI1; motif: ACCGGAARTN	8387	128	96	19940	0.75	0.011446285918683676	query_1	['TF:M00000']	11
TF	TF:M11404_0	Factor: Fli-1; motif: NACCGGAARTN; match class: 0	1.3732121263825843e-09	True	Factor: Fli-1; motif: NACCGGAARTN; match class: 0	8821	128	97	19940	0.7578125	0.01099648565922231	query_1	['TF:M11404']	11
TF	TF:M11404	Factor: Fli-1; motif: NACCGGAARTN	1.3732121263825843e-09	True	Factor: Fli-1; motif: NACCGGAARTN	8821	128	97	19940	0.7578125	0.01099648565922231	query_1	['TF:M00000']	11
TF	TF:M01752_0	Factor: ERG; motif: ACCGGAART; match class: 0	2.020785465137809e-09	True	Factor: ERG; motif: ACCGGAART; match class: 0	9549	128	101	19940	0.7890625	0.010577023772122735	query_1	['TF:M01752']	11
TF	TF:M01752	Factor: ERG; motif: ACCGGAART	2.020785465137809e-09	True	Factor: ERG; motif: ACCGGAART	9549	128	101	19940	0.7890625	0.010577023772122735	query_1	['TF:M00000']	11
TF	TF:M02062_0	Factor: Erg; motif: ACCGGAAGTN; match class: 0	4.282310584062734e-09	True	Factor: Erg; motif: ACCGGAAGTN; match class: 0	8148	128	92	19940	0.71875	0.011291114383897889	query_1	['TF:M02062']	11
TF	TF:M02062	Factor: Erg; motif: ACCGGAAGTN	4.282310584062734e-09	True	Factor: Erg; motif: ACCGGAAGTN	8148	128	92	19940	0.71875	0.011291114383897889	query_1	['TF:M00000']	11
TF	TF:M11400_0	Factor: Fli-1; motif: NACCGGAARTN; match class: 0	5.684838955400287e-09	True	Factor: Fli-1; motif: NACCGGAARTN; match class: 0	10033	128	103	19940	0.8046875	0.010266121798066382	query_1	['TF:M11400']	11
TF	TF:M11400	Factor: Fli-1; motif: NACCGGAARTN	5.684838955400287e-09	True	Factor: Fli-1; motif: NACCGGAARTN	10033	128	103	19940	0.8046875	0.010266121798066382	query_1	['TF:M00000']	11
TF	TF:M03975_0	Factor: ERG; motif: ACCGGAARTN; match class: 0	8.807752556808745e-09	True	Factor: ERG; motif: ACCGGAARTN; match class: 0	10089	128	103	19940	0.8046875	0.010209138665873724	query_1	['TF:M03975']	11
TF	TF:M03975	Factor: ERG; motif: ACCGGAARTN	8.807752556808745e-09	True	Factor: ERG; motif: ACCGGAARTN	10089	128	103	19940	0.8046875	0.010209138665873724	query_1	['TF:M00000']	11
WP	WP:WP4906	3q29 copy number variation syndrome	1.1372972089918046e-08	True	3q29 copy number variation syndrome	45	60	9	6954	0.15	0.2	query_1	['WP:000000']	11
TF	TF:M00025	Factor: Elk-1; motif: NNNNCCGGAARTNN	1.6807072361923767e-08	True	Factor: Elk-1; motif: NNNNCCGGAARTNN	10354	128	104	19940	0.8125	0.010044427274483292	query_1	['TF:M00000']	11
TF	TF:M00025_0	Factor: Elk-1; motif: NNNNCCGGAARTNN; match class: 0	1.6807072361923767e-08	True	Factor: Elk-1; motif: NNNNCCGGAARTNN; match class: 0	10354	128	104	19940	0.8125	0.010044427274483292	query_1	['TF:M00025']	11
TF	TF:M03990_0	Factor: GABPA; motif: ACCGGAAGTN; match class: 0	1.7377205083415877e-08	True	Factor: GABPA; motif: ACCGGAAGTN; match class: 0	5302	128	71	19940	0.5546875	0.013391173142210487	query_1	['TF:M03990']	11
TF	TF:M03990	Factor: GABPA; motif: ACCGGAAGTN	1.7377205083415877e-08	True	Factor: GABPA; motif: ACCGGAAGTN	5302	128	71	19940	0.5546875	0.013391173142210487	query_1	['TF:M00000']	11
TF	TF:M09905_0	Factor: SAP-1; motif: NNCCGGAAGTGN; match class: 0	2.1932643773862923e-08	True	Factor: SAP-1; motif: NNCCGGAAGTGN; match class: 0	8347	128	92	19940	0.71875	0.01102192404456691	query_1	['TF:M09905']	11
TF	TF:M09905	Factor: SAP-1; motif: NNCCGGAAGTGN	2.1932643773862923e-08	True	Factor: SAP-1; motif: NNCCGGAAGTGN	8347	128	92	19940	0.71875	0.01102192404456691	query_1	['TF:M00000']	11
TF	TF:M03977_0	Factor: ETS1; motif: ACCGGAARYN; match class: 0	2.7347850086646054e-08	True	Factor: ETS1; motif: ACCGGAARYN; match class: 0	10602	128	105	19940	0.8203125	0.009903791737408036	query_1	['TF:M03977']	11
TF	TF:M03977	Factor: ETS1; motif: ACCGGAARYN	2.7347850086646054e-08	True	Factor: ETS1; motif: ACCGGAARYN	10602	128	105	19940	0.8203125	0.009903791737408036	query_1	['TF:M00000']	11
TF	TF:M02073	Factor: Fli-1; motif: ACCGGAAGYN	1.1091963686353865e-07	True	Factor: Fli-1; motif: ACCGGAAGYN	5900	128	74	19940	0.578125	0.012542372881355932	query_1	['TF:M00000']	11
TF	TF:M02073_0	Factor: Fli-1; motif: ACCGGAAGYN; match class: 0	1.1091963686353865e-07	True	Factor: Fli-1; motif: ACCGGAAGYN; match class: 0	5900	128	74	19940	0.578125	0.012542372881355932	query_1	['TF:M02073']	11
TF	TF:M08913	Factor: FLI-1; motif: NAYTTCCGGT	1.1355807917660072e-07	True	Factor: FLI-1; motif: NAYTTCCGGT	8396	128	91	19940	0.7109375	0.010838494521200571	query_1	['TF:M00000']	11
TF	TF:M08913_0	Factor: FLI-1; motif: NAYTTCCGGT; match class: 0	1.1355807917660072e-07	True	Factor: FLI-1; motif: NAYTTCCGGT; match class: 0	8396	128	91	19940	0.7109375	0.010838494521200571	query_1	['TF:M08913']	11
TF	TF:M08345	Factor: HOXB2:PEA3; motif: ACCGGAAATGRN	1.463578305164814e-07	True	Factor: HOXB2:PEA3; motif: ACCGGAAATGRN	8114	128	89	19940	0.6953125	0.010968696080847917	query_1	['TF:M00000']	11
TF	TF:M08345_0	Factor: HOXB2:PEA3; motif: ACCGGAAATGRN; match class: 0	1.463578305164814e-07	True	Factor: HOXB2:PEA3; motif: ACCGGAAATGRN; match class: 0	8114	128	89	19940	0.6953125	0.010968696080847917	query_1	['TF:M08345']	11
TF	TF:M11392	Factor: Erg; motif: NACCGGAARYN	6.235995404215098e-07	True	Factor: Erg; motif: NACCGGAARYN	8781	128	92	19940	0.71875	0.010477166609725544	query_1	['TF:M00000']	11
TF	TF:M11392_0	Factor: Erg; motif: NACCGGAARYN; match class: 0	6.235995404215098e-07	True	Factor: Erg; motif: NACCGGAARYN; match class: 0	8781	128	92	19940	0.71875	0.010477166609725544	query_1	['TF:M11392']	11
TF	TF:M11396	Factor: Erg; motif: NACCGGAARTN	6.538143110378394e-07	True	Factor: Erg; motif: NACCGGAARTN	10852	128	104	19940	0.8125	0.009583486914854404	query_1	['TF:M00000']	11
TF	TF:M11396_0	Factor: Erg; motif: NACCGGAARTN; match class: 0	6.538143110378394e-07	True	Factor: Erg; motif: NACCGGAARTN; match class: 0	10852	128	104	19940	0.8125	0.009583486914854404	query_1	['TF:M11396']	11
TF	TF:M02065	Factor: ER81; motif: RCCGGAARYN	9.661751171393685e-07	True	Factor: ER81; motif: RCCGGAARYN	12673	128	113	19940	0.8828125	0.008916594334411741	query_1	['TF:M00000']	11
TF	TF:M02065_0	Factor: ER81; motif: RCCGGAARYN; match class: 0	9.661751171393685e-07	True	Factor: ER81; motif: RCCGGAARYN; match class: 0	12673	128	113	19940	0.8828125	0.008916594334411741	query_1	['TF:M02065']	11
TF	TF:M09608_0	Factor: Erg; motif: NNACCGGAARTSN; match class: 0	1.2873860251792597e-06	True	Factor: Erg; motif: NNACCGGAARTSN; match class: 0	8244	128	88	19940	0.6875	0.010674429888403688	query_1	['TF:M09608']	11
TF	TF:M09608	Factor: Erg; motif: NNACCGGAARTSN	1.2873860251792597e-06	True	Factor: Erg; motif: NNACCGGAARTSN	8244	128	88	19940	0.6875	0.010674429888403688	query_1	['TF:M00000']	11
TF	TF:M02063_0	Factor: c-ets-1; motif: ACCGGAWGTN; match class: 0	1.9402642577384447e-06	True	Factor: c-ets-1; motif: ACCGGAWGTN; match class: 0	7685	128	84	19940	0.65625	0.010930383864671439	query_1	['TF:M02063']	11
TF	TF:M02063	Factor: c-ets-1; motif: ACCGGAWGTN	1.9402642577384447e-06	True	Factor: c-ets-1; motif: ACCGGAWGTN	7685	128	84	19940	0.65625	0.010930383864671439	query_1	['TF:M00000']	11
TF	TF:M02064_0	Factor: c-ets-2; motif: ACCGGAWRTN; match class: 0	2.1934903333787057e-06	True	Factor: c-ets-2; motif: ACCGGAWRTN; match class: 0	11026	128	104	19940	0.8125	0.009432251042989299	query_1	['TF:M02064']	11
TF	TF:M02064	Factor: c-ets-2; motif: ACCGGAWRTN	2.1934903333787057e-06	True	Factor: c-ets-2; motif: ACCGGAWRTN	11026	128	104	19940	0.8125	0.009432251042989299	query_1	['TF:M00000']	11
TF	TF:M02056_0	Factor: ELF4; motif: NCCGGAARTN; match class: 0	3.6171488900752154e-06	True	Factor: ELF4; motif: NCCGGAARTN; match class: 0	5368	128	67	19940	0.5234375	0.012481371087928465	query_1	['TF:M02056']	11
TF	TF:M02056	Factor: ELF4; motif: NCCGGAARTN	3.6171488900752154e-06	True	Factor: ELF4; motif: NCCGGAARTN	5368	128	67	19940	0.5234375	0.012481371087928465	query_1	['TF:M00000']	11
TF	TF:M02071	Factor: ETV7; motif: NCCGGAANNN	3.815352770314911e-06	True	Factor: ETV7; motif: NCCGGAANNN	10211	128	99	19940	0.7734375	0.009695426500832436	query_1	['TF:M00000']	11
TF	TF:M02071_0	Factor: ETV7; motif: NCCGGAANNN; match class: 0	3.815352770314911e-06	True	Factor: ETV7; motif: NCCGGAANNN; match class: 0	10211	128	99	19940	0.7734375	0.009695426500832436	query_1	['TF:M02071']	11
TF	TF:M08220_1	Factor: Elk-1:HOXA3; motif: ACCGGWAATKRNNTNWCNNATTAN; match class: 1	4.468182280303019e-06	True	Factor: Elk-1:HOXA3; motif: ACCGGWAATKRNNTNWCNNATTAN; match class: 1	5393	128	67	19940	0.5234375	0.012423511959948081	query_1	['TF:M08220_0']	11
TF	TF:M02053_0	Factor: ELF1; motif: NCCGGAARTN; match class: 0	4.63839106565835e-06	True	Factor: ELF1; motif: NCCGGAARTN; match class: 0	6070	128	72	19940	0.5625	0.01186161449752883	query_1	['TF:M02053']	11
TF	TF:M02053	Factor: ELF1; motif: NCCGGAARTN	4.63839106565835e-06	True	Factor: ELF1; motif: NCCGGAARTN	6070	128	72	19940	0.5625	0.01186161449752883	query_1	['TF:M00000']	11
TF	TF:M08423	Factor: TEF-3:ER81; motif: ACCGGAAATRCC	1.3517816103573513e-05	True	Factor: TEF-3:ER81; motif: ACCGGAAATRCC	3890	128	54	19940	0.421875	0.013881748071979434	query_1	['TF:M00000']	11
TF	TF:M08423_0	Factor: TEF-3:ER81; motif: ACCGGAAATRCC; match class: 0	1.3517816103573513e-05	True	Factor: TEF-3:ER81; motif: ACCGGAAATRCC; match class: 0	3890	128	54	19940	0.421875	0.013881748071979434	query_1	['TF:M08423']	11
TF	TF:M03981_0	Factor: ETV3; motif: ACCGGAAGTN; match class: 0	1.4704023921343324e-05	True	Factor: ETV3; motif: ACCGGAAGTN; match class: 0	2350	128	40	19940	0.3125	0.01702127659574468	query_1	['TF:M03981']	11
TF	TF:M03981	Factor: ETV3; motif: ACCGGAAGTN	1.4704023921343324e-05	True	Factor: ETV3; motif: ACCGGAAGTN	2350	128	40	19940	0.3125	0.01702127659574468	query_1	['TF:M00000']	11
TF	TF:M02074_0	Factor: GABPalpha; motif: RCCGGAWRYN; match class: 0	1.4807137403934151e-05	True	Factor: GABPalpha; motif: RCCGGAWRYN; match class: 0	4633	128	60	19940	0.46875	0.012950571983595942	query_1	['TF:M02074']	11
TF	TF:M02074	Factor: GABPalpha; motif: RCCGGAWRYN	1.4807137403934151e-05	True	Factor: GABPalpha; motif: RCCGGAWRYN	4633	128	60	19940	0.46875	0.012950571983595942	query_1	['TF:M00000']	11
TF	TF:M02066_0	Factor: PEA3; motif: RCCGGAAGYN; match class: 0	2.295925829454179e-05	True	Factor: PEA3; motif: RCCGGAAGYN; match class: 0	7131	128	78	19940	0.609375	0.01093815734118637	query_1	['TF:M02066']	11
TF	TF:M02066	Factor: PEA3; motif: RCCGGAAGYN	2.295925829454179e-05	True	Factor: PEA3; motif: RCCGGAAGYN	7131	128	78	19940	0.609375	0.01093815734118637	query_1	['TF:M00000']	11
TF	TF:M02067	Factor: ER71; motif: ACCGGAARYN	2.3039330604222185e-05	True	Factor: ER71; motif: ACCGGAARYN	6000	128	70	19940	0.546875	0.011666666666666667	query_1	['TF:M00000']	11
TF	TF:M02067_0	Factor: ER71; motif: ACCGGAARYN; match class: 0	2.3039330604222185e-05	True	Factor: ER71; motif: ACCGGAARYN; match class: 0	6000	128	70	19940	0.546875	0.011666666666666667	query_1	['TF:M02067']	11
TF	TF:M04714_0	Factor: Elf-1; motif: ACTTCCGGG; match class: 0	2.3364615304238315e-05	True	Factor: Elf-1; motif: ACTTCCGGG; match class: 0	7878	128	83	19940	0.6484375	0.010535668951510535	query_1	['TF:M04714']	11
TF	TF:M04714	Factor: Elf-1; motif: ACTTCCGGG	2.3364615304238315e-05	True	Factor: Elf-1; motif: ACTTCCGGG	7878	128	83	19940	0.6484375	0.010535668951510535	query_1	['TF:M00000']	11
TF	TF:M08759	Factor: c-Ets-2; motif: NCCGGAAGTG	3.1235425290189304e-05	True	Factor: c-Ets-2; motif: NCCGGAAGTG	8382	128	86	19940	0.671875	0.01026008112622286	query_1	['TF:M00000']	11
TF	TF:M08759_0	Factor: c-Ets-2; motif: NCCGGAAGTG; match class: 0	3.1235425290189304e-05	True	Factor: c-Ets-2; motif: NCCGGAAGTG; match class: 0	8382	128	86	19940	0.671875	0.01026008112622286	query_1	['TF:M08759']	11
TF	TF:M09935_0	Factor: GABP-alpha; motif: NNNRCCGGAAGTGN; match class: 0	3.2658901349230386e-05	True	Factor: GABP-alpha; motif: NNNRCCGGAAGTGN; match class: 0	4474	128	58	19940	0.453125	0.012963790791238265	query_1	['TF:M09935']	11
TF	TF:M09935	Factor: GABP-alpha; motif: NNNRCCGGAAGTGN	3.2658901349230386e-05	True	Factor: GABP-alpha; motif: NNNRCCGGAAGTGN	4474	128	58	19940	0.453125	0.012963790791238265	query_1	['TF:M00000']	11
TF	TF:M02059_0	Factor: ELK-1; motif: ACCGGAAGTN; match class: 0	3.3098629090109657e-05	True	Factor: ELK-1; motif: ACCGGAAGTN; match class: 0	9515	128	93	19940	0.7265625	0.00977404098791382	query_1	['TF:M02059']	11
TF	TF:M02059	Factor: ELK-1; motif: ACCGGAAGTN	3.3098629090109657e-05	True	Factor: ELK-1; motif: ACCGGAAGTN	9515	128	93	19940	0.7265625	0.00977404098791382	query_1	['TF:M00000']	11
TF	TF:M11396_1	Factor: Erg; motif: NACCGGAARTN; match class: 1	3.582865788066878e-05	True	Factor: Erg; motif: NACCGGAARTN; match class: 1	4992	128	62	19940	0.484375	0.012419871794871794	query_1	['TF:M11396_0']	11
TF	TF:M02065_1	Factor: ER81; motif: RCCGGAARYN; match class: 1	4.442258799958772e-05	True	Factor: ER81; motif: RCCGGAARYN; match class: 1	6789	128	75	19940	0.5859375	0.01104728236853734	query_1	['TF:M02065_0']	11
TF	TF:M04826_1	Factor: p300; motif: ACNTCCG; match class: 1	6.092865702197506e-05	True	Factor: p300; motif: ACNTCCG; match class: 1	15377	128	122	19940	0.953125	0.007933927294010535	query_1	['TF:M04826_0']	11
TF	TF:M11420_0	Factor: ER81; motif: NACCGGAAGTN; match class: 0	7.006794144621549e-05	True	Factor: ER81; motif: NACCGGAAGTN; match class: 0	3247	128	47	19940	0.3671875	0.014474899907607022	query_1	['TF:M11420']	11
TF	TF:M11420	Factor: ER81; motif: NACCGGAAGTN	7.006794144621549e-05	True	Factor: ER81; motif: NACCGGAAGTN	3247	128	47	19940	0.3671875	0.014474899907607022	query_1	['TF:M00000']	11
TF	TF:M03970_0	Factor: ELK1; motif: ACCGGAAGTN; match class: 0	8.716253801920687e-05	True	Factor: ELK1; motif: ACCGGAAGTN; match class: 0	4844	128	60	19940	0.46875	0.012386457473162676	query_1	['TF:M03970']	11
TF	TF:M03970	Factor: ELK1; motif: ACCGGAAGTN	8.716253801920687e-05	True	Factor: ELK1; motif: ACCGGAAGTN	4844	128	60	19940	0.46875	0.012386457473162676	query_1	['TF:M00000']	11
TF	TF:M08917_0	Factor: GABP-ALPHA; motif: RCCGGAARTNN; match class: 0	9.876377228552736e-05	True	Factor: GABP-ALPHA; motif: RCCGGAARTNN; match class: 0	2726	128	42	19940	0.328125	0.015407190022010272	query_1	['TF:M08917']	11
TF	TF:M08917	Factor: GABP-ALPHA; motif: RCCGGAARTNN	9.876377228552736e-05	True	Factor: GABP-ALPHA; motif: RCCGGAARTNN	2726	128	42	19940	0.328125	0.015407190022010272	query_1	['TF:M00000']	11
TF	TF:M02071_1	Factor: ETV7; motif: NCCGGAANNN; match class: 1	0.00010186429854705893	True	Factor: ETV7; motif: NCCGGAANNN; match class: 1	4483	128	57	19940	0.4453125	0.012714699977693509	query_1	['TF:M02071_0']	11
TF	TF:M03982_0	Factor: ETV4; motif: ACCGGAAGTN; match class: 0	0.00010382559156277673	True	Factor: ETV4; motif: ACCGGAAGTN; match class: 0	6909	128	75	19940	0.5859375	0.010855405992184108	query_1	['TF:M03982']	11
TF	TF:M03982	Factor: ETV4; motif: ACCGGAAGTN	0.00010382559156277673	True	Factor: ETV4; motif: ACCGGAAGTN	6909	128	75	19940	0.5859375	0.010855405992184108	query_1	['TF:M00000']	11
TF	TF:M11415	Factor: GABP-alpha; motif: NRCCGGAAGTN	0.00010775800597413892	True	Factor: GABP-alpha; motif: NRCCGGAAGTN	3291	128	47	19940	0.3671875	0.014281373442722577	query_1	['TF:M00000']	11
TF	TF:M11415_0	Factor: GABP-alpha; motif: NRCCGGAAGTN; match class: 0	0.00010775800597413892	True	Factor: GABP-alpha; motif: NRCCGGAAGTN; match class: 0	3291	128	47	19940	0.3671875	0.014281373442722577	query_1	['TF:M11415']	11
TF	TF:M04698_0	Factor: GABP-alpha; motif: CACTTCCGG; match class: 0	0.0001682636769533142	True	Factor: GABP-alpha; motif: CACTTCCGG; match class: 0	3223	128	46	19940	0.359375	0.01427241700279243	query_1	['TF:M04698']	11
TF	TF:M04698	Factor: GABP-alpha; motif: CACTTCCGG	0.0001682636769533142	True	Factor: GABP-alpha; motif: CACTTCCGG	3223	128	46	19940	0.359375	0.01427241700279243	query_1	['TF:M00000']	11
TF	TF:M08220_0	Factor: Elk-1:HOXA3; motif: ACCGGWAATKRNNTNWCNNATTAN; match class: 0	0.00019670839908031944	True	Factor: Elk-1:HOXA3; motif: ACCGGWAATKRNNTNWCNNATTAN; match class: 0	12286	128	107	19940	0.8359375	0.008709099788377014	query_1	['TF:M08220']	11
TF	TF:M08220	Factor: Elk-1:HOXA3; motif: ACCGGWAATKRNNTNWCNNATTAN	0.00019670839908031944	True	Factor: Elk-1:HOXA3; motif: ACCGGWAATKRNNTNWCNNATTAN	12286	128	107	19940	0.8359375	0.008709099788377014	query_1	['TF:M00000']	11
TF	TF:M03977_1	Factor: ETS1; motif: ACCGGAARYN; match class: 1	0.00020997988177060803	True	Factor: ETS1; motif: ACCGGAARYN; match class: 1	4698	128	58	19940	0.453125	0.012345679012345678	query_1	['TF:M03977_0']	11
TF	TF:M11427	Factor: PEA3; motif: NACCGGAAGTN	0.00023252865912158193	True	Factor: PEA3; motif: NACCGGAAGTN	10673	128	98	19940	0.765625	0.009182048158905649	query_1	['TF:M00000']	11
TF	TF:M11427_0	Factor: PEA3; motif: NACCGGAAGTN; match class: 0	0.00023252865912158193	True	Factor: PEA3; motif: NACCGGAAGTN; match class: 0	10673	128	98	19940	0.765625	0.009182048158905649	query_1	['TF:M11427']	11
GO:CC	GO:0005622	intracellular	0.0002421539472831931	True	"The living contents of a cell; the matter contained within (but not including) the plasma membrane, usually taken to exclude large vacuoles and masses of secretory or ingested material. In eukaryotes it includes the nucleus and cytoplasm." [ISBN:0198506732]	14605	119	112	18856	0.9411764705882353	0.0076686066415611095	query_1	['GO:0005575']	11
TF	TF:M02064_1	Factor: c-ets-2; motif: ACCGGAWRTN; match class: 1	0.0003203053804506728	True	Factor: c-ets-2; motif: ACCGGAWRTN; match class: 1	4624	128	57	19940	0.4453125	0.012326989619377162	query_1	['TF:M02064_0']	11
TF	TF:M02069	Factor: Erm; motif: ACCGGAAGTN	0.0003820431339385925	True	Factor: Erm; motif: ACCGGAAGTN	6956	128	74	19940	0.578125	0.010638297872340425	query_1	['TF:M00000']	11
TF	TF:M02069_0	Factor: Erm; motif: ACCGGAAGTN; match class: 0	0.0003820431339385925	True	Factor: Erm; motif: ACCGGAAGTN; match class: 0	6956	128	74	19940	0.578125	0.010638297872340425	query_1	['TF:M02069']	11
TF	TF:M11428_0	Factor: PEA3; motif: NACCGGAAGTN; match class: 0	0.0003945134639138808	True	Factor: PEA3; motif: NACCGGAAGTN; match class: 0	7252	128	76	19940	0.59375	0.010479867622724766	query_1	['TF:M11428']	11
TF	TF:M11428	Factor: PEA3; motif: NACCGGAAGTN	0.0003945134639138808	True	Factor: PEA3; motif: NACCGGAAGTN	7252	128	76	19940	0.59375	0.010479867622724766	query_1	['TF:M00000']	11
TF	TF:M02059_1	Factor: ELK-1; motif: ACCGGAAGTN; match class: 1	0.0004025715749185586	True	Factor: ELK-1; motif: ACCGGAAGTN; match class: 1	3787	128	50	19940	0.390625	0.013203063110641669	query_1	['TF:M02059_0']	11
TF	TF:M09605	Factor: Elf-1; motif: NAANCMGGAAGTGN	0.0004197372336978688	True	Factor: Elf-1; motif: NAANCMGGAAGTGN	5846	128	66	19940	0.515625	0.01128977078344167	query_1	['TF:M00000']	11
TF	TF:M09605_0	Factor: Elf-1; motif: NAANCMGGAAGTGN; match class: 0	0.0004197372336978688	True	Factor: Elf-1; motif: NAANCMGGAAGTGN; match class: 0	5846	128	66	19940	0.515625	0.01128977078344167	query_1	['TF:M09605']	11
TF	TF:M11530_0	Factor: E2F-2; motif: NWTTTGGCGCCAWWNN; match class: 0	0.00042251685109887443	True	Factor: E2F-2; motif: NWTTTGGCGCCAWWNN; match class: 0	14699	128	118	19940	0.921875	0.008027756990271447	query_1	['TF:M11530']	11
TF	TF:M11530	Factor: E2F-2; motif: NWTTTGGCGCCAWWNN	0.00042251685109887443	True	Factor: E2F-2; motif: NWTTTGGCGCCAWWNN	14699	128	118	19940	0.921875	0.008027756990271447	query_1	['TF:M00000']	11
TF	TF:M11413_0	Factor: ER71; motif: NACCGGAARTN; match class: 0	0.00044647255720580597	True	Factor: ER71; motif: NACCGGAARTN; match class: 0	2125	128	35	19940	0.2734375	0.01647058823529412	query_1	['TF:M11413']	11
TF	TF:M11413	Factor: ER71; motif: NACCGGAARTN	0.00044647255720580597	True	Factor: ER71; motif: NACCGGAARTN	2125	128	35	19940	0.2734375	0.01647058823529412	query_1	['TF:M00000']	11
TF	TF:M03975_1	Factor: ERG; motif: ACCGGAARTN; match class: 1	0.0004517012299059135	True	Factor: ERG; motif: ACCGGAARTN; match class: 1	4043	128	52	19940	0.40625	0.012861736334405145	query_1	['TF:M03975_0']	11
TF	TF:M11430_0	Factor: PEA3; motif: NACCGGAAGTN; match class: 0	0.0004586483878868356	True	Factor: PEA3; motif: NACCGGAAGTN; match class: 0	10961	128	99	19940	0.7734375	0.00903202262567284	query_1	['TF:M11430']	11
TF	TF:M11430	Factor: PEA3; motif: NACCGGAAGTN	0.0004586483878868356	True	Factor: PEA3; motif: NACCGGAAGTN	10961	128	99	19940	0.7734375	0.00903202262567284	query_1	['TF:M00000']	11
TF	TF:M11309_1	Factor: ATF-2; motif: NRTGACGTMANN; match class: 1	0.0005195676008500502	True	Factor: ATF-2; motif: NRTGACGTMANN; match class: 1	2346	128	37	19940	0.2890625	0.01577152600170503	query_1	['TF:M11309_0']	11
TF	TF:M09905_1	Factor: SAP-1; motif: NNCCGGAAGTGN; match class: 1	0.0005924742641426297	True	Factor: SAP-1; motif: NNCCGGAAGTGN; match class: 1	3014	128	43	19940	0.3359375	0.014266755142667552	query_1	['TF:M09905_0']	11
TF	TF:M09904_0	Factor: Elk-1; motif: RCCGGAAGTGN; match class: 0	0.0006623784746337069	True	Factor: Elk-1; motif: RCCGGAAGTGN; match class: 0	8234	128	82	19940	0.640625	0.009958707796939519	query_1	['TF:M09904']	11
TF	TF:M09904	Factor: Elk-1; motif: RCCGGAAGTGN	0.0006623784746337069	True	Factor: Elk-1; motif: RCCGGAAGTGN	8234	128	82	19940	0.640625	0.009958707796939519	query_1	['TF:M00000']	11
TF	TF:M11400_1	Factor: Fli-1; motif: NACCGGAARTN; match class: 1	0.0006950874806552284	True	Factor: Fli-1; motif: NACCGGAARTN; match class: 1	4219	128	53	19940	0.4140625	0.012562218535197914	query_1	['TF:M11400_0']	11
TF	TF:M02055	Factor: ESE-1; motif: NSMGGAARTN	0.0007176960151996045	True	Factor: ESE-1; motif: NSMGGAARTN	7641	128	78	19940	0.609375	0.010208087946603848	query_1	['TF:M00000']	11
TF	TF:M02055_0	Factor: ESE-1; motif: NSMGGAARTN; match class: 0	0.0007176960151996045	True	Factor: ESE-1; motif: NSMGGAARTN; match class: 0	7641	128	78	19940	0.609375	0.010208087946603848	query_1	['TF:M02055']	11
TF	TF:M01214	Factor: ESE-1; motif: NSMGGAARTN	0.0007176960151996045	True	Factor: ESE-1; motif: NSMGGAARTN	7641	128	78	19940	0.609375	0.010208087946603848	query_1	['TF:M00000']	11
TF	TF:M01214_0	Factor: ESE-1; motif: NSMGGAARTN; match class: 0	0.0007176960151996045	True	Factor: ESE-1; motif: NSMGGAARTN; match class: 0	7641	128	78	19940	0.609375	0.010208087946603848	query_1	['TF:M01214']	11
TF	TF:M07209	Factor: ELK4; motif: NCRCTTCCGGN	0.0007305214178332531	True	Factor: ELK4; motif: NCRCTTCCGGN	1123	128	24	19940	0.1875	0.0213713268032057	query_1	['TF:M00000']	11
TF	TF:M07209_0	Factor: ELK4; motif: NCRCTTCCGGN; match class: 0	0.0007305214178332531	True	Factor: ELK4; motif: NCRCTTCCGGN; match class: 0	1123	128	24	19940	0.1875	0.0213713268032057	query_1	['TF:M07209']	11
TF	TF:M11414	Factor: GABP-alpha; motif: NACCGGAAGTN	0.0008899654763205644	True	Factor: GABP-alpha; motif: NACCGGAAGTN	2944	128	42	19940	0.328125	0.014266304347826086	query_1	['TF:M00000']	11
TF	TF:M11414_0	Factor: GABP-alpha; motif: NACCGGAAGTN; match class: 0	0.0008899654763205644	True	Factor: GABP-alpha; motif: NACCGGAAGTN; match class: 0	2944	128	42	19940	0.328125	0.014266304347826086	query_1	['TF:M11414']	11
TF	TF:M00025_1	Factor: Elk-1; motif: NNNNCCGGAARTNN; match class: 1	0.0011841282320228341	True	Factor: Elk-1; motif: NNNNCCGGAARTNN; match class: 1	4666	128	56	19940	0.4375	0.012001714530647235	query_1	['TF:M00025_0']	11
TF	TF:M11421_0	Factor: ER81; motif: NACCGGAAGTN; match class: 0	0.0012079423333788983	True	Factor: ER81; motif: NACCGGAAGTN; match class: 0	2533	128	38	19940	0.296875	0.015001973943939992	query_1	['TF:M11421']	11
TF	TF:M11421	Factor: ER81; motif: NACCGGAAGTN	0.0012079423333788983	True	Factor: ER81; motif: NACCGGAAGTN	2533	128	38	19940	0.296875	0.015001973943939992	query_1	['TF:M00000']	11
TF	TF:M02052_1	Factor: EHF; motif: CSCGGAARTN; match class: 1	0.0016647864102696877	True	Factor: EHF; motif: CSCGGAARTN; match class: 1	4081	128	51	19940	0.3984375	0.012496937025238911	query_1	['TF:M02052_0']	11
TF	TF:M11435_1	Factor: Elk-1; motif: NNCCGGAAGTN; match class: 1	0.0017345029326993435	True	Factor: Elk-1; motif: NNCCGGAAGTN; match class: 1	5778	128	64	19940	0.5	0.01107649705780547	query_1	['TF:M11435_0']	11
TF	TF:M01752_1	Factor: ERG; motif: ACCGGAART; match class: 1	0.0019981274903464927	True	Factor: ERG; motif: ACCGGAART; match class: 1	3737	128	48	19940	0.375	0.012844527696012844	query_1	['TF:M01752_0']	11
TF	TF:M08760	Factor: ETV7; motif: NNSCGGAAGTR	0.002002714826865576	True	Factor: ETV7; motif: NNSCGGAAGTR	2367	128	36	19940	0.28125	0.015209125475285171	query_1	['TF:M00000']	11
TF	TF:M08760_0	Factor: ETV7; motif: NNSCGGAAGTR; match class: 0	0.002002714826865576	True	Factor: ETV7; motif: NNSCGGAAGTR; match class: 0	2367	128	36	19940	0.28125	0.015209125475285171	query_1	['TF:M08760']	11
TF	TF:M02052_0	Factor: EHF; motif: CSCGGAARTN; match class: 0	0.002081016826379059	True	Factor: EHF; motif: CSCGGAARTN; match class: 0	10192	128	93	19940	0.7265625	0.009124803767660911	query_1	['TF:M02052']	11
TF	TF:M02052	Factor: EHF; motif: CSCGGAARTN	0.002081016826379059	True	Factor: EHF; motif: CSCGGAARTN	10192	128	93	19940	0.7265625	0.009124803767660911	query_1	['TF:M00000']	11
TF	TF:M10438_1	Factor: ZF5; motif: GGSGCGCGS; match class: 1	0.002208878517825571	True	Factor: ZF5; motif: GGSGCGCGS; match class: 1	14970	128	118	19940	0.921875	0.00788243152972612	query_1	['TF:M10438_0']	11
GO:CC	GO:0098798	mitochondrial protein complex	0.0027267122585784447	True	"A protein complex that is part of a mitochondrion." [GOC:dos]	270	119	10	18856	0.08403361344537816	0.037037037037037035	query_1	['GO:0005739', 'GO:0032991']	11
TF	TF:M08913_1	Factor: FLI-1; motif: NAYTTCCGGT; match class: 1	0.0028289621126931777	True	Factor: FLI-1; motif: NAYTTCCGGT; match class: 1	3070	128	42	19940	0.328125	0.013680781758957655	query_1	['TF:M08913_0']	11
TF	TF:M11435	Factor: Elk-1; motif: NNCCGGAAGTN	0.0031335335105687366	True	Factor: Elk-1; motif: NNCCGGAAGTN	11831	128	102	19940	0.796875	0.008621418307835348	query_1	['TF:M00000']	11
TF	TF:M11435_0	Factor: Elk-1; motif: NNCCGGAAGTN; match class: 0	0.0031335335105687366	True	Factor: Elk-1; motif: NNCCGGAAGTN; match class: 0	11831	128	102	19940	0.796875	0.008621418307835348	query_1	['TF:M11435']	11
GO:CC	GO:0043229	intracellular organelle	0.00315017392602576	True	"Organized structure of distinctive morphology and function, occurring within the cell. Includes the nucleus, mitochondria, plastids, vacuoles, vesicles, ribosomes and the cytoskeleton. Excludes the plasma membrane." [GOC:go_curators]	12870	119	102	18856	0.8571428571428571	0.007925407925407926	query_1	['GO:0005622', 'GO:0043226']	11
TF	TF:M09901_0	Factor: nerf; motif: NNNCCGGAAGTGN; match class: 0	0.005471453858935555	True	Factor: nerf; motif: NNNCCGGAAGTGN; match class: 0	5408	128	60	19940	0.46875	0.011094674556213017	query_1	['TF:M09901']	11
TF	TF:M09901	Factor: nerf; motif: NNNCCGGAAGTGN	0.005471453858935555	True	Factor: nerf; motif: NNNCCGGAAGTGN	5408	128	60	19940	0.46875	0.011094674556213017	query_1	['TF:M00000']	11
TF	TF:M02070_1	Factor: TEL1; motif: CNCGGAANNN; match class: 1	0.00562333299217044	True	Factor: TEL1; motif: CNCGGAANNN; match class: 1	4882	128	56	19940	0.4375	0.011470708725931995	query_1	['TF:M02070_0']	11
GO:CC	GO:0005737	cytoplasm	0.005795174031416464	True	"All of the contents of a cell excluding the plasma membrane and nucleus, but including other subcellular structures." [ISBN:0198547684]	11653	119	95	18856	0.7983193277310925	0.008152407105466403	query_1	['GO:0005622', 'GO:0110165']	11
TF	TF:M11437	Factor: SAP-1; motif: NRCCGGAWGYN	0.005798858456894129	True	Factor: SAP-1; motif: NRCCGGAWGYN	2808	128	39	19940	0.3046875	0.013888888888888888	query_1	['TF:M00000']	11
TF	TF:M11437_0	Factor: SAP-1; motif: NRCCGGAWGYN; match class: 0	0.005798858456894129	True	Factor: SAP-1; motif: NRCCGGAWGYN; match class: 0	2808	128	39	19940	0.3046875	0.013888888888888888	query_1	['TF:M11437']	11
TF	TF:M09607_0	Factor: SAP-1; motif: ACCGGAAGTNN; match class: 0	0.005996108795106919	True	Factor: SAP-1; motif: ACCGGAAGTNN; match class: 0	4761	128	55	19940	0.4296875	0.011552194917034237	query_1	['TF:M09607']	11
TF	TF:M09607	Factor: SAP-1; motif: ACCGGAAGTNN	0.005996108795106919	True	Factor: SAP-1; motif: ACCGGAAGTNN	4761	128	55	19940	0.4296875	0.011552194917034237	query_1	['TF:M00000']	11
TF	TF:M01660_1	Factor: GABP-alpha; motif: CTTCCK; match class: 1	0.006172337024980378	True	Factor: GABP-alpha; motif: CTTCCK; match class: 1	5159	128	58	19940	0.453125	0.011242488854429153	query_1	['TF:M01660_0']	11
TF	TF:M11451	Factor: Elf-1; motif: NANCCGGAAGTN	0.0063635392397092625	True	Factor: Elf-1; motif: NANCCGGAAGTN	6967	128	71	19940	0.5546875	0.010190899956939859	query_1	['TF:M00000']	11
TF	TF:M11451_0	Factor: Elf-1; motif: NANCCGGAAGTN; match class: 0	0.0063635392397092625	True	Factor: Elf-1; motif: NANCCGGAAGTN; match class: 0	6967	128	71	19940	0.5546875	0.010190899956939859	query_1	['TF:M11451']	11
TF	TF:M10438_0	Factor: ZF5; motif: GGSGCGCGS; match class: 0	0.006466363871695169	True	Factor: ZF5; motif: GGSGCGCGS; match class: 0	16363	128	123	19940	0.9609375	0.0075169589928497215	query_1	['TF:M10438']	11
TF	TF:M10438	Factor: ZF5; motif: GGSGCGCGS	0.006466363871695169	True	Factor: ZF5; motif: GGSGCGCGS	16363	128	123	19940	0.9609375	0.0075169589928497215	query_1	['TF:M00000']	11
TF	TF:M11419	Factor: ER81; motif: NNCCGGAWGYN	0.006847361060093706	True	Factor: ER81; motif: NNCCGGAWGYN	6127	128	65	19940	0.5078125	0.010608780806267341	query_1	['TF:M00000']	11
TF	TF:M11419_0	Factor: ER81; motif: NNCCGGAWGYN; match class: 0	0.006847361060093706	True	Factor: ER81; motif: NNCCGGAWGYN; match class: 0	6127	128	65	19940	0.5078125	0.010608780806267341	query_1	['TF:M11419']	11
TF	TF:M11005_1	Factor: LHX4; motif: NNCRTTAN; match class: 1	0.007125538196726993	True	Factor: LHX4; motif: NNCRTTAN; match class: 1	4273	128	51	19940	0.3984375	0.011935408378188626	query_1	['TF:M11005_0']	11
TF	TF:M02070	Factor: TEL1; motif: CNCGGAANNN	0.00750624482193236	True	Factor: TEL1; motif: CNCGGAANNN	10933	128	96	19940	0.75	0.008780755510838746	query_1	['TF:M00000']	11
TF	TF:M02070_0	Factor: TEL1; motif: CNCGGAANNN; match class: 0	0.00750624482193236	True	Factor: TEL1; motif: CNCGGAANNN; match class: 0	10933	128	96	19940	0.75	0.008780755510838746	query_1	['TF:M02070']	11
TF	TF:M08759_1	Factor: c-Ets-2; motif: NCCGGAAGTG; match class: 1	0.007685671733702522	True	Factor: c-Ets-2; motif: NCCGGAAGTG; match class: 1	2954	128	40	19940	0.3125	0.013540961408259987	query_1	['TF:M08759_0']	11
TF	TF:M01163_0	Factor: Elk-1; motif: AACCGGAAGTR; match class: 0	0.007722407156564698	True	Factor: Elk-1; motif: AACCGGAAGTR; match class: 0	5326	128	59	19940	0.4609375	0.011077731881336839	query_1	['TF:M01163']	11
TF	TF:M01163	Factor: Elk-1; motif: AACCGGAAGTR	0.007722407156564698	True	Factor: Elk-1; motif: AACCGGAAGTR	5326	128	59	19940	0.4609375	0.011077731881336839	query_1	['TF:M00000']	11
TF	TF:M04744_1	Factor: ATF-3; motif: GGCGCSSNSNGRTSACGTSA; match class: 1	0.007868020131801854	True	Factor: ATF-3; motif: GGCGCSSNSNGRTSACGTSA; match class: 1	4931	128	56	19940	0.4375	0.011356722774285136	query_1	['TF:M04744_0']	11
TF	TF:M02058_0	Factor: SAP1A; motif: NCCGGAARYN; match class: 0	0.008027810688861946	True	Factor: SAP1A; motif: NCCGGAARYN; match class: 0	846	128	19	19940	0.1484375	0.022458628841607566	query_1	['TF:M02058']	11
TF	TF:M02058	Factor: SAP1A; motif: NCCGGAARYN	0.008027810688861946	True	Factor: SAP1A; motif: NCCGGAARYN	846	128	19	19940	0.1484375	0.022458628841607566	query_1	['TF:M00000']	11
GO:CC	GO:0031975	envelope	0.008373612768137579	True	"A multilayered structure surrounding all or part of a cell; encompasses one or more lipid bilayers, and may include a cell wall layer; also includes the space between layers." [GOC:mah, GOC:pz]	1227	119	21	18856	0.17647058823529413	0.017114914425427872	query_1	['GO:0110165']	11
GO:CC	GO:0031967	organelle envelope	0.008373612768137579	True	"A double membrane structure enclosing an organelle, including two lipid bilayers and the region between them. In some cases, an organelle envelope may have more than two membranes." [GOC:mah, GOC:pz]	1227	119	21	18856	0.17647058823529413	0.017114914425427872	query_1	['GO:0031975', 'GO:0043227', 'GO:0043229']	11
TF	TF:M07415_0	Factor: Elf-1; motif: AWCCCGGAAGTN; match class: 0	0.00859335470851249	True	Factor: Elf-1; motif: AWCCCGGAAGTN; match class: 0	8056	128	78	19940	0.609375	0.009682224428997022	query_1	['TF:M07415']	11
TF	TF:M07415	Factor: Elf-1; motif: AWCCCGGAAGTN	0.00859335470851249	True	Factor: Elf-1; motif: AWCCCGGAAGTN	8056	128	78	19940	0.609375	0.009682224428997022	query_1	['TF:M00000']	11
GO:CC	GO:0005740	mitochondrial envelope	0.008919662813010976	True	"The double lipid bilayer enclosing the mitochondrion and separating its contents from the cell cytoplasm; includes the intermembrane space." [GOC:ai, GOC:pz]	770	119	16	18856	0.13445378151260504	0.02077922077922078	query_1	['GO:0005739', 'GO:0031967']	11
TF	TF:M02072	Factor: Pet-1; motif: ACCGGAWRTN	0.008981038999673679	True	Factor: Pet-1; motif: ACCGGAWRTN	2410	128	35	19940	0.2734375	0.014522821576763486	query_1	['TF:M00000']	11
TF	TF:M02072_0	Factor: Pet-1; motif: ACCGGAWRTN; match class: 0	0.008981038999673679	True	Factor: Pet-1; motif: ACCGGAWRTN; match class: 0	2410	128	35	19940	0.2734375	0.014522821576763486	query_1	['TF:M02072']	11
TF	TF:M11433_0	Factor: Elk-1; motif: NRCCGGAAGTN; match class: 0	0.009226104575393341	True	Factor: Elk-1; motif: NRCCGGAAGTN; match class: 0	7767	128	76	19940	0.59375	0.00978498776876529	query_1	['TF:M11433']	11
TF	TF:M11433	Factor: Elk-1; motif: NRCCGGAAGTN	0.009226104575393341	True	Factor: Elk-1; motif: NRCCGGAAGTN	7767	128	76	19940	0.59375	0.00978498776876529	query_1	['TF:M00000']	11
TF	TF:M11402	Factor: Fli-1; motif: NACCGGAARTN	0.00923467938804604	True	Factor: Fli-1; motif: NACCGGAARTN	3933	128	48	19940	0.375	0.012204424103737605	query_1	['TF:M00000']	11
TF	TF:M11402_0	Factor: Fli-1; motif: NACCGGAARTN; match class: 0	0.00923467938804604	True	Factor: Fli-1; motif: NACCGGAARTN; match class: 0	3933	128	48	19940	0.375	0.012204424103737605	query_1	['TF:M11402']	11
TF	TF:M11452_0	Factor: Elf-1; motif: NANGCGGAAGTR; match class: 0	0.010345084553417165	True	Factor: Elf-1; motif: NANGCGGAAGTR; match class: 0	6334	128	66	19940	0.515625	0.010419955794126934	query_1	['TF:M11452']	11
TF	TF:M11452	Factor: Elf-1; motif: NANGCGGAAGTR	0.010345084553417165	True	Factor: Elf-1; motif: NANGCGGAAGTR	6334	128	66	19940	0.515625	0.010419955794126934	query_1	['TF:M00000']	11
TF	TF:M11447_0	Factor: Elf-1; motif: NAMCCGGAAGTN; match class: 0	0.010815835641851734	True	Factor: Elf-1; motif: NAMCCGGAAGTN; match class: 0	7795	128	76	19940	0.59375	0.009749839640795382	query_1	['TF:M11447']	11
TF	TF:M11447	Factor: Elf-1; motif: NAMCCGGAAGTN	0.010815835641851734	True	Factor: Elf-1; motif: NAMCCGGAAGTN	7795	128	76	19940	0.59375	0.009749839640795382	query_1	['TF:M00000']	11
TF	TF:M11406	Factor: Pet-1; motif: NACCGGAAGTN	0.010966835361156285	True	Factor: Pet-1; motif: NACCGGAAGTN	1307	128	24	19940	0.1875	0.018362662586074982	query_1	['TF:M00000']	11
TF	TF:M11406_0	Factor: Pet-1; motif: NACCGGAAGTN; match class: 0	0.010966835361156285	True	Factor: Pet-1; motif: NACCGGAAGTN; match class: 0	1307	128	24	19940	0.1875	0.018362662586074982	query_1	['TF:M11406']	11
TF	TF:M11425	Factor: PEA3; motif: NACCGGAAGTN	0.011009209945250842	True	Factor: PEA3; motif: NACCGGAAGTN	7500	128	74	19940	0.578125	0.009866666666666666	query_1	['TF:M00000']	11
TF	TF:M11425_0	Factor: PEA3; motif: NACCGGAAGTN; match class: 0	0.011009209945250842	True	Factor: PEA3; motif: NACCGGAAGTN; match class: 0	7500	128	74	19940	0.578125	0.009866666666666666	query_1	['TF:M11425']	11
GO:CC	GO:0043231	intracellular membrane-bounded organelle	0.012289737606544818	True	"Organized structure of distinctive morphology and function, bounded by a single or double lipid bilayer membrane and occurring within the cell. Includes the nucleus, mitochondria, plastids, vacuoles, and vesicles. Excludes the plasma membrane." [GOC:go_curators]	11085	119	91	18856	0.7647058823529411	0.008209291835814163	query_1	['GO:0043227', 'GO:0043229']	11
GO:CC	GO:0031090	organelle membrane	0.012298510389091214	True	"A membrane that is one of the two lipid bilayers of an organelle envelope or the outermost membrane of single membrane bound organelle." [GOC:dos, GOC:mah]	3548	119	41	18856	0.3445378151260504	0.011555806087936866	query_1	['GO:0016020', 'GO:0043227']	11
TF	TF:M00716_1	Factor: ZF5; motif: GSGCGCGR; match class: 1	0.012445723513933301	True	Factor: ZF5; motif: GSGCGCGR; match class: 1	14195	128	113	19940	0.8828125	0.00796054948925678	query_1	['TF:M00716_0']	11
TF	TF:M08526	Factor: E2F-3:HES-7; motif: NNNSGCGCSNNNNNCRCGYGNN	0.01274103875835728	True	Factor: E2F-3:HES-7; motif: NNNSGCGCSNNNNNCRCGYGNN	17024	128	125	19940	0.9765625	0.007342575187969925	query_1	['TF:M00000']	11
TF	TF:M08526_0	Factor: E2F-3:HES-7; motif: NNNSGCGCSNNNNNCRCGYGNN; match class: 0	0.01274103875835728	True	Factor: E2F-3:HES-7; motif: NNNSGCGCSNNNNNCRCGYGNN; match class: 0	17024	128	125	19940	0.9765625	0.007342575187969925	query_1	['TF:M08526']	11
REAC	REAC:R-HSA-72766	Translation	0.0128684357123259	True	Translation	292	75	10	10588	0.13333333333333333	0.03424657534246575	query_1	['REAC:R-HSA-392499']	11
TF	TF:M09913_0	Factor: ER81; motif: NNCCGGAAGYG; match class: 0	0.012986309101425713	True	Factor: ER81; motif: NNCCGGAAGYG; match class: 0	2900	128	39	19940	0.3046875	0.013448275862068966	query_1	['TF:M09913']	11
TF	TF:M09913	Factor: ER81; motif: NNCCGGAAGYG	0.012986309101425713	True	Factor: ER81; motif: NNCCGGAAGYG	2900	128	39	19940	0.3046875	0.013448275862068966	query_1	['TF:M00000']	11
TF	TF:M08339	Factor: HOXB2:Elf-1; motif: SCGGAAGTMRTTA	0.013057555722169675	True	Factor: HOXB2:Elf-1; motif: SCGGAAGTMRTTA	1710	128	28	19940	0.21875	0.016374269005847954	query_1	['TF:M00000']	11
TF	TF:M08339_0	Factor: HOXB2:Elf-1; motif: SCGGAAGTMRTTA; match class: 0	0.013057555722169675	True	Factor: HOXB2:Elf-1; motif: SCGGAAGTMRTTA; match class: 0	1710	128	28	19940	0.21875	0.016374269005847954	query_1	['TF:M08339']	11
TF	TF:M11442	Factor: Net; motif: NACCGGAAGTN	0.013929195982014635	True	Factor: Net; motif: NACCGGAAGTN	2025	128	31	19940	0.2421875	0.015308641975308642	query_1	['TF:M00000']	11
TF	TF:M11442_0	Factor: Net; motif: NACCGGAAGTN; match class: 0	0.013929195982014635	True	Factor: Net; motif: NACCGGAAGTN; match class: 0	2025	128	31	19940	0.2421875	0.015308641975308642	query_1	['TF:M11442']	11
TF	TF:M03987_0	Factor: FEV; motif: ACCGGAAGTN; match class: 0	0.014439497624571687	True	Factor: FEV; motif: ACCGGAAGTN; match class: 0	1328	128	24	19940	0.1875	0.018072289156626505	query_1	['TF:M03987']	11
TF	TF:M03987	Factor: FEV; motif: ACCGGAAGTN	0.014439497624571687	True	Factor: FEV; motif: ACCGGAAGTN	1328	128	24	19940	0.1875	0.018072289156626505	query_1	['TF:M00000']	11
TF	TF:M00981_0	Factor: CREB,; motif: NTGACGTNA; match class: 0	0.014508642346370242	True	Factor: CREB,; motif: NTGACGTNA; match class: 0	8456	128	80	19940	0.625	0.00946073793755913	query_1	['TF:M00981']	11
TF	TF:M00981	Factor: CREB,; motif: NTGACGTNA	0.014508642346370242	True	Factor: CREB,; motif: NTGACGTNA	8456	128	80	19940	0.625	0.00946073793755913	query_1	['TF:M00000']	11
GO:CC	GO:0019866	organelle inner membrane	0.014925051631405287	True	"The inner, i.e. lumen-facing, lipid bilayer of an organelle envelope; usually highly selective to most ions and metabolites." [GOC:mah]	551	119	13	18856	0.1092436974789916	0.023593466424682397	query_1	['GO:0031090', 'GO:0031967']	11
TF	TF:M01078_1	Factor: c-Ets-1; motif: NNNRCCGGAWRYNNNN; match class: 1	0.01742080245067819	True	Factor: c-Ets-1; motif: NNNRCCGGAWRYNNNN; match class: 1	2481	128	35	19940	0.2734375	0.014107214832728738	query_1	['TF:M01078_0']	11
GO:CC	GO:0031966	mitochondrial membrane	0.017594697012048396	True	"Either of the lipid bilayers that surround the mitochondrion and form the mitochondrial envelope." [GOC:mah, NIF_Subcellular:sao1045389829]	727	119	15	18856	0.12605042016806722	0.02063273727647868	query_1	['GO:0005740', 'GO:0031090']	11
TF	TF:M03983_0	Factor: ETV5; motif: NCCGGAWGYN; match class: 0	0.018060500731608788	True	Factor: ETV5; motif: NCCGGAWGYN; match class: 0	3173	128	41	19940	0.3203125	0.012921525370312008	query_1	['TF:M03983']	11
TF	TF:M03983	Factor: ETV5; motif: NCCGGAWGYN	0.018060500731608788	True	Factor: ETV5; motif: NCCGGAWGYN	3173	128	41	19940	0.3203125	0.012921525370312008	query_1	['TF:M00000']	11
TF	TF:M08222_0	Factor: Elk-1:HOXB13; motif: ACCGGAAGTNGTAAAN; match class: 0	0.01828278866839566	True	Factor: Elk-1:HOXB13; motif: ACCGGAAGTNGTAAAN; match class: 0	7739	128	75	19940	0.5859375	0.009691174570357928	query_1	['TF:M08222']	11
TF	TF:M08222	Factor: Elk-1:HOXB13; motif: ACCGGAAGTNGTAAAN	0.01828278866839566	True	Factor: Elk-1:HOXB13; motif: ACCGGAAGTNGTAAAN	7739	128	75	19940	0.5859375	0.009691174570357928	query_1	['TF:M00000']	11
GO:CC	GO:0043226	organelle	0.01864492854787677	True	"Organized structure of distinctive morphology and function. Includes the nucleus, mitochondria, plastids, vacuoles, vesicles, ribosomes and the cytoskeleton, and prokaryotic structures such as anammoxosomes and pirellulosomes. Excludes the plasma membrane." [GOC:go_curators]	13825	119	105	18856	0.8823529411764706	0.007594936708860759	query_1	['GO:0110165']	11
TF	TF:M08526_1	Factor: E2F-3:HES-7; motif: NNNSGCGCSNNNNNCRCGYGNN; match class: 1	0.019145433052846137	True	Factor: E2F-3:HES-7; motif: NNNSGCGCSNNNNNCRCGYGNN; match class: 1	15120	128	117	19940	0.9140625	0.007738095238095238	query_1	['TF:M08526_0']	11
GO:CC	GO:0005743	mitochondrial inner membrane	0.02046027495433034	True	"The inner, i.e. lumen-facing, lipid bilayer of the mitochondrial envelope. It is highly folded to form cristae." [GOC:ai]	489	119	12	18856	0.10084033613445378	0.024539877300613498	query_1	['GO:0019866', 'GO:0031966']	11
TF	TF:M08451_1	Factor: Elk-1:HOXA1; motif: ACCGGAAGTAATTA; match class: 1	0.020672864466046	True	Factor: Elk-1:HOXA1; motif: ACCGGAAGTAATTA; match class: 1	2612	128	36	19940	0.28125	0.013782542113323124	query_1	['TF:M08451_0']	11
TF	TF:M00981_1	Factor: CREB,; motif: NTGACGTNA; match class: 1	0.020780793684527815	True	Factor: CREB,; motif: NTGACGTNA; match class: 1	2956	128	39	19940	0.3046875	0.013193504736129905	query_1	['TF:M00981_0']	11
TF	TF:M01078	Factor: c-Ets-1; motif: NNNRCCGGAWRYNNNN	0.021252679892598908	True	Factor: c-Ets-1; motif: NNNRCCGGAWRYNNNN	7617	128	74	19940	0.578125	0.009715110936064067	query_1	['TF:M00000']	11
TF	TF:M01078_0	Factor: c-Ets-1; motif: NNNRCCGGAWRYNNNN; match class: 0	0.021252679892598908	True	Factor: c-Ets-1; motif: NNNRCCGGAWRYNNNN; match class: 0	7617	128	74	19940	0.578125	0.009715110936064067	query_1	['TF:M01078']	11
TF	TF:M03988_1	Factor: FLI1; motif: ACCGGAARTN; match class: 1	0.021478078727669568	True	Factor: FLI1; motif: ACCGGAARTN; match class: 1	2960	128	39	19940	0.3046875	0.013175675675675676	query_1	['TF:M03988_0']	11
TF	TF:M11460_0	Factor: nerf; motif: NANSCGGAAGTN; match class: 0	0.02343661834848193	True	Factor: nerf; motif: NANSCGGAAGTN; match class: 0	744	128	17	19940	0.1328125	0.0228494623655914	query_1	['TF:M11460']	11
TF	TF:M11460	Factor: nerf; motif: NANSCGGAAGTN	0.02343661834848193	True	Factor: nerf; motif: NANSCGGAAGTN	744	128	17	19940	0.1328125	0.0228494623655914	query_1	['TF:M00000']	11
TF	TF:M11398_0	Factor: Fli-1; motif: NACMGGAARTN; match class: 0	0.023719334680061863	True	Factor: Fli-1; motif: NACMGGAARTN; match class: 0	2404	128	34	19940	0.265625	0.014143094841930116	query_1	['TF:M11398']	11
TF	TF:M11398	Factor: Fli-1; motif: NACMGGAARTN	0.023719334680061863	True	Factor: Fli-1; motif: NACMGGAARTN	2404	128	34	19940	0.265625	0.014143094841930116	query_1	['TF:M00000']	11
TF	TF:M02054	Factor: ELF2; motif: CCCGGAARYN	0.024077227146753515	True	Factor: ELF2; motif: CCCGGAARYN	3091	128	40	19940	0.3125	0.012940795858945324	query_1	['TF:M00000']	11
TF	TF:M02054_0	Factor: ELF2; motif: CCCGGAARYN; match class: 0	0.024077227146753515	True	Factor: ELF2; motif: CCCGGAARYN; match class: 0	3091	128	40	19940	0.3125	0.012940795858945324	query_1	['TF:M02054']	11
MIRNA	MIRNA:hsa-miR-383-3p	hsa-miR-383-3p	0.024140252404412255	True	hsa-miR-383-3p	413	122	13	14714	0.10655737704918032	0.031476997578692496	query_1	['MIRNA:000000']	11
TF	TF:M11223_0	Factor: CREB1; motif: NRTGACGTCANN; match class: 0	0.024698675481577656	True	Factor: CREB1; motif: NRTGACGTCANN; match class: 0	2861	128	38	19940	0.296875	0.013282069206571129	query_1	['TF:M11223']	11
TF	TF:M11223	Factor: CREB1; motif: NRTGACGTCANN	0.024698675481577656	True	Factor: CREB1; motif: NRTGACGTCANN	2861	128	38	19940	0.296875	0.013282069206571129	query_1	['TF:M00000']	11
TF	TF:M00032_1	Factor: c-Ets-1(p54); motif: NCMGGAWGYN; match class: 1	0.024811473448905403	True	Factor: c-Ets-1(p54); motif: NCMGGAWGYN; match class: 1	2190	128	32	19940	0.25	0.014611872146118721	query_1	['TF:M00032_0']	11
TF	TF:M01258_0	Factor: GABP; motif: CACTTCCGGNNN; match class: 0	0.024905117897528986	True	Factor: GABP; motif: CACTTCCGGNNN; match class: 0	2862	128	38	19940	0.296875	0.013277428371767994	query_1	['TF:M01258']	11
TF	TF:M01258	Factor: GABP; motif: CACTTCCGGNNN	0.024905117897528986	True	Factor: GABP; motif: CACTTCCGGNNN	2862	128	38	19940	0.296875	0.013277428371767994	query_1	['TF:M00000']	11
TF	TF:M02074_1	Factor: GABPalpha; motif: RCCGGAWRYN; match class: 1	0.02723668731614819	True	Factor: GABPalpha; motif: RCCGGAWRYN; match class: 1	1008	128	20	19940	0.15625	0.01984126984126984	query_1	['TF:M02074_0']	11
TF	TF:M02066_1	Factor: PEA3; motif: RCCGGAAGYN; match class: 1	0.02777847720716045	True	Factor: PEA3; motif: RCCGGAAGYN; match class: 1	2311	128	33	19940	0.2578125	0.014279532669839896	query_1	['TF:M02066_0']	11
GO:BP	GO:0016926	protein desumoylation	0.028919614740546638	True	"The process in which a SUMO protein (small ubiquitin-related modifier) is cleaved from its target protein." [GOC:jl, PMID:11265250]	8	119	3	17916	0.025210084033613446	0.375	query_1	['GO:0018205', 'GO:0070646']	11
TF	TF:M02061	Factor: ERF; motif: ACCGGAARYN	0.029358883445021886	True	Factor: ERF; motif: ACCGGAARYN	2317	128	33	19940	0.2578125	0.014242555028053518	query_1	['TF:M00000']	11
TF	TF:M02061_0	Factor: ERF; motif: ACCGGAARYN; match class: 0	0.029358883445021886	True	Factor: ERF; motif: ACCGGAARYN; match class: 0	2317	128	33	19940	0.2578125	0.014242555028053518	query_1	['TF:M02061']	11
TF	TF:M11392_1	Factor: Erg; motif: NACCGGAARYN; match class: 1	0.03015769159767302	True	Factor: Erg; motif: NACCGGAARYN; match class: 1	3238	128	41	19940	0.3203125	0.01266213712168005	query_1	['TF:M11392_0']	11
TF	TF:M03832_0	Factor: Net; motif: CACTTCCKGK; match class: 0	0.03056066484791041	True	Factor: Net; motif: CACTTCCKGK; match class: 0	928	128	19	19940	0.1484375	0.020474137931034482	query_1	['TF:M03832']	11
TF	TF:M03832	Factor: Net; motif: CACTTCCKGK	0.03056066484791041	True	Factor: Net; motif: CACTTCCKGK	928	128	19	19940	0.1484375	0.020474137931034482	query_1	['TF:M00000']	11
TF	TF:M10436_0	Factor: YY1; motif: CAANATGGCGGC; match class: 0	0.030989176002263752	True	Factor: YY1; motif: CAANATGGCGGC; match class: 0	8290	128	78	19940	0.609375	0.009408926417370326	query_1	['TF:M10436']	11
TF	TF:M10436	Factor: YY1; motif: CAANATGGCGGC	0.030989176002263752	True	Factor: YY1; motif: CAANATGGCGGC	8290	128	78	19940	0.609375	0.009408926417370326	query_1	['TF:M00000']	11
TF	TF:M03791	Factor: GABPalpha_GABPbeta; motif: CTTCCKGY	0.03172835439327937	True	Factor: GABPalpha_GABPbeta; motif: CTTCCKGY	3008	128	39	19940	0.3046875	0.012965425531914893	query_1	['TF:M00000']	11
TF	TF:M03791_0	Factor: GABPalpha_GABPbeta; motif: CTTCCKGY; match class: 0	0.03172835439327937	True	Factor: GABPalpha_GABPbeta; motif: CTTCCKGY; match class: 0	3008	128	39	19940	0.3046875	0.012965425531914893	query_1	['TF:M03791']	11
TF	TF:M02068_0	Factor: etv3; motif: ACCGGAAGYN; match class: 0	0.03334013753867683	True	Factor: etv3; motif: ACCGGAAGYN; match class: 0	3492	128	43	19940	0.3359375	0.012313860252004582	query_1	['TF:M02068']	11
TF	TF:M02068	Factor: etv3; motif: ACCGGAAGYN	0.03334013753867683	True	Factor: etv3; motif: ACCGGAAGYN	3492	128	43	19940	0.3359375	0.012313860252004582	query_1	['TF:M00000']	11
TF	TF:M11316_1	Factor: C/EBPbeta; motif: NRTTGCGYAAYN; match class: 1	0.03481977781107293	True	Factor: C/EBPbeta; motif: NRTTGCGYAAYN; match class: 1	2787	128	37	19940	0.2890625	0.013275923932543954	query_1	['TF:M11316_0']	11
TF	TF:M11716_1	Factor: TGIF2; motif: NTGACANN; match class: 1	0.0348625399233725	True	Factor: TGIF2; motif: NTGACANN; match class: 1	113	128	7	19940	0.0546875	0.061946902654867256	query_1	['TF:M11716_0']	11
TF	TF:M00039_1	Factor: CREB; motif: TGACGTMA; match class: 1	0.03881325765158867	True	Factor: CREB; motif: TGACGTMA; match class: 1	1506	128	25	19940	0.1953125	0.016600265604249667	query_1	['TF:M00039_0']	11
TF	TF:M11407_0	Factor: Pet-1; motif: NACCGGAAGTN; match class: 0	0.0393327538748934	True	Factor: Pet-1; motif: NACCGGAAGTN; match class: 0	774	128	17	19940	0.1328125	0.021963824289405683	query_1	['TF:M11407']	11
TF	TF:M11407	Factor: Pet-1; motif: NACCGGAAGTN	0.0393327538748934	True	Factor: Pet-1; motif: NACCGGAAGTN	774	128	17	19940	0.1328125	0.021963824289405683	query_1	['TF:M00000']	11
MIRNA	MIRNA:hsa-miR-520d-5p	hsa-miR-520d-5p	0.03993225445473348	True	hsa-miR-520d-5p	163	122	8	14714	0.06557377049180328	0.049079754601226995	query_1	['MIRNA:000000']	11
TF	TF:M09611_0	Factor: ER81; motif: NNNGRCMGGAAGYRNNNNNNNS; match class: 0	0.04039110039096606	True	Factor: ER81; motif: NNNGRCMGGAAGYRNNNNNNNS; match class: 0	2690	128	36	19940	0.28125	0.013382899628252789	query_1	['TF:M09611']	11
TF	TF:M09611	Factor: ER81; motif: NNNGRCMGGAAGYRNNNNNNNS	0.04039110039096606	True	Factor: ER81; motif: NNNGRCMGGAAGYRNNNNNNNS	2690	128	36	19940	0.28125	0.013382899628252789	query_1	['TF:M00000']	11
TF	TF:M08415_0	Factor: TEF-3:Elf-1; motif: RGAATGCGGAAGTN; match class: 0	0.042123359194439616	True	Factor: TEF-3:Elf-1; motif: RGAATGCGGAAGTN; match class: 0	9443	128	85	19940	0.6640625	0.009001376681139468	query_1	['TF:M08415']	11
TF	TF:M08415	Factor: TEF-3:Elf-1; motif: RGAATGCGGAAGTN	0.042123359194439616	True	Factor: TEF-3:Elf-1; motif: RGAATGCGGAAGTN	9443	128	85	19940	0.6640625	0.009001376681139468	query_1	['TF:M00000']	11
TF	TF:M11439	Factor: Net; motif: NRCCGGAAGTN	0.04245795208815789	True	Factor: Net; motif: NRCCGGAAGTN	2582	128	35	19940	0.2734375	0.013555383423702556	query_1	['TF:M00000']	11
TF	TF:M11439_0	Factor: Net; motif: NRCCGGAAGTN; match class: 0	0.04245795208815789	True	Factor: Net; motif: NRCCGGAAGTN; match class: 0	2582	128	35	19940	0.2734375	0.013555383423702556	query_1	['TF:M11439']	11
TF	TF:M00917_1	Factor: CREB; motif: CNNTGACGTMA; match class: 1	0.0442812968351729	True	Factor: CREB; motif: CNNTGACGTMA; match class: 1	1618	128	26	19940	0.203125	0.016069221260815822	query_1	['TF:M00917_0']	11
TF	TF:M11005_0	Factor: LHX4; motif: NNCRTTAN; match class: 0	0.044815519330880155	True	Factor: LHX4; motif: NNCRTTAN; match class: 0	10767	128	93	19940	0.7265625	0.008637503482864307	query_1	['TF:M11005']	11
TF	TF:M11005	Factor: LHX4; motif: NNCRTTAN	0.044815519330880155	True	Factor: LHX4; motif: NNCRTTAN	10767	128	93	19940	0.7265625	0.008637503482864307	query_1	['TF:M00000']	11
TF	TF:M09868_1	Factor: ATF-3; motif: GGTSACGTGAN; match class: 1	0.04519943232795766	True	Factor: ATF-3; motif: GGTSACGTGAN; match class: 1	2145	128	31	19940	0.2421875	0.014452214452214453	query_1	['TF:M09868_0']	11
TF	TF:M08377_1	Factor: meis1:Elf-1; motif: NTGCCGGAAGTN; match class: 1	0.0456771941865025	True	Factor: meis1:Elf-1; motif: NTGCCGGAAGTN; match class: 1	5070	128	55	19940	0.4296875	0.010848126232741617	query_1	['TF:M08377_0']	11
TF	TF:M03560_1	Factor: PMX1; motif: TAATHA; match class: 1	0.047699611854326314	True	Factor: PMX1; motif: TAATHA; match class: 1	10445	128	91	19940	0.7109375	0.00871230253709909	query_1	['TF:M03560_0']	11
HPA	HPA:035010_23	placenta; decidual cells[Approved,High]	0.04811022477244221	True	placenta; decidual cells[Approved,High]	528	90	15	9494	0.16666666666666666	0.028409090909090908	query_1	['HPA:035010_22']	11
TF	TF:M11384_0	Factor: ESE-1; motif: ACCCGGAAGTRNNNNNNNWWWWW; match class: 0	0.04910302744952509	True	Factor: ESE-1; motif: ACCCGGAAGTRNNNNNNNWWWWW; match class: 0	3302	128	41	19940	0.3203125	0.01241671714112659	query_1	['TF:M11384']	11
TF	TF:M11384	Factor: ESE-1; motif: ACCCGGAAGTRNNNNNNNWWWWW	0.04910302744952509	True	Factor: ESE-1; motif: ACCCGGAAGTRNNNNNNNWWWWW	3302	128	41	19940	0.3203125	0.01241671714112659	query_1	['TF:M00000']	11
GO:CC	GO:0043231	intracellular membrane-bounded organelle	1.5580729875287426e-10	True	"Organized structure of distinctive morphology and function, bounded by a single or double lipid bilayer membrane and occurring within the cell. Includes the nucleus, mitochondria, plastids, vacuoles, and vesicles. Excludes the plasma membrane." [GOC:go_curators]	11085	122	108	18856	0.8852459016393442	0.009742895805142085	query_1	['GO:0043227', 'GO:0043229']	99
GO:CC	GO:0043227	membrane-bounded organelle	1.1030836905478398e-09	True	"Organized structure of distinctive morphology and function, bounded by a single or double lipid bilayer membrane. Includes the nucleus, mitochondria, plastids, vacuoles, and vesicles. Excludes the plasma membrane." [GOC:go_curators]	12688	122	114	18856	0.9344262295081968	0.008984867591424969	query_1	['GO:0043226']	99
GO:CC	GO:0043229	intracellular organelle	2.7123606589542322e-08	True	"Organized structure of distinctive morphology and function, occurring within the cell. Includes the nucleus, mitochondria, plastids, vacuoles, vesicles, ribosomes and the cytoskeleton. Excludes the plasma membrane." [GOC:go_curators]	12870	122	113	18856	0.9262295081967213	0.00878010878010878	query_1	['GO:0005622', 'GO:0043226']	99
GO:CC	GO:0005622	intracellular	7.38466253590493e-08	True	"The living contents of a cell; the matter contained within (but not including) the plasma membrane, usually taken to exclude large vacuoles and masses of secretory or ingested material. In eukaryotes it includes the nucleus and cytoplasm." [ISBN:0198506732]	14605	122	119	18856	0.9754098360655737	0.008147894556658678	query_1	['GO:0005575']	99
GO:CC	GO:0043226	organelle	7.774201574112471e-07	True	"Organized structure of distinctive morphology and function. Includes the nucleus, mitochondria, plastids, vacuoles, vesicles, ribosomes and the cytoskeleton, and prokaryotic structures such as anammoxosomes and pirellulosomes. Excludes the plasma membrane." [GOC:go_curators]	13825	122	115	18856	0.9426229508196722	0.008318264014466547	query_1	['GO:0110165']	99
TF	TF:M08982	Factor: YY1; motif: NAANATGGCGNNN	8.143291382021847e-07	True	Factor: YY1; motif: NAANATGGCGNNN	7197	123	79	19940	0.6422764227642277	0.010976795887175211	query_1	['TF:M00000']	99
TF	TF:M08982_0	Factor: YY1; motif: NAANATGGCGNNN; match class: 0	8.143291382021847e-07	True	Factor: YY1; motif: NAANATGGCGNNN; match class: 0	7197	123	79	19940	0.6422764227642277	0.010976795887175211	query_1	['TF:M08982']	99
GO:CC	GO:0070013	intracellular organelle lumen	2.0604635392984495e-06	True	"An organelle lumen that is part of an intracellular organelle." [GOC:mah]	5890	122	69	18856	0.5655737704918032	0.011714770797962648	query_1	['GO:0043229', 'GO:0043233']	99
GO:CC	GO:0031974	membrane-enclosed lumen	2.0604635392984495e-06	True	"The enclosed volume within a sealed membrane or between two sealed membranes. Encompasses the volume enclosed by the membranes of a particular organelle, e.g. endoplasmic reticulum lumen, or the space between the two lipid bilayers of a double membrane surrounding an organelle, e.g. nuclear envelope lumen." [GOC:add, GOC:mah]	5890	122	69	18856	0.5655737704918032	0.011714770797962648	query_1	['GO:0110165']	99
GO:CC	GO:0043233	organelle lumen	2.0604635392984495e-06	True	"The internal volume enclosed by the membranes of a particular organelle; includes the volume enclosed by a single organelle membrane, e.g. endoplasmic reticulum lumen, or the volume enclosed by the innermost of the two lipid bilayers of an organelle envelope, e.g. nuclear lumen." [GOC:jl, GOC:mah]	5890	122	69	18856	0.5655737704918032	0.011714770797962648	query_1	['GO:0031974', 'GO:0043226']	99
GO:CC	GO:0005737	cytoplasm	3.598121752680605e-06	True	"All of the contents of a cell excluding the plasma membrane and nucleus, but including other subcellular structures." [ISBN:0198547684]	11653	122	104	18856	0.8524590163934426	0.0089247404101948	query_1	['GO:0005622', 'GO:0110165']	99
GO:CC	GO:0005654	nucleoplasm	9.218438064711429e-06	True	"That part of the nuclear content other than the chromosomes or the nucleolus." [GOC:ma, ISBN:0124325653]	3999	122	53	18856	0.4344262295081967	0.013253313328332083	query_1	['GO:0031981', 'GO:0110165']	99
TF	TF:M00793_0	Factor: YY1; motif: GCCATNTTN; match class: 0	1.1553968783225189e-05	True	Factor: YY1; motif: GCCATNTTN; match class: 0	5230	123	63	19940	0.5121951219512195	0.012045889101338431	query_1	['TF:M00793']	99
TF	TF:M00793	Factor: YY1; motif: GCCATNTTN	1.1553968783225189e-05	True	Factor: YY1; motif: GCCATNTTN	5230	123	63	19940	0.5121951219512195	0.012045889101338431	query_1	['TF:M00000']	99
TF	TF:M10436	Factor: YY1; motif: CAANATGGCGGC	2.2568521201654848e-05	True	Factor: YY1; motif: CAANATGGCGGC	8290	123	83	19940	0.6747967479674797	0.010012062726176116	query_1	['TF:M00000']	99
TF	TF:M10436_0	Factor: YY1; motif: CAANATGGCGGC; match class: 0	2.2568521201654848e-05	True	Factor: YY1; motif: CAANATGGCGGC; match class: 0	8290	123	83	19940	0.6747967479674797	0.010012062726176116	query_1	['TF:M10436']	99
TF	TF:M02044_0	Factor: YY1; motif: GCCGCCATTTTG; match class: 0	6.638184080078811e-05	True	Factor: YY1; motif: GCCGCCATTTTG; match class: 0	6157	123	68	19940	0.5528455284552846	0.011044339775864869	query_1	['TF:M02044']	99
TF	TF:M02044	Factor: YY1; motif: GCCGCCATTTTG	6.638184080078811e-05	True	Factor: YY1; motif: GCCGCCATTTTG	6157	123	68	19940	0.5528455284552846	0.011044339775864869	query_1	['TF:M00000']	99
TF	TF:M02065_0	Factor: ER81; motif: RCCGGAARYN; match class: 0	7.52060205710166e-05	True	Factor: ER81; motif: RCCGGAARYN; match class: 0	12673	123	106	19940	0.8617886178861789	0.008364238933164996	query_1	['TF:M02065']	99
TF	TF:M02065	Factor: ER81; motif: RCCGGAARYN	7.52060205710166e-05	True	Factor: ER81; motif: RCCGGAARYN	12673	123	106	19940	0.8617886178861789	0.008364238933164996	query_1	['TF:M00000']	99
GO:CC	GO:0031090	organelle membrane	9.810824906857593e-05	True	"A membrane that is one of the two lipid bilayers of an organelle envelope or the outermost membrane of single membrane bound organelle." [GOC:dos, GOC:mah]	3548	122	47	18856	0.38524590163934425	0.013246899661781286	query_1	['GO:0016020', 'GO:0043227']	99
TF	TF:M10119_0	Factor: REX-1; motif: GGCMGCCATTTT; match class: 0	0.0001207556875935783	True	Factor: REX-1; motif: GGCMGCCATTTT; match class: 0	1902	123	33	19940	0.2682926829268293	0.017350157728706624	query_1	['TF:M10119']	99
TF	TF:M10119	Factor: REX-1; motif: GGCMGCCATTTT	0.0001207556875935783	True	Factor: REX-1; motif: GGCMGCCATTTT	1902	123	33	19940	0.2682926829268293	0.017350157728706624	query_1	['TF:M00000']	99
TF	TF:M10104	Factor: YY1; motif: CAARATGGCGGC	0.00014252780144002346	True	Factor: YY1; motif: CAARATGGCGGC	6120	123	67	19940	0.5447154471544715	0.010947712418300653	query_1	['TF:M00000']	99
TF	TF:M10104_0	Factor: YY1; motif: CAARATGGCGGC; match class: 0	0.00014252780144002346	True	Factor: YY1; motif: CAARATGGCGGC; match class: 0	6120	123	67	19940	0.5447154471544715	0.010947712418300653	query_1	['TF:M10104']	99
TF	TF:M02065_1	Factor: ER81; motif: RCCGGAARYN; match class: 1	0.00025264702011116685	True	Factor: ER81; motif: RCCGGAARYN; match class: 1	6789	123	71	19940	0.5772357723577236	0.010458093975548682	query_1	['TF:M02065_0']	99
GO:CC	GO:0031981	nuclear lumen	0.0005600206504422292	True	"The volume enclosed by the nuclear inner membrane." [GOC:mah, GOC:pz]	4773	122	55	18856	0.45081967213114754	0.011523151058034779	query_1	['GO:0005634', 'GO:0070013']	99
GO:BP	GO:1901576	organic substance biosynthetic process	0.0007789415707542556	True	"The chemical reactions and pathways resulting in the formation of an organic substance, any molecular entity containing carbon." [GOC:pr, GOC:TermGenie]	6225	121	69	17916	0.5702479338842975	0.01108433734939759	query_1	['GO:0009058', 'GO:0071704']	99
GO:BP	GO:0009058	biosynthetic process	0.0013550033441591537	True	"The chemical reactions and pathways resulting in the formation of substances; typically the energy-requiring part of metabolism in which simpler substances are transformed into more complex ones." [GOC:curators, ISBN:0198547684]	6307	121	69	17916	0.5702479338842975	0.010940225146662439	query_1	['GO:0008152']	99
TF	TF:M10438_1	Factor: ZF5; motif: GGSGCGCGS; match class: 1	0.0015854053553467462	True	Factor: ZF5; motif: GGSGCGCGS; match class: 1	14970	123	114	19940	0.926829268292683	0.007615230460921844	query_1	['TF:M10438_0']	99
GO:CC	GO:0032991	protein-containing complex	0.0019263734757696254	True	"A stable assembly of two or more macromolecules, i.e. proteins, nucleic acids, carbohydrates or lipids, in which at least one component is a protein and the constituent parts function together." [GOC:dos, GOC:mah]	5494	122	59	18856	0.48360655737704916	0.010738987986894794	query_1	['GO:0005575']	99
TF	TF:M12275	Factor: YY1; motif: NGCCGCCATYTTGN	0.0019648336669602765	True	Factor: YY1; motif: NGCCGCCATYTTGN	7110	123	71	19940	0.5772357723577236	0.009985935302390999	query_1	['TF:M00000']	99
TF	TF:M12275_0	Factor: YY1; motif: NGCCGCCATYTTGN; match class: 0	0.0019648336669602765	True	Factor: YY1; motif: NGCCGCCATYTTGN; match class: 0	7110	123	71	19940	0.5772357723577236	0.009985935302390999	query_1	['TF:M12275']	99
TF	TF:M03924_0	Factor: YY1; motif: NNCGCCATTNN; match class: 0	0.002182610456243276	True	Factor: YY1; motif: NNCGCCATTNN; match class: 0	10219	123	90	19940	0.7317073170731707	0.008807123984734318	query_1	['TF:M03924']	99
TF	TF:M03924	Factor: YY1; motif: NNCGCCATTNN	0.002182610456243276	True	Factor: YY1; motif: NNCGCCATTNN	10219	123	90	19940	0.7317073170731707	0.008807123984734318	query_1	['TF:M00000']	99
GO:BP	GO:0044249	cellular biosynthetic process	0.0022758707304374763	True	"The chemical reactions and pathways resulting in the formation of substances, carried out by individual cells." [GOC:jl]	6111	121	67	17916	0.5537190082644629	0.010963835706103747	query_1	['GO:0009058', 'GO:0044237']	99
TF	TF:M07234	Factor: YY1; motif: CAARATGGCNGC	0.0023418521220992397	True	Factor: YY1; motif: CAARATGGCNGC	6103	123	64	19940	0.5203252032520326	0.010486645911846632	query_1	['TF:M00000']	99
TF	TF:M07234_0	Factor: YY1; motif: CAARATGGCNGC; match class: 0	0.0023418521220992397	True	Factor: YY1; motif: CAARATGGCNGC; match class: 0	6103	123	64	19940	0.5203252032520326	0.010486645911846632	query_1	['TF:M07234']	99
TF	TF:M08913	Factor: FLI-1; motif: NAYTTCCGGT	0.0024524641055832792	True	Factor: FLI-1; motif: NAYTTCCGGT	8396	123	79	19940	0.6422764227642277	0.00940924249642687	query_1	['TF:M00000']	99
TF	TF:M08913_0	Factor: FLI-1; motif: NAYTTCCGGT; match class: 0	0.0024524641055832792	True	Factor: FLI-1; motif: NAYTTCCGGT; match class: 0	8396	123	79	19940	0.6422764227642277	0.00940924249642687	query_1	['TF:M08913']	99
TF	TF:M12273	Factor: YY1; motif: GGCSGCCATTTTGN	0.0028709644590943022	True	Factor: YY1; motif: GGCSGCCATTTTGN	6280	123	65	19940	0.5284552845528455	0.010350318471337579	query_1	['TF:M00000']	99
TF	TF:M12273_0	Factor: YY1; motif: GGCSGCCATTTTGN; match class: 0	0.0028709644590943022	True	Factor: YY1; motif: GGCSGCCATTTTGN; match class: 0	6280	123	65	19940	0.5284552845528455	0.010350318471337579	query_1	['TF:M12273']	99
TF	TF:M07370	Factor: YY1; motif: NNNNAARATGGNNNN	0.00300682064449187	True	Factor: YY1; motif: NNNNAARATGGNNNN	5855	123	62	19940	0.5040650406504065	0.01058923996584116	query_1	['TF:M00000']	99
TF	TF:M07370_0	Factor: YY1; motif: NNNNAARATGGNNNN; match class: 0	0.00300682064449187	True	Factor: YY1; motif: NNNNAARATGGNNNN; match class: 0	5855	123	62	19940	0.5040650406504065	0.01058923996584116	query_1	['TF:M07370']	99
TF	TF:M00025_0	Factor: Elk-1; motif: NNNNCCGGAARTNN; match class: 0	0.004573966337799617	True	Factor: Elk-1; motif: NNNNCCGGAARTNN; match class: 0	10354	123	90	19940	0.7317073170731707	0.008692292833687464	query_1	['TF:M00025']	99
TF	TF:M00025	Factor: Elk-1; motif: NNNNCCGGAARTNN	0.004573966337799617	True	Factor: Elk-1; motif: NNNNCCGGAARTNN	10354	123	90	19940	0.7317073170731707	0.008692292833687464	query_1	['TF:M00000']	99
GO:CC	GO:0005739	mitochondrion	0.004997133346433648	True	"A semiautonomous, self replicating organelle that occurs in varying numbers, shapes, and sizes in the cytoplasm of virtually all eukaryotic cells. It is notably the site of tissue respiration." [GOC:giardia, ISBN:0198506732]	1638	122	26	18856	0.21311475409836064	0.015873015873015872	query_1	['GO:0005737', 'GO:0043231']	99
TF	TF:M00716	Factor: ZF5; motif: GSGCGCGR	0.006167519763258948	True	Factor: ZF5; motif: GSGCGCGR	16221	123	118	19940	0.959349593495935	0.007274520683065162	query_1	['TF:M00000']	99
TF	TF:M00716_0	Factor: ZF5; motif: GSGCGCGR; match class: 0	0.006167519763258948	True	Factor: ZF5; motif: GSGCGCGR; match class: 0	16221	123	118	19940	0.959349593495935	0.007274520683065162	query_1	['TF:M00716']	99
TF	TF:M11396_1	Factor: Erg; motif: NACCGGAARTN; match class: 1	0.006346865057486845	True	Factor: Erg; motif: NACCGGAARTN; match class: 1	4992	123	55	19940	0.44715447154471544	0.011017628205128206	query_1	['TF:M11396_0']	99
TF	TF:M11430	Factor: PEA3; motif: NACCGGAAGTN	0.006804319070427998	True	Factor: PEA3; motif: NACCGGAAGTN	10961	123	93	19940	0.7560975609756098	0.008484627315026002	query_1	['TF:M00000']	99
TF	TF:M11430_0	Factor: PEA3; motif: NACCGGAAGTN; match class: 0	0.006804319070427998	True	Factor: PEA3; motif: NACCGGAAGTN; match class: 0	10961	123	93	19940	0.7560975609756098	0.008484627315026002	query_1	['TF:M11430']	99
GO:CC	GO:0005634	nucleus	0.009656867833129893	True	"A membrane-bounded organelle of eukaryotic cells in which chromosomes are housed and replicated. In most cells, the nucleus contains all of the cell's chromosomes except the organellar chromosomes, and is the site of RNA synthesis and processing. In some species, or in specialized cell types, RNA metabolism or DNA replication may be absent." [GOC:go_curators]	7494	122	71	18856	0.5819672131147541	0.00947424606351748	query_1	['GO:0043231']	99
TF	TF:M02056_0	Factor: ELF4; motif: NCCGGAARTN; match class: 0	0.012126307680226373	True	Factor: ELF4; motif: NCCGGAARTN; match class: 0	5368	123	57	19940	0.4634146341463415	0.010618479880774963	query_1	['TF:M02056']	99
TF	TF:M02056	Factor: ELF4; motif: NCCGGAARTN	0.012126307680226373	True	Factor: ELF4; motif: NCCGGAARTN	5368	123	57	19940	0.4634146341463415	0.010618479880774963	query_1	['TF:M00000']	99
TF	TF:M10438_0	Factor: ZF5; motif: GGSGCGCGS; match class: 0	0.014391119680442595	True	Factor: ZF5; motif: GGSGCGCGS; match class: 0	16363	123	118	19940	0.959349593495935	0.007211391554115994	query_1	['TF:M10438']	99
TF	TF:M10438	Factor: ZF5; motif: GGSGCGCGS	0.014391119680442595	True	Factor: ZF5; motif: GGSGCGCGS	16363	123	118	19940	0.959349593495935	0.007211391554115994	query_1	['TF:M00000']	99
TF	TF:M04696	Factor: YY1; motif: GCCGCCATNTTGNNNNNGGNCN	0.014566902438512561	True	Factor: YY1; motif: GCCGCCATNTTGNNNNNGGNCN	7920	123	74	19940	0.6016260162601627	0.009343434343434343	query_1	['TF:M00000']	99
TF	TF:M04696_0	Factor: YY1; motif: GCCGCCATNTTGNNNNNGGNCN; match class: 0	0.014566902438512561	True	Factor: YY1; motif: GCCGCCATNTTGNNNNNGGNCN; match class: 0	7920	123	74	19940	0.6016260162601627	0.009343434343434343	query_1	['TF:M04696']	99
TF	TF:M01035_0	Factor: YY1; motif: NYNKCCATNTT; match class: 0	0.015264963860000364	True	Factor: YY1; motif: NYNKCCATNTT; match class: 0	5973	123	61	19940	0.4959349593495935	0.01021262347229198	query_1	['TF:M01035']	99
TF	TF:M01035	Factor: YY1; motif: NYNKCCATNTT	0.015264963860000364	True	Factor: YY1; motif: NYNKCCATNTT	5973	123	61	19940	0.4959349593495935	0.01021262347229198	query_1	['TF:M00000']	99
TF	TF:M01240_0	Factor: BEN; motif: CAGCGRNV; match class: 0	0.015359033244680364	True	Factor: BEN; motif: CAGCGRNV; match class: 0	16651	123	119	19940	0.967479674796748	0.00714671791483995	query_1	['TF:M01240']	99
TF	TF:M01240	Factor: BEN; motif: CAGCGRNV	0.015359033244680364	True	Factor: BEN; motif: CAGCGRNV	16651	123	119	19940	0.967479674796748	0.00714671791483995	query_1	['TF:M00000']	99
TF	TF:M04691_1	Factor: Kaiso; motif: TCTCGCGAG; match class: 1	0.015440902655562305	True	Factor: Kaiso; motif: TCTCGCGAG; match class: 1	10585	123	90	19940	0.7317073170731707	0.008502598016060462	query_1	['TF:M04691_0']	99
TF	TF:M11529	Factor: E2F-2; motif: GCGCGCGCNCS	0.017690295609283802	True	Factor: E2F-2; motif: GCGCGCGCNCS	16398	123	118	19940	0.959349593495935	0.007195999512135626	query_1	['TF:M00000']	99
TF	TF:M11529_0	Factor: E2F-2; motif: GCGCGCGCNCS; match class: 0	0.017690295609283802	True	Factor: E2F-2; motif: GCGCGCGCNCS; match class: 0	16398	123	118	19940	0.959349593495935	0.007195999512135626	query_1	['TF:M11529']	99
GO:CC	GO:0098798	mitochondrial protein complex	0.023069062337811478	True	"A protein complex that is part of a mitochondrion." [GOC:dos]	270	122	9	18856	0.07377049180327869	0.03333333333333333	query_1	['GO:0005739', 'GO:0032991']	99
REAC	REAC:R-HSA-392499	Metabolism of proteins	0.02383027869154924	True	Metabolism of proteins	2012	90	33	10588	0.36666666666666664	0.016401590457256462	query_1	['REAC:0000000']	99
TF	TF:M11427_0	Factor: PEA3; motif: NACCGGAAGTN; match class: 0	0.024151115647716007	True	Factor: PEA3; motif: NACCGGAAGTN; match class: 0	10673	123	90	19940	0.7317073170731707	0.00843249320715825	query_1	['TF:M11427']	99
TF	TF:M11427	Factor: PEA3; motif: NACCGGAAGTN	0.024151115647716007	True	Factor: PEA3; motif: NACCGGAAGTN	10673	123	90	19940	0.7317073170731707	0.00843249320715825	query_1	['TF:M00000']	99
TF	TF:M11391_1	Factor: Erg; motif: NACCGGATATCCGGTN; match class: 1	0.02681477705680813	True	Factor: Erg; motif: NACCGGATATCCGGTN; match class: 1	9162	123	81	19940	0.6585365853658537	0.008840864440078585	query_1	['TF:M11391_0']	99
TF	TF:M11018_1	Factor: IRX-1; motif: NACRYNNNNNNNNRYGNN; match class: 1	0.033772737053107106	True	Factor: IRX-1; motif: NACRYNNNNNNNNRYGNN; match class: 1	15993	123	116	19940	0.943089430894309	0.007253173263302695	query_1	['TF:M11018_0']	99
GO:BP	GO:0044237	cellular metabolic process	0.03749146521668602	True	"The chemical reactions and pathways by which individual cells transform chemical substances." [GOC:go_curators]	10857	121	95	17916	0.7851239669421488	0.008750115133093856	query_1	['GO:0008152', 'GO:0009987']	99
GO:CC	GO:0031967	organelle envelope	0.04012326655496507	True	"A double membrane structure enclosing an organelle, including two lipid bilayers and the region between them. In some cases, an organelle envelope may have more than two membranes." [GOC:mah, GOC:pz]	1227	122	20	18856	0.16393442622950818	0.016299918500407497	query_1	['GO:0031975', 'GO:0043227', 'GO:0043229']	99
GO:CC	GO:0031975	envelope	0.04012326655496507	True	"A multilayered structure surrounding all or part of a cell; encompasses one or more lipid bilayers, and may include a cell wall layer; also includes the space between layers." [GOC:mah, GOC:pz]	1227	122	20	18856	0.16393442622950818	0.016299918500407497	query_1	['GO:0110165']	99
TF	TF:M11400_1	Factor: Fli-1; motif: NACCGGAARTN; match class: 1	0.04695827872344698	True	Factor: Fli-1; motif: NACCGGAARTN; match class: 1	4219	123	47	19940	0.3821138211382114	0.011140080587817017	query_1	['TF:M11400_0']	99
GO:BP	GO:0045184	establishment of protein localization	0.0471110693810514	True	"The directed movement of a protein to a specific location." [GOC:bf]	2245	121	32	17916	0.2644628099173554	0.014253897550111359	query_1	['GO:0008104', 'GO:0051234']	99
TF	TF:M04710	Factor: CHD2; motif: TCTCGCGAG	0.04769943855006247	True	Factor: CHD2; motif: TCTCGCGAG	14244	123	108	19940	0.8780487804878049	0.007582139848357203	query_1	['TF:M00000']	99
TF	TF:M04710_0	Factor: CHD2; motif: TCTCGCGAG; match class: 0	0.04769943855006247	True	Factor: CHD2; motif: TCTCGCGAG; match class: 0	14244	123	108	19940	0.8780487804878049	0.007582139848357203	query_1	['TF:M04710']	99
TF	TF:M02064_1	Factor: c-ets-2; motif: ACCGGAWRTN; match class: 1	0.04800125396083895	True	Factor: c-ets-2; motif: ACCGGAWRTN; match class: 1	4624	123	50	19940	0.4065040650406504	0.010813148788927335	query_1	['TF:M02064_0']	99
GO:BP	GO:0007049	cell cycle	1.007361637205099e-67	True	"The progression of biochemical and morphological phases and events that occur in a cell during successive cell replication or nuclear replication events. Canonically, the cell cycle comprises the replication and segregation of genetic material followed by the division of the cell, but in endocycles or syncytial cells nuclear replication or nuclear division may not be followed by cell division." …	1902	100	87	17916	0.87	0.04574132492113565	query_1	['GO:0009987']	6
GO:BP	GO:0000278	mitotic cell cycle	3.4706152265503553e-62	True	"Progression through the phases of the mitotic cell cycle, the most common eukaryotic cell cycle, which canonically comprises four successive phases called G1, S, G2, and M and includes replication of the genome and the subsequent segregation of chromosomes into daughter cells. In some variant cell cycles nuclear replication or nuclear division may not be followed by cell division, or G1 and G2 p…	1083	100	72	17916	0.72	0.0664819944598338	query_1	['GO:0007049']	6
GO:BP	GO:1903047	mitotic cell cycle process	1.2499274077599835e-61	True	"A process that is part of the mitotic cell cycle." [GO_REF:0000060, GOC:mtg_cell_cycle, GOC:TermGenie]	892	100	68	17916	0.68	0.07623318385650224	query_1	['GO:0000278', 'GO:0022402']	6
REAC	REAC:R-HSA-1640170	Cell Cycle	2.5474264317957945e-59	True	Cell Cycle	633	81	63	10588	0.7777777777777778	0.0995260663507109	query_1	['REAC:0000000']	6
GO:BP	GO:0022402	cell cycle process	4.0452736244301603e-57	True	"The cellular process that ensures successive accurate and complete genome replication and chromosome segregation." [GOC:isa_complete, GOC:mtg_cell_cycle]	1403	100	74	17916	0.74	0.05274411974340699	query_1	['GO:0007049', 'GO:0009987']	6
REAC	REAC:R-HSA-69278	Cell Cycle, Mitotic	1.6463432390977913e-55	True	Cell Cycle, Mitotic	528	81	58	10588	0.7160493827160493	0.10984848484848485	query_1	['REAC:R-HSA-1640170']	6
GO:BP	GO:0051301	cell division	7.890463323961256e-48	True	"The process resulting in division and partitioning of components of a cell to form more cells; may or may not be accompanied by the physical separation of a cell into distinct, individually membrane-bounded daughter cells." [GOC:di, GOC:go_curators, GOC:pr]	613	100	53	17916	0.53	0.0864600326264274	query_1	['GO:0009987']	6
GO:BP	GO:0140014	mitotic nuclear division	3.2689695062134297e-47	True	"A mitotic cell cycle process comprising the steps by which the nucleus of a eukaryotic cell divides; the process involves condensation of chromosomal DNA into a highly compacted form. Canonically, mitosis produces two daughter nuclei whose chromosome complement is identical to that of the mother cell." [ISBN:0198547684]	271	100	42	17916	0.42	0.15498154981549817	query_1	['GO:0000280', 'GO:1903047']	6
GO:BP	GO:0000280	nuclear division	2.4272477359155263e-45	True	"The division of a cell nucleus into two nuclei, with DNA and other nuclear contents distributed between the daughter nuclei." [GOC:mah]	416	100	46	17916	0.46	0.11057692307692307	query_1	['GO:0048285']	6
GO:BP	GO:0007059	chromosome segregation	1.518867886850235e-43	True	"The process in which genetic material, in the form of chromosomes, is organized into specific structures and then physically separated and apportioned to two or more sets. In eukaryotes, chromosome segregation begins with the condensation of chromosomes, includes chromosome separation, and ends when chromosomes have completed movement to the spindle poles." [GOC:jl, GOC:mah, GOC:mtg_cell_cycle, …	328	100	42	17916	0.42	0.12804878048780488	query_1	['GO:0009987']	6
GO:BP	GO:0048285	organelle fission	4.204744047074646e-43	True	"The creation of two or more organelles by division of one organelle." [GOC:jid]	464	100	46	17916	0.46	0.09913793103448276	query_1	['GO:0006996']	6
GO:BP	GO:0000819	sister chromatid segregation	2.7385598609285287e-41	True	"The cell cycle process in which sister chromatids are organized and then physically separated and apportioned to two or more sets." [GOC:ai, GOC:elh]	189	100	35	17916	0.35	0.18518518518518517	query_1	['GO:0051276', 'GO:0098813']	6
GO:BP	GO:0098813	nuclear chromosome segregation	5.585791844719085e-39	True	"The process in which genetic material, in the form of nuclear chromosomes, is organized into specific structures and then physically separated and apportioned to two or more sets. Nuclear chromosome segregation begins with the condensation of chromosomes, includes chromosome separation, and ends when chromosomes have completed movement to the spindle poles." [GOC:dos]	267	100	37	17916	0.37	0.13857677902621723	query_1	['GO:0007059', 'GO:0022402']	6
GO:BP	GO:0000070	mitotic sister chromatid segregation	8.406955183813024e-39	True	"The cell cycle process in which replicated homologous chromosomes are organized and then physically separated and apportioned to two sets during the mitotic cell cycle. Each replicated chromosome, composed of two sister chromatids, aligns at the cell equator, paired with its homologous partner. One homolog of each morphologic type goes into each of the resulting chromosome sets." [GOC:ai, GOC:jl]	157	100	32	17916	0.32	0.20382165605095542	query_1	['GO:0000819', 'GO:0140014', 'GO:1903047']	6
GO:CC	GO:0098687	chromosomal region	2.488030013645514e-37	True	"Any subdivision of a chromosome along its length." [GOC:dos]	352	101	38	18856	0.37623762376237624	0.10795454545454546	query_1	['GO:0005694', 'GO:0110165']	6
REAC	REAC:R-HSA-69620	Cell Cycle Checkpoints	7.507596868713208e-36	True	Cell Cycle Checkpoints	289	81	38	10588	0.4691358024691358	0.1314878892733564	query_1	['REAC:R-HSA-1640170']	6
GO:BP	GO:0051276	chromosome organization	2.2145787018852937e-35	True	"A process that is carried out at the cellular level that results in the assembly, arrangement of constituent parts, or disassembly of chromosomes, structures composed of a very long molecule of DNA and associated proteins that carries hereditary information. This term covers covalent modifications at the molecular level as well as spatial relationships among the major components of a chromosome.…	1247	100	56	17916	0.56	0.04490777866880513	query_1	['GO:0006996']	6
GO:BP	GO:0051726	regulation of cell cycle	4.601538895534034e-35	True	"Any process that modulates the rate or extent of progression through the cell cycle." [GOC:ai, GOC:dph, GOC:tb]	1264	100	56	17916	0.56	0.04430379746835443	query_1	['GO:0007049', 'GO:0050794']	6
GO:CC	GO:0000775	chromosome, centromeric region	7.083520960916483e-35	True	"The region of a chromosome that includes the centromeric DNA and associated proteins. In monocentric chromosomes, this region corresponds to a single area of the chromosome, whereas in holocentric chromosomes, it is evenly distributed along the chromosome." [GOC:cjm, GOC:elh, GOC:kmv, GOC:pr]	199	101	31	18856	0.3069306930693069	0.15577889447236182	query_1	['GO:0098687']	6
GO:CC	GO:0005819	spindle	9.844656820003151e-34	True	"The array of microtubules and associated molecules that forms between opposite poles of a eukaryotic cell during mitosis or meiosis and serves to move the duplicated chromosomes apart." [ISBN:0198547684]	364	101	36	18856	0.3564356435643564	0.0989010989010989	query_1	['GO:0015630', 'GO:0043232']	6
GO:CC	GO:0015630	microtubule cytoskeleton	4.191539476000456e-32	True	"The part of the cytoskeleton (the internal framework of a cell) composed of microtubules and associated proteins." [GOC:jl, ISBN:0395825172]	1248	101	52	18856	0.5148514851485149	0.041666666666666664	query_1	['GO:0005856']	6
GO:BP	GO:0010564	regulation of cell cycle process	3.76182931422025e-31	True	"Any process that modulates a cellular process that is involved in the progression of biochemical and morphological phases and events that occur in a cell during successive cell replication or nuclear replication events." [GOC:dph, GOC:tb]	792	100	45	17916	0.45	0.056818181818181816	query_1	['GO:0022402', 'GO:0051726']	6
GO:BP	GO:0044772	mitotic cell cycle phase transition	4.184953564957482e-31	True	"The cell cycle process by which a cell commits to entering the next mitotic cell cycle phase." [GOC:mtg_cell_cycle]	597	100	41	17916	0.41	0.06867671691792294	query_1	['GO:0044770', 'GO:1903047']	6
GO:CC	GO:0000776	kinetochore	5.417313855924408e-31	True	"A multisubunit complex that is located at the centromeric region of DNA and provides an attachment point for the spindle microtubules." [GOC:elh]	139	101	26	18856	0.25742574257425743	0.18705035971223022	query_1	['GO:0000775', 'GO:0043232', 'GO:0099080']	6
GO:CC	GO:0000779	condensed chromosome, centromeric region	7.027452247054743e-31	True	"The region of a condensed chromosome that includes the centromere and associated proteins, including the kinetochore. In monocentric chromosomes, this region corresponds to a single area of the chromosome, whereas in holocentric chromosomes, it is evenly distributed along the chromosome." [GOC:elh, GOC:kmv]	121	101	25	18856	0.24752475247524752	0.2066115702479339	query_1	['GO:0000775', 'GO:0000793']	6
GO:CC	GO:0000793	condensed chromosome	2.8444715204333483e-30	True	"A highly compacted molecule of DNA and associated proteins resulting in a cytologically distinct structure." [GOC:elh]	219	101	29	18856	0.2871287128712871	0.1324200913242009	query_1	['GO:0005694']	6
GO:BP	GO:0044770	cell cycle phase transition	7.840700009007474e-30	True	"The cell cycle process by which a cell commits to entering the next cell cycle phase." [GOC:mtg_cell_cycle]	642	100	41	17916	0.41	0.06386292834890965	query_1	['GO:0022402']	6
GO:CC	GO:0043232	intracellular non-membrane-bounded organelle	3.111589643581164e-28	True	"Organized structure of distinctive morphology and function, not bounded by a lipid bilayer membrane and occurring within the cell. Includes ribosomes, the cytoskeleton and chromosomes." [GOC:go_curators]	4965	101	82	18856	0.8118811881188119	0.01651560926485398	query_1	['GO:0043228', 'GO:0043229']	6
GO:CC	GO:0043228	non-membrane-bounded organelle	3.516546988717196e-28	True	"Organized structure of distinctive morphology and function, not bounded by a lipid bilayer membrane. Includes ribosomes, the cytoskeleton and chromosomes." [GOC:go_curators]	4973	101	82	18856	0.8118811881188119	0.016489040820430324	query_1	['GO:0043226']	6
MIRNA	MIRNA:hsa-miR-193b-3p	hsa-miR-193b-3p	9.679295458447974e-28	True	hsa-miR-193b-3p	844	101	46	14714	0.45544554455445546	0.054502369668246446	query_1	['MIRNA:000000']	6
REAC	REAC:R-HSA-2500257	Resolution of Sister Chromatid Cohesion	3.633244258984637e-27	True	Resolution of Sister Chromatid Cohesion	123	81	25	10588	0.30864197530864196	0.2032520325203252	query_1	['REAC:R-HSA-68877']	6
GO:CC	GO:0000777	condensed chromosome kinetochore	7.517405903835894e-27	True	"A multisubunit complex that is located at the centromeric region of a condensed chromosome and provides an attachment point for the spindle microtubules." [GOC:elh]	107	101	22	18856	0.21782178217821782	0.205607476635514	query_1	['GO:0000776', 'GO:0000779']	6
REAC	REAC:R-HSA-68877	Mitotic Prometaphase	4.607919340394245e-26	True	Mitotic Prometaphase	199	81	28	10588	0.345679012345679	0.1407035175879397	query_1	['REAC:R-HSA-68886']	6
GO:CC	GO:0005694	chromosome	5.652046493655277e-26	True	"A structure composed of a very long molecule of DNA and associated proteins (e.g. histones) that carries hereditary information." [ISBN:0198547684]	1750	101	53	18856	0.5247524752475248	0.030285714285714287	query_1	['GO:0043232']	6
GO:BP	GO:0007088	regulation of mitotic nuclear division	1.0677649578504322e-25	True	"Any process that modulates the frequency, rate or extent of mitosis." [GOC:go_curators]	170	100	25	17916	0.25	0.14705882352941177	query_1	['GO:0007346', 'GO:0010564', 'GO:0051783', 'GO:0140014']	6
GO:BP	GO:0051983	regulation of chromosome segregation	1.1258189075879883e-25	True	"Any process that modulates the frequency, rate or extent of chromosome segregation, the process in which genetic material, in the form of chromosomes, is organized and then physically separated and apportioned to two or more sets." [GOC:ai]	107	100	22	17916	0.22	0.205607476635514	query_1	['GO:0007059', 'GO:0050794']	6
GO:BP	GO:0006996	organelle organization	6.978700825532507e-25	True	"A process that is carried out at the cellular level which results in the assembly, arrangement of constituent parts, or disassembly of an organelle within a cell. An organelle is an organized structure of distinctive morphology and function. Includes the nucleus, mitochondria, plastids, vacuoles, vesicles, ribosomes and the cytoskeleton. Excludes the plasma membrane." [GOC:mah]	3988	100	74	17916	0.74	0.018555667001003008	query_1	['GO:0016043']	6
GO:BP	GO:0007346	regulation of mitotic cell cycle	2.197293263402105e-24	True	"Any process that modulates the rate or extent of progress through the mitotic cell cycle." [GOC:dph, GOC:go_curators, GOC:tb]	711	100	38	17916	0.38	0.053445850914205346	query_1	['GO:0000278', 'GO:0051726']	6
GO:BP	GO:0051783	regulation of nuclear division	3.343588289970733e-24	True	"Any process that modulates the frequency, rate or extent of nuclear division, the partitioning of the nucleus and its genetic information." [GOC:ai]	194	100	25	17916	0.25	0.12886597938144329	query_1	['GO:0000280', 'GO:0033043']	6
REAC	REAC:R-HSA-68886	M Phase	3.5187213906560754e-24	True	M Phase	386	81	33	10588	0.4074074074074074	0.08549222797927461	query_1	['REAC:R-HSA-69278']	6
GO:BP	GO:0007052	mitotic spindle organization	1.2143328721057933e-23	True	"A process that is carried out at the cellular level which results in the assembly, arrangement of constituent parts, or disassembly of the microtubule spindle during a mitotic cell cycle." [GOC:go_curators, GOC:mah]	110	100	21	17916	0.21	0.19090909090909092	query_1	['GO:0007051', 'GO:1902850']	6
KEGG	KEGG:04110	Cell cycle	1.2840996242250356e-23	True	Cell cycle	124	43	20	7747	0.46511627906976744	0.16129032258064516	query_1	['KEGG:00000']	6
REAC	REAC:R-HSA-69618	Mitotic Spindle Checkpoint	1.33979453503597e-23	True	Mitotic Spindle Checkpoint	108	81	22	10588	0.2716049382716049	0.2037037037037037	query_1	['REAC:R-HSA-69620']	6
REAC	REAC:R-HSA-141444	Amplification of signal from unattached kinetochores via a MAD2 inhibitory signal	1.4970360836014923e-23	True	Amplification of signal from unattached kinetochores via a MAD2 inhibitory signal	92	81	21	10588	0.25925925925925924	0.22826086956521738	query_1	['REAC:R-HSA-141424']	6
REAC	REAC:R-HSA-141424	Amplification of signal from the kinetochores	1.4970360836014923e-23	True	Amplification of signal from the kinetochores	92	81	21	10588	0.25925925925925924	0.22826086956521738	query_1	['REAC:R-HSA-69618']	6
GO:BP	GO:1902850	microtubule cytoskeleton organization involved in mitosis	5.475980514265672e-23	True	"Any microtubule cytoskeleton organization that is involved in mitosis." [GO_REF:0000060, GOC:TermGenie, PMID:18799626]	139	100	22	17916	0.22	0.15827338129496402	query_1	['GO:0000226', 'GO:1903047']	6
GO:BP	GO:0033045	regulation of sister chromatid segregation	1.4863474252159978e-22	True	"Any process that modulates the frequency, rate or extent of sister chromatid segregation." [GOC:mah]	85	100	19	17916	0.19	0.2235294117647059	query_1	['GO:0000819', 'GO:0010564', 'GO:0033044', 'GO:0051983']	6
REAC	REAC:R-HSA-68882	Mitotic Anaphase	6.941400964271075e-22	True	Mitotic Anaphase	195	81	25	10588	0.30864197530864196	0.1282051282051282	query_1	['REAC:R-HSA-2555396']	6
REAC	REAC:R-HSA-2555396	Mitotic Metaphase and Anaphase	7.915085962459896e-22	True	Mitotic Metaphase and Anaphase	196	81	25	10588	0.30864197530864196	0.12755102040816327	query_1	['REAC:R-HSA-68886']	6
GO:BP	GO:0007017	microtubule-based process	1.06068278118029e-21	True	"Any cellular process that depends upon or alters the microtubule cytoskeleton, that part of the cytoskeleton comprising microtubules and their associated proteins." [GOC:mah]	784	100	37	17916	0.37	0.047193877551020405	query_1	['GO:0009987']	6
GO:CC	GO:0005856	cytoskeleton	1.724636383955825e-21	True	"Any of the various filamentous elements that form the internal framework of cells, and typically remain after treatment of the cells with mild detergent to remove membrane constituents and soluble components of the cytoplasm. The term embraces intermediate filaments, microfilaments, microtubules, the microtrabecular lattice, and other structures characterized by a polymeric filamentous nature an…	2267	101	54	18856	0.5346534653465347	0.023820026466696075	query_1	['GO:0043232']	6
REAC	REAC:R-HSA-9648025	EML4 and NUDC in mitotic spindle formation	2.4280296836742567e-21	True	EML4 and NUDC in mitotic spindle formation	115	81	21	10588	0.25925925925925924	0.1826086956521739	query_1	['REAC:R-HSA-68877']	6
GO:CC	GO:0005654	nucleoplasm	6.404579539873497e-21	True	"That part of the nuclear content other than the chromosomes or the nucleolus." [GOC:ma, ISBN:0124325653]	3999	101	68	18856	0.6732673267326733	0.01700425106276569	query_1	['GO:0031981', 'GO:0110165']	6
GO:CC	GO:0005815	microtubule organizing center	6.4381490493927986e-21	True	"An intracellular structure that can catalyze gamma-tubulin-dependent microtubule nucleation and that can anchor microtubules by interacting with their minus ends, plus ends or sides." [GOC:vw, ISBN:0815316194, PMID:17072892, PMID:17245416, Wikipedia:Microtubule_organizing_center]	779	101	35	18856	0.3465346534653465	0.044929396662387676	query_1	['GO:0015630', 'GO:0110165']	6
REAC	REAC:R-HSA-2467813	Separation of Sister Chromatids	6.590644654633043e-21	True	Separation of Sister Chromatids	187	81	24	10588	0.2962962962962963	0.12834224598930483	query_1	['REAC:R-HSA-68882']	6
GO:BP	GO:0007051	spindle organization	1.4094528084961976e-20	True	"A process that is carried out at the cellular level which results in the assembly, arrangement of constituent parts, or disassembly of the spindle, the array of microtubules and associated molecules that forms between opposite poles of a eukaryotic cell during DNA segregation and serves to move the duplicated chromosomes apart." [GOC:go_curators, GOC:mah]	177	100	22	17916	0.22	0.12429378531073447	query_1	['GO:0000226', 'GO:0022402']	6
GO:CC	GO:0099080	supramolecular complex	3.1301139598002233e-20	True	"A cellular component that consists of an indeterminate number of proteins or macromolecular complexes, organized into a regular, higher-order structure such as a polymer, sheet, network or a fiber." [GOC:dos]	1310	101	42	18856	0.4158415841584158	0.03206106870229008	query_1	['GO:0110165']	6
GO:BP	GO:1901990	regulation of mitotic cell cycle phase transition	5.628630700686135e-20	True	"Any process that modulates the frequency, rate or extent of mitotic cell cycle phase transition." [GOC:mtg_cell_cycle, GOC:TermGenie, PMID:22841721]	446	100	29	17916	0.29	0.06502242152466367	query_1	['GO:0007346', 'GO:0044772', 'GO:1901987']	6
GO:BP	GO:0000075	cell cycle checkpoint	6.335663248517893e-20	True	"A cell cycle process that controls cell cycle progression by monitoring the integrity of specific cell cycle events. A cell cycle checkpoint begins with detection of deficiencies or defects and ends with signal transduction." [GOC:mtg_cell_cycle]	219	100	23	17916	0.23	0.1050228310502283	query_1	['GO:0009987', 'GO:0045786']	6
GO:BP	GO:0051304	chromosome separation	6.557993802382014e-20	True	"The cell cycle process in which paired chromosomes are detached from each other. Chromosome separation begins with the release of cohesin complexes from chromosomes; in budding yeast, this includes the cleavage of cohesin complexes along the chromosome arms, followed by the separation of the centromeric regions. Chromosome separation also includes formation of chromatid axes mediated by condensi…	94	100	18	17916	0.18	0.19148936170212766	query_1	['GO:0007059', 'GO:0022402']	6
REAC	REAC:R-HSA-5663220	RHO GTPases Activate Formins	1.0063320710874747e-19	True	RHO GTPases Activate Formins	136	81	21	10588	0.25925925925925924	0.15441176470588236	query_1	['REAC:R-HSA-195258']	6
GO:BP	GO:0010965	regulation of mitotic sister chromatid separation	1.0386791679788461e-19	True	"Any process that modulates the frequency, rate or extent of mitotic sister chromatid separation. Mitotic sister chromatid separation is the process in which sister chromatids are physically detached from each other during mitosis." [GOC:dph, GOC:tb]	62	100	16	17916	0.16	0.25806451612903225	query_1	['GO:0033047', 'GO:0051306', 'GO:1905818']	6
GO:BP	GO:0051306	mitotic sister chromatid separation	2.429980757929315e-19	True	"The process in which sister chromatids are physically detached from each other during mitosis." [GOC:ai]	65	100	16	17916	0.16	0.24615384615384617	query_1	['GO:0000070', 'GO:0051304', 'GO:1903047']	6
GO:BP	GO:1905818	regulation of chromosome separation	4.176663699122559e-19	True	"Any process that modulates the frequency, rate or extent of chromosome separation." [GO_REF:0000058, GOC:bhm, GOC:TermGenie, PMID:21795393]	67	100	16	17916	0.16	0.23880597014925373	query_1	['GO:0010564', 'GO:0051304', 'GO:0051983']	6
GO:BP	GO:0000226	microtubule cytoskeleton organization	5.021160626905721e-19	True	"A process that is carried out at the cellular level which results in the assembly, arrangement of constituent parts, or disassembly of cytoskeletal structures comprising microtubules and their associated proteins." [GOC:mah]	582	100	31	17916	0.31	0.05326460481099656	query_1	['GO:0007010', 'GO:0007017']	6
GO:CC	GO:0005813	centrosome	5.42845853049284e-19	True	"A structure comprised of a core structure (in most organisms, a pair of centrioles) and peripheral material from which a microtubule-based structure, such as a spindle apparatus, is organized. Centrosomes occur close to the nucleus during interphase in many eukaryotic cells, though in animal cells it changes continually during the cell-division cycle." [GOC:mah, ISBN:0198547684]	590	101	30	18856	0.297029702970297	0.05084745762711865	query_1	['GO:0005815']	6
GO:BP	GO:1901987	regulation of cell cycle phase transition	5.9265544460715135e-19	True	"Any process that modulates the frequency, rate or extent of cell cycle phase transition." [GOC:mtg_cell_cycle, GOC:TermGenie, PMID:22841721]	485	100	29	17916	0.29	0.05979381443298969	query_1	['GO:0010564', 'GO:0044770']	6
WP	WP:WP179	Cell Cycle	6.157059493519724e-19	True	Cell Cycle	120	53	19	6954	0.3584905660377358	0.15833333333333333	query_1	['WP:000000']	6
MIRNA	MIRNA:hsa-miR-215-5p	hsa-miR-215-5p	1.1165982814311877e-18	True	hsa-miR-215-5p	752	101	36	14714	0.3564356435643564	0.047872340425531915	query_1	['MIRNA:000000']	6
GO:BP	GO:0033047	regulation of mitotic sister chromatid segregation	1.9078461255594903e-18	True	"Any process that modulates the frequency, rate or extent of sister chromatid segregation during mitosis." [GOC:mah]	73	100	16	17916	0.16	0.2191780821917808	query_1	['GO:0000070', 'GO:0007088', 'GO:0033045']	6
GO:BP	GO:0007091	metaphase/anaphase transition of mitotic cell cycle	4.2691467420513695e-18	True	"The cell cycle process in which a cell progresses from metaphase to anaphase during mitosis, triggered by the activation of the anaphase promoting complex by Cdc20/Sleepy homolog which results in the degradation of Securin." [GOC:mtg_cell_cycle, PMID:10465783]	60	100	15	17916	0.15	0.25	query_1	['GO:0010965', 'GO:0044772', 'GO:0044784']	6
GO:BP	GO:0007093	mitotic cell cycle checkpoint	4.5317196876059915e-18	True	"A cell cycle checkpoint that ensures accurate chromosome replication and segregation by preventing progression through a mitotic cell cycle until conditions are suitable for the cell to proceed to the next stage." [GOC:mtg_cell_cycle]	168	100	20	17916	0.2	0.11904761904761904	query_1	['GO:0000075', 'GO:0045930', 'GO:1903047']	6
GO:BP	GO:0044784	metaphase/anaphase transition of cell cycle	7.401598878221448e-18	True	"The cell cycle process in which a cell progresses from metaphase to anaphase as part of the cell cycle." [GOC:mtg_cell_cycle]	62	100	15	17916	0.15	0.24193548387096775	query_1	['GO:0033045', 'GO:0044770']	6
GO:CC	GO:0031981	nuclear lumen	3.32694024180423e-17	True	"The volume enclosed by the nuclear inner membrane." [GOC:mah, GOC:pz]	4773	101	69	18856	0.6831683168316832	0.014456316781898177	query_1	['GO:0005634', 'GO:0070013']	6
GO:CC	GO:0030496	midbody	4.73749138224897e-17	True	"A thin cytoplasmic bridge formed between daughter cells at the end of cytokinesis. The midbody forms where the contractile ring constricts, and may persist for some time before finally breaking to complete cytokinesis." [ISBN:0815316194]	182	101	19	18856	0.18811881188118812	0.1043956043956044	query_1	['GO:0110165']	6
GO:BP	GO:0045786	negative regulation of cell cycle	8.644459177418052e-17	True	"Any process that stops, prevents or reduces the rate or extent of progression through the cell cycle." [GOC:dph, GOC:go_curators, GOC:tb]	636	100	30	17916	0.3	0.04716981132075472	query_1	['GO:0007049', 'GO:0048523', 'GO:0051726']	6
REAC	REAC:R-HSA-195258	RHO GTPase Effectors	1.5255981160127482e-16	True	RHO GTPase Effectors	319	81	25	10588	0.30864197530864196	0.07836990595611286	query_1	['REAC:R-HSA-194315']	6
GO:BP	GO:0030071	regulation of mitotic metaphase/anaphase transition	1.699706017966154e-16	True	"Any process that modulates the frequency, rate or extent of the cell cycle process in which a cell progresses from metaphase to anaphase during mitosis, triggered by the activation of the anaphase promoting complex by Cdc20/Sleepy homolog which results in the degradation of Securin." [GOC:mah]	58	100	14	17916	0.14	0.2413793103448276	query_1	['GO:0007091', 'GO:0010965', 'GO:1901990', 'GO:1902099']	6
GO:CC	GO:0000922	spindle pole	2.3068477405743523e-16	True	"Either of the ends of a spindle, where spindle microtubules are organized; usually contains a microtubule organizing center and accessory molecules, spindle microtubules and astral microtubules." [GOC:clt]	166	101	18	18856	0.1782178217821782	0.10843373493975904	query_1	['GO:0005819', 'GO:0110165']	6
GO:BP	GO:1902099	regulation of metaphase/anaphase transition of cell cycle	2.880699326734907e-16	True	"Any process that modulates the frequency, rate or extent of metaphase/anaphase transition of cell cycle." [GOC:mtg_cell_cycle, GOC:TermGenie]	60	100	14	17916	0.14	0.23333333333333334	query_1	['GO:0033045', 'GO:0044784', 'GO:1901987']	6
GO:BP	GO:0033044	regulation of chromosome organization	3.6665617452156826e-16	True	"Any process that modulates the frequency, rate or extent of a process involved in the formation, arrangement of constituent parts, or disassembly of a chromosome." [GOC:mah]	362	100	24	17916	0.24	0.06629834254143646	query_1	['GO:0033043', 'GO:0051276']	6
MIRNA	MIRNA:hsa-miR-192-5p	hsa-miR-192-5p	9.857349368700717e-16	True	hsa-miR-192-5p	986	101	37	14714	0.36633663366336633	0.037525354969574036	query_1	['MIRNA:000000']	6
GO:CC	GO:0005874	microtubule	1.0235067815412736e-15	True	"Any of the long, generally straight, hollow tubes of internal diameter 12-15 nm and external diameter 24 nm found in a wide variety of eukaryotic cells; each consists (usually) of 13 protofilaments of polymeric tubulin, staggered in such a manner that the tubulin monomers are arranged in a helical pattern on the microtubular surface, and with the alpha/beta axes of the tubulin subunits parallel …	426	101	24	18856	0.2376237623762376	0.056338028169014086	query_1	['GO:0015630', 'GO:0099513']	6
GO:CC	GO:0072686	mitotic spindle	1.7319963798696636e-15	True	"A spindle that forms as part of mitosis. Mitotic and meiotic spindles contain distinctive complements of proteins associated with microtubules." [GOC:mah, GOC:vw, PMID:11408572, PMID:18367542, PMID:8027178]	126	101	16	18856	0.15841584158415842	0.12698412698412698	query_1	['GO:0005819']	6
WP	WP:WP2446	Retinoblastoma Gene in Cancer	4.023822161834001e-15	True	Retinoblastoma Gene in Cancer	87	53	15	6954	0.2830188679245283	0.1724137931034483	query_1	['WP:000000']	6
REAC	REAC:R-HSA-194315	Signaling by Rho GTPases	4.028367297987664e-15	True	Signaling by Rho GTPases	449	81	27	10588	0.3333333333333333	0.060133630289532294	query_1	['REAC:R-HSA-162582']	6
GO:CC	GO:0005634	nucleus	4.234736563754246e-15	True	"A membrane-bounded organelle of eukaryotic cells in which chromosomes are housed and replicated. In most cells, the nucleus contains all of the cell's chromosomes except the organellar chromosomes, and is the site of RNA synthesis and processing. In some species, or in specialized cell types, RNA metabolism or DNA replication may be absent." [GOC:go_curators]	7494	101	82	18856	0.8118811881188119	0.010942087002935683	query_1	['GO:0043231']	6
GO:BP	GO:0010948	negative regulation of cell cycle process	4.915252220153742e-15	True	"Any process that decreases the rate, frequency or extent of a cellular process that is involved in the progression of biochemical and morphological phases and events that occur in a cell during successive cell replication or nuclear replication events." [GOC:dph, GOC:tb]	359	100	23	17916	0.23	0.06406685236768803	query_1	['GO:0010564', 'GO:0022402', 'GO:0045786']	6
GO:BP	GO:0016043	cellular component organization	7.94398007969064e-15	True	"A process that results in the assembly, arrangement of constituent parts, or disassembly of a cellular component." [GOC:ai, GOC:jl, GOC:mah]	6374	100	78	17916	0.78	0.012237213680577345	query_1	['GO:0071840']	6
GO:BP	GO:0051303	establishment of chromosome localization	1.8969431107802625e-14	True	"The directed movement of a chromosome to a specific location." [GOC:ai]	79	100	14	17916	0.14	0.17721518987341772	query_1	['GO:0050000', 'GO:0051649', 'GO:0051656']	6
GO:BP	GO:0051310	metaphase plate congression	2.2208514379019534e-14	True	"The alignment of chromosomes at the metaphase plate (spindle equator), a plane halfway between the poles of the spindle." [GOC:ai]	61	100	13	17916	0.13	0.21311475409836064	query_1	['GO:0022402', 'GO:0051303', 'GO:0098813']	6
GO:BP	GO:0050000	chromosome localization	2.288994185507419e-14	True	"Any process in which a chromosome is transported to, or maintained in, a specific location." [GOC:ai]	80	100	14	17916	0.14	0.175	query_1	['GO:0051640']	6
GO:BP	GO:0090068	positive regulation of cell cycle process	2.504582312901613e-14	True	"Any process that increases the rate, frequency or extent of a cellular process that is involved in the progression of biochemical and morphological phases and events that occur in a cell during successive cell replication or nuclear replication events." [GOC:dph, GOC:tb]	298	100	21	17916	0.21	0.07046979865771812	query_1	['GO:0010564', 'GO:0022402', 'GO:0045787']	6
GO:BP	GO:0007080	mitotic metaphase plate congression	2.8504208406041953e-14	True	"The cell cycle process in which chromosomes are aligned at the metaphase plate, a plane halfway between the poles of the mitotic spindle, during mitosis." [GOC:mah, ISBN:0815316194]	46	100	12	17916	0.12	0.2608695652173913	query_1	['GO:0000070', 'GO:0051310', 'GO:1903047']	6
GO:CC	GO:0005871	kinesin complex	3.8430712225135795e-14	True	"Any complex that includes a dimer of molecules from the kinesin superfamily, a group of related proteins that contain an extended region of predicted alpha-helical coiled coil in the main chain that likely produces dimerization. The native complexes of several kinesin family members have also been shown to contain additional peptides, often designated light chains as all of the noncatalytic subu…	56	101	12	18856	0.1188118811881188	0.21428571428571427	query_1	['GO:0005875']	6
GO:BP	GO:0071840	cellular component organization or biogenesis	5.297284461951603e-14	True	"A process that results in the biosynthesis of constituent macromolecules, assembly, arrangement of constituent parts, or disassembly of a cellular component." [GOC:mah]	6559	100	78	17916	0.78	0.0118920567159628	query_1	['GO:0009987']	6
GO:CC	GO:0005875	microtubule associated complex	6.276684715138917e-14	True	"Any multimeric complex connected to a microtubule." [GOC:jl]	157	101	16	18856	0.15841584158415842	0.10191082802547771	query_1	['GO:0015630', 'GO:0032991']	6
GO:BP	GO:0044839	cell cycle G2/M phase transition	9.364180694382329e-14	True	"The cell cycle process by which a cell in G2 phase commits to M phase." [GOC:jl, GOC:mtg_cell_cycle]	276	100	20	17916	0.2	0.07246376811594203	query_1	['GO:0044770']	6
GO:CC	GO:0005876	spindle microtubule	9.464051653745539e-14	True	"Any microtubule that is part of a mitotic or meiotic spindle; anchored at one spindle pole." [ISBN:0815316194]	60	101	12	18856	0.1188118811881188	0.2	query_1	['GO:0005819', 'GO:0005874']	6
GO:BP	GO:0006260	DNA replication	1.1564449708495498e-13	True	"The cellular metabolic process in which a cell duplicates one or more molecules of DNA. DNA replication begins when specific sequences, known as origins of replication, are recognized and bound by initiation proteins, and ends when the original DNA molecule has been completely duplicated and the copies topologically separated. The unit of replication usually corresponds to the genome of the cell…	279	100	20	17916	0.2	0.07168458781362007	query_1	['GO:0034645']	6
REAC	REAC:R-HSA-453279	Mitotic G1 phase and G1/S transition	2.5136917713717474e-13	True	Mitotic G1 phase and G1/S transition	148	81	17	10588	0.20987654320987653	0.11486486486486487	query_1	['REAC:R-HSA-69278']	6
GO:BP	GO:0045930	negative regulation of mitotic cell cycle	3.653544799675274e-13	True	"Any process that stops, prevents or reduces the rate or extent of progression through the mitotic cell cycle." [GOC:dph, GOC:go_curators, GOC:tb]	340	100	21	17916	0.21	0.061764705882352944	query_1	['GO:0000278', 'GO:0007346', 'GO:0045786']	6
GO:BP	GO:0033043	regulation of organelle organization	3.901739333538247e-13	True	"Any process that modulates the frequency, rate or extent of a process involved in the formation, arrangement of constituent parts, or disassembly of an organelle." [GOC:mah]	1321	100	36	17916	0.36	0.02725208175624527	query_1	['GO:0006996', 'GO:0051128']	6
GO:CC	GO:0000940	condensed chromosome outer kinetochore	4.3928683597008284e-13	True	"The region of a condensed chromosome kinetochore most external to centromeric DNA; this outer region mediates kinetochore-microtubule interactions." [GOC:clt, PMID:11483983]	14	101	8	18856	0.07920792079207921	0.5714285714285714	query_1	['GO:0000777', 'GO:0032991']	6
GO:BP	GO:0000086	G2/M transition of mitotic cell cycle	4.551573723173522e-13	True	"The mitotic cell cycle transition by which a cell in G2 commits to M phase. The process begins when the kinase activity of M cyclin/CDK complex reaches a threshold high enough for the cell cycle to proceed. This is accomplished by activating a positive feedback loop that results in the accumulation of unphosphorylated and active M cyclin/CDK complex." [GOC:mtg_cell_cycle]	258	100	19	17916	0.19	0.07364341085271318	query_1	['GO:0044772', 'GO:0044839']	6
GO:BP	GO:2000816	negative regulation of mitotic sister chromatid separation	4.739079414117333e-13	True	"Any process that stops, prevents or reduces the frequency, rate or extent of mitotic sister chromatid separation." [GOC:obol]	41	100	11	17916	0.11	0.2682926829268293	query_1	['GO:0010965', 'GO:0033048', 'GO:0051306', 'GO:1905819']	6
GO:BP	GO:1905819	negative regulation of chromosome separation	6.39141581592957e-13	True	"Any process that stops, prevents or reduces the frequency, rate or extent of chromosome separation." [GO_REF:0000058, GOC:bhm, GOC:TermGenie, PMID:21795393]	42	100	11	17916	0.11	0.2619047619047619	query_1	['GO:0010948', 'GO:0051304', 'GO:0051985', 'GO:1905818']	6
GO:BP	GO:1901988	negative regulation of cell cycle phase transition	1.1316523929133865e-12	True	"Any process that stops, prevents or reduces the frequency, rate or extent of cell cycle phase transition." [GOC:mtg_cell_cycle, GOC:TermGenie, PMID:22841721]	271	100	19	17916	0.19	0.07011070110701106	query_1	['GO:0010948', 'GO:0044770', 'GO:1901987']	6
GO:BP	GO:0033048	negative regulation of mitotic sister chromatid segregation	1.1347107122205405e-12	True	"Any process that stops, prevents, or reduces the frequency, rate or extent of sister chromatid segregation during mitosis." [GOC:mah]	44	100	11	17916	0.11	0.25	query_1	['GO:0000070', 'GO:0033046', 'GO:0033047', 'GO:0045839']	6
WP	WP:WP4016	DNA IR-damage and cellular response via ATR	1.5045386183344964e-12	True	DNA IR-damage and cellular response via ATR	80	53	13	6954	0.24528301886792453	0.1625	query_1	['WP:000000']	6
GO:BP	GO:0033046	negative regulation of sister chromatid segregation	1.9558667221817427e-12	True	"Any process that stops, prevents, or reduces the frequency, rate or extent of sister chromatid segregation." [GOC:mah]	46	100	11	17916	0.11	0.2391304347826087	query_1	['GO:0000819', 'GO:0010948', 'GO:0033045', 'GO:0051985', 'GO:2001251']	6
GO:CC	GO:0005829	cytosol	2.49982753764332e-12	True	"The part of the cytoplasm that does not contain organelles but which does contain other particulate matter, such as protein complexes." [GOC:hjd, GOC:jl]	5161	101	65	18856	0.6435643564356436	0.012594458438287154	query_1	['GO:0005737', 'GO:0110165']	6
GO:BP	GO:0051985	negative regulation of chromosome segregation	2.5418499986722686e-12	True	"Any process that stops, prevents, or reduces the frequency, rate or extent of chromosome segregation, the process in which genetic material, in the form of chromosomes, is organized and then physically separated and apportioned to two or more sets." [GOC:ai]	47	100	11	17916	0.11	0.23404255319148937	query_1	['GO:0007059', 'GO:0048523', 'GO:0051983']	6
GO:BP	GO:0008608	attachment of spindle microtubules to kinetochore	4.020759185960483e-12	True	"The process in which spindle microtubules become physically associated with the proteins making up the kinetochore complex." [GOC:vw, PMID:10322137]	34	100	10	17916	0.1	0.29411764705882354	query_1	['GO:0022402', 'GO:0098813']	6
GO:CC	GO:0000780	condensed nuclear chromosome, centromeric region	4.707766699935321e-12	True	"The region of a condensed nuclear chromosome that includes the centromere and associated proteins, including the kinetochore. In monocentric chromosomes, this region corresponds to a single area of the chromosome, whereas in holocentric chromosomes, it is evenly distributed along the chromosome." [GOC:elh, GOC:kmv]	28	101	9	18856	0.0891089108910891	0.32142857142857145	query_1	['GO:0000779', 'GO:0000794']	6
GO:BP	GO:1901991	negative regulation of mitotic cell cycle phase transition	5.136493834394618e-12	True	"Any process that stops, prevents or reduces the frequency, rate or extent of mitotic cell cycle phase transition." [GOC:mtg_cell_cycle, GOC:TermGenie, PMID:22841721]	252	100	18	17916	0.18	0.07142857142857142	query_1	['GO:0044772', 'GO:0045930', 'GO:1901988', 'GO:1901990']	6
GO:BP	GO:0006259	DNA metabolic process	5.341415483223419e-12	True	"Any cellular metabolic process involving deoxyribonucleic acid. This is one of the two main types of nucleic acid, consisting of a long, unbranched macromolecule formed from one, or more commonly, two, strands of linked deoxyribonucleotides." [ISBN:0198506732]	950	100	30	17916	0.3	0.031578947368421054	query_1	['GO:0044260', 'GO:0090304']	6
GO:CC	GO:0070013	intracellular organelle lumen	5.517043755699017e-12	True	"An organelle lumen that is part of an intracellular organelle." [GOC:mah]	5890	101	69	18856	0.6831683168316832	0.011714770797962648	query_1	['GO:0043229', 'GO:0043233']	6
GO:CC	GO:0031974	membrane-enclosed lumen	5.517043755699017e-12	True	"The enclosed volume within a sealed membrane or between two sealed membranes. Encompasses the volume enclosed by the membranes of a particular organelle, e.g. endoplasmic reticulum lumen, or the space between the two lipid bilayers of a double membrane surrounding an organelle, e.g. nuclear envelope lumen." [GOC:add, GOC:mah]	5890	101	69	18856	0.6831683168316832	0.011714770797962648	query_1	['GO:0110165']	6
GO:CC	GO:0043233	organelle lumen	5.517043755699017e-12	True	"The internal volume enclosed by the membranes of a particular organelle; includes the volume enclosed by a single organelle membrane, e.g. endoplasmic reticulum lumen, or the volume enclosed by the innermost of the two lipid bilayers of an organelle envelope, e.g. nuclear lumen." [GOC:jl, GOC:mah]	5890	101	69	18856	0.6831683168316832	0.011714770797962648	query_1	['GO:0031974', 'GO:0043226']	6
GO:BP	GO:0045787	positive regulation of cell cycle	6.008390672657122e-12	True	"Any process that activates or increases the rate or extent of progression through the cell cycle." [GOC:go_curators]	391	100	21	17916	0.21	0.05370843989769821	query_1	['GO:0007049', 'GO:0048522', 'GO:0051726']	6
GO:MF	GO:0003777	microtubule motor activity	6.3946205322308825e-12	True	"Catalysis of movement along a microtubule, coupled to the hydrolysis of a nucleoside triphosphate (usually ATP)." [GOC:mah, ISBN:0815316194]	78	99	12	18134	0.12121212121212122	0.15384615384615385	query_1	['GO:0003774']	6
GO:BP	GO:0044843	cell cycle G1/S phase transition	7.79549101445827e-12	True	"The cell cycle process by which a cell in G1 phase commits to S phase." [GOC:mtg_cell_cycle]	301	100	19	17916	0.19	0.06312292358803986	query_1	['GO:0044770']	6
REAC	REAC:R-HSA-69306	DNA Replication	9.904961263535658e-12	True	DNA Replication	127	81	15	10588	0.18518518518518517	0.11811023622047244	query_1	['REAC:0000000']	6
GO:BP	GO:0071173	spindle assembly checkpoint	1.0534996701028057e-11	True	"A cell cycle checkpoint that delays the metaphase/anaphase transition until the spindle is correctly assembled and chromosomes are attached to the spindle." [GOC:mah]	37	100	10	17916	0.1	0.2702702702702703	query_1	['GO:0031577']	6
GO:BP	GO:0007094	mitotic spindle assembly checkpoint	1.0534996701028057e-11	True	"A cell cycle checkpoint that delays the metaphase/anaphase transition of a mitotic nuclear division until the spindle is correctly assembled and chromosomes are attached to the spindle." [GOC:mtg_cell_cycle, PMID:12360190]	37	100	10	17916	0.1	0.2702702702702703	query_1	['GO:0045841', 'GO:0071173', 'GO:0071174']	6
GO:BP	GO:0031577	spindle checkpoint	1.0534996701028057e-11	True	"A cell cycle checkpoint that originates from the mitotic or meiotic spindle." [GOC:mtg_cell_cycle]	37	100	10	17916	0.1	0.2702702702702703	query_1	['GO:0000075']	6
GO:BP	GO:0071174	mitotic spindle checkpoint	1.0534996701028057e-11	True	"A mitotic cell cycle checkpoint that originates from the spindle and delays the metaphase/anaphase transition of a mitotic nuclear division until the spindle is correctly assembled and oriented, the completion of anaphase until chromosomes are attached to the spindle, or mitotic exit and cytokinesis when the spindle does not form." [GOC:mtg_cell_cycle]	37	100	10	17916	0.1	0.2702702702702703	query_1	['GO:0007093', 'GO:0031577']	6
GO:BP	GO:0045839	negative regulation of mitotic nuclear division	1.3529911395081784e-11	True	"Any process that stops, prevents or reduces the rate or extent of mitosis. Mitosis is the division of the eukaryotic cell nucleus to produce two daughter nuclei that, usually, contain the identical chromosome complement to their mother." [GOC:dph, GOC:go_curators, GOC:tb]	54	100	11	17916	0.11	0.2037037037037037	query_1	['GO:0007088', 'GO:0010948', 'GO:0045930', 'GO:0051784', 'GO:0140014']	6
GO:BP	GO:0045841	negative regulation of mitotic metaphase/anaphase transition	1.905229303060671e-11	True	"Any process that stops, prevents, or reduces the frequency, rate or extent of the cell cycle process in which a cell progresses from metaphase to anaphase during mitosis, triggered by the activation of the anaphase promoting complex by Cdc20/Sleepy homolog which results in the degradation of Securin." [GOC:go_curators]	39	100	10	17916	0.1	0.2564102564102564	query_1	['GO:0007091', 'GO:0030071', 'GO:1901991', 'GO:1902100', 'GO:2000816']	6
GO:BP	GO:0031570	DNA integrity checkpoint	2.2980239188227294e-11	True	"A cell cycle process that controls cell cycle progression in response to changes in DNA structure by monitoring the integrity of the DNA. The DNA integrity checkpoint begins with detection of DNA damage, defects in DNA structure or DNA replication, and progresses through signal transduction and ends with cell cycle effector processes." [GOC:mtg_cell_cycle]	160	100	15	17916	0.15	0.09375	query_1	['GO:0000075']	6
GO:BP	GO:1902100	negative regulation of metaphase/anaphase transition of cell cycle	2.5286940696267918e-11	True	"Any process that stops, prevents or reduces the frequency, rate or extent of metaphase/anaphase transition of cell cycle." [GOC:mtg_cell_cycle, GOC:TermGenie]	40	100	10	17916	0.1	0.25	query_1	['GO:0044784', 'GO:1901988', 'GO:1902099']	6
GO:BP	GO:0000082	G1/S transition of mitotic cell cycle	2.6748407216111478e-11	True	"The mitotic cell cycle transition by which a cell in G1 commits to S phase. The process begins with the build up of G1 cyclin-dependent kinase (G1 CDK), resulting in the activation of transcription of G1 cyclins. The process ends with the positive feedback of the G1 cyclins on the G1 CDK which commits the cell to S phase, in which DNA replication is initiated." [GOC:mtg_cell_cycle]	277	100	18	17916	0.18	0.06498194945848375	query_1	['GO:0044772', 'GO:0044843']	6
GO:BP	GO:0090307	mitotic spindle assembly	3.1600026477843126e-11	True	"Mitotic bipolar spindle assembly begins with spindle microtubule nucleation from the separated spindle pole body, includes spindle elongation during prometaphase, and is complete when all kinetochores are stably attached the spindle, and the spindle assembly checkpoint is satisfied." [GOC:tb, GOC:vw]	58	100	11	17916	0.11	0.1896551724137931	query_1	['GO:0007052', 'GO:0051225', 'GO:0140014']	6
REAC	REAC:R-HSA-156711	Polo-like kinase mediated events	3.6281903707148605e-11	True	Polo-like kinase mediated events	16	81	8	10588	0.09876543209876543	0.5	query_1	['REAC:R-HSA-69275']	6
GO:CC	GO:0051233	spindle midzone	4.666552450448534e-11	True	"The area in the center of the spindle where the spindle microtubules from opposite poles overlap." [GOC:ai, PMID:15296749]	35	101	9	18856	0.0891089108910891	0.2571428571428571	query_1	['GO:0005819', 'GO:0110165']	6
GO:CC	GO:0099513	polymeric cytoskeletal fiber	5.41215653010061e-11	True	"A component of the cytoskeleton consisting of a homo or heteropolymeric fiber constructed from an indeterminate number of protein subunits." [GOC:dos]	764	101	25	18856	0.24752475247524752	0.032722513089005235	query_1	['GO:0005856', 'GO:0099512']	6
GO:CC	GO:0000794	condensed nuclear chromosome	5.963404172166264e-11	True	"A highly compacted molecule of DNA and associated proteins resulting in a cytologically distinct nuclear chromosome." [GOC:elh]	100	101	12	18856	0.1188118811881188	0.12	query_1	['GO:0000228', 'GO:0000793']	6
GO:BP	GO:0051225	spindle assembly	6.362196427222632e-11	True	"The aggregation, arrangement and bonding together of a set of components to form the spindle, the array of microtubules and associated molecules that serves to move duplicated chromosomes apart." [GOC:ai, GOC:expert_rg, GOC:mtg_sensu, GOC:tb]	109	100	13	17916	0.13	0.11926605504587157	query_1	['GO:0007051', 'GO:0070925']	6
GO:BP	GO:0051321	meiotic cell cycle	7.840953877515458e-11	True	"Progression through the phases of the meiotic cell cycle, in which canonically a cell replicates to produce four offspring with half the chromosomal content of the progenitor cell via two nuclear divisions." [GOC:ai]	251	100	17	17916	0.17	0.06772908366533864	query_1	['GO:0007049', 'GO:0022414']	6
GO:BP	GO:0051784	negative regulation of nuclear division	8.35306530090142e-11	True	"Any process that stops, prevents, or reduces the frequency, rate or extent of nuclear division, the partitioning of the nucleus and its genetic information." [GOC:ai]	63	100	11	17916	0.11	0.1746031746031746	query_1	['GO:0000280', 'GO:0010639', 'GO:0051783']	6
GO:MF	GO:0005524	ATP binding	1.151857405335622e-10	True	"Interacting selectively and non-covalently with ATP, adenosine 5'-triphosphate, a universally important coenzyme and enzyme regulator." [ISBN:0198506732]	1499	99	34	18134	0.3434343434343434	0.02268178785857238	query_1	['GO:0032559', 'GO:0035639']	6
REAC	REAC:R-HSA-69205	G1/S-Specific Transcription	1.2557319895330447e-10	True	G1/S-Specific Transcription	28	81	9	10588	0.1111111111111111	0.32142857142857145	query_1	['REAC:R-HSA-69206']	6
TF	TF:M00920_1	Factor: E2F; motif: NKCGCGCSAAAN; match class: 1	1.5068959951158945e-10	True	Factor: E2F; motif: NKCGCGCSAAAN; match class: 1	1316	102	32	19940	0.3137254901960784	0.0243161094224924	query_1	['TF:M00920_0']	6
GO:BP	GO:0071103	DNA conformation change	1.7133419798165747e-10	True	"A cellular process that results in a change in the spatial configuration of a DNA molecule. A conformation change can bend DNA, or alter the, twist, writhe, or linking number of a DNA molecule." [GOC:mah]	357	100	19	17916	0.19	0.05322128851540616	query_1	['GO:0051276']	6
TF	TF:M00919_1	Factor: E2F; motif: NCSCGCSAAAN; match class: 1	2.701250297797879e-10	True	Factor: E2F; motif: NCSCGCSAAAN; match class: 1	1533	102	34	19940	0.3333333333333333	0.02217873450750163	query_1	['TF:M00919_0']	6
REAC	REAC:R-HSA-983189	Kinesins	2.8778068014945726e-10	True	Kinesins	61	81	11	10588	0.13580246913580246	0.18032786885245902	query_1	['REAC:R-HSA-983231']	6
GO:MF	GO:0008017	microtubule binding	3.0841085842049875e-10	True	"Interacting selectively and non-covalently with microtubules, filaments composed of tubulin monomers." [GOC:krc]	254	99	16	18134	0.16161616161616163	0.06299212598425197	query_1	['GO:0015631']	6
REAC	REAC:R-HSA-69206	G1/S Transition	3.161274379712455e-10	True	G1/S Transition	131	81	14	10588	0.1728395061728395	0.10687022900763359	query_1	['REAC:R-HSA-453279']	6
GO:BP	GO:0006974	cellular response to DNA damage stimulus	3.2260852182477936e-10	True	"Any process that results in a change in state or activity of a cell (in terms of movement, secretion, enzyme production, gene expression, etc.) as a result of a stimulus indicating damage to its DNA from environmental insults or errors during metabolism." [GOC:go_curators]	876	100	27	17916	0.27	0.030821917808219176	query_1	['GO:0033554']	6
GO:MF	GO:0032559	adenyl ribonucleotide binding	3.4114945245580094e-10	True	"Interacting selectively and non-covalently with an adenyl ribonucleotide, any compound consisting of adenosine esterified with (ortho)phosphate or an oligophosphate at any hydroxyl group on the ribose moiety." [GOC:mah]	1557	99	34	18134	0.3434343434343434	0.021836865767501604	query_1	['GO:0030554', 'GO:0032555']	6
GO:BP	GO:1903046	meiotic cell cycle process	3.4437746596798566e-10	True	"A process that is part of the meiotic cell cycle." [GO_REF:0000060, GOC:mtg_cell_cycle, GOC:TermGenie]	192	100	15	17916	0.15	0.078125	query_1	['GO:0022402', 'GO:0022414', 'GO:0051321']	6
GO:MF	GO:0030554	adenyl nucleotide binding	4.168037177395889e-10	True	"Interacting selectively and non-covalently with adenyl nucleotides, any compound consisting of adenosine esterified with (ortho)phosphate." [ISBN:0198506732]	1568	99	34	18134	0.3434343434343434	0.021683673469387755	query_1	['GO:0017076']	6
REAC	REAC:R-HSA-453274	Mitotic G2-G2/M phases	5.067916626657643e-10	True	Mitotic G2-G2/M phases	198	81	16	10588	0.19753086419753085	0.08080808080808081	query_1	['REAC:R-HSA-69278']	6
GO:CC	GO:0000778	condensed nuclear chromosome kinetochore	5.606495376474552e-10	True	"A multisubunit complex that is located at the centromeric region of a condensed nuclear chromosome and provides an attachment point for the spindle microtubules." [GOC:elh]	17	101	7	18856	0.06930693069306931	0.4117647058823529	query_1	['GO:0000777', 'GO:0000780']	6
REAC	REAC:R-HSA-69481	G2/M Checkpoints	6.411952079910483e-10	True	G2/M Checkpoints	168	81	15	10588	0.18518518518518517	0.08928571428571429	query_1	['REAC:R-HSA-69620']	6
GO:BP	GO:0045931	positive regulation of mitotic cell cycle	8.111139241457206e-10	True	"Any process that activates or increases the rate or extent of progression through the mitotic cell cycle." [GOC:dph, GOC:go_curators, GOC:tb]	166	100	14	17916	0.14	0.08433734939759036	query_1	['GO:0000278', 'GO:0007346', 'GO:0045787']	6
GO:MF	GO:0016887	ATPase activity	8.723343784156627e-10	True	"Catalysis of the reaction: ATP + H2O = ADP + phosphate + 2 H+. May or may not be coupled to another reaction." [EC:3.6.1.3, GOC:jl]	428	99	19	18134	0.1919191919191919	0.04439252336448598	query_1	['GO:0017111']	6
GO:CC	GO:0000228	nuclear chromosome	9.132215322822883e-10	True	"A chromosome that encodes the nuclear genome and is found in the nucleus of a eukaryotic cell during the cell cycle phases when the nucleus is intact." [GOC:dph, GOC:mah]	1292	101	30	18856	0.297029702970297	0.02321981424148607	query_1	['GO:0005694', 'GO:0031981']	6
GO:CC	GO:0005622	intracellular	1.6934772805101212e-09	True	"The living contents of a cell; the matter contained within (but not including) the plasma membrane, usually taken to exclude large vacuoles and masses of secretory or ingested material. In eukaryotes it includes the nucleus and cytoplasm." [ISBN:0198506732]	14605	101	101	18856	1.0	0.006915439917836357	query_1	['GO:0005575']	6
GO:BP	GO:0140013	meiotic nuclear division	1.8172658600900695e-09	True	"One of the two nuclear divisions that occur as part of the meiotic cell cycle." [PMID:9334324]	176	100	14	17916	0.14	0.07954545454545454	query_1	['GO:0000280', 'GO:1903046']	6
GO:BP	GO:1902749	regulation of cell cycle G2/M phase transition	2.204964290104139e-09	True	"Any signalling pathway that modulates the activity of a cell cycle cyclin-dependent protein kinase to modulate the switch from G2 phase to M phase of the cell cycle." [GO_REF:0000058, GOC:jl, GOC:TermGenie]	218	100	15	17916	0.15	0.06880733944954129	query_1	['GO:0044839', 'GO:1901987']	6
GO:BP	GO:0007010	cytoskeleton organization	2.837722892444727e-09	True	"A process that is carried out at the cellular level which results in the assembly, arrangement of constituent parts, or disassembly of cytoskeletal structures." [GOC:dph, GOC:jl, GOC:mah]	1385	100	32	17916	0.32	0.023104693140794223	query_1	['GO:0006996']	6
WP	WP:WP2361	Gastric Cancer Network 1	2.867062499906033e-09	True	Gastric Cancer Network 1	29	53	8	6954	0.1509433962264151	0.27586206896551724	query_1	['WP:000000']	6
REAC	REAC:R-HSA-69273	Cyclin A/B1/B2 associated events during G2/M transition	2.884827376584187e-09	True	Cyclin A/B1/B2 associated events during G2/M transition	25	81	8	10588	0.09876543209876543	0.32	query_1	['REAC:R-HSA-69275']	6
GO:BP	GO:2001251	negative regulation of chromosome organization	3.4784876427454984e-09	True	"Any process that stops, prevents or reduces the frequency, rate or extent of chromosome organization." [GOC:obol]	148	100	13	17916	0.13	0.08783783783783784	query_1	['GO:0010639', 'GO:0033044', 'GO:0051276']	6
KEGG	KEGG:04114	Oocyte meiosis	3.653547377174473e-09	True	Oocyte meiosis	126	43	11	7747	0.2558139534883721	0.0873015873015873	query_1	['KEGG:00000']	6
TF	TF:M00939_1	Factor: E2F; motif: TTTSGCGSG; match class: 1	3.708581564258524e-09	True	Factor: E2F; motif: TTTSGCGSG; match class: 1	1680	102	34	19940	0.3333333333333333	0.02023809523809524	query_1	['TF:M00939_0']	6
GO:MF	GO:0003774	motor activity	5.282877836539335e-09	True	"Catalysis of the generation of force resulting either in movement along a microfilament or microtubule, or in torque resulting in membrane scission, coupled to the hydrolysis of a nucleoside triphosphate." [GOC:mah, GOC:vw, ISBN:0815316194, PMID:11242086]	135	99	12	18134	0.12121212121212122	0.08888888888888889	query_1	['GO:0017111']	6
REAC	REAC:R-HSA-69242	S Phase	5.441365423560227e-09	True	S Phase	161	81	14	10588	0.1728395061728395	0.08695652173913043	query_1	['REAC:R-HSA-69278']	6
KEGG	KEGG:04914	Progesterone-mediated oocyte maturation	5.859891164794345e-09	True	Progesterone-mediated oocyte maturation	97	43	10	7747	0.23255813953488372	0.10309278350515463	query_1	['KEGG:00000']	6
GO:MF	GO:0005515	protein binding	5.9201404011957825e-09	True	"Interacting selectively and non-covalently with any protein or protein complex (a complex of two or more proteins that may include other nonprotein molecules)." [GOC:go_curators]	12784	99	96	18134	0.9696969696969697	0.007509386733416771	query_1	['GO:0005488']	6
REAC	REAC:R-HSA-69275	G2/M Transition	6.025961170989214e-09	True	G2/M Transition	196	81	15	10588	0.18518518518518517	0.07653061224489796	query_1	['REAC:R-HSA-453274']	6
GO:BP	GO:0010389	regulation of G2/M transition of mitotic cell cycle	1.1149993345276613e-08	True	"Any signalling pathway that modulates the activity of a cell cycle cyclin-dependent protein kinase to modulate the switch from G2 phase to M phase of the mitotic cell cycle." [GOC:mtg_cell_cycle, PMID:17329565]	201	100	14	17916	0.14	0.06965174129353234	query_1	['GO:0000086', 'GO:1901990', 'GO:1902749']	6
GO:BP	GO:0006323	DNA packaging	1.1218232449350913e-08	True	"Any process in which DNA and associated proteins are formed into a compact, orderly structure." [GOC:mah, ISBN:0815316194]	244	100	15	17916	0.15	0.06147540983606557	query_1	['GO:0071103']	6
REAC	REAC:R-HSA-453276	Regulation of mitotic cell cycle	1.4456909631485144e-08	True	Regulation of mitotic cell cycle	86	81	11	10588	0.13580246913580246	0.12790697674418605	query_1	['REAC:R-HSA-69278']	6
REAC	REAC:R-HSA-174143	APC/C-mediated degradation of cell cycle proteins	1.4456909631485144e-08	True	APC/C-mediated degradation of cell cycle proteins	86	81	11	10588	0.13580246913580246	0.12790697674418605	query_1	['REAC:R-HSA-453276']	6
GO:CC	GO:0099512	supramolecular fiber	1.7239722887646753e-08	True	"A polymer consisting of an indefinite number of protein or protein complex subunits that have polymerised to form a fiber-shaped structure." [GOC:dos]	995	101	25	18856	0.24752475247524752	0.02512562814070352	query_1	['GO:0099081']	6
GO:BP	GO:0065004	protein-DNA complex assembly	1.9939264098297335e-08	True	"The aggregation, arrangement and bonding together of proteins and DNA molecules to form a protein-DNA complex." [GOC:jl]	254	100	15	17916	0.15	0.05905511811023622	query_1	['GO:0034622', 'GO:0071824']	6
GO:CC	GO:0099081	supramolecular polymer	2.0437228670220907e-08	True	"A polymeric supramolecular structure." [GOC:dos]	1003	101	25	18856	0.24752475247524752	0.024925224327018942	query_1	['GO:0099080']	6
GO:BP	GO:0000910	cytokinesis	2.208425242507774e-08	True	"The division of the cytoplasm and the plasma membrane of a cell and its partitioning into two daughter cells." [GOC:mtg_cell_cycle]	171	100	13	17916	0.13	0.07602339181286549	query_1	['GO:0022402', 'GO:0051301']	6
GO:BP	GO:0071459	protein localization to chromosome, centromeric region	2.754247877873258e-08	True	"Any process in which a protein is transported to, or maintained at, the centromeric region of a chromosome." [GOC:mah]	21	100	7	17916	0.07	0.3333333333333333	query_1	['GO:0034502']	6
REAC	REAC:R-HSA-69239	Synthesis of DNA	3.0658140844096265e-08	True	Synthesis of DNA	119	81	12	10588	0.14814814814814814	0.10084033613445378	query_1	['REAC:R-HSA-69242', 'REAC:R-HSA-69306']	6
GO:MF	GO:0015631	tubulin binding	3.165826153353612e-08	True	"Interacting selectively and non-covalently with monomeric or multimeric forms of tubulin, including microtubules." [GOC:clt]	345	99	16	18134	0.16161616161616163	0.0463768115942029	query_1	['GO:0008092']	6
GO:BP	GO:0034508	centromere complex assembly	3.4681412105888645e-08	True	"The aggregation, arrangement and bonding together of proteins and centromeric DNA molecules to form a centromeric protein-DNA complex. Includes the formation of the chromatin structures which form a platform for the kinetochore, and assembly of the kinetochore onto this specialized chromatin. In fission yeast and higher eukaryotes this process also includes the formation of heterochromatin at th…	55	100	9	17916	0.09	0.16363636363636364	query_1	['GO:0051276', 'GO:0065004']	6
GO:MF	GO:0035639	purine ribonucleoside triphosphate binding	3.862646725973314e-08	True	"Interacting selectively and non-covalently with a purine ribonucleoside triphosphate, a compound consisting of a purine base linked to a ribose sugar esterified with triphosphate on the sugar." [GOC:BHF, GOC:ebc, ISBN:0198506732]	1845	99	34	18134	0.3434343434343434	0.01842818428184282	query_1	['GO:0043168', 'GO:1901265']	6
TF	TF:M00740_1	Factor: Rb:E2F-1:DP-1; motif: TTTSGCGC; match class: 1	6.189495166717093e-08	True	Factor: Rb:E2F-1:DP-1; motif: TTTSGCGC; match class: 1	4616	102	55	19940	0.5392156862745098	0.011915077989601387	query_1	['TF:M00740_0']	6
HP	HP:0000340	Sloping forehead	6.857034957500178e-08	True	Inclination of the anterior surface of the forehead from the vertical more than two standard deviations above the mean (objective); or apparently excessive posterior sloping of the forehead in a lateral view.	146	36	13	4232	0.3611111111111111	0.08904109589041095	query_1	['HP:0000290']	6
WP	WP:WP466	DNA Replication	7.313071020936503e-08	True	DNA Replication	42	53	8	6954	0.1509433962264151	0.19047619047619047	query_1	['WP:000000']	6
REAC	REAC:R-HSA-6811434	COPI-dependent Golgi-to-ER retrograde traffic	7.683663880465744e-08	True	COPI-dependent Golgi-to-ER retrograde traffic	100	81	11	10588	0.13580246913580246	0.11	query_1	['REAC:R-HSA-8856688']	6
WP	WP:WP45	G1 to S cell cycle control	9.818891754396031e-08	True	G1 to S cell cycle control	64	53	9	6954	0.16981132075471697	0.140625	query_1	['WP:000000']	6
GO:MF	GO:0032555	purine ribonucleotide binding	9.863804692521187e-08	True	"Interacting selectively and non-covalently with a purine ribonucleotide, any compound consisting of a purine ribonucleoside that is esterified with (ortho)phosphate or an oligophosphate at any hydroxyl group on the ribose moiety." [GOC:mah]	1910	99	34	18134	0.3434343434343434	0.01780104712041885	query_1	['GO:0017076', 'GO:0032553']	6
GO:MF	GO:0017076	purine nucleotide binding	1.1838685558029322e-07	True	"Interacting selectively and non-covalently with purine nucleotides, any compound consisting of a purine nucleoside esterified with (ortho)phosphate." [GOC:ai]	1923	99	34	18134	0.3434343434343434	0.01768070722828913	query_1	['GO:0000166']	6
GO:MF	GO:0032553	ribonucleotide binding	1.2345083397677795e-07	True	"Interacting selectively and non-covalently with a ribonucleotide, any compound consisting of a ribonucleoside that is esterified with (ortho)phosphate or an oligophosphate at any hydroxyl group on the ribose moiety." [GOC:mah]	1926	99	34	18134	0.3434343434343434	0.017653167185877467	query_1	['GO:0000166', 'GO:0097367']	6
GO:BP	GO:0006261	DNA-dependent DNA replication	1.2470219952463737e-07	True	"A DNA replication process that uses parental DNA as a template for the DNA-dependent DNA polymerases that synthesize the new strands." [GOC:mah, ISBN:0198506732]	156	100	12	17916	0.12	0.07692307692307693	query_1	['GO:0006260']	6
GO:BP	GO:0051640	organelle localization	1.3635597128839718e-07	True	"Any process in which an organelle is transported to, and/or maintained in, a specific location." [GOC:ai]	659	100	21	17916	0.21	0.03186646433990895	query_1	['GO:0051641']	6
GO:BP	GO:0051315	attachment of mitotic spindle microtubules to kinetochore	1.3932977907244944e-07	True	"The cell cycle process in which spindle microtubules become physically associated with the proteins making up the kinetochore complex as part of mitotic metaphase plate congression." [GOC:ai, GOC:clt, GOC:dph, GOC:tb, PMID:26258632, PMID:26705896]	14	100	6	17916	0.06	0.42857142857142855	query_1	['GO:0007080', 'GO:0008608', 'GO:1903047']	6
GO:BP	GO:1901992	positive regulation of mitotic cell cycle phase transition	1.6949377485348577e-07	True	"Any process that activates or increases the frequency, rate or extent of mitotic cell cycle phase transition." [GOC:mtg_cell_cycle, GOC:TermGenie, PMID:22841721]	92	100	10	17916	0.1	0.10869565217391304	query_1	['GO:0044772', 'GO:0045931', 'GO:1901989', 'GO:1901990']	6
GO:BP	GO:0045132	meiotic chromosome segregation	1.6949377485348577e-07	True	"The process in which genetic material, in the form of chromosomes, is organized into specific structures and then physically separated and apportioned to two or more sets during M phase of the meiotic cell cycle." [GOC:ai, GOC:mah]	92	100	10	17916	0.1	0.10869565217391304	query_1	['GO:0098813', 'GO:0140013', 'GO:1903046']	6
GO:BP	GO:0071824	protein-DNA complex subunit organization	1.9139005166934883e-07	True	"Any process in which macromolecules aggregate, disaggregate, or are modified, resulting in the formation, disassembly, or alteration of a protein-DNA complex." [GOC:mah]	298	100	15	17916	0.15	0.050335570469798654	query_1	['GO:0043933']	6
GO:CC	GO:0000942	condensed nuclear chromosome outer kinetochore	2.2805712783971162e-07	True	"The region of a condensed nuclear chromosome kinetochore most external to centromeric DNA; this outer region mediates kinetochore-microtubule interactions." [GOC:clt, PMID:1148398]	4	101	4	18856	0.039603960396039604	1.0	query_1	['GO:0000778', 'GO:0000940']	6
GO:BP	GO:0000083	regulation of transcription involved in G1/S transition of mitotic cell cycle	2.7165955073034547e-07	True	"Any process that regulates transcription such that the target genes are involved in the transition between G1 and S phase of the mitotic cell cycle." [GOC:mtg_cell_cycle]	28	100	7	17916	0.07	0.25	query_1	['GO:0000082', 'GO:0006355', 'GO:1903047']	6
REAC	REAC:R-HSA-1538133	G0 and Early G1	3.3258319903479737e-07	True	G0 and Early G1	27	81	7	10588	0.08641975308641975	0.25925925925925924	query_1	['REAC:R-HSA-453279']	6
TF	TF:M00918_1	Factor: E2F; motif: TTTSGCGSG; match class: 1	4.578278880270758e-07	True	Factor: E2F; motif: TTTSGCGSG; match class: 1	1263	102	27	19940	0.2647058823529412	0.021377672209026127	query_1	['TF:M00918_0']	6
GO:BP	GO:0072401	signal transduction involved in DNA integrity checkpoint	4.875798858554126e-07	True	"A signal transduction process that contributes to a DNA integrity checkpoint." [GOC:mah]	73	100	9	17916	0.09	0.1232876712328767	query_1	['GO:0031570', 'GO:0072395']	6
GO:BP	GO:0072422	signal transduction involved in DNA damage checkpoint	4.875798858554126e-07	True	"A signal transduction process that contributes to a DNA damage checkpoint." [GOC:mah]	73	100	9	17916	0.09	0.1232876712328767	query_1	['GO:0000077', 'GO:0042770', 'GO:0072401']	6
GO:BP	GO:0072331	signal transduction by p53 class mediator	5.199193086764024e-07	True	"An intracellular signaling process that is induced by the cell cycle regulator phosphoprotein p53 or an equivalent protein." [GOC:mah]	268	100	14	17916	0.14	0.05223880597014925	query_1	['GO:0035556']	6
GO:BP	GO:0051656	establishment of organelle localization	5.218537365197451e-07	True	"The directed movement of an organelle to a specific location." [GOC:ai]	436	100	17	17916	0.17	0.0389908256880734	query_1	['GO:0051234', 'GO:0051640']	6
GO:BP	GO:0006281	DNA repair	5.373341282888705e-07	True	"The process of restoring DNA after damage. Genomes are subject to damage by chemical and physical agents in the environment (e.g. UV and ionizing radiations, chemical mutagens, fungal and bacterial toxins, etc.) and by free radicals or alkylating agents endogenously generated in metabolism. DNA is also damaged because of errors during its replication. A variety of different DNA repair pathways h…	567	100	19	17916	0.19	0.03350970017636684	query_1	['GO:0006259', 'GO:0006974']	6
GO:BP	GO:0072395	signal transduction involved in cell cycle checkpoint	5.525516682641362e-07	True	"A signal transduction process that contributes to a cell cycle checkpoint." [GOC:mtg_cell_cycle]	74	100	9	17916	0.09	0.12162162162162163	query_1	['GO:0000075', 'GO:0035556']	6
GO:BP	GO:0034501	protein localization to kinetochore	5.664960100751263e-07	True	"Any process in which a protein is transported to, or maintained at, the kinetochore." [GOC:mah]	17	100	6	17916	0.06	0.35294117647058826	query_1	['GO:0071459']	6
GO:MF	GO:0000166	nucleotide binding	6.521003942034391e-07	True	"Interacting selectively and non-covalently with a nucleotide, any compound consisting of a nucleoside that is esterified with (ortho)phosphate or an oligophosphate at any hydroxyl group on the ribose or deoxyribose." [GOC:mah, ISBN:0198547684]	2164	99	35	18134	0.35353535353535354	0.016173752310536044	query_1	['GO:0036094', 'GO:1901265']	6
GO:MF	GO:1901265	nucleoside phosphate binding	6.602656687915528e-07	True	"Interacting selectively and non-covalently with nucleoside phosphate." [GOC:TermGenie]	2165	99	35	18134	0.35353535353535354	0.016166281755196306	query_1	['GO:0097159', 'GO:1901363']	6
TF	TF:M00425_1	Factor: E2F; motif: TTTCGCGC; match class: 1	7.623919888097085e-07	True	Factor: E2F; motif: TTTCGCGC; match class: 1	5389	102	58	19940	0.5686274509803921	0.010762664687326035	query_1	['TF:M00425_0']	6
TF	TF:M04683	Factor: NF-YA; motif: YTCTSATTGGYYRN	8.013518631756352e-07	True	Factor: NF-YA; motif: YTCTSATTGGYYRN	1707	102	31	19940	0.30392156862745096	0.01816051552431166	query_1	['TF:M00000']	6
TF	TF:M04683_0	Factor: NF-YA; motif: YTCTSATTGGYYRN; match class: 0	8.013518631756352e-07	True	Factor: NF-YA; motif: YTCTSATTGGYYRN; match class: 0	1707	102	31	19940	0.30392156862745096	0.01816051552431166	query_1	['TF:M04683']	6
GO:BP	GO:0044774	mitotic DNA integrity checkpoint	8.458410230933298e-07	True	"A mitotic cell cycle process that controls cell cycle progression in response to changes in DNA structure by monitoring the integrity of the DNA. The DNA integrity checkpoint begins with detection of DNA damage, defects in DNA structure or DNA replication, and ends with signal transduction." [GOC:mtg_cell_cycle]	108	100	10	17916	0.1	0.09259259259259259	query_1	['GO:0007093', 'GO:0031570']	6
TF	TF:M00738_1	Factor: E2F-4:DP-1; motif: TTTSGCGC; match class: 1	8.919945101547464e-07	True	Factor: E2F-4:DP-1; motif: TTTSGCGC; match class: 1	4015	102	49	19940	0.4803921568627451	0.012204234122042341	query_1	['TF:M00738_0']	6
GO:BP	GO:1901989	positive regulation of cell cycle phase transition	9.270194385662572e-07	True	"Any process that activates or increases the frequency, rate or extent of cell cycle phase transition." [GOC:mtg_cell_cycle, GOC:TermGenie, PMID:22841721]	109	100	10	17916	0.1	0.09174311926605505	query_1	['GO:0044770', 'GO:0090068', 'GO:1901987']	6
TF	TF:M03862_1	Factor: YB-1; motif: NNNNCCAATNN; match class: 1	9.40169663341301e-07	True	Factor: YB-1; motif: NNNNCCAATNN; match class: 1	3179	102	43	19940	0.4215686274509804	0.013526266121421831	query_1	['TF:M03862_0']	6
GO:MF	GO:0003688	DNA replication origin binding	1.1948169232072593e-06	True	"Interacting selectively and non-covalently with the DNA replication origin, a unique DNA sequence of a replicon at which DNA replication is initiated and proceeds bidirectionally or unidirectionally." [GOC:curators]	23	99	6	18134	0.06060606060606061	0.2608695652173913	query_1	['GO:1990837']	6
REAC	REAC:R-HSA-69190	DNA strand elongation	1.2224852068280849e-06	True	DNA strand elongation	32	81	7	10588	0.08641975308641975	0.21875	query_1	['REAC:R-HSA-69239']	6
TF	TF:M10006_0	Factor: NF-YC; motif: NNRRCCAATCAGNR; match class: 0	1.4578252774318485e-06	True	Factor: NF-YC; motif: NNRRCCAATCAGNR; match class: 0	2571	102	38	19940	0.37254901960784315	0.014780241151302996	query_1	['TF:M10006']	6
TF	TF:M10006	Factor: NF-YC; motif: NNRRCCAATCAGNR	1.4578252774318485e-06	True	Factor: NF-YC; motif: NNRRCCAATCAGNR	2571	102	38	19940	0.37254901960784315	0.014780241151302996	query_1	['TF:M00000']	6
REAC	REAC:R-HSA-68962	Activation of the pre-replicative complex	1.542124447203738e-06	True	Activation of the pre-replicative complex	33	81	7	10588	0.08641975308641975	0.21212121212121213	query_1	['REAC:R-HSA-69002', 'REAC:R-HSA-69206']	6
GO:BP	GO:0031145	anaphase-promoting complex-dependent catabolic process	1.576832341526316e-06	True	"The chemical reactions and pathways resulting in the breakdown of a protein or peptide by hydrolysis of its peptide bonds, initiated by the covalent attachment of ubiquitin, with ubiquitin-protein ligation catalyzed by the anaphase-promoting complex, and mediated by the proteasome." [GOC:mah, PMID:15380083, PMID:15840442]	83	100	9	17916	0.09	0.10843373493975904	query_1	['GO:0043161']	6
GO:BP	GO:0007062	sister chromatid cohesion	1.731136834147384e-06	True	"The cell cycle process in which the sister chromatids of a replicated chromosome become tethered to each other." [GOC:jh, GOC:mah, ISBN:0815316194]	57	100	8	17916	0.08	0.14035087719298245	query_1	['GO:0000819', 'GO:0022402', 'GO:0051276']	6
GO:BP	GO:0051128	regulation of cellular component organization	1.7786585813919357e-06	True	"Any process that modulates the frequency, rate or extent of a process involved in the formation, arrangement of constituent parts, or disassembly of cell structures, including the plasma membrane and any external encapsulating structures such as the cell wall and cell envelope." [GOC:ai]	2442	100	38	17916	0.38	0.015561015561015561	query_1	['GO:0016043', 'GO:0050794']	6
REAC	REAC:R-HSA-8856688	Golgi-to-ER retrograde transport	1.8115628183818403e-06	True	Golgi-to-ER retrograde transport	134	81	11	10588	0.13580246913580246	0.08208955223880597	query_1	['REAC:R-HSA-6811442']	6
REAC	REAC:R-HSA-176814	Activation of APC/C and APC/C:Cdc20 mediated degradation of mitotic proteins	1.9280792883973593e-06	True	Activation of APC/C and APC/C:Cdc20 mediated degradation of mitotic proteins	76	81	9	10588	0.1111111111111111	0.11842105263157894	query_1	['REAC:R-HSA-174143']	6
GO:BP	GO:0034502	protein localization to chromosome	1.9571599108058995e-06	True	"Any process in which a protein is transported to, or maintained at, a specific location on a chromosome." [GOC:mah]	85	100	9	17916	0.09	0.10588235294117647	query_1	['GO:0033365']	6
TF	TF:M02106_0	Factor: NF-YA; motif: CRGCCAATCAGNRN; match class: 0	2.136807509566495e-06	True	Factor: NF-YA; motif: CRGCCAATCAGNRN; match class: 0	1776	102	31	19940	0.30392156862745096	0.017454954954954954	query_1	['TF:M02106']	6
TF	TF:M02106	Factor: NF-YA; motif: CRGCCAATCAGNRN	2.136807509566495e-06	True	Factor: NF-YA; motif: CRGCCAATCAGNRN	1776	102	31	19940	0.30392156862745096	0.017454954954954954	query_1	['TF:M00000']	6
TF	TF:M00426_1	Factor: E2F; motif: TTTSGCGS; match class: 1	2.1729026083614994e-06	True	Factor: E2F; motif: TTTSGCGS; match class: 1	5859	102	60	19940	0.5882352941176471	0.010240655401945725	query_1	['TF:M00426_0']	6
GO:BP	GO:0033260	nuclear DNA replication	2.301957712794312e-06	True	"The DNA-dependent DNA replication that occurs in the nucleus of eukaryotic organisms as part of the cell cycle." [GOC:mtg_cell_cycle]	59	100	8	17916	0.08	0.13559322033898305	query_1	['GO:0044786']	6
GO:MF	GO:0097367	carbohydrate derivative binding	2.338269404047074e-06	True	"Interacting selectively and non-covalently with a carbohydrate derivative." [GOC:pr]	2270	99	35	18134	0.35353535353535354	0.015418502202643172	query_1	['GO:0005488']	6
GO:BP	GO:0032465	regulation of cytokinesis	2.4158842009831875e-06	True	"Any process that modulates the frequency, rate or extent of the division of the cytoplasm of a cell and its separation into two daughter cells." [GOC:mah]	87	100	9	17916	0.09	0.10344827586206896	query_1	['GO:0000910', 'GO:0010564', 'GO:0051302']	6
GO:CC	GO:0043229	intracellular organelle	2.6052460725436083e-06	True	"Organized structure of distinctive morphology and function, occurring within the cell. Includes the nucleus, mitochondria, plastids, vacuoles, vesicles, ribosomes and the cytoskeleton. Excludes the plasma membrane." [GOC:go_curators]	12870	101	93	18856	0.9207920792079208	0.0072261072261072265	query_1	['GO:0005622', 'GO:0043226']	6
TF	TF:M09816	Factor: NFYA; motif: RRCCAATCAGN	2.9554649888201527e-06	True	Factor: NFYA; motif: RRCCAATCAGN	2027	102	33	19940	0.3235294117647059	0.016280217069560926	query_1	['TF:M00000']	6
TF	TF:M09816_0	Factor: NFYA; motif: RRCCAATCAGN; match class: 0	2.9554649888201527e-06	True	Factor: NFYA; motif: RRCCAATCAGN; match class: 0	2027	102	33	19940	0.3235294117647059	0.016280217069560926	query_1	['TF:M09816']	6
GO:BP	GO:0070925	organelle assembly	3.0673502539515466e-06	True	"The aggregation, arrangement and bonding together of a set of components to form an organelle. An organelle is an organized structure of distinctive morphology and function. Includes the nucleus, mitochondria, plastids, vacuoles, vesicles, ribosomes and the cytoskeleton. Excludes the plasma membrane." [GOC:mah]	863	100	22	17916	0.22	0.02549246813441483	query_1	['GO:0006996', 'GO:0022607']	6
GO:BP	GO:0051383	kinetochore organization	3.3392282676165344e-06	True	"A process that is carried out at the cellular level which results in the assembly, arrangement of constituent parts, or disassembly of the kinetochore, a multisubunit complex that is located at the centromeric region of DNA and provides an attachment point for the spindle microtubules." [GOC:ai, GOC:dph, GOC:jl, GOC:mah]	22	100	6	17916	0.06	0.2727272727272727	query_1	['GO:0051276']	6
GO:CC	GO:0032133	chromosome passenger complex	3.3927543057208137e-06	True	"A eukaryotically conserved protein complex that localizes to kinetochores in early mitosis, the spindle mid-zone in anaphase B and to the telophase midbody. It has been proposed that the passenger complex coordinates various events based on its location to different structures during the course of mitosis. Complex members include the BIR-domain-containing protein Survivin, Aurora kinase, INCENP …	6	101	4	18856	0.039603960396039604	0.6666666666666666	query_1	['GO:0005875']	6
REAC	REAC:R-HSA-176187	Activation of ATR in response to replication stress	3.62635982102306e-06	True	Activation of ATR in response to replication stress	37	81	7	10588	0.08641975308641975	0.1891891891891892	query_1	['REAC:R-HSA-69481']	6
REAC	REAC:R-HSA-2514853	Condensation of Prometaphase Chromosomes	3.7075571863840094e-06	True	Condensation of Prometaphase Chromosomes	11	81	5	10588	0.06172839506172839	0.45454545454545453	query_1	['REAC:R-HSA-68877']	6
TF	TF:M10005_0	Factor: NF-YA; motif: NYRRCCAATCAGAR; match class: 0	3.8612473249956725e-06	True	Factor: NF-YA; motif: NYRRCCAATCAGAR; match class: 0	2286	102	35	19940	0.3431372549019608	0.01531058617672791	query_1	['TF:M10005']	6
TF	TF:M10005	Factor: NF-YA; motif: NYRRCCAATCAGAR	3.8612473249956725e-06	True	Factor: NF-YA; motif: NYRRCCAATCAGAR	2286	102	35	19940	0.3431372549019608	0.01531058617672791	query_1	['TF:M00000']	6
TF	TF:M00427_0	Factor: E2F; motif: TTTSGCGS; match class: 0	3.930061039388004e-06	True	Factor: E2F; motif: TTTSGCGS; match class: 0	9576	102	79	19940	0.7745098039215687	0.008249791144527986	query_1	['TF:M00427']	6
TF	TF:M00427	Factor: E2F; motif: TTTSGCGS	3.930061039388004e-06	True	Factor: E2F; motif: TTTSGCGS	9576	102	79	19940	0.7745098039215687	0.008249791144527986	query_1	['TF:M00000']	6
GO:BP	GO:0044786	cell cycle DNA replication	3.947548526247508e-06	True	"The DNA-dependent DNA replication that takes place as part of the cell cycle." [GOC:mtg_cell_cycle]	63	100	8	17916	0.08	0.12698412698412698	query_1	['GO:0006261', 'GO:0022402']	6
GO:BP	GO:0051302	regulation of cell division	4.249645512463731e-06	True	"Any process that modulates the frequency, rate or extent of the physical partitioning and separation of a cell into daughter cells." [GOC:go_curators]	167	100	11	17916	0.11	0.0658682634730539	query_1	['GO:0050794', 'GO:0051301']	6
TF	TF:M00918	Factor: E2F; motif: TTTSGCGSG	4.685139455830405e-06	True	Factor: E2F; motif: TTTSGCGSG	5627	102	58	19940	0.5686274509803921	0.010307446241336414	query_1	['TF:M00000']	6
TF	TF:M00918_0	Factor: E2F; motif: TTTSGCGSG; match class: 0	4.685139455830405e-06	True	Factor: E2F; motif: TTTSGCGSG; match class: 0	5627	102	58	19940	0.5686274509803921	0.010307446241336414	query_1	['TF:M00918']	6
REAC	REAC:R-HSA-69002	DNA Replication Pre-Initiation	5.271991932992205e-06	True	DNA Replication Pre-Initiation	85	81	9	10588	0.1111111111111111	0.10588235294117647	query_1	['REAC:R-HSA-69306']	6
TF	TF:M00516_1	Factor: E2F-1; motif: TTTSGCGCGMNR; match class: 1	5.522719040240071e-06	True	Factor: E2F-1; motif: TTTSGCGCGMNR; match class: 1	2077	102	33	19940	0.3235294117647059	0.015888300433317286	query_1	['TF:M00516_0']	6
REAC	REAC:R-HSA-69478	G2/M DNA replication checkpoint	5.684303872651054e-06	True	G2/M DNA replication checkpoint	5	81	4	10588	0.04938271604938271	0.8	query_1	['REAC:R-HSA-69481']	6
REAC	REAC:R-HSA-176974	Unwinding of DNA	6.3177972846200245e-06	True	Unwinding of DNA	12	81	5	10588	0.06172839506172839	0.4166666666666667	query_1	['REAC:R-HSA-69190']	6
GO:BP	GO:0006270	DNA replication initiation	6.905446218786597e-06	True	"The process in which DNA-dependent DNA replication is started; this begins with the ATP dependent loading of an initiator complex onto the DNA, this is followed by DNA melting and helicase activity. In bacteria, the gene products that enable the helicase activity are loaded after the initial melting and in archaea and eukaryotes, the gene products that enable the helicase activity are inactive w…	43	100	7	17916	0.07	0.16279069767441862	query_1	['GO:0006259', 'GO:0006261']	6
WP	WP:WP4240	Regulation of sister chromatid separation at the metaphase-anaphase transition	6.90933811928797e-06	True	Regulation of sister chromatid separation at the metaphase-anaphase transition	15	53	5	6954	0.09433962264150944	0.3333333333333333	query_1	['WP:000000']	6
GO:BP	GO:0042770	signal transduction in response to DNA damage	7.0698491763940975e-06	True	"A cascade of processes induced by the detection of DNA damage within a cell." [GOC:go_curators]	134	100	10	17916	0.1	0.07462686567164178	query_1	['GO:0006974', 'GO:0035556']	6
TF	TF:M00920_0	Factor: E2F; motif: NKCGCGCSAAAN; match class: 0	7.53662102360967e-06	True	Factor: E2F; motif: NKCGCGCSAAAN; match class: 0	5692	102	58	19940	0.5686274509803921	0.010189739985945186	query_1	['TF:M00920']	6
TF	TF:M00920	Factor: E2F; motif: NKCGCGCSAAAN	7.53662102360967e-06	True	Factor: E2F; motif: NKCGCGCSAAAN	5692	102	58	19940	0.5686274509803921	0.010189739985945186	query_1	['TF:M00000']	6
GO:BP	GO:0061640	cytoskeleton-dependent cytokinesis	9.224608350968366e-06	True	"A cytokinesis that involves the function of a set of proteins that are part of the microfilament or microtubule cytoskeleton." [GOC:dph]	101	100	9	17916	0.09	0.0891089108910891	query_1	['GO:0000910']	6
TF	TF:M00050_1	Factor: E2F; motif: TTTSGCGC; match class: 1	1.0239144648108181e-05	True	Factor: E2F; motif: TTTSGCGC; match class: 1	1894	102	31	19940	0.30392156862745096	0.016367476240760296	query_1	['TF:M00050_0']	6
GO:BP	GO:0031055	chromatin remodeling at centromere	1.1314532548001308e-05	True	"Dynamic structural changes in centromeric DNA." [GOC:mah]	46	100	7	17916	0.07	0.15217391304347827	query_1	['GO:0006338']	6
GO:BP	GO:0000281	mitotic cytokinesis	1.3088574598016581e-05	True	"A cell cycle process that results in the division of the cytoplasm of a cell after mitosis, resulting in the separation of the original cell into two daughter cells." [GOC:mtg_cell_cycle]	73	100	8	17916	0.08	0.1095890410958904	query_1	['GO:0061640', 'GO:1903047']	6
GO:BP	GO:0007018	microtubule-based movement	1.6950159661726903e-05	True	"A microtubule-based process that results in the movement of organelles, other microtubules, or other cellular components. Examples include motor-driven movement along microtubules and movement driven by polymerization or depolymerization of microtubules." [GOC:cjm, ISBN:0815316194]	293	100	13	17916	0.13	0.04436860068259386	query_1	['GO:0006928', 'GO:0007017']	6
REAC	REAC:R-HSA-176417	Phosphorylation of Emi1	1.6953678273449872e-05	True	Phosphorylation of Emi1	6	81	4	10588	0.04938271604938271	0.6666666666666666	query_1	['REAC:R-HSA-176408']	6
GO:MF	GO:0036094	small molecule binding	1.7487061606620627e-05	True	"Interacting selectively and non-covalently with a small molecule, any low molecular weight, monomeric, non-encoded molecule." [GOC:curators, GOC:pde, GOC:pm]	2576	99	36	18134	0.36363636363636365	0.013975155279503106	query_1	['GO:0005488']	6
GO:BP	GO:0010639	negative regulation of organelle organization	1.8555495240575455e-05	True	"Any process that decreases the frequency, rate or extent of a process involved in the formation, arrangement of constituent parts, or disassembly of an organelle." [GOC:dph, GOC:tb]	416	100	15	17916	0.15	0.036057692307692304	query_1	['GO:0006996', 'GO:0033043', 'GO:0051129']	6
GO:BP	GO:0000077	DNA damage checkpoint	1.975714167628532e-05	True	"A cell cycle checkpoint that regulates progression through the cell cycle in response to DNA damage. A DNA damage checkpoint may blocks cell cycle progression (in G1, G2 or metaphase) or slow the rate at which S phase proceeds." [GOC:mtg_cell_cycle]	149	100	10	17916	0.1	0.06711409395973154	query_1	['GO:0006974', 'GO:0031570']	6
REAC	REAC:R-HSA-983231	Factors involved in megakaryocyte development and platelet production	2.0528700504576997e-05	True	Factors involved in megakaryocyte development and platelet production	169	81	11	10588	0.13580246913580246	0.0650887573964497	query_1	['REAC:R-HSA-109582']	6
TF	TF:M07302	Factor: NF-Y; motif: RGCCAATCRGN	2.4049663668056512e-05	True	Factor: NF-Y; motif: RGCCAATCRGN	1622	102	28	19940	0.27450980392156865	0.01726263871763255	query_1	['TF:M00000']	6
TF	TF:M07302_0	Factor: NF-Y; motif: RGCCAATCRGN; match class: 0	2.4049663668056512e-05	True	Factor: NF-Y; motif: RGCCAATCRGN; match class: 0	1622	102	28	19940	0.27450980392156865	0.01726263871763255	query_1	['TF:M07302']	6
REAC	REAC:R-HSA-6791312	TP53 Regulates Transcription of Cell Cycle Genes	2.8109259324502896e-05	True	TP53 Regulates Transcription of Cell Cycle Genes	49	81	7	10588	0.08641975308641975	0.14285714285714285	query_1	['REAC:R-HSA-3700989']	6
GO:CC	GO:0045171	intercellular bridge	3.0280471529063308e-05	True	"A direct connection between the cytoplasm of two cells that is formed following the completion of cleavage furrow ingression during cell division. They are usually present only briefly prior to completion of cytokinesis. However, in some cases, such as the bridges between germ cells during their development, they become stabilised." [PMID:9635420]	71	101	7	18856	0.06930693069306931	0.09859154929577464	query_1	['GO:0005576', 'GO:0110165']	6
GO:BP	GO:0022607	cellular component assembly	3.064113053687715e-05	True	"The aggregation, arrangement and bonding together of a cellular component." [GOC:isa_complete]	2952	100	40	17916	0.4	0.013550135501355014	query_1	['GO:0016043', 'GO:0044085']	6
GO:BP	GO:0006336	DNA replication-independent nucleosome assembly	3.156282205821895e-05	True	"The formation of nucleosomes outside the context of DNA replication." [GOC:mah]	53	100	7	17916	0.07	0.1320754716981132	query_1	['GO:0006334', 'GO:0034724']	6
GO:MF	GO:0003682	chromatin binding	3.281686555177678e-05	True	"Interacting selectively and non-covalently with chromatin, the network of fibers of DNA, protein, and sometimes RNA, that make up the chromosomes of the eukaryotic nucleus during interphase." [GOC:jl, ISBN:0198506732, PMID:20404130]	560	99	16	18134	0.16161616161616163	0.02857142857142857	query_1	['GO:0005488']	6
REAC	REAC:R-HSA-176409	APC/C:Cdc20 mediated degradation of mitotic proteins	3.308142141335171e-05	True	APC/C:Cdc20 mediated degradation of mitotic proteins	75	81	8	10588	0.09876543209876543	0.10666666666666667	query_1	['REAC:R-HSA-176814']	6
HP	HP:0000252	Microcephaly	3.3146305285052864e-05	True	Head circumference below 2 standard deviations below the mean for age and gender.	984	36	24	4232	0.6666666666666666	0.024390243902439025	query_1	['HP:0007364', 'HP:0040195']	6
GO:MF	GO:0017111	nucleoside-triphosphatase activity	3.5324456939440484e-05	True	"Catalysis of the reaction: a nucleoside triphosphate + H2O = nucleoside diphosphate + phosphate." [EC:3.6.1.15]	807	99	19	18134	0.1919191919191919	0.023543990086741014	query_1	['GO:0016462']	6
GO:BP	GO:0034724	DNA replication-independent nucleosome organization	3.6099078388331655e-05	True	"The formation or destruction of chromatin structures, occurring outside the context of DNA replication." [GOC:mah, PMID:17510629]	54	100	7	17916	0.07	0.12962962962962962	query_1	['GO:0006333', 'GO:0034728']	6
HP	HP:0040195	Decreased head circumference	3.923785341381459e-05	True	An abnormally reduced head circumference in a growing child. Head circumference is measured with a nonelastic tape and comprises the distance from above the eyebrows and ears and around the back of the head. The measured HC is then plotted on an appropriate growth chart. Microcephaly is defined as a head circumference (HC) that is great than two standard deviations below the mean of age- and gend…	992	36	24	4232	0.6666666666666666	0.024193548387096774	query_1	['HP:0000240']	6
REAC	REAC:R-HSA-2980767	Activation of NIMA Kinases NEK9, NEK6, NEK7	3.9328423705389324e-05	True	Activation of NIMA Kinases NEK9, NEK6, NEK7	7	81	4	10588	0.04938271604938271	0.5714285714285714	query_1	['REAC:R-HSA-2980766']	6
TF	TF:M00427_1	Factor: E2F; motif: TTTSGCGS; match class: 1	4.222366413984555e-05	True	Factor: E2F; motif: TTTSGCGS; match class: 1	3875	102	45	19940	0.4411764705882353	0.011612903225806452	query_1	['TF:M00427_0']	6
TF	TF:M00287	Factor: NF-Y; motif: NNNRRCCAATSRGNNN	4.376888701559269e-05	True	Factor: NF-Y; motif: NNNRRCCAATSRGNNN	1667	102	28	19940	0.27450980392156865	0.016796640671865627	query_1	['TF:M00000']	6
TF	TF:M00287_0	Factor: NF-Y; motif: NNNRRCCAATSRGNNN; match class: 0	4.376888701559269e-05	True	Factor: NF-Y; motif: NNNRRCCAATSRGNNN; match class: 0	1667	102	28	19940	0.27450980392156865	0.016796640671865627	query_1	['TF:M00287']	6
TF	TF:M00939_0	Factor: E2F; motif: TTTSGCGSG; match class: 0	4.473889242690599e-05	True	Factor: E2F; motif: TTTSGCGSG; match class: 0	6467	102	61	19940	0.5980392156862745	0.009432503479202103	query_1	['TF:M00939']	6
TF	TF:M00939	Factor: E2F; motif: TTTSGCGSG	4.473889242690599e-05	True	Factor: E2F; motif: TTTSGCGSG	6467	102	61	19940	0.5980392156862745	0.009432503479202103	query_1	['TF:M00000']	6
GO:BP	GO:0006977	DNA damage response, signal transduction by p53 class mediator resulting in cell cycle arrest	4.684448200040823e-05	True	"A cascade of processes induced by the cell cycle regulator phosphoprotein p53, or an equivalent protein, in response to the detection of DNA damage and resulting in the stopping or reduction in rate of the cell cycle." [GOC:go_curators]	56	100	7	17916	0.07	0.125	query_1	['GO:0030330', 'GO:0071158', 'GO:0072431']	6
GO:BP	GO:0051984	positive regulation of chromosome segregation	4.717188573218609e-05	True	"Any process that activates or increases the frequency, rate or extent of chromosome segregation, the process in which genetic material, in the form of chromosomes, is organized and then physically separated and apportioned to two or more sets." [GOC:ai]	33	100	6	17916	0.06	0.18181818181818182	query_1	['GO:0007059', 'GO:0048522', 'GO:0051983']	6
CORUM	CORUM:7542	KNL1-MIS12-NDC80-SPC24-ZWINT complex	5.181758546083269e-05	True	KNL1-MIS12-NDC80-SPC24-ZWINT complex	5	55	4	3627	0.07272727272727272	0.8	query_1	['CORUM:0000000']	6
GO:BP	GO:0072431	signal transduction involved in mitotic G1 DNA damage checkpoint	5.316035032368476e-05	True	"A signal transduction process that contributes to a mitotic cell cycle G1/S transition DNA damage checkpoint." [GOC:mtg_cell_cycle]	57	100	7	17916	0.07	0.12280701754385964	query_1	['GO:0031571', 'GO:1902400', 'GO:1902402', 'GO:2000134']	6
GO:BP	GO:1902400	intracellular signal transduction involved in G1 DNA damage checkpoint	5.316035032368476e-05	True	"Any intracellular signal transduction that is involved in G1 DNA damage checkpoint." [GOC:mtg_cell_cycle, GOC:TermGenie]	57	100	7	17916	0.07	0.12280701754385964	query_1	['GO:0044783', 'GO:0072422', 'GO:1902807']	6
GO:MF	GO:0019900	kinase binding	5.40315949545705e-05	True	"Interacting selectively and non-covalently with a kinase, any enzyme that catalyzes the transfer of a phosphate group." [GOC:jl]	743	99	18	18134	0.18181818181818182	0.024226110363391656	query_1	['GO:0019899']	6
GO:BP	GO:0007098	centrosome cycle	6.0502644704052755e-05	True	"The cell cycle process in which centrosome duplication and separation takes place. The centrosome cycle can operate with a considerable degree of independence from other processes of the cell cycle." [ISBN:0815316194]	125	100	9	17916	0.09	0.072	query_1	['GO:0022402', 'GO:0031023']	6
TF	TF:M00775	Factor: NF-Y; motif: NNNNRRCCAATSR	6.2564452826403e-05	True	Factor: NF-Y; motif: NNNNRRCCAATSR	1474	102	26	19940	0.2549019607843137	0.017639077340569877	query_1	['TF:M00000']	6
TF	TF:M00775_0	Factor: NF-Y; motif: NNNNRRCCAATSR; match class: 0	6.2564452826403e-05	True	Factor: NF-Y; motif: NNNNRRCCAATSR; match class: 0	1474	102	26	19940	0.2549019607843137	0.017639077340569877	query_1	['TF:M00775']	6
GO:CC	GO:0005737	cytoplasm	6.429532402275824e-05	True	"All of the contents of a cell excluding the plasma membrane and nucleus, but including other subcellular structures." [ISBN:0198547684]	11653	101	86	18856	0.8514851485148515	0.007380073800738007	query_1	['GO:0005622', 'GO:0110165']	6
TF	TF:M08874	Factor: E2F1; motif: NNNNNGCGSSAAAN	6.580982618499586e-05	True	Factor: E2F1; motif: NNNNNGCGSSAAAN	7250	102	65	19940	0.6372549019607843	0.00896551724137931	query_1	['TF:M00000']	6
TF	TF:M08874_0	Factor: E2F1; motif: NNNNNGCGSSAAAN; match class: 0	6.580982618499586e-05	True	Factor: E2F1; motif: NNNNNGCGSSAAAN; match class: 0	7250	102	65	19940	0.6372549019607843	0.00896551724137931	query_1	['TF:M08874']	6
REAC	REAC:R-HSA-6804114	TP53 Regulates Transcription of Genes Involved in G2 Cell Cycle Arrest	6.593147821469295e-05	True	TP53 Regulates Transcription of Genes Involved in G2 Cell Cycle Arrest	18	81	5	10588	0.06172839506172839	0.2777777777777778	query_1	['REAC:R-HSA-6791312']	6
GO:BP	GO:1902402	signal transduction involved in mitotic DNA damage checkpoint	6.79741148544036e-05	True	"Any intracellular signal transduction that is involved in mitotic DNA damage checkpoint." [GOC:mtg_cell_cycle, GOC:TermGenie]	59	100	7	17916	0.07	0.11864406779661017	query_1	['GO:0044773', 'GO:0072422', 'GO:1902403']	6
GO:BP	GO:1902403	signal transduction involved in mitotic DNA integrity checkpoint	6.79741148544036e-05	True	"Any intracellular signal transduction that is involved in mitotic DNA integrity checkpoint." [GOC:mtg_cell_cycle, GOC:TermGenie]	59	100	7	17916	0.07	0.11864406779661017	query_1	['GO:0044774', 'GO:0072401', 'GO:0072413']	6
GO:BP	GO:0072413	signal transduction involved in mitotic cell cycle checkpoint	6.79741148544036e-05	True	"A signal transduction process that contributes to a mitotic cell cycle checkpoint." [GOC:mtg_cell_cycle]	59	100	7	17916	0.07	0.11864406779661017	query_1	['GO:0007093', 'GO:0072395', 'GO:1903047']	6
TF	TF:M00738_0	Factor: E2F-4:DP-1; motif: TTTSGCGC; match class: 0	9.247463469727352e-05	True	Factor: E2F-4:DP-1; motif: TTTSGCGC; match class: 0	9899	102	78	19940	0.7647058823529411	0.007879583796343065	query_1	['TF:M00738']	6
TF	TF:M00738	Factor: E2F-4:DP-1; motif: TTTSGCGC	9.247463469727352e-05	True	Factor: E2F-4:DP-1; motif: TTTSGCGC	9899	102	78	19940	0.7647058823529411	0.007879583796343065	query_1	['TF:M00000']	6
GO:MF	GO:0016462	pyrophosphatase activity	9.521600461861691e-05	True	"Catalysis of the hydrolysis of a pyrophosphate bond between two phosphate groups, leaving one phosphate on each of the two fragments." [EC:3.6.1.-, GOC:curators]	860	99	19	18134	0.1919191919191919	0.022093023255813953	query_1	['GO:0016818']	6
HP	HP:0000240	Abnormality of skull size	0.00010110668119573451	True	Any abnormality of the size of the skull.	1233	36	26	4232	0.7222222222222222	0.021086780210867802	query_1	['HP:0000929']	6
GO:MF	GO:0016818	hydrolase activity, acting on acid anhydrides, in phosphorus-containing anhydrides	0.00010229422654045253	True	"Catalysis of the hydrolysis of any acid anhydride which contains phosphorus." [GOC:jl]	864	99	19	18134	0.1919191919191919	0.02199074074074074	query_1	['GO:0016817']	6
GO:MF	GO:0016817	hydrolase activity, acting on acid anhydrides	0.00010229422654045253	True	"Catalysis of the hydrolysis of any acid anhydride." [GOC:jl]	864	99	19	18134	0.1919191919191919	0.02199074074074074	query_1	['GO:0016787']	6
GO:BP	GO:0044819	mitotic G1/S transition checkpoint	0.00010825193184265621	True	"A cell cycle checkpoint that detects and negatively regulates progression from G1 to S phase as part of a mitotic cell cycle." [GOC:mtg_cell_cycle]	63	100	7	17916	0.07	0.1111111111111111	query_1	['GO:0007093', 'GO:2000134']	6
GO:BP	GO:0031571	mitotic G1 DNA damage checkpoint	0.00010825193184265621	True	"A mitotic cell cycle checkpoint that detects and negatively regulates progression through the G1/S transition of the cell cycle in response to DNA damage." [GOC:mtg_cell_cycle]	63	100	7	17916	0.07	0.1111111111111111	query_1	['GO:0044773', 'GO:0044783', 'GO:0044819']	6
GO:BP	GO:0031023	microtubule organizing center organization	0.0001107626787429169	True	"A process that is carried out at the cellular level which results in the assembly, arrangement of constituent parts, or disassembly of a microtubule organizing center, a structure from which microtubules grow." [GOC:dph, GOC:jl, GOC:mah]	134	100	9	17916	0.09	0.06716417910447761	query_1	['GO:0000226', 'GO:0007017', 'GO:0016043']	6
GO:BP	GO:2000045	regulation of G1/S transition of mitotic cell cycle	0.00011976647243618752	True	"Any signalling pathway that modulates the activity of a cell cycle cyclin-dependent protein kinase to modulate the switch from G1 phase to S phase of the mitotic cell cycle." [GOC:mtg_cell_cycle]	180	100	10	17916	0.1	0.05555555555555555	query_1	['GO:0000082', 'GO:1901990', 'GO:1902806']	6
GO:BP	GO:0044783	G1 DNA damage checkpoint	0.000120994515706291	True	"A cell cycle checkpoint that detects and negatively regulates progression from G1 to S phase in the cell cycle in response to DNA damage." [GOC:mtg_cell_cycle]	64	100	7	17916	0.07	0.109375	query_1	['GO:0000077']	6
GO:CC	GO:0043231	intracellular membrane-bounded organelle	0.000122545894422055	True	"Organized structure of distinctive morphology and function, bounded by a single or double lipid bilayer membrane and occurring within the cell. Includes the nucleus, mitochondria, plastids, vacuoles, and vesicles. Excludes the plasma membrane." [GOC:go_curators]	11085	101	83	18856	0.8217821782178217	0.007487595850248083	query_1	['GO:0043227', 'GO:0043229']	6
KEGG	KEGG:04218	Cellular senescence	0.0001310828857058413	True	Cellular senescence	156	43	8	7747	0.18604651162790697	0.05128205128205128	query_1	['KEGG:00000']	6
REAC	REAC:R-HSA-6811442	Intra-Golgi and retrograde Golgi-to-ER traffic	0.00013248956053192723	True	Intra-Golgi and retrograde Golgi-to-ER traffic	203	81	11	10588	0.13580246913580246	0.054187192118226604	query_1	['REAC:R-HSA-199991']	6
GO:BP	GO:0032506	cytokinetic process	0.00013525302952468784	True	"A cellular process that is involved in cytokinesis (the division of the cytoplasm of a cell and its separation into two daughter cells)." [GOC:bf, GOC:isa_complete, GOC:mah]	39	100	6	17916	0.06	0.15384615384615385	query_1	['GO:0000910', 'GO:0022402']	6
GO:BP	GO:0000079	regulation of cyclin-dependent protein serine/threonine kinase activity	0.00014800802344052882	True	"Any process that modulates the frequency, rate or extent of cyclin-dependent protein serine/threonine kinase activity." [GOC:go_curators, GOC:pr]	99	100	8	17916	0.08	0.08080808080808081	query_1	['GO:0071900', 'GO:1904029']	6
CORUM	CORUM:310	Cell cycle kinase complex CDC2	0.00015370257211153162	True	Cell cycle kinase complex CDC2	6	55	4	3627	0.07272727272727272	0.6666666666666666	query_1	['CORUM:0000000']	6
GO:CC	GO:1990023	mitotic spindle midzone	0.0001571215356662522	True	"The area in the center of the anaphase spindle consisting of microtubules, microtubule bundling factors and kinesin motors where the spindle microtubules from opposite poles overlap in an antiparallel manner." [GOC:mtg_cell_cycle, GOC:vw]	13	101	4	18856	0.039603960396039604	0.3076923076923077	query_1	['GO:0051233', 'GO:0072686']	6
TF	TF:M03805_1	Factor: YB-1; motif: CCAMTCNGMR; match class: 1	0.00017136586677484432	True	Factor: YB-1; motif: CCAMTCNGMR; match class: 1	3754	102	43	19940	0.4215686274509804	0.011454448588172616	query_1	['TF:M03805_0']	6
REAC	REAC:R-HSA-3700989	Transcriptional Regulation by TP53	0.00017181542743562058	True	Transcriptional Regulation by TP53	359	81	14	10588	0.1728395061728395	0.03899721448467967	query_1	['REAC:R-HSA-212436']	6
GO:CC	GO:0031617	NMS complex	0.0001748081156026885	True	"A supercomplex formed by the association of two subcomplexes (known as MIND and Ndc80 in Schizosaccharomyces) with additional proteins at the kinetochores of condensed nuclear chromosomes." [PMID:16079914]	4	101	3	18856	0.0297029702970297	0.75	query_1	['GO:0000776', 'GO:0032991']	6
GO:CC	GO:0031262	Ndc80 complex	0.0001748081156026885	True	"An outer kinetochore protein complex that is part of the KMN kinetochore network (also known as the NMS complex) providing the platform with which the plus ends of spindle microtubules directly interact to form stable kinetochore-microtubule attachments. A common subunit nomenclature is used from yeast to human: Ndc80, Nuf2, Spc24, and Spc25." [GOC:krc, GOC:vw, PMID:15509863, PMID:15661517, PMID…	4	101	3	18856	0.0297029702970297	0.75	query_1	['GO:0031617', 'GO:0032991']	6
TF	TF:M00425	Factor: E2F; motif: TTTCGCGC	0.00019691159480731514	True	Factor: E2F; motif: TTTCGCGC	11153	102	83	19940	0.8137254901960784	0.007441943871604052	query_1	['TF:M00000']	6
TF	TF:M00425_0	Factor: E2F; motif: TTTCGCGC; match class: 0	0.00019691159480731514	True	Factor: E2F; motif: TTTCGCGC; match class: 0	11153	102	83	19940	0.8137254901960784	0.007441943871604052	query_1	['TF:M00425']	6
GO:BP	GO:1904029	regulation of cyclin-dependent protein kinase activity	0.00020182631511739266	True	"Any process that modulates the frequency, rate or extent of cyclin-dependent protein kinase activity." [GO_REF:0000059, GOC:als, GOC:TermGenie, PMID:22995177]	103	100	8	17916	0.08	0.07766990291262135	query_1	['GO:0045859', 'GO:0051726']	6
GO:BP	GO:0022414	reproductive process	0.00020610127553398464	True	"A biological process that directly contributes to the process of producing new individuals by one or two organisms. The new individuals inherit some proportion of their genetic material from the parent or parents." [GOC:dph, GOC:isa_complete]	1490	100	26	17916	0.26	0.0174496644295302	query_1	['GO:0000003', 'GO:0008150']	6
GO:BP	GO:0000022	mitotic spindle elongation	0.00020867145001474818	True	"The cell cycle process in which the distance is lengthened between poles of the mitotic spindle. Mitotic spindle elongation begins during mitotic prophase and ends during mitotic anaphase B." [GOC:mtg_cell_cycle, GOC:vw]	9	100	4	17916	0.04	0.4444444444444444	query_1	['GO:0000070', 'GO:0007052', 'GO:0051231', 'GO:1903047']	6
GO:BP	GO:0000003	reproduction	0.0002144891512746138	True	"The production of new individuals that contain some portion of genetic material inherited from one or more parent organisms." [GOC:go_curators, GOC:isa_complete, GOC:jl, ISBN:0198506732]	1493	100	26	17916	0.26	0.017414601473543203	query_1	['GO:0008150']	6
TF	TF:M09894_1	Factor: E2F-4; motif: SNGGGCGGGAANN; match class: 1	0.00022851277829772154	True	Factor: E2F-4; motif: SNGGGCGGGAANN; match class: 1	14005	102	94	19940	0.9215686274509803	0.006711888611210282	query_1	['TF:M09894_0']	6
TF	TF:M00431_1	Factor: E2F-1; motif: TTTSGCGS; match class: 1	0.0002316762087527334	True	Factor: E2F-1; motif: TTTSGCGS; match class: 1	2287	102	32	19940	0.3137254901960784	0.013992129427197202	query_1	['TF:M00431_0']	6
GO:BP	GO:0061641	CENP-A containing chromatin organization	0.0002482204116556795	True	"Any process that results in the specification, formation or maintenance of the physical structure of CENP-A containing chromatin." [GOC:dph]	43	100	6	17916	0.06	0.13953488372093023	query_1	['GO:0006325']	6
GO:BP	GO:0034080	CENP-A containing nucleosome assembly	0.0002482204116556795	True	"The formation of nucleosomes containing the histone H3 variant CENP-A to form centromeric chromatin. This specialised chromatin occurs at centromeric region in point centromeres, and the central core in modular centromeres." [GOC:mah, GOC:vw, PMID:18158900, PMID:19217403]	43	100	6	17916	0.06	0.13953488372093023	query_1	['GO:0006336', 'GO:0031055', 'GO:0034508', 'GO:0043486', 'GO:0061641']	6
GO:BP	GO:0070507	regulation of microtubule cytoskeleton organization	0.0002539298411880468	True	"Any process that modulates the frequency, rate or extent of the formation, arrangement of constituent parts, or disassembly of cytoskeletal structures comprising microtubules and their associated proteins." [GOC:mah]	195	100	10	17916	0.1	0.05128205128205128	query_1	['GO:0000226', 'GO:0032886', 'GO:0051493']	6
TF	TF:M00737_1	Factor: E2F-1:DP-2; motif: TTTSSCGC; match class: 1	0.00026033200062084637	True	Factor: E2F-1:DP-2; motif: TTTSSCGC; match class: 1	2955	102	37	19940	0.3627450980392157	0.012521150592216581	query_1	['TF:M00737_0']	6
GO:BP	GO:0071156	regulation of cell cycle arrest	0.0002716703385269318	True	"Any process that modulates the rate, frequency, or extent of cell cycle arrest, the process in which the cell cycle is halted during one of the normal phases." [GOC:mah]	107	100	8	17916	0.08	0.07476635514018691	query_1	['GO:0007050', 'GO:0010564']	6
GO:BP	GO:0044085	cellular component biogenesis	0.0002755107345469017	True	"A process that results in the biosynthesis of constituent macromolecules, assembly, and arrangement of constituent parts of a cellular component. Includes biosynthesis of constituent macromolecules, and those macromolecular modifications that are involved in synthesis or assembly of the cellular component." [GOC:jl, GOC:mah]	3190	100	40	17916	0.4	0.012539184952978056	query_1	['GO:0071840']	6
REAC	REAC:R-HSA-68867	Assembly of the pre-replicative complex	0.00028233859017915845	True	Assembly of the pre-replicative complex	68	81	7	10588	0.08641975308641975	0.10294117647058823	query_1	['REAC:R-HSA-69002']	6
TF	TF:M10438_1	Factor: ZF5; motif: GGSGCGCGS; match class: 1	0.0002866920434270649	True	Factor: ZF5; motif: GGSGCGCGS; match class: 1	14970	102	97	19940	0.9509803921568627	0.006479625918503674	query_1	['TF:M10438_0']	6
REAC	REAC:R-HSA-4615885	SUMOylation of DNA replication proteins	0.0002907581518291838	True	SUMOylation of DNA replication proteins	43	81	6	10588	0.07407407407407407	0.13953488372093023	query_1	['REAC:R-HSA-3108232']	6
GO:BP	GO:0030330	DNA damage response, signal transduction by p53 class mediator	0.0002920654190105416	True	"A cascade of processes induced by the cell cycle regulator phosphoprotein p53, or an equivalent protein, in response to the detection of DNA damage." [GOC:go_curators]	108	100	8	17916	0.08	0.07407407407407407	query_1	['GO:0042770', 'GO:0072331']	6
TF	TF:M07250_0	Factor: E2F-1; motif: NNNSSCGCSAANN; match class: 0	0.0002965603074287464	True	Factor: E2F-1; motif: NNNSSCGCSAANN; match class: 0	10773	102	81	19940	0.7941176470588235	0.007518796992481203	query_1	['TF:M07250']	6
TF	TF:M07250	Factor: E2F-1; motif: NNNSSCGCSAANN	0.0002965603074287464	True	Factor: E2F-1; motif: NNNSSCGCSAANN	10773	102	81	19940	0.7941176470588235	0.007518796992481203	query_1	['TF:M00000']	6
TF	TF:M00516_0	Factor: E2F-1; motif: TTTSGCGCGMNR; match class: 0	0.0003012489987767673	True	Factor: E2F-1; motif: TTTSGCGCGMNR; match class: 0	6951	102	62	19940	0.6078431372549019	0.008919579916558769	query_1	['TF:M00516']	6
TF	TF:M00516	Factor: E2F-1; motif: TTTSGCGCGMNR	0.0003012489987767673	True	Factor: E2F-1; motif: TTTSGCGCGMNR	6951	102	62	19940	0.6078431372549019	0.008919579916558769	query_1	['TF:M00000']	6
GO:MF	GO:0019899	enzyme binding	0.00030365853852511225	True	"Interacting selectively and non-covalently with any enzyme." [GOC:jl]	2242	99	31	18134	0.31313131313131315	0.013826940231935772	query_1	['GO:0005515']	6
TF	TF:M08206_1	Factor: E2F-3:Prrxl1; motif: SGCGCTAATTNN; match class: 1	0.00031471904340786447	True	Factor: E2F-3:Prrxl1; motif: SGCGCTAATTNN; match class: 1	5071	102	51	19940	0.5	0.010057187931374483	query_1	['TF:M08206_0']	6
GO:BP	GO:0051231	spindle elongation	0.0003462955682225025	True	"The cell cycle process in which the distance is lengthened between poles of the spindle." [GOC:ai]	10	100	4	17916	0.04	0.4	query_1	['GO:0007017', 'GO:0007051', 'GO:0022402', 'GO:0098813']	6
GO:BP	GO:1902806	regulation of cell cycle G1/S phase transition	0.0003527934128509059	True	"Any signalling pathway that modulates the activity of a cell cycle cyclin-dependent protein kinase to modulate the switch from G1 phase to S phase of the cell cycle." [GO_REF:0000058, GOC:mtg_cell_cycle, GOC:TermGenie]	202	100	10	17916	0.1	0.04950495049504951	query_1	['GO:0044843', 'GO:1901987']	6
REAC	REAC:R-HSA-68689	CDC6 association with the ORC:origin complex	0.00036225962886225586	True	CDC6 association with the ORC:origin complex	11	81	4	10588	0.04938271604938271	0.36363636363636365	query_1	['REAC:R-HSA-68867']	6
GO:BP	GO:0030261	chromosome condensation	0.0003762602916739949	True	"The progressive compaction of dispersed interphase chromatin into threadlike chromosomes prior to mitotic or meiotic nuclear division, or during apoptosis, in eukaryotic cells." [GOC:mah, ISBN:0815316194]	46	100	6	17916	0.06	0.13043478260869565	query_1	['GO:0006323']	6
GO:CC	GO:0031261	DNA replication preinitiation complex	0.0004353169011403488	True	"A protein-DNA complex assembled at eukaryotic DNA replication origins immediately prior to the initiation of DNA replication. The preinitiation complex is formed by the assembly of additional proteins onto an existing prereplicative complex. In budding yeast, the additional proteins might include Cdc45p, Sld2p, Sld3p, Dpb11p, DNA polymerases, and others; in fission yeast the GINS complex is pres…	5	101	3	18856	0.0297029702970297	0.6	query_1	['GO:0005654', 'GO:0032993']	6
GO:BP	GO:0000727	double-strand break repair via break-induced replication	0.0005418473820821934	True	"The error-free repair of a double-strand break in DNA in which the centromere-proximal end of a broken chromosome searches for a homologous region in an intact chromosome. DNA synthesis initiates from the 3' end of the invading DNA strand, using the intact chromosome as the template, and progresses to the end of the chromosome." [GOC:elh, PMID:10357855]	11	100	4	17916	0.04	0.36363636363636365	query_1	['GO:0000724']	6
GO:CC	GO:0043226	organelle	0.0005474361180096075	True	"Organized structure of distinctive morphology and function. Includes the nucleus, mitochondria, plastids, vacuoles, vesicles, ribosomes and the cytoskeleton, and prokaryotic structures such as anammoxosomes and pirellulosomes. Excludes the plasma membrane." [GOC:go_curators]	13825	101	93	18856	0.9207920792079208	0.006726943942133815	query_1	['GO:0110165']	6
GO:CC	GO:0032991	protein-containing complex	0.0005586890795603702	True	"A stable assembly of two or more macromolecules, i.e. proteins, nucleic acids, carbohydrates or lipids, in which at least one component is a protein and the constituent parts function together." [GOC:dos, GOC:mah]	5494	101	52	18856	0.5148514851485149	0.009464870768110666	query_1	['GO:0005575']	6
TF	TF:M00919_0	Factor: E2F; motif: NCSCGCSAAAN; match class: 0	0.0005963435590826043	True	Factor: E2F; motif: NCSCGCSAAAN; match class: 0	6177	102	57	19940	0.5588235294117647	0.009227780475959204	query_1	['TF:M00919']	6
TF	TF:M00919	Factor: E2F; motif: NCSCGCSAAAN	0.0005963435590826043	True	Factor: E2F; motif: NCSCGCSAAAN	6177	102	57	19940	0.5588235294117647	0.009227780475959204	query_1	['TF:M00000']	6
REAC	REAC:R-HSA-73886	Chromosome Maintenance	0.0006042999504054509	True	Chromosome Maintenance	109	81	8	10588	0.09876543209876543	0.07339449541284404	query_1	['REAC:R-HSA-1640170']	6
GO:BP	GO:0071158	positive regulation of cell cycle arrest	0.000682283625669345	True	"Any process that increases the rate, frequency, or extent of cell cycle arrest, the process in which the cell cycle is halted during one of the normal phases." [GOC:mah]	82	100	7	17916	0.07	0.08536585365853659	query_1	['GO:0007050', 'GO:0071156', 'GO:0090068']	6
GO:MF	GO:0043168	anion binding	0.0007046141246460304	True	"Interacting selectively and non-covalently with anions, charged atoms or groups of atoms with a net negative charge." [GOC:jl]	2847	99	35	18134	0.35353535353535354	0.012293642430628733	query_1	['GO:0043167']	6
CORUM	CORUM:2582	Chromosomal passenger complex CPC (CDCA8, AURKB, BIRC5)	0.0007304836803549375	True	Chromosomal passenger complex CPC (CDCA8, AURKB, BIRC5)	3	55	3	3627	0.05454545454545454	1.0	query_1	['CORUM:0000000']	6
TF	TF:M02107	Factor: NF-YC; motif: NRGCCAATYAGMGC	0.0007703267082756961	True	Factor: NF-YC; motif: NRGCCAATYAGMGC	1023	102	20	19940	0.19607843137254902	0.019550342130987292	query_1	['TF:M00000']	6
TF	TF:M02107_0	Factor: NF-YC; motif: NRGCCAATYAGMGC; match class: 0	0.0007703267082756961	True	Factor: NF-YC; motif: NRGCCAATYAGMGC; match class: 0	1023	102	20	19940	0.19607843137254902	0.019550342130987292	query_1	['TF:M02107']	6
REAC	REAC:R-HSA-162658	Golgi Cisternae Pericentriolar Stack Reorganization	0.0007757974439030644	True	Golgi Cisternae Pericentriolar Stack Reorganization	13	81	4	10588	0.04938271604938271	0.3076923076923077	query_1	['REAC:R-HSA-68875']	6
TF	TF:M00431	Factor: E2F-1; motif: TTTSGCGS	0.0007976137742373036	True	Factor: E2F-1; motif: TTTSGCGS	7301	102	63	19940	0.6176470588235294	0.00862895493767977	query_1	['TF:M00000']	6
TF	TF:M00431_0	Factor: E2F-1; motif: TTTSGCGS; match class: 0	0.0007976137742373036	True	Factor: E2F-1; motif: TTTSGCGS; match class: 0	7301	102	63	19940	0.6176470588235294	0.00862895493767977	query_1	['TF:M00431']	6
GO:BP	GO:0007077	mitotic nuclear envelope disassembly	0.000809289470767612	True	"The cell cycle process in which the controlled breakdown of the nuclear envelope during mitotic cell division occurs." [GOC:bf]	12	100	4	17916	0.04	0.3333333333333333	query_1	['GO:0051081', 'GO:1903047']	6
TF	TF:M03805	Factor: YB-1; motif: CCAMTCNGMR	0.0008093578300216904	True	Factor: YB-1; motif: CCAMTCNGMR	10301	102	78	19940	0.7647058823529411	0.007572080380545578	query_1	['TF:M00000']	6
TF	TF:M03805_0	Factor: YB-1; motif: CCAMTCNGMR; match class: 0	0.0008093578300216904	True	Factor: YB-1; motif: CCAMTCNGMR; match class: 0	10301	102	78	19940	0.7647058823529411	0.007572080380545578	query_1	['TF:M03805']	6
HP	HP:0004209	Clinodactyly of the 5th finger	0.0008278127124317525	True	Clinodactyly refers to a bending or curvature of the fifth finger in the radial direction (i.e., towards the 4th finger).	262	36	12	4232	0.3333333333333333	0.04580152671755725	query_1	['HP:0009179', 'HP:0040019']	6
GO:CC	GO:0000307	cyclin-dependent protein kinase holoenzyme complex	0.0008530522158627128	True	"Cyclin-dependent protein kinases (CDKs) are enzyme complexes that contain a kinase catalytic subunit associated with a regulatory cyclin partner." [GOC:krc, PMID:11602261]	42	101	5	18856	0.04950495049504951	0.11904761904761904	query_1	['GO:0005622', 'GO:1902554']	6
REAC	REAC:R-HSA-176408	Regulation of APC/C activators between G1/S and early anaphase	0.0008595583319304606	True	Regulation of APC/C activators between G1/S and early anaphase	80	81	7	10588	0.08641975308641975	0.0875	query_1	['REAC:R-HSA-174143']	6
HP	HP:0009179	Deviation of the 5th finger	0.0008987197725113022	True	Displacement of the 5th finger from its normal position.	264	36	12	4232	0.3333333333333333	0.045454545454545456	query_1	['HP:0004097', 'HP:0004207']	6
HP	HP:0011267	Microtia, third degree	0.0009119407598970651	True	Presence of some auricular structures, but none of these structures conform to recognized ear components.	10	36	4	4232	0.1111111111111111	0.4	query_1	['HP:0008551']	6
GO:BP	GO:0006890	retrograde vesicle-mediated transport, Golgi to endoplasmic reticulum	0.0010251166506360936	True	"The directed movement of substances from the Golgi back to the endoplasmic reticulum, mediated by vesicles bearing specific protein coats such as COPI or COG." [ISBN:0716731363, PMID:16510524]	87	100	7	17916	0.07	0.08045977011494253	query_1	['GO:0048193']	6
GO:MF	GO:0035173	histone kinase activity	0.0010581135105057345	True	"Catalysis of the transfer of a phosphate group to a histone. Histones are any of a group of water-soluble proteins found in association with the DNA of eukaroytic chromosomes." [GOC:bf]	17	99	4	18134	0.04040404040404041	0.23529411764705882	query_1	['GO:0004672']	6
GO:MF	GO:1990939	ATP-dependent microtubule motor activity	0.0010706578474245234	True	"Catalysis of movement along a microtubule, coupled to the hydrolysis of ATP." [PMID:19686686]	38	99	5	18134	0.050505050505050504	0.13157894736842105	query_1	['GO:0003777', 'GO:0016887']	6
HP	HP:0002246	Abnormality of the duodenum	0.0010738866273865217	True	An abnormality of the duodenum, i.e., the first section of the small intestine.	67	36	7	4232	0.19444444444444445	0.1044776119402985	query_1	['HP:0002244']	6
GO:BP	GO:0032886	regulation of microtubule-based process	0.0011684774982164347	True	"Any process that modulates the frequency, rate or extent of any cellular process that depends upon or alters the microtubule cytoskeleton." [GOC:mah]	230	100	10	17916	0.1	0.043478260869565216	query_1	['GO:0007017', 'GO:0050794']	6
GO:MF	GO:0140097	catalytic activity, acting on DNA	0.0011985490921796133	True	"Catalytic activity that acts to modify DNA." [GOC:molecular_function_refactoring\,GOC\:pdt]	209	99	9	18134	0.09090909090909091	0.0430622009569378	query_1	['GO:0003824']	6
GO:CC	GO:0000784	nuclear chromosome, telomeric region	0.001220883279402572	True	"The end of a linear chromosome, required for the integrity and maintenance of the end. A chromosome telomere usually includes a region of telomerase-encoded repeats the length of which rarely exceeds 20 bp each and that permits the formation of a telomeric loop (T-loop). The telomeric repeat region is usually preceded by a sub-telomeric region that is gene-poor but rich in repetitive elements. S…	122	101	7	18856	0.06930693069306931	0.05737704918032787	query_1	['GO:0000228', 'GO:0000781']	6
TF	TF:M00209	Factor: NF-Y; motif: NCTGATTGGYTASY	0.0012776387055007487	True	Factor: NF-Y; motif: NCTGATTGGYTASY	3868	102	42	19940	0.4117647058823529	0.010858324715615306	query_1	['TF:M00000']	6
TF	TF:M00209_0	Factor: NF-Y; motif: NCTGATTGGYTASY; match class: 0	0.0012776387055007487	True	Factor: NF-Y; motif: NCTGATTGGYTASY; match class: 0	3868	102	42	19940	0.4117647058823529	0.010858324715615306	query_1	['TF:M00209']	6
WP	WP:WP707	DNA Damage Response	0.0012850350160197872	True	DNA Damage Response	68	53	6	6954	0.11320754716981132	0.08823529411764706	query_1	['WP:000000']	6
GO:MF	GO:0070182	DNA polymerase binding	0.0013547384853505743	True	"Interacting selectively and non-covalently with a DNA polymerase." [GOC:BHF, GOC:mah]	18	99	4	18134	0.04040404040404041	0.2222222222222222	query_1	['GO:0019899']	6
GO:BP	GO:0007143	female meiotic nuclear division	0.0013734080299874982	True	"A cell cycle process by which the cell nucleus divides as part of a meiotic cell cycle in the female germline." [GOC:dph, GOC:ems, GOC:mah, GOC:vw]	31	100	5	17916	0.05	0.16129032258064516	query_1	['GO:0007292', 'GO:0022412', 'GO:0140013']	6
HP	HP:0007364	Aplasia/Hypoplasia of the cerebrum	0.0013921603752230175	True	Aplasia/Hypoplasia of the cerebrum	1182	36	24	4232	0.6666666666666666	0.02030456852791878	query_1	['HP:0002060', 'HP:0002977']	6
GO:BP	GO:0007050	cell cycle arrest	0.0014220464714283648	True	"A regulatory process that halts progression through the cell cycle during one of the normal phases (G1, S, G2, M)." [GOC:dph, GOC:mah, GOC:tb]	235	100	10	17916	0.1	0.0425531914893617	query_1	['GO:0022402', 'GO:0045786']	6
HP	HP:0009892	Anotia	0.0014243758650703217	True	Complete absence of any auricular structures.	11	36	4	4232	0.1111111111111111	0.36363636363636365	query_1	['HP:0008772']	6
GO:MF	GO:0019901	protein kinase binding	0.0014655214567475055	True	"Interacting selectively and non-covalently with a protein kinase, any enzyme that catalyzes the transfer of a phosphate group, usually from ATP, to a protein substrate." [GOC:jl]	656	99	15	18134	0.15151515151515152	0.022865853658536585	query_1	['GO:0019900']	6
REAC	REAC:R-HSA-2132295	MHC class II antigen presentation	0.0015029417963740316	True	MHC class II antigen presentation	123	81	8	10588	0.09876543209876543	0.06504065040650407	query_1	['REAC:R-HSA-1280218']	6
GO:BP	GO:0045840	positive regulation of mitotic nuclear division	0.0015404229782234624	True	"Any process that activates or increases the frequency, rate or extent of mitosis." [GOC:go_curators]	58	100	6	17916	0.06	0.10344827586206896	query_1	['GO:0007088', 'GO:0045931', 'GO:0051785', 'GO:0090068', 'GO:0140014']	6
GO:BP	GO:0033554	cellular response to stress	0.0015623201569648472	True	"Any process that results in a change in state or activity of a cell (in terms of movement, secretion, enzyme production, gene expression, etc.) as a result of a stimulus indicating the organism is under stress. The stress is usually, but not necessarily, exogenous (e.g. temperature, humidity, ionizing radiation)." [GOC:mah]	2115	100	30	17916	0.3	0.014184397163120567	query_1	['GO:0006950', 'GO:0051716']	6
HP	HP:0040255	Aplasia/Hypoplasia of the clitoris	0.0016020128997195754	True	Aplasia/Hypoplasia of the clitoris	25	36	5	4232	0.1388888888888889	0.2	query_1	['HP:0000056']	6
HP	HP:0000060	Clitoral hypoplasia	0.0016020128997195754	True	Developmental hypoplasia of the clitoris.	25	36	5	4232	0.1388888888888889	0.2	query_1	['HP:0012815', 'HP:0040255']	6
WP	WP:WP1530	miRNA Regulation of DNA Damage Response	0.0016523838608270155	True	miRNA Regulation of DNA Damage Response	71	53	6	6954	0.11320754716981132	0.08450704225352113	query_1	['WP:000000']	6
GO:MF	GO:0008574	ATP-dependent microtubule motor activity, plus-end-directed	0.001708821859495786	True	"Catalysis of movement along a microtubule toward the plus end, coupled to the hydrolysis of ATP." [EC:5.6.1.3, GOC:vw]	19	99	4	18134	0.04040404040404041	0.21052631578947367	query_1	['GO:1990939']	6
GO:BP	GO:0019886	antigen processing and presentation of exogenous peptide antigen via MHC class II	0.0018693389150844133	True	"The process in which an antigen-presenting cell expresses a peptide antigen of exogenous origin on its cell surface in association with an MHC class II protein complex. The peptide antigen is typically, but not always, processed from a whole protein." [GOC:add, ISBN:0781735149, PMID:15771591]	95	100	7	17916	0.07	0.07368421052631578	query_1	['GO:0002478', 'GO:0002495']	6
REAC	REAC:R-HSA-69052	Switching of origins to a post-replicative state	0.0019014239259355658	True	Switching of origins to a post-replicative state	90	81	7	10588	0.08641975308641975	0.07777777777777778	query_1	['REAC:R-HSA-69239']	6
REAC	REAC:R-HSA-1362300	Transcription of E2F targets under negative control by p107 (RBL1) and p130 (RBL2) in complex with HDAC1	0.001940534471123646	True	Transcription of E2F targets under negative control by p107 (RBL1) and p130 (RBL2) in complex with HDAC1	16	81	4	10588	0.04938271604938271	0.25	query_1	['REAC:R-HSA-1538133']	6
HP	HP:0004322	Short stature	0.0019624333197045345	True	A height below that which is expected according to age and gender norms. Although there is no universally accepted definition of short stature, many refer to \"short stature\" as height more than 2 standard deviations below the mean for age and gender (or below the 3rd percentile for age and gender dependent norms).	1105	36	23	4232	0.6388888888888888	0.02081447963800905	query_1	['HP:0000002', 'HP:0001510']	6
GO:BP	GO:0043486	histone exchange	0.0020848808458779166	True	"The replacement, within chromatin, of resident histones or histone subunits with alternative, sometimes variant, histones or subunits." [GOC:jl, PMID:11735001, PMID:15066277]	61	100	6	17916	0.06	0.09836065573770492	query_1	['GO:0034728', 'GO:0043044']	6
HP	HP:0040019	Finger clinodactyly	0.002201202998447399	True	Finger clinodactyly	287	36	12	4232	0.3333333333333333	0.041811846689895474	query_1	['HP:0004097', 'HP:0030084']	6
REAC	REAC:R-HSA-6804756	Regulation of TP53 Activity through Phosphorylation	0.002202353667691303	True	Regulation of TP53 Activity through Phosphorylation	92	81	7	10588	0.08641975308641975	0.07608695652173914	query_1	['REAC:R-HSA-5633007']	6
GO:BP	GO:1902969	mitotic DNA replication	0.0022031283879004873	True	"Any nuclear DNA replication that is involved in a mitotic cell cycle." [GO_REF:0000060, GOC:TermGenie]	15	100	4	17916	0.04	0.26666666666666666	query_1	['GO:0033260', 'GO:1903047']	6
GO:BP	GO:0006334	nucleosome assembly	0.002258429110253996	True	"The aggregation, arrangement and bonding together of a nucleosome, the beadlike structural units of eukaryotic chromatin composed of histones and DNA." [GOC:mah]	141	100	8	17916	0.08	0.05673758865248227	query_1	['GO:0031497', 'GO:0034728', 'GO:0065004']	6
GO:CC	GO:0005623	obsolete cell	0.0022991231931020076	True	"OBSOLETE. The basic structural and functional unit of all organisms. Includes the plasma membrane and any external encapsulating structures such as the cell wall and cell envelope." [GOC:go_curators]	1132	101	19	18856	0.18811881188118812	0.01678445229681979	query_1	[]	6
GO:CC	GO:0031298	replication fork protection complex	0.002409392624528086	True	"A protein complex conserved in eukaryotes and associated with the replication fork; the complex stabilizes stalled replication forks and is thought to be involved in coordinating leading- and lagging-strand synthesis and in replication checkpoint signaling." [PMID:15367656]	8	101	3	18856	0.0297029702970297	0.375	query_1	['GO:0032991', 'GO:0043596']	6
HP	HP:0030084	Clinodactyly	0.0024105590064374986	True	An angulation of a digit at an interphalangeal joint in the plane of the palm (finger) or sole (toe).	406	36	14	4232	0.3888888888888889	0.034482758620689655	query_1	['HP:0011297']	6
GO:BP	GO:0002495	antigen processing and presentation of peptide antigen via MHC class II	0.0024730772795730905	True	"The process in which an antigen-presenting cell expresses a peptide antigen on its cell surface in association with an MHC class II protein complex. The peptide antigen is typically, but not always, processed from a whole protein." [GOC:add, ISBN:0781735149, PMID:15531770, PMID:15771591]	99	100	7	17916	0.07	0.0707070707070707	query_1	['GO:0002504', 'GO:0048002']	6
TF	TF:M00740_0	Factor: Rb:E2F-1:DP-1; motif: TTTSGCGC; match class: 0	0.0024807068570271203	True	Factor: Rb:E2F-1:DP-1; motif: TTTSGCGC; match class: 0	10521	102	78	19940	0.7647058823529411	0.007413743940690049	query_1	['TF:M00740']	6
TF	TF:M00740	Factor: Rb:E2F-1:DP-1; motif: TTTSGCGC	0.0024807068570271203	True	Factor: Rb:E2F-1:DP-1; motif: TTTSGCGC	10521	102	78	19940	0.7647058823529411	0.007413743940690049	query_1	['TF:M00000']	6
GO:BP	GO:0044773	mitotic DNA damage checkpoint	0.0026471690117473657	True	"A mitotic cell cycle checkpoint that detects and negatively regulates progression through the cell cycle in response to DNA damage." [GOC:mtg_cell_cycle]	100	100	7	17916	0.07	0.07	query_1	['GO:0000077', 'GO:0044774']	6
GO:BP	GO:0002504	antigen processing and presentation of peptide or polysaccharide antigen via MHC class II	0.0026471690117473657	True	"The process in which an antigen-presenting cell expresses antigen (peptide or polysaccharide) on its cell surface in association with an MHC class II protein complex." [GOC:add, ISBN:0781735149, PMID:15531770, PMID:15771591, PMID:16153240]	100	100	7	17916	0.07	0.07	query_1	['GO:0019882']	6
CORUM	CORUM:1119	Chromosomal passenger complex CPC (INCENP, CDCA8, BIRC5, AURKB)	0.002890490059682617	True	Chromosomal passenger complex CPC (INCENP, CDCA8, BIRC5, AURKB)	4	55	3	3627	0.05454545454545454	0.75	query_1	['CORUM:0000000']	6
CORUM	CORUM:5544	CDC2-PCNA-CCNB1-GADD45A complex	0.002890490059682617	True	CDC2-PCNA-CCNB1-GADD45A complex	4	55	3	3627	0.05454545454545454	0.75	query_1	['CORUM:0000000']	6
CORUM	CORUM:5545	CDC2-PCNA-CCNB1-GADD45B complex	0.002890490059682617	True	CDC2-PCNA-CCNB1-GADD45B complex	4	55	3	3627	0.05454545454545454	0.75	query_1	['CORUM:0000000']	6
CORUM	CORUM:5546	CDC2-PCNA-CCNB1-GADD45G complex	0.002890490059682617	True	CDC2-PCNA-CCNB1-GADD45G complex	4	55	3	3627	0.05454545454545454	0.75	query_1	['CORUM:0000000']	6
CORUM	CORUM:1118	Chromosomal passenger complex CPC (INCENP, CDCA8, BIRC5, AURKB)	0.002890490059682617	True	Chromosomal passenger complex CPC (INCENP, CDCA8, BIRC5, AURKB)	4	55	3	3627	0.05454545454545454	0.75	query_1	['CORUM:0000000']	6
CORUM	CORUM:127	NDC80 kinetochore complex	0.002890490059682617	True	NDC80 kinetochore complex	4	55	3	3627	0.05454545454545454	0.75	query_1	['CORUM:0000000']	6
GO:BP	GO:0031497	chromatin assembly	0.0029100185122187113	True	"The assembly of DNA, histone proteins, other associated proteins, and sometimes RNA, into chromatin structure, beginning with the formation of the basic unit, the nucleosome, followed by organization of the nucleosomes into higher order structures, ultimately giving rise to a complex organization of specific domains within the nucleus." [http://www.infobiogen.fr/services/chromcancer/IntroItems/C…	197	100	9	17916	0.09	0.04568527918781726	query_1	['GO:0006323', 'GO:0006333', 'GO:0022607']	6
GO:BP	GO:0051081	nuclear envelope disassembly	0.0029249281496218195	True	"The controlled breakdown of the nuclear envelope in the context of a normal process." [GOC:ai]	16	100	4	17916	0.04	0.25	query_1	['GO:0006998', 'GO:0030397']	6
GO:BP	GO:0030397	membrane disassembly	0.0029249281496218195	True	"The controlled breakdown of any cell membrane in the context of a normal process such as autophagy." [GOC:mah]	16	100	4	17916	0.04	0.25	query_1	['GO:0022411', 'GO:0061024']	6
TF	TF:M03862_0	Factor: YB-1; motif: NNNNCCAATNN; match class: 0	0.0030133449977066845	True	Factor: YB-1; motif: NNNNCCAATNN; match class: 0	9297	102	72	19940	0.7058823529411765	0.007744433688286544	query_1	['TF:M03862']	6
TF	TF:M03862	Factor: YB-1; motif: NNNNCCAATNN	0.0030133449977066845	True	Factor: YB-1; motif: NNNNCCAATNN	9297	102	72	19940	0.7058823529411765	0.007744433688286544	query_1	['TF:M00000']	6
KEGG	KEGG:03030	DNA replication	0.0031007893146736154	True	DNA replication	36	43	4	7747	0.09302325581395349	0.1111111111111111	query_1	['KEGG:00000']	6
CORUM	CORUM:929	CEN complex	0.0032982599573315925	True	CEN complex	37	55	6	3627	0.10909090909090909	0.16216216216216217	query_1	['CORUM:0000000']	6
GO:MF	GO:0008092	cytoskeletal protein binding	0.003377250644174479	True	"Interacting selectively and non-covalently with any protein component of any cytoskeleton (actin, microtubule, or intermediate filament cytoskeleton)." [GOC:mah]	990	99	18	18134	0.18181818181818182	0.01818181818181818	query_1	['GO:0005515']	6
KEGG	KEGG:04115	p53 signaling pathway	0.003429344538484494	True	p53 signaling pathway	73	43	5	7747	0.11627906976744186	0.0684931506849315	query_1	['KEGG:00000']	6
GO:MF	GO:0004672	protein kinase activity	0.0034406907989738855	True	"Catalysis of the phosphorylation of an amino acid residue in a protein, usually according to the reaction: a protein + ATP = a phosphoprotein + ADP." [MetaCyc:PROTEIN-KINASE-RXN]	615	99	14	18134	0.1414141414141414	0.022764227642276424	query_1	['GO:0016301', 'GO:0016773', 'GO:0140096']	6
GO:CC	GO:0005814	centriole	0.0034762423766067905	True	"A cellular organelle, found close to the nucleus in many eukaryotic cells, consisting of a small cylinder with microtubular walls, 300-500 nm long and 150-250 nm in diameter. It contains nine short, parallel, peripheral microtubular fibrils, each fibril consisting of one complete microtubule fused to two incomplete microtubules. Cells usually have two centrioles, lying at right angles to each ot…	143	101	7	18856	0.06930693069306931	0.04895104895104895	query_1	['GO:0005815', 'GO:0043232']	6
TF	TF:M08526_1	Factor: E2F-3:HES-7; motif: NNNSGCGCSNNNNNCRCGYGNN; match class: 1	0.0035196646335404163	True	Factor: E2F-3:HES-7; motif: NNNSGCGCSNNNNNCRCGYGNN; match class: 1	15120	102	96	19940	0.9411764705882353	0.006349206349206349	query_1	['TF:M08526_0']	6
HP	HP:0004207	Abnormal 5th finger morphology	0.003576817475765548	True	An abnormality affecting one or both 5th fingers.	358	36	13	4232	0.3611111111111111	0.036312849162011177	query_1	['HP:0001167']	6
GO:BP	GO:0000076	DNA replication checkpoint	0.003808532650365207	True	"A cell cycle checkpoint that prevents the initiation of nuclear division until DNA replication is complete, thereby ensuring that progeny inherit a full complement of the genome." [GOC:curators, GOC:rn, PMID:11728327, PMID:12537518]	17	100	4	17916	0.04	0.23529411764705882	query_1	['GO:0031570']	6
GO:BP	GO:0006302	double-strand break repair	0.003936112709740699	True	"The repair of double-strand breaks in DNA via homologous and nonhomologous mechanisms to reform a continuous DNA helix." [GOC:elh]	263	100	10	17916	0.1	0.03802281368821293	query_1	['GO:0006281']	6
REAC	REAC:R-HSA-176412	Phosphorylation of the APC/C	0.00406111506783422	True	Phosphorylation of the APC/C	19	81	4	10588	0.04938271604938271	0.21052631578947367	query_1	['REAC:R-HSA-176814']	6
REAC	REAC:R-HSA-1362277	Transcription of E2F targets under negative control by DREAM complex	0.00406111506783422	True	Transcription of E2F targets under negative control by DREAM complex	19	81	4	10588	0.04938271604938271	0.21052631578947367	query_1	['REAC:R-HSA-1538133']	6
HP	HP:0009939	Mandibular aplasia	0.004242635329783467	True	Absence of the mandible.	14	36	4	4232	0.1111111111111111	0.2857142857142857	query_1	['HP:0009118']	6
GO:BP	GO:1902750	negative regulation of cell cycle G2/M phase transition	0.004446486642426507	True	"Any signalling pathway that decreases or inhibits the activity of a cell cycle cyclin-dependent protein kinase to modulate the switch from G2 phase to M phase of the cell cycle." [GO_REF:0000058, GOC:jl, GOC:TermGenie]	108	100	7	17916	0.07	0.06481481481481481	query_1	['GO:0044839', 'GO:1901988', 'GO:1902749']	6
GO:BP	GO:0016572	histone phosphorylation	0.004492245626224028	True	"The modification of histones by addition of phosphate groups." [GOC:ai]	39	100	5	17916	0.05	0.1282051282051282	query_1	['GO:0006468', 'GO:0016570']	6
GO:BP	GO:0032467	positive regulation of cytokinesis	0.004492245626224028	True	"Any process that activates or increases the frequency, rate or extent of the division of the cytoplasm of a cell, and its separation into two daughter cells." [GOC:mah]	39	100	5	17916	0.05	0.1282051282051282	query_1	['GO:0000910', 'GO:0032465', 'GO:0051781', 'GO:0090068']	6
GO:BP	GO:0006325	chromatin organization	0.004584244009795562	True	"Any process that results in the specification, formation or maintenance of the physical structure of eukaryotic chromatin." [GOC:mah, GOC:vw, PMID:20404130]	815	100	17	17916	0.17	0.020858895705521473	query_1	['GO:0016043', 'GO:0051276']	6
GO:BP	GO:0051785	positive regulation of nuclear division	0.0047279429663498055	True	"Any process that activates or increases the frequency, rate or extent of nuclear division, the partitioning of the nucleus and its genetic information." [GOC:ai]	70	100	6	17916	0.06	0.08571428571428572	query_1	['GO:0000280', 'GO:0010638', 'GO:0051783']	6
GO:CC	GO:0070938	contractile ring	0.005122854353263113	True	"A cytoskeletal structure composed of filamentous protein that forms beneath the membrane of many cells or organelles, in the plane of cell or organelle division. Ring contraction is associated with centripetal growth of the membrane that divides the cytoplasm of the two daughter cells or organelles." [GOC:mah, ISBN:0123645859, ISBN:0792354923, PMID:10791428, PMID:17913889]	10	101	3	18856	0.0297029702970297	0.3	query_1	['GO:0110165']	6
HP	HP:0100783	Breast aplasia	0.00575040265009084	True	Failure to develop and congenital absence of the breast.	15	36	4	4232	0.1111111111111111	0.26666666666666666	query_1	['HP:0010311']	6
REAC	REAC:R-HSA-8854518	AURKA Activation by TPX2	0.005761591815515712	True	AURKA Activation by TPX2	71	81	6	10588	0.07407407407407407	0.08450704225352113	query_1	['REAC:R-HSA-69275']	6
REAC	REAC:R-HSA-68949	Orc1 removal from chromatin	0.005761591815515712	True	Orc1 removal from chromatin	71	81	6	10588	0.07407407407407407	0.08450704225352113	query_1	['REAC:R-HSA-69052']	6
HP	HP:0001511	Intrauterine growth retardation	0.005823207247911095	True	An abnormal restriction of fetal growth with fetal weight below the tenth percentile for gestational age.	437	36	14	4232	0.3888888888888889	0.032036613272311214	query_1	['HP:0001510']	6
GO:BP	GO:0051129	negative regulation of cellular component organization	0.00616192155861709	True	"Any process that stops, prevents, or reduces the frequency, rate or extent of a process involved in the formation, arrangement of constituent parts, or disassembly of cell structures, including the plasma membrane and any external encapsulating structures such as the cell wall and cell envelope." [GOC:ai]	742	100	16	17916	0.16	0.0215633423180593	query_1	['GO:0016043', 'GO:0048523', 'GO:0051128']	6
TF	TF:M08875	Factor: E2F; motif: NNTTTCGCGCN	0.006172903708137814	True	Factor: E2F; motif: NNTTTCGCGCN	6229	102	55	19940	0.5392156862745098	0.00882966768341628	query_1	['TF:M00000']	6
TF	TF:M08875_0	Factor: E2F; motif: NNTTTCGCGCN; match class: 0	0.006172903708137814	True	Factor: E2F; motif: NNTTTCGCGCN; match class: 0	6229	102	55	19940	0.5392156862745098	0.00882966768341628	query_1	['TF:M08875']	6
GO:BP	GO:0016321	female meiosis chromosome segregation	0.006173708333224095	True	"The cell cycle process in which genetic material, in the form of chromosomes, is organized and then physically separated and apportioned to two or more sets during the meiotic cell cycle in a female." [GOC:ai]	6	100	3	17916	0.03	0.5	query_1	['GO:0007143', 'GO:0022412', 'GO:0045132']	6
REAC	REAC:R-HSA-174178	APC/C:Cdh1 mediated degradation of Cdc20 and other APC/C:Cdh1 targeted proteins in late mitosis/early G1	0.006247315520382051	True	APC/C:Cdh1 mediated degradation of Cdc20 and other APC/C:Cdh1 targeted proteins in late mitosis/early G1	72	81	6	10588	0.07407407407407407	0.08333333333333333	query_1	['REAC:R-HSA-174143']	6
WP	WP:WP3959	DNA IR-Double Strand Breaks (DSBs) and cellular response via ATM	0.0063556432813911936	True	DNA IR-Double Strand Breaks (DSBs) and cellular response via ATM	55	53	5	6954	0.09433962264150944	0.09090909090909091	query_1	['WP:000000']	6
GO:CC	GO:0000781	chromosome, telomeric region	0.006374218810479354	True	"The terminal region of a linear chromosome that includes the telomeric DNA repeats and associated proteins." [GOC:elh]	157	101	7	18856	0.06930693069306931	0.044585987261146494	query_1	['GO:0098687']	6
GO:BP	GO:0051338	regulation of transferase activity	0.006448357860785217	True	"Any process that modulates the frequency, rate or extent of transferase activity, the catalysis of the transfer of a group, e.g. a methyl group, glycosyl group, acyl group, phosphorus-containing, or other groups, from one compound (generally regarded as the donor) to another compound (generally regarded as the acceptor). Transferase is the systematic name for any enzyme of EC class 2." [EC:2.-.-…	1028	100	19	17916	0.19	0.01848249027237354	query_1	['GO:0050790']	6
REAC	REAC:R-HSA-774815	Nucleosome assembly	0.006765564566016397	True	Nucleosome assembly	73	81	6	10588	0.07407407407407407	0.0821917808219178	query_1	['REAC:R-HSA-73886']	6
REAC	REAC:R-HSA-606279	Deposition of new CENPA-containing nucleosomes at the centromere	0.006765564566016397	True	Deposition of new CENPA-containing nucleosomes at the centromere	73	81	6	10588	0.07407407407407407	0.0821917808219178	query_1	['REAC:R-HSA-774815']	6
REAC	REAC:R-HSA-179419	APC:Cdc20 mediated degradation of cell cycle proteins prior to satisfation of the cell cycle checkpoint	0.006765564566016397	True	APC:Cdc20 mediated degradation of cell cycle proteins prior to satisfation of the cell cycle checkpoint	73	81	6	10588	0.07407407407407407	0.0821917808219178	query_1	['REAC:R-HSA-176409']	6
HP	HP:0002977	Aplasia/Hypoplasia involving the central nervous system	0.007372381016535279	True	Absence or underdevelopment of tissue in the central nervous system.	1392	36	25	4232	0.6944444444444444	0.017959770114942528	query_1	['HP:0002011']	6
REAC	REAC:R-HSA-113510	E2F mediated regulation of DNA replication	0.007531670614002257	True	E2F mediated regulation of DNA replication	22	81	4	10588	0.04938271604938271	0.18181818181818182	query_1	['REAC:R-HSA-69206']	6
HP	HP:0000172	Abnormality of the uvula	0.008035591428086795	True	Abnormality of the uvula, the conic projection from the posterior edge of the middle of the soft palate.	127	36	8	4232	0.2222222222222222	0.06299212598425197	query_1	['HP:0100736']	6
GO:BP	GO:0006333	chromatin assembly or disassembly	0.008057343155590637	True	"The formation or destruction of chromatin structures." [GOC:mah]	223	100	9	17916	0.09	0.04035874439461883	query_1	['GO:0006325']	6
GO:CC	GO:0097125	cyclin B1-CDK1 complex	0.008355382774843326	True	"A protein complex consisting of cyclin B1 and cyclin-dependent kinase 1 (CDK1). Cyclins are characterized by periodicity in protein abundance throughout the cell cycle. Cyclin-dependent kinases represent a family of serine/threonine protein kinases that become active upon binding to a cyclin regulatory partner." [GOC:so, PMID:15935619]	2	101	2	18856	0.019801980198019802	1.0	query_1	['GO:0000307']	6
HP	HP:0000002	Abnormality of body height	0.008479052225131978	True	Deviation from the norm of height with respect to that which is expected according to age and gender norms.	1195	36	23	4232	0.6388888888888888	0.019246861924686193	query_1	['HP:0001507']	6
REAC	REAC:R-HSA-174048	APC/C:Cdc20 mediated degradation of Cyclin B	0.009064382996747408	True	APC/C:Cdc20 mediated degradation of Cyclin B	23	81	4	10588	0.04938271604938271	0.17391304347826086	query_1	['REAC:R-HSA-176409']	6
MIRNA	MIRNA:hsa-miR-24-3p	hsa-miR-24-3p	0.009173038844415745	True	hsa-miR-24-3p	843	101	18	14714	0.1782178217821782	0.021352313167259787	query_1	['MIRNA:000000']	6
GO:BP	GO:0061982	meiosis I cell cycle process	0.00949167071143645	True	"A process that contributes to the first meiotic division. The first meiotic division is the reductive division resulting in the separation of homologous chromosome pairs." [PMID:29385397]	121	100	7	17916	0.07	0.05785123966942149	query_1	['GO:1903046']	6
REAC	REAC:R-HSA-2980766	Nuclear Envelope Breakdown	0.00992243333347175	True	Nuclear Envelope Breakdown	47	81	5	10588	0.06172839506172839	0.10638297872340426	query_1	['REAC:R-HSA-68875']	6
GO:BP	GO:0006310	DNA recombination	0.010284134115580584	True	"Any process in which a new genotype is formed by reassortment of genes resulting in gene combinations different from those that were present in the parents. In eukaryotes genetic recombination can occur by chromosome assortment, intrachromosomal recombination, or nonreciprocal interchromosomal recombination. Interchromosomal recombination occurs by crossing over. In bacteria it may occur by gene…	293	100	10	17916	0.1	0.034129692832764506	query_1	['GO:0006259']	6
REAC	REAC:R-HSA-5633007	Regulation of TP53 Activity	0.010363611085707517	True	Regulation of TP53 Activity	160	81	8	10588	0.09876543209876543	0.05	query_1	['REAC:R-HSA-3700989']	6
GO:BP	GO:0051256	mitotic spindle midzone assembly	0.010760141335049421	True	"The cell cycle process in which the aggregation, arrangement and bonding together of a set of components forms the spindle midzone." [GOC:mtg_cell_cycle, GOC:vw, PMID:24239120]	7	100	3	17916	0.03	0.42857142857142855	query_1	['GO:0000022', 'GO:0051255', 'GO:0090307', 'GO:1903047']	6
HP	HP:0000347	Micrognathia	0.010789616855887108	True	Developmental hypoplasia of the mandible.	602	36	16	4232	0.4444444444444444	0.026578073089700997	query_1	['HP:0009118']	6
GO:BP	GO:2000134	negative regulation of G1/S transition of mitotic cell cycle	0.011162785489111728	True	"Any signalling pathway that decreases or inhibits the activity of a cell cycle cyclin-dependent protein kinase to modulate the switch from G1 phase to S phase of the mitotic cell cycle." [GOC:mtg_cell_cycle]	124	100	7	17916	0.07	0.056451612903225805	query_1	['GO:0000082', 'GO:1901991', 'GO:1902807', 'GO:2000045']	6
HP	HP:0009118	Aplasia/Hypoplasia of the mandible	0.011769948250068994	True	Absence or underdevelopment of the mandible.	606	36	16	4232	0.4444444444444444	0.026402640264026403	query_1	['HP:0000277', 'HP:0009116']	6
KEGG	KEGG:05166	Human T-cell leukemia virus 1 infection	0.0118590345037514	True	Human T-cell leukemia virus 1 infection	216	43	7	7747	0.16279069767441862	0.032407407407407406	query_1	['KEGG:00000']	6
REAC	REAC:R-HSA-113507	E2F-enabled inhibition of pre-replication complex formation	0.012609194865880632	True	E2F-enabled inhibition of pre-replication complex formation	9	81	3	10588	0.037037037037037035	0.3333333333333333	query_1	['REAC:R-HSA-113510']	6
HP	HP:0006443	Patellar aplasia	0.012658433218922972	True	Absence of the patella.	18	36	4	4232	0.1111111111111111	0.2222222222222222	query_1	['HP:0006498']	6
HP	HP:0006660	Aplastic clavicle	0.012658433218922972	True	Absence of the clavicles as a developmental defect.	18	36	4	4232	0.1111111111111111	0.2222222222222222	query_1	['HP:0006710']	6
REAC	REAC:R-HSA-179409	APC-Cdc20 mediated degradation of Nek2A	0.01279932041449256	True	APC-Cdc20 mediated degradation of Nek2A	25	81	4	10588	0.04938271604938271	0.16	query_1	['REAC:R-HSA-179419']	6
HP	HP:0006872	Cerebral hypoplasia	0.013974904244956125	True	Underdevelopment of the cerebrum.	38	36	5	4232	0.1388888888888889	0.13157894736842105	query_1	['HP:0007364']	6
HP	HP:0000277	Abnormality of the mandible	0.014075630809850598	True	Any abnormality of the mandible, the bone of the lower jaw.	772	36	18	4232	0.5	0.023316062176165803	query_1	['HP:0030791']	6
GO:CC	GO:0005657	replication fork	0.014106602546325082	True	"The Y-shaped region of a replicating DNA molecule, resulting from the separation of the DNA strands and in which the synthesis of new strands takes place. Also includes associated protein complexes." [GOC:mah, ISBN:0198547684]	74	101	5	18856	0.04950495049504951	0.06756756756756757	query_1	['GO:0005694', 'GO:0110165']	6
HP	HP:0009116	Aplasia/Hypoplasia involving bones of the skull	0.014581828486972365	True	Aplasia/Hypoplasia involving bones of the skull	616	36	16	4232	0.4444444444444444	0.025974025974025976	query_1	['HP:0000929', 'HP:0009122']	6
TF	TF:M07250_1	Factor: E2F-1; motif: NNNSSCGCSAANN; match class: 1	0.014692043672468838	True	Factor: E2F-1; motif: NNNSSCGCSAANN; match class: 1	5526	102	50	19940	0.49019607843137253	0.009048136083966703	query_1	['TF:M07250_0']	6
REAC	REAC:R-HSA-5693554	Resolution of D-loop Structures through Synthesis-Dependent Strand Annealing (SDSA)	0.015038744823673787	True	Resolution of D-loop Structures through Synthesis-Dependent Strand Annealing (SDSA)	26	81	4	10588	0.04938271604938271	0.15384615384615385	query_1	['REAC:R-HSA-5693537']	6
HP	HP:0009122	Aplasia/hypoplasia affecting bones of the axial skeleton	0.015117557995947311	True	Absence (due to failure to form) or underdevelopment of bones of the axial skeleton.	695	36	17	4232	0.4722222222222222	0.02446043165467626	query_1	['HP:0009115', 'HP:0009121']	6
GO:BP	GO:1902807	negative regulation of cell cycle G1/S phase transition	0.015244424073478553	True	"Any signalling pathway that decreases or inhibits the activity of a cell cycle cyclin-dependent protein kinase to modulate the switch from G1 phase to S phase of the cell cycle." [GO_REF:0000058, GOC:mtg_cell_cycle, GOC:TermGenie]	130	100	7	17916	0.07	0.05384615384615385	query_1	['GO:0044843', 'GO:1901988', 'GO:1902806']	6
KEGG	KEGG:03460	Fanconi anemia pathway	0.015483630808446426	True	Fanconi anemia pathway	54	43	4	7747	0.09302325581395349	0.07407407407407407	query_1	['KEGG:00000']	6
HP	HP:0001510	Growth delay	0.015586403835038936	True	A deficiency or slowing down of growth pre- and postnatally.	1445	36	25	4232	0.6944444444444444	0.01730103806228374	query_1	['HP:0001507']	6
TF	TF:M00050_0	Factor: E2F; motif: TTTSGCGC; match class: 0	0.016091099554026694	True	Factor: E2F; motif: TTTSGCGC; match class: 0	7124	102	59	19940	0.5784313725490197	0.00828186412128018	query_1	['TF:M00050']	6
TF	TF:M00050	Factor: E2F; motif: TTTSGCGC	0.016091099554026694	True	Factor: E2F; motif: TTTSGCGC	7124	102	59	19940	0.5784313725490197	0.00828186412128018	query_1	['TF:M00000']	6
REAC	REAC:R-HSA-2565942	Regulation of PLK1 Activity at G2/M Transition	0.016160771719364076	True	Regulation of PLK1 Activity at G2/M Transition	85	81	6	10588	0.07407407407407407	0.07058823529411765	query_1	['REAC:R-HSA-69275']	6
GO:BP	GO:0034728	nucleosome organization	0.01637123029907449	True	"A process that is carried out at the cellular level which results in the assembly, arrangement of constituent parts, or disassembly of one or more nucleosomes." [GOC:mah]	184	100	8	17916	0.08	0.043478260869565216	query_1	['GO:0006325', 'GO:0071824']	6
TF	TF:M07115	Factor: NF-YB; motif: NNNYNRRCCAATCAG	0.016379544218058418	True	Factor: NF-YB; motif: NNNYNRRCCAATCAG	546	102	13	19940	0.12745098039215685	0.023809523809523808	query_1	['TF:M00000']	6
TF	TF:M07115_0	Factor: NF-YB; motif: NNNYNRRCCAATCAG; match class: 0	0.016379544218058418	True	Factor: NF-YB; motif: NNNYNRRCCAATCAG; match class: 0	546	102	13	19940	0.12745098039215685	0.023809523809523808	query_1	['TF:M07115']	6
GO:MF	GO:0004674	protein serine/threonine kinase activity	0.018947145308998173	True	"Catalysis of the reactions: ATP + protein serine = ADP + protein serine phosphate, and ATP + protein threonine = ADP + protein threonine phosphate." [GOC:bf, RHEA:17989, RHEA:46608]	449	99	11	18134	0.1111111111111111	0.024498886414253896	query_1	['GO:0004672']	6
HP	HP:0008551	Microtia	0.019660410359630096	True	Underdevelopment of the external ear.	103	36	7	4232	0.19444444444444445	0.06796116504854369	query_1	['HP:0000377', 'HP:0008772']	6
GO:MF	GO:0016773	phosphotransferase activity, alcohol group as acceptor	0.019989815452253264	True	"Catalysis of the transfer of a phosphorus-containing group from one compound (donor) to an alcohol group (acceptor)." [GOC:jl]	720	99	14	18134	0.1414141414141414	0.019444444444444445	query_1	['GO:0016772']	6
MIRNA	MIRNA:hsa-miR-34a-5p	hsa-miR-34a-5p	0.020536555088065532	True	hsa-miR-34a-5p	728	101	16	14714	0.15841584158415842	0.02197802197802198	query_1	['MIRNA:000000']	6
HP	HP:0001274	Agenesis of corpus callosum	0.02074167564950742	True	Absence of the corpus callosum as a result of the failure of the corpus callosum to develop, which can be the result of a failure in any one of the multiple steps of callosal development including cellular proliferation and migration, axonal growth or glial patterning at the midline.	241	36	10	4232	0.2777777777777778	0.04149377593360996	query_1	['HP:0007370']	6
GO:MF	GO:0008094	DNA-dependent ATPase activity	0.021162279641792174	True	"Catalysis of the reaction: ATP + H2O = ADP + phosphate; this reaction requires the presence of single- or double-stranded DNA, and it drives another reaction." [GOC:jl]	114	99	6	18134	0.06060606060606061	0.05263157894736842	query_1	['GO:0016887']	6
HP	HP:0004097	Deviation of finger	0.021406168031263287	True	Deviated fingers is a term that should be used if one or more fingers of the hand are deviated from their normal position, either to the radial or ulnar side. A deviation of a finger can be caused by an abnormal form of one or more of the phalanges of the affected finger, or by a deviation or displacement of one or more phalanges.	357	36	12	4232	0.3333333333333333	0.03361344537815126	query_1	['HP:0001167', 'HP:0009484']	6
GO:BP	GO:0043044	ATP-dependent chromatin remodeling	0.021871901742852702	True	"Dynamic structural changes to eukaryotic chromatin that require energy from the hydrolysis of ATP, ranging from local changes necessary for transcriptional regulation to global changes necessary for chromosome segregation, mediated by ATP-dependent chromatin-remodelling factors." [GOC:jl, PMID:12042764]	91	100	6	17916	0.06	0.06593406593406594	query_1	['GO:0006338']	6
GO:MF	GO:0016301	kinase activity	0.02191419801335005	True	"Catalysis of the transfer of a phosphate group, usually from ATP, to a substrate molecule." [ISBN:0198506732]	824	99	15	18134	0.15151515151515152	0.01820388349514563	query_1	['GO:0016772']	6
HP	HP:0002863	Myelodysplasia	0.022157774474365646	True	Clonal hematopoietic stem cell disorders characterized by dysplasia (ineffective production) in one or more hematopoietic cell lineages, leading to anemia and cytopenia.	70	36	6	4232	0.16666666666666666	0.08571428571428572	query_1	['HP:0004377']	6
GO:CC	GO:0031616	spindle pole centrosome	0.02335400815476898	True	"A centrosome from which one pole of a mitotic or meiotic spindle is organized." [GOC:mah]	16	101	3	18856	0.0297029702970297	0.1875	query_1	['GO:0000922', 'GO:0005813']	6
GO:CC	GO:0045120	pronucleus	0.02335400815476898	True	"The nucleus of either the ovum or the spermatozoon following fertilization. Thus, in the fertilized ovum, there are two pronuclei, one originating from the ovum, the other from the spermatozoon that brought about fertilization; they approach each other, but do not fuse until just before the first cleavage, when each pronucleus loses its membrane to release its contents." [ISBN:0198506732]	16	101	3	18856	0.0297029702970297	0.1875	query_1	['GO:0005634']	6
GO:BP	GO:0000724	double-strand break repair via homologous recombination	0.02363564143001576	True	"The error-free repair of a double-strand break in DNA in which the broken DNA molecule is repaired using homologous sequences. A strand in the broken DNA searches for a homologous region in an intact chromosome to serve as the template for DNA synthesis. The restoration of two intact DNA molecules results in the exchange, reciprocal or nonreciprocal, of genetic material between the intact DNA mo…	139	100	7	17916	0.07	0.050359712230215826	query_1	['GO:0000725', 'GO:0006302']	6
HP	HP:0000290	Abnormality of the forehead	0.02393419987970934	True	An anomaly of the forehead.	801	36	18	4232	0.5	0.02247191011235955	query_1	['HP:0000271']	6
GO:CC	GO:0043596	nuclear replication fork	0.023971997301233273	True	"The Y-shaped region of a nuclear replicating DNA molecule, resulting from the separation of the DNA strands and in which the synthesis of new strands takes place. Also includes associated protein complexes." [GOC:jl, GOC:mtg_sensu]	43	101	4	18856	0.039603960396039604	0.09302325581395349	query_1	['GO:0000228', 'GO:0005657']	6
GO:BP	GO:0000725	recombinational repair	0.024766988342033183	True	"A DNA repair process that involves the exchange, reciprocal or nonreciprocal, of genetic material between the broken DNA molecule and a homologous region of DNA." [GOC:elh]	140	100	7	17916	0.07	0.05	query_1	['GO:0006281', 'GO:0006310']	6
GO:CC	GO:0000811	GINS complex	0.02497840218103693	True	"A heterotetrameric protein complex that associates with replication origins, where it is required for the initiation of DNA replication, and with replication forks." [GOC:rb, GOC:rn, PMID:12730134, PMID:16990792, PMID:17467990]	3	101	2	18856	0.019801980198019802	0.6666666666666666	query_1	['GO:0000228', 'GO:0031261']	6
WP	WP:WP2516	ATM Signaling Pathway	0.025786339682825656	True	ATM Signaling Pathway	40	53	4	6954	0.07547169811320754	0.1	query_1	['WP:000000']	6
GO:BP	GO:0008283	cell population proliferation	0.026009803938362386	True	"The multiplication or reproduction of cells, resulting in the expansion of a cell population." [GOC:mah, GOC:mb]	2048	100	27	17916	0.27	0.01318359375	query_1	['GO:0009987']	6
HP	HP:0008772	Aplasia/Hypoplasia of the external ear	0.026838264721617818	True	The presence of aplasia or developmental hypoplasia of all or part of the external ear.	108	36	7	4232	0.19444444444444445	0.06481481481481481	query_1	['HP:0000356', 'HP:0008771']	6
GO:BP	GO:0010971	positive regulation of G2/M transition of mitotic cell cycle	0.026905493119591672	True	"Any signalling pathway that activates or increases the activity of a cell cycle cyclin-dependent protein kinase to modulate the switch from G2 phase to M phase of the mitotic cell cycle." [GOC:dph, GOC:mtg_cell_cycle, GOC:tb]	27	100	4	17916	0.04	0.14814814814814814	query_1	['GO:0000086', 'GO:0010389', 'GO:1901992', 'GO:1902751']	6
TF	TF:M11533_1	Factor: E2F-1; motif: NTTTTGGCGCCAWWWN; match class: 1	0.02751069310215396	True	Factor: E2F-1; motif: NTTTTGGCGCCAWWWN; match class: 1	8751	102	67	19940	0.6568627450980392	0.007656267855102274	query_1	['TF:M11533_0']	6
GO:BP	GO:0007292	female gamete generation	0.028433338030243907	True	"Generation of the female gamete; specialised haploid cells produced by meiosis and along with a male gamete takes part in sexual reproduction." [GOC:dph, ISBN:0198506732]	143	100	7	17916	0.07	0.04895104895104895	query_1	['GO:0007276']	6
HP	HP:0030791	Abnormal jaw morphology	0.028572754588770007	True	A structural anomaly of the jaw, the bony structure of the mouth that consists of the mandible and the maxilla.	811	36	18	4232	0.5	0.02219482120838471	query_1	['HP:0011821']	6
GO:CC	GO:1902554	serine/threonine protein kinase complex	0.028989324905306594	True	"A protein complex which is capable of protein serine/threonine kinase activity." [GOC:bhm, GOC:TermGenie, PMID:18191223]	86	101	5	18856	0.04950495049504951	0.05813953488372093	query_1	['GO:1902911']	6
HP	HP:0009484	Deviation of the hand or of fingers of the hand	0.029936648656931276	True	Displacement of the hand or of fingers of the hand from their normal position.	369	36	12	4232	0.3333333333333333	0.032520325203252036	query_1	['HP:0001155']	6
REAC	REAC:R-HSA-69473	G2/M DNA damage checkpoint	0.030224291632877622	True	G2/M DNA damage checkpoint	95	81	6	10588	0.07407407407407407	0.06315789473684211	query_1	['REAC:R-HSA-69481']	6
REAC	REAC:R-HSA-5693538	Homology Directed Repair	0.030731497648884	True	Homology Directed Repair	138	81	7	10588	0.08641975308641975	0.050724637681159424	query_1	['REAC:R-HSA-5693532']	6
TF	TF:M00739_1	Factor: E2F-4:DP-2; motif: TTTCSCGC; match class: 1	0.03107248436539043	True	Factor: E2F-4:DP-2; motif: TTTCSCGC; match class: 1	1187	102	19	19940	0.18627450980392157	0.016006739679865205	query_1	['TF:M00739_0']	6
HP	HP:0100736	Abnormal soft palate morphology	0.03170251740371869	True	An abnormality of the soft palate.	153	36	8	4232	0.2222222222222222	0.05228758169934641	query_1	['HP:0000174']	6
HP	HP:0009879	Simplified gyral pattern	0.03258594205808761	True	An abnormality of the cerebral cortex with fewer gyri but with normal cortical thickness. This pattern is usually often associated with congenital microcephaly.	45	36	5	4232	0.1388888888888889	0.1111111111111111	query_1	['HP:0002536']	6
GO:BP	GO:0044380	protein localization to cytoskeleton	0.03287507060727373	True	"A process in which a protein is transported to, or maintained in, a location within the cytoskeleton." [GOC:jl]	58	100	5	17916	0.05	0.08620689655172414	query_1	['GO:0033365']	6
GO:BP	GO:0046605	regulation of centrosome cycle	0.03287507060727373	True	"Any process that modulates the frequency, rate or extent of the centrosome cycle, the processes of centrosome duplication and separation." [GOC:ai]	58	100	5	17916	0.05	0.08620689655172414	query_1	['GO:0007098', 'GO:0010564', 'GO:0070507']	6
GO:MF	GO:0003678	DNA helicase activity	0.033451168345375204	True	"Catalysis of the reaction: ATP + H2O = ADP + phosphate; this reaction drives the unwinding of the DNA helix." [EC:3.6.4.12, GOC:jl]	76	99	5	18134	0.050505050505050504	0.06578947368421052	query_1	['GO:0004386', 'GO:0008094', 'GO:0140097']	6
HP	HP:0000064	Hypoplastic labia minora	0.03553628480381228	True	Hypoplastic labia minora	23	36	4	4232	0.1111111111111111	0.17391304347826086	query_1	['HP:0000066', 'HP:0012880']	6
HP	HP:0008771	Aplasia/Hypoplasia of the ear	0.03605792810569669	True	The presence of aplasia or developmental hypoplasia of the ear.	113	36	7	4232	0.19444444444444445	0.061946902654867256	query_1	['HP:0031703']	6
HP	HP:0008678	Renal hypoplasia/aplasia	0.03635782735587283	True	Absence or underdevelopment of the kidney.	257	36	10	4232	0.2777777777777778	0.038910505836575876	query_1	['HP:0012210']	6
TF	TF:M00426	Factor: E2F; motif: TTTSGCGS	0.03667976287028494	True	Factor: E2F; motif: TTTSGCGS	11986	102	82	19940	0.803921568627451	0.006841314867345236	query_1	['TF:M00000']	6
TF	TF:M00426_0	Factor: E2F; motif: TTTSGCGS; match class: 0	0.03667976287028494	True	Factor: E2F; motif: TTTSGCGS; match class: 0	11986	102	82	19940	0.803921568627451	0.006841314867345236	query_1	['TF:M00426']	6
REAC	REAC:R-HSA-5693568	Resolution of D-loop Structures through Holliday Junction Intermediates	0.03952178245828362	True	Resolution of D-loop Structures through Holliday Junction Intermediates	33	81	4	10588	0.04938271604938271	0.12121212121212122	query_1	['REAC:R-HSA-5693537']	6
GO:BP	GO:1902751	positive regulation of cell cycle G2/M phase transition	0.041477595308840084	True	"Any signalling pathway that activates or increases the activity of a cell cycle cyclin-dependent protein kinase to modulate the switch from G2 phase to M phase of the cell cycle." [GO_REF:0000058, GOC:jl, GOC:TermGenie]	30	100	4	17916	0.04	0.13333333333333333	query_1	['GO:0044839', 'GO:1901989', 'GO:1902749']	6
REAC	REAC:R-HSA-68884	Mitotic Telophase/Cytokinesis	0.041992152583026604	True	Mitotic Telophase/Cytokinesis	13	81	3	10588	0.037037037037037035	0.23076923076923078	query_1	['REAC:R-HSA-68886']	6
REAC	REAC:R-HSA-4419969	Depolymerisation of the Nuclear Lamina	0.041992152583026604	True	Depolymerisation of the Nuclear Lamina	13	81	3	10588	0.037037037037037035	0.23076923076923078	query_1	['REAC:R-HSA-2980766']	6
REAC	REAC:R-HSA-75035	Chk1/Chk2(Cds1) mediated inactivation of Cyclin B:Cdk1 complex	0.041992152583026604	True	Chk1/Chk2(Cds1) mediated inactivation of Cyclin B:Cdk1 complex	13	81	3	10588	0.037037037037037035	0.23076923076923078	query_1	['REAC:R-HSA-69473']	6
HP	HP:0002060	Abnormal cerebral morphology	0.044405512278879886	True	Any structural abnormality of the telencephalon, which is also known as the cerebrum.	1524	36	25	4232	0.6944444444444444	0.016404199475065617	query_1	['HP:0100547']	6
REAC	REAC:R-HSA-5693537	Resolution of D-Loop Structures	0.0445319545942829	True	Resolution of D-Loop Structures	34	81	4	10588	0.04938271604938271	0.11764705882352941	query_1	['REAC:R-HSA-5685942']	6
TF	TF:M11533	Factor: E2F-1; motif: NTTTTGGCGCCAWWWN	0.04599774628772611	True	Factor: E2F-1; motif: NTTTTGGCGCCAWWWN	13219	102	87	19940	0.8529411764705882	0.00658143581208866	query_1	['TF:M00000']	6
TF	TF:M11533_0	Factor: E2F-1; motif: NTTTTGGCGCCAWWWN; match class: 0	0.04599774628772611	True	Factor: E2F-1; motif: NTTTTGGCGCCAWWWN; match class: 0	13219	102	87	19940	0.8529411764705882	0.00658143581208866	query_1	['TF:M11533']	6
GO:CC	GO:0034451	centriolar satellite	0.04643080502223547	True	"A small (70-100 nm) cytoplasmic granule that contains a number of centrosomal proteins; centriolar satellites traffic toward microtubule minus ends and are enriched near the centrosome." [GOC:BHF, PMID:10579718, PMID:12403812]	95	101	5	18856	0.04950495049504951	0.05263157894736842	query_1	['GO:0005813', 'GO:0110165']	6
GO:MF	GO:0043138	3'-5' DNA helicase activity	0.04715821483997595	True	"Catalysis of the reaction: ATP + H2O = ADP + phosphate; drives the unwinding of the DNA helix in the direction 3' to 5'." [GOC:jl]	16	99	3	18134	0.030303030303030304	0.1875	query_1	['GO:0003678']	6
HP	HP:0009115	Aplasia/hypoplasia involving the skeleton	0.048664456838153014	True	Absence (due to failure to form) or underdevelopment of one or more components of the skeleton.	930	36	19	4232	0.5277777777777778	0.02043010752688172	query_1	['HP:0011842']	6
GO:BP	GO:0043161	proteasome-mediated ubiquitin-dependent protein catabolic process	0.049458293703262504	True	"The chemical reactions and pathways resulting in the breakdown of a protein or peptide by hydrolysis of its peptide bonds, initiated by the covalent attachment of ubiquitin, and mediated by the proteasome." [GOC:go_curators]	428	100	11	17916	0.11	0.02570093457943925	query_1	['GO:0006511', 'GO:0010498']	6
GO:BP	GO:0051255	spindle midzone assembly	0.049908348391488486	True	"The cell cycle process in which aggregation, arrangement and bonding together of a set of components to form the spindle midzone. The spindle midzone is the area in the center of the spindle where the spindle microtubules from opposite poles overlap." [GOC:ai, PMID:15296749]	11	100	3	17916	0.03	0.2727272727272727	query_1	['GO:0007017', 'GO:0022402', 'GO:0022607', 'GO:0051225']	6
GO:BP	GO:0035404	histone-serine phosphorylation	0.049908348391488486	True	"The modification of histones by addition of a phosphate group to a serine residue." [GOC:bf]	11	100	3	17916	0.03	0.2727272727272727	query_1	['GO:0016572', 'GO:0018105']	6
CORUM	CORUM:5543	CCNB1-CDC2 complex	0.049962327194087726	True	CCNB1-CDC2 complex	2	55	2	3627	0.03636363636363636	1.0	query_1	['CORUM:0000000']	6
CORUM	CORUM:1039	PCNA-PAF complex	0.049962327194087726	True	PCNA-PAF complex	2	55	2	3627	0.03636363636363636	1.0	query_1	['CORUM:0000000']	6
CORUM	CORUM:7413	CENP-A-histone H4 heterodimer- HJURP complex	0.049962327194087726	True	CENP-A-histone H4 heterodimer- HJURP complex	2	55	2	3627	0.03636363636363636	1.0	query_1	['CORUM:0000000']	6
CORUM	CORUM:5557	CDC2-CCNA2 complex	0.049962327194087726	True	CDC2-CCNA2 complex	2	55	2	3627	0.03636363636363636	1.0	query_1	['CORUM:0000000']	6
CORUM	CORUM:5542	CCNB2-CDC2 complex	0.049962327194087726	True	CCNB2-CDC2 complex	2	55	2	3627	0.03636363636363636	1.0	query_1	['CORUM:0000000']	6
REAC	REAC:R-HSA-156827	L13a-mediated translational silencing of Ceruloplasmin expression	7.206955596793307e-16	True	L13a-mediated translational silencing of Ceruloplasmin expression	112	63	16	10588	0.25396825396825395	0.14285714285714285	query_1	['REAC:R-HSA-72613']	39
REAC	REAC:R-HSA-72706	GTP hydrolysis and joining of the 60S ribosomal subunit	8.360350030324529e-16	True	GTP hydrolysis and joining of the 60S ribosomal subunit	113	63	16	10588	0.25396825396825395	0.1415929203539823	query_1	['REAC:R-HSA-72737']	39
REAC	REAC:R-HSA-72737	Cap-dependent Translation Initiation	2.2729262616735644e-15	True	Cap-dependent Translation Initiation	120	63	16	10588	0.25396825396825395	0.13333333333333333	query_1	['REAC:R-HSA-72613']	39
REAC	REAC:R-HSA-72613	Eukaryotic Translation Initiation	2.2729262616735644e-15	True	Eukaryotic Translation Initiation	120	63	16	10588	0.25396825396825395	0.13333333333333333	query_1	['REAC:R-HSA-72766']	39
REAC	REAC:R-HSA-72766	Translation	3.102338404426598e-15	True	Translation	292	63	21	10588	0.3333333333333333	0.07191780821917808	query_1	['REAC:R-HSA-392499']	39
REAC	REAC:R-HSA-72689	Formation of a pool of free 40S subunits	6.0065599059500334e-15	True	Formation of a pool of free 40S subunits	102	63	15	10588	0.23809523809523808	0.14705882352941177	query_1	['REAC:R-HSA-72737']	39
GO:BP	GO:0006413	translational initiation	2.1735725253955676e-14	True	"The process preceding formation of the peptide bond between the first two amino acids of a protein. This includes the formation of a complex of the ribosome, mRNA or circRNA, and an initiation complex that contains the first aminoacyl-tRNA." [ISBN:019879276X]	196	95	18	17916	0.18947368421052632	0.09183673469387756	query_1	['GO:0006412', 'GO:0044237']	39
REAC	REAC:R-HSA-927802	Nonsense-Mediated Decay (NMD)	4.463602180281544e-14	True	Nonsense-Mediated Decay (NMD)	116	63	15	10588	0.23809523809523808	0.12931034482758622	query_1	['REAC:R-HSA-8953854']	39
REAC	REAC:R-HSA-975957	Nonsense Mediated Decay (NMD) enhanced by the Exon Junction Complex (EJC)	4.463602180281544e-14	True	Nonsense Mediated Decay (NMD) enhanced by the Exon Junction Complex (EJC)	116	63	15	10588	0.23809523809523808	0.12931034482758622	query_1	['REAC:R-HSA-927802']	39
REAC	REAC:R-HSA-2408522	Selenoamino acid metabolism	5.098063902933161e-14	True	Selenoamino acid metabolism	117	63	15	10588	0.23809523809523808	0.1282051282051282	query_1	['REAC:R-HSA-71291']	39
REAC	REAC:R-HSA-72764	Eukaryotic Translation Termination	6.636723232716645e-14	True	Eukaryotic Translation Termination	94	63	14	10588	0.2222222222222222	0.14893617021276595	query_1	['REAC:R-HSA-72766']	39
REAC	REAC:R-HSA-975956	Nonsense Mediated Decay (NMD) independent of the Exon Junction Complex (EJC)	9.033661738298584e-14	True	Nonsense Mediated Decay (NMD) independent of the Exon Junction Complex (EJC)	96	63	14	10588	0.2222222222222222	0.14583333333333334	query_1	['REAC:R-HSA-927802']	39
GO:CC	GO:1990904	ribonucleoprotein complex	1.9959059123762895e-13	True	"A macromolecular complex containing both protein and RNA molecules." [GOC:vesicles]	695	96	26	18856	0.2708333333333333	0.03741007194244604	query_1	['GO:0032991']	39
REAC	REAC:R-HSA-9633012	Response of EIF2AK4 (GCN2) to amino acid deficiency	2.186658813688088e-13	True	Response of EIF2AK4 (GCN2) to amino acid deficiency	102	63	14	10588	0.2222222222222222	0.13725490196078433	query_1	['REAC:R-HSA-2262752']	39
REAC	REAC:R-HSA-192823	Viral mRNA Translation	1.3343270055277038e-12	True	Viral mRNA Translation	90	63	13	10588	0.20634920634920634	0.14444444444444443	query_1	['REAC:R-HSA-168273']	39
REAC	REAC:R-HSA-156902	Peptide chain elongation	1.3343270055277038e-12	True	Peptide chain elongation	90	63	13	10588	0.20634920634920634	0.14444444444444443	query_1	['REAC:R-HSA-156842']	39
REAC	REAC:R-HSA-2408557	Selenocysteine synthesis	2.4028275354976744e-12	True	Selenocysteine synthesis	94	63	13	10588	0.20634920634920634	0.13829787234042554	query_1	['REAC:R-HSA-2408522']	39
REAC	REAC:R-HSA-156842	Eukaryotic Translation Elongation	2.4028275354976744e-12	True	Eukaryotic Translation Elongation	94	63	13	10588	0.20634920634920634	0.13829787234042554	query_1	['REAC:R-HSA-72766']	39
GO:CC	GO:0022625	cytosolic large ribosomal subunit	2.470119475372089e-12	True	"The large subunit of a ribosome located in the cytosol." [GOC:mtg_sensu]	59	96	11	18856	0.11458333333333333	0.1864406779661017	query_1	['GO:0015934', 'GO:0022626']	39
GO:CC	GO:0022626	cytosolic ribosome	3.0192072786070116e-12	True	"A ribosome located in the cytosol." [GOC:mtg_sensu]	108	96	13	18856	0.13541666666666666	0.12037037037037036	query_1	['GO:0005829', 'GO:0005840']	39
WP	WP:WP477	Cytoplasmic Ribosomal Proteins	4.5493695489170115e-12	True	Cytoplasmic Ribosomal Proteins	88	41	12	6954	0.2926829268292683	0.13636363636363635	query_1	['WP:000000']	39
REAC	REAC:R-HSA-8953854	Metabolism of RNA	4.772504464900093e-12	True	Metabolism of RNA	662	63	25	10588	0.3968253968253968	0.0377643504531722	query_1	['REAC:0000000']	39
GO:BP	GO:0000184	nuclear-transcribed mRNA catabolic process, nonsense-mediated decay	4.928520254975896e-12	True	"The nonsense-mediated decay pathway for nuclear-transcribed mRNAs degrades mRNAs in which an amino-acid codon has changed to a nonsense codon; this prevents the translation of such mRNAs into truncated, and potentially harmful, proteins." [GOC:krc, GOC:ma, PMID:10025395]	122	95	14	17916	0.14736842105263157	0.11475409836065574	query_1	['GO:0000956']	39
GO:MF	GO:0003723	RNA binding	7.44853337058793e-12	True	"Interacting selectively and non-covalently with an RNA molecule or a portion thereof." [GOC:jl, GOC:mah]	1922	95	39	18134	0.4105263157894737	0.02029136316337149	query_1	['GO:0003676']	39
REAC	REAC:R-HSA-168273	Influenza Viral RNA Transcription and Replication	9.830264596684567e-12	True	Influenza Viral RNA Transcription and Replication	133	63	14	10588	0.2222222222222222	0.10526315789473684	query_1	['REAC:R-HSA-168255']	39
GO:BP	GO:0006412	translation	1.4661388069501975e-11	True	"The cellular metabolic process in which a protein is formed, using the sequence of a mature mRNA or circRNA molecule to specify the sequence of amino acids in a polypeptide chain. Translation is mediated by the ribosome, and begins with the formation of a ternary complex between aminoacylated initiator methionine tRNA, GTP, and initiation factor 2, which subsequently associates with the small su…	746	95	26	17916	0.2736842105263158	0.03485254691689008	query_1	['GO:0010467', 'GO:0034645', 'GO:0043043', 'GO:0044267']	39
REAC	REAC:R-HSA-1799339	SRP-dependent cotranslational protein targeting to membrane	2.8156038411151245e-11	True	SRP-dependent cotranslational protein targeting to membrane	113	63	13	10588	0.20634920634920634	0.11504424778761062	query_1	['REAC:R-HSA-72766']	39
GO:BP	GO:0043043	peptide biosynthetic process	3.182592190641427e-11	True	"The chemical reactions and pathways resulting in the formation of peptides, compounds of 2 or more (but usually less than 100) amino acids where the alpha carboxyl group of one is bound to the alpha amino group of another. This may include the translation of a precursor protein and its subsequent processing into a functional peptide." [GOC:dph, GOC:jl]	771	95	26	17916	0.2736842105263158	0.03372243839169909	query_1	['GO:0006518', 'GO:0043604', 'GO:1901566']	39
KEGG	KEGG:03010	Ribosome	4.514243737253953e-11	True	Ribosome	134	58	14	7747	0.2413793103448276	0.1044776119402985	query_1	['KEGG:00000']	39
GO:BP	GO:0016071	mRNA metabolic process	5.785044028818968e-11	True	"The chemical reactions and pathways involving mRNA, messenger RNA, which is responsible for carrying the coded genetic 'message', transcribed from DNA, to sites of protein assembly at the ribosomes." [ISBN:0198506732]	865	95	27	17916	0.28421052631578947	0.03121387283236994	query_1	['GO:0016070']	39
REAC	REAC:R-HSA-168255	Influenza Infection	6.42764391731829e-11	True	Influenza Infection	152	63	14	10588	0.2222222222222222	0.09210526315789473	query_1	['REAC:R-HSA-5663205']	39
REAC	REAC:R-HSA-8868773	rRNA processing in the nucleus and cytosol	9.778736594454677e-11	True	rRNA processing in the nucleus and cytosol	193	63	15	10588	0.23809523809523808	0.07772020725388601	query_1	['REAC:R-HSA-72312']	39
GO:MF	GO:0003735	structural constituent of ribosome	1.6504492560891598e-10	True	"The action of a molecule that contributes to the structural integrity of the ribosome." [GOC:mah]	171	95	14	18134	0.14736842105263157	0.08187134502923976	query_1	['GO:0005198']	39
GO:BP	GO:0019080	viral gene expression	1.766338761982371e-10	True	"A process by which a viral gene is converted into a mature gene product or products (proteins or RNA). This includes viral transcription, processing to produce a mature RNA product, and viral translation." [GOC:bf, GOC:jl, ISBN:0121585336]	194	95	15	17916	0.15789473684210525	0.07731958762886598	query_1	['GO:0016032']	39
GO:BP	GO:0006614	SRP-dependent cotranslational protein targeting to membrane	1.8687507091356408e-10	True	"The targeting of proteins to a membrane that occurs during translation and is dependent upon two key components, the signal-recognition particle (SRP) and the SRP receptor. SRP is a cytosolic particle that transiently binds to the endoplasmic reticulum (ER) signal sequence in a nascent protein, to the large ribosomal unit, and to the SRP receptor in the ER membrane." [ISBN:0716731363]	96	95	12	17916	0.12631578947368421	0.125	query_1	['GO:0006613', 'GO:0045047']	39
REAC	REAC:R-HSA-72312	rRNA processing	2.0551168075016016e-10	True	rRNA processing	203	63	15	10588	0.23809523809523808	0.07389162561576355	query_1	['REAC:R-HSA-8953854']	39
GO:CC	GO:0044391	ribosomal subunit	2.804060725510761e-10	True	"Either of the two subunits of a ribosome: the ribosomal large subunit or the ribosomal small subunit." [GOC:jl]	191	96	14	18856	0.14583333333333334	0.07329842931937172	query_1	['GO:0005840', 'GO:1990904']	39
GO:CC	GO:0015934	large ribosomal subunit	2.9630626707757717e-10	True	"The larger of the two subunits of a ribosome. Two sites on the ribosomal large subunit are involved in translation, namely the aminoacyl site (A site) and peptidyl site (P site)." [ISBN:0198506732]	119	96	12	18856	0.125	0.10084033613445378	query_1	['GO:0044391']	39
REAC	REAC:R-HSA-9010553	Regulation of expression of SLITs and ROBOs	3.3011977421611043e-10	True	Regulation of expression of SLITs and ROBOs	171	63	14	10588	0.2222222222222222	0.08187134502923976	query_1	['REAC:R-HSA-376176']	39
GO:BP	GO:0006613	cotranslational protein targeting to membrane	3.4903078148193454e-10	True	"The targeting of proteins to a membrane that occurs during translation. The transport of most secretory proteins, particularly those with more than 100 amino acids, into the endoplasmic reticulum lumen occurs in this manner, as does the import of some proteins into mitochondria." [ISBN:0716731363, PMID:10512867, PMID:16896215]	101	95	12	17916	0.12631578947368421	0.1188118811881188	query_1	['GO:0006612']	39
GO:CC	GO:0005840	ribosome	5.230743216685894e-10	True	"An intracellular organelle, about 200 A in diameter, consisting of RNA and protein. It is the site of protein biosynthesis resulting from translation of messenger RNA (mRNA). It consists of two subunits, one large and one small, each containing only protein and RNA. Both the ribosome and its subunits are characterized by their sedimentation coefficients, expressed in Svedberg units (symbol: S). …	244	96	15	18856	0.15625	0.06147540983606557	query_1	['GO:0043232']	39
REAC	REAC:R-HSA-6791226	Major pathway of rRNA processing in the nucleolus and cytosol	8.397928405267494e-10	True	Major pathway of rRNA processing in the nucleolus and cytosol	183	63	14	10588	0.2222222222222222	0.07650273224043716	query_1	['REAC:R-HSA-8868773']	39
GO:BP	GO:0045047	protein targeting to ER	9.907848776969643e-10	True	"The process of directing proteins towards the endoplasmic reticulum (ER) using signals contained within the protein. One common mechanism uses a 16- to 30-residue signal sequence, typically located at the N-terminus of the protein and containing positively charged amino acids followed by a continuous stretch of hydrophobic residues, which directs the ribosome to the ER membrane and initiates tra…	110	95	12	17916	0.12631578947368421	0.10909090909090909	query_1	['GO:0006605', 'GO:0072599']	39
GO:BP	GO:0072599	establishment of protein localization to endoplasmic reticulum	1.529249196414957e-09	True	"The directed movement of a protein to a specific location in the endoplasmic reticulum." [GOC:mah]	114	95	12	17916	0.12631578947368421	0.10526315789473684	query_1	['GO:0070972', 'GO:0072594']	39
GO:BP	GO:0006518	peptide metabolic process	1.55235682808098e-09	True	"The chemical reactions and pathways involving peptides, compounds of two or more amino acids where the alpha carboxyl group of one is bound to the alpha amino group of another." [GOC:go_curators]	912	95	26	17916	0.2736842105263158	0.02850877192982456	query_1	['GO:0043603', 'GO:1901564']	39
GO:BP	GO:0043604	amide biosynthetic process	1.6319113450620968e-09	True	"The chemical reactions and pathways resulting in the formation of an amide, any derivative of an oxoacid in which an acidic hydroxy group has been replaced by an amino or substituted amino group." [GOC:curators]	914	95	26	17916	0.2736842105263158	0.028446389496717725	query_1	['GO:0043603', 'GO:0044271']	39
REAC	REAC:R-HSA-376176	Signaling by ROBO receptors	8.52952605764657e-09	True	Signaling by ROBO receptors	217	63	14	10588	0.2222222222222222	0.06451612903225806	query_1	['REAC:R-HSA-422475']	39
GO:BP	GO:0000956	nuclear-transcribed mRNA catabolic process	1.010212270830978e-08	True	"The chemical reactions and pathways resulting in the breakdown of nuclear-transcribed mRNAs in eukaryotic cells." [GOC:krc]	211	95	14	17916	0.14736842105263157	0.06635071090047394	query_1	['GO:0006402']	39
GO:BP	GO:0002181	cytoplasmic translation	1.2265690824709923e-08	True	"The chemical reactions and pathways resulting in the formation of a protein in the cytoplasm. This is a ribosome-mediated process in which the information in messenger RNA (mRNA) is used to specify the sequence of amino acids in the protein." [GOC:hjd]	103	95	11	17916	0.11578947368421053	0.10679611650485436	query_1	['GO:0006412']	39
GO:CC	GO:0032991	protein-containing complex	1.475711134363947e-08	True	"A stable assembly of two or more macromolecules, i.e. proteins, nucleic acids, carbohydrates or lipids, in which at least one component is a protein and the constituent parts function together." [GOC:dos, GOC:mah]	5494	96	59	18856	0.6145833333333334	0.010738987986894794	query_1	['GO:0005575']	39
GO:BP	GO:0070972	protein localization to endoplasmic reticulum	1.6569050667133483e-08	True	"A process in which a protein is transported to, or maintained in, a location within the endoplasmic reticulum." [GOC:mah]	139	95	12	17916	0.12631578947368421	0.08633093525179857	query_1	['GO:0033365']	39
GO:BP	GO:0019083	viral transcription	1.689110984568419e-08	True	"The process by which a viral genome, or part of a viral genome, is transcribed within the host cell." [GOC:jl, ISBN:0781702534]	177	95	13	17916	0.1368421052631579	0.07344632768361582	query_1	['GO:0016032', 'GO:0019080']	39
REAC	REAC:R-HSA-2262752	Cellular responses to stress	2.3746704543371817e-08	True	Cellular responses to stress	581	63	20	10588	0.31746031746031744	0.03442340791738382	query_1	['REAC:R-HSA-8953897']	39
TF	TF:M01078_1	Factor: c-Ets-1; motif: NNNRCCGGAWRYNNNN; match class: 1	2.719874279164734e-08	True	Factor: c-Ets-1; motif: NNNRCCGGAWRYNNNN; match class: 1	2481	98	39	19940	0.3979591836734694	0.015719467956469165	query_1	['TF:M01078_0']	39
REAC	REAC:R-HSA-8953897	Cellular responses to external stimuli	3.640029374909113e-08	True	Cellular responses to external stimuli	595	63	20	10588	0.31746031746031744	0.03361344537815126	query_1	['REAC:0000000']	39
GO:BP	GO:0016032	viral process	7.187378274288683e-08	True	"A multi-organism process in which a virus is a participant. The other participant is the host. Includes infection of a host cell, replication of the viral genome, and assembly of progeny virus particles. In some cases the viral genetic material may integrate into the host genome and only subsequently, under particular circumstances, 'complete' its life cycle." [GOC:bf, GOC:jl, GOC:mah]	910	95	24	17916	0.25263157894736843	0.026373626373626374	query_1	['GO:0044403']	39
GO:CC	GO:0042788	polysomal ribosome	8.895937455941452e-08	True	"A ribosome bound to mRNA that forms part of a polysome." [GOC:jl]	33	96	7	18856	0.07291666666666667	0.21212121212121213	query_1	['GO:0005840', 'GO:0005844']	39
TF	TF:M01078_0	Factor: c-Ets-1; motif: NNNRCCGGAWRYNNNN; match class: 0	9.104297769314761e-08	True	Factor: c-Ets-1; motif: NNNRCCGGAWRYNNNN; match class: 0	7617	98	70	19940	0.7142857142857143	0.009189969804384928	query_1	['TF:M01078']	39
TF	TF:M01078	Factor: c-Ets-1; motif: NNNRCCGGAWRYNNNN	9.104297769314761e-08	True	Factor: c-Ets-1; motif: NNNRCCGGAWRYNNNN	7617	98	70	19940	0.7142857142857143	0.009189969804384928	query_1	['TF:M00000']	39
GO:BP	GO:0043603	cellular amide metabolic process	9.596137957074469e-08	True	"The chemical reactions and pathways involving an amide, any derivative of an oxoacid in which an acidic hydroxy group has been replaced by an amino or substituted amino group, as carried out by individual cells." [GOC:curators]	1187	95	27	17916	0.28421052631578947	0.02274641954507161	query_1	['GO:0034641']	39
REAC	REAC:R-HSA-71291	Metabolism of amino acids and derivatives	9.876056411450655e-08	True	Metabolism of amino acids and derivatives	368	63	16	10588	0.25396825396825395	0.043478260869565216	query_1	['REAC:R-HSA-1430728']	39
CORUM	CORUM:308	60S ribosomal subunit, cytoplasmic	1.0827431261699628e-07	True	60S ribosomal subunit, cytoplasmic	47	51	10	3627	0.19607843137254902	0.2127659574468085	query_1	['CORUM:0000000']	39
CORUM	CORUM:306	Ribosome, cytoplasmic	1.1694480385423881e-07	True	Ribosome, cytoplasmic	80	51	12	3627	0.23529411764705882	0.15	query_1	['CORUM:0000000']	39
GO:BP	GO:0022613	ribonucleoprotein complex biogenesis	1.949479158096875e-07	True	"A cellular process that results in the biosynthesis of constituent macromolecules, assembly, and arrangement of constituent parts of a complex containing RNA and proteins. Includes the biosynthesis of the constituent RNA and protein molecules, and those macromolecular modifications that are involved in synthesis or assembly of the ribonucleoprotein complex." [GOC:isa_complete, GOC:mah]	433	95	17	17916	0.17894736842105263	0.03926096997690531	query_1	['GO:0044085']	39
REAC	REAC:R-HSA-392499	Metabolism of proteins	1.9816550003327038e-07	True	Metabolism of proteins	2012	63	34	10588	0.5396825396825397	0.016898608349900597	query_1	['REAC:0000000']	39
GO:BP	GO:0006402	mRNA catabolic process	1.998305307545185e-07	True	"The chemical reactions and pathways resulting in the breakdown of mRNA, messenger RNA, which is responsible for carrying the coded genetic 'message', transcribed from DNA, to sites of protein assembly at the ribosomes." [ISBN:0198506732]	373	95	16	17916	0.16842105263157894	0.04289544235924933	query_1	['GO:0006401', 'GO:0010629', 'GO:0016071']	39
CORUM	CORUM:3055	Nop56p-associated pre-rRNA complex	2.0637785057192047e-07	True	Nop56p-associated pre-rRNA complex	104	51	13	3627	0.2549019607843137	0.125	query_1	['CORUM:0000000']	39
GO:BP	GO:0044403	symbiotic process	2.5598107007281896e-07	True	"A process carried out by gene products in an organism that enable the organism to engage in a symbiotic relationship, a more or less intimate association, with another organism. The various forms of symbiosis include parasitism, in which the association is disadvantageous or destructive to one of the organisms; mutualism, in which the association is advantageous, or often necessary to one or bot…	968	95	24	17916	0.25263157894736843	0.024793388429752067	query_1	['GO:0044419']	39
GO:BP	GO:0006401	RNA catabolic process	9.541591000901622e-07	True	"The chemical reactions and pathways resulting in the breakdown of RNA, ribonucleic acid, one of the two main type of nucleic acid, consisting of a long, unbranched macromolecule formed from ribonucleotides joined in 3',5'-phosphodiester linkage." [ISBN:0198506732]	415	95	16	17916	0.16842105263157894	0.03855421686746988	query_1	['GO:0016070', 'GO:0034655', 'GO:0044265']	39
GO:BP	GO:0006612	protein targeting to membrane	9.81753293982708e-07	True	"The process of directing proteins towards a membrane, usually using signals contained within the protein." [GOC:curators]	197	95	12	17916	0.12631578947368421	0.06091370558375635	query_1	['GO:0006605', 'GO:0090150']	39
TF	TF:M09935_0	Factor: GABP-alpha; motif: NNNRCCGGAAGTGN; match class: 0	2.0958951770996537e-06	True	Factor: GABP-alpha; motif: NNNRCCGGAAGTGN; match class: 0	4474	98	50	19940	0.5102040816326531	0.011175681716584712	query_1	['TF:M09935']	39
TF	TF:M09935	Factor: GABP-alpha; motif: NNNRCCGGAAGTGN	2.0958951770996537e-06	True	Factor: GABP-alpha; motif: NNNRCCGGAAGTGN	4474	98	50	19940	0.5102040816326531	0.011175681716584712	query_1	['TF:M00000']	39
TF	TF:M02062_1	Factor: Erg; motif: ACCGGAAGTN; match class: 1	2.202029677131757e-06	True	Factor: Erg; motif: ACCGGAAGTN; match class: 1	2732	98	38	19940	0.3877551020408163	0.013909224011713031	query_1	['TF:M02062_0']	39
TF	TF:M03983_0	Factor: ETV5; motif: NCCGGAWGYN; match class: 0	3.0442989735887004e-06	True	Factor: ETV5; motif: NCCGGAWGYN; match class: 0	3173	98	41	19940	0.41836734693877553	0.012921525370312008	query_1	['TF:M03983']	39
TF	TF:M03983	Factor: ETV5; motif: NCCGGAWGYN	3.0442989735887004e-06	True	Factor: ETV5; motif: NCCGGAWGYN	3173	98	41	19940	0.41836734693877553	0.012921525370312008	query_1	['TF:M00000']	39
TF	TF:M02065_1	Factor: ER81; motif: RCCGGAARYN; match class: 1	3.4760568581756294e-06	True	Factor: ER81; motif: RCCGGAARYN; match class: 1	6789	98	63	19940	0.6428571428571429	0.009279717189571365	query_1	['TF:M02065_0']	39
HPA	HPA:039010_03	salivary gland; glandular cells[Uncertain,High]	3.755113489220896e-06	True	salivary gland; glandular cells[Uncertain,High]	655	79	22	9494	0.27848101265822783	0.03358778625954199	query_1	['HPA:039010_02']	39
TF	TF:M11427_0	Factor: PEA3; motif: NACCGGAAGTN; match class: 0	4.800306352712853e-06	True	Factor: PEA3; motif: NACCGGAAGTN; match class: 0	10673	98	81	19940	0.826530612244898	0.0075892438864424245	query_1	['TF:M11427']	39
TF	TF:M11427	Factor: PEA3; motif: NACCGGAAGTN	4.800306352712853e-06	True	Factor: PEA3; motif: NACCGGAAGTN	10673	98	81	19940	0.826530612244898	0.0075892438864424245	query_1	['TF:M00000']	39
TF	TF:M11430_0	Factor: PEA3; motif: NACCGGAAGTN; match class: 0	6.122878103464905e-06	True	Factor: PEA3; motif: NACCGGAAGTN; match class: 0	10961	98	82	19940	0.8367346938775511	0.007481069245506797	query_1	['TF:M11430']	39
TF	TF:M11430	Factor: PEA3; motif: NACCGGAAGTN	6.122878103464905e-06	True	Factor: PEA3; motif: NACCGGAAGTN	10961	98	82	19940	0.8367346938775511	0.007481069245506797	query_1	['TF:M00000']	39
TF	TF:M11430_1	Factor: PEA3; motif: NACCGGAAGTN; match class: 1	6.29363718615083e-06	True	Factor: PEA3; motif: NACCGGAAGTN; match class: 1	4936	98	52	19940	0.5306122448979592	0.01053484602917342	query_1	['TF:M11430_0']	39
TF	TF:M02066_1	Factor: PEA3; motif: RCCGGAAGYN; match class: 1	6.37242820427903e-06	True	Factor: PEA3; motif: RCCGGAAGYN; match class: 1	2311	98	34	19940	0.3469387755102041	0.014712245781047165	query_1	['TF:M02066_0']	39
TF	TF:M11382_1	Factor: ESE-1; motif: NWTRCGGAWGCN; match class: 1	6.954020199880249e-06	True	Factor: ESE-1; motif: NWTRCGGAWGCN; match class: 1	4150	98	47	19940	0.47959183673469385	0.011325301204819277	query_1	['TF:M11382_0']	39
REAC	REAC:R-HSA-5663205	Infectious disease	7.553602538821071e-06	True	Infectious disease	497	63	16	10588	0.25396825396825395	0.03219315895372234	query_1	['REAC:R-HSA-1643685']	39
HPA	HPA:039010_13	salivary gland; glandular cells[Supported,High]	7.725770681682674e-06	True	salivary gland; glandular cells[Supported,High]	397	79	17	9494	0.21518987341772153	0.042821158690176324	query_1	['HPA:039010_03', 'HPA:039010_12']	39
TF	TF:M01258_0	Factor: GABP; motif: CACTTCCGGNNN; match class: 0	8.409565362426237e-06	True	Factor: GABP; motif: CACTTCCGGNNN; match class: 0	2862	98	38	19940	0.3877551020408163	0.013277428371767994	query_1	['TF:M01258']	39
TF	TF:M01258	Factor: GABP; motif: CACTTCCGGNNN	8.409565362426237e-06	True	Factor: GABP; motif: CACTTCCGGNNN	2862	98	38	19940	0.3877551020408163	0.013277428371767994	query_1	['TF:M00000']	39
TF	TF:M11427_1	Factor: PEA3; motif: NACCGGAAGTN; match class: 1	8.435741727339533e-06	True	Factor: PEA3; motif: NACCGGAAGTN; match class: 1	4648	98	50	19940	0.5102040816326531	0.010757314974182444	query_1	['TF:M11427_0']	39
TF	TF:M11415	Factor: GABP-alpha; motif: NRCCGGAAGTN	9.312764601939444e-06	True	Factor: GABP-alpha; motif: NRCCGGAAGTN	3291	98	41	19940	0.41836734693877553	0.0124582193862048	query_1	['TF:M00000']	39
TF	TF:M11415_0	Factor: GABP-alpha; motif: NRCCGGAAGTN; match class: 0	9.312764601939444e-06	True	Factor: GABP-alpha; motif: NRCCGGAAGTN; match class: 0	3291	98	41	19940	0.41836734693877553	0.0124582193862048	query_1	['TF:M11415']	39
TF	TF:M00025_1	Factor: Elk-1; motif: NNNNCCGGAARTNN; match class: 1	9.69956573056373e-06	True	Factor: Elk-1; motif: NNNNCCGGAARTNN; match class: 1	4666	98	50	19940	0.5102040816326531	0.010715816545220747	query_1	['TF:M00025_0']	39
TF	TF:M00716_1	Factor: ZF5; motif: GSGCGCGR; match class: 1	1.0461880800131556e-05	True	Factor: ZF5; motif: GSGCGCGR; match class: 1	14195	98	93	19940	0.9489795918367347	0.006551602676998943	query_1	['TF:M00716_0']	39
TF	TF:M03970_0	Factor: ELK1; motif: ACCGGAAGTN; match class: 0	1.090274568570692e-05	True	Factor: ELK1; motif: ACCGGAAGTN; match class: 0	4844	98	51	19940	0.5204081632653061	0.010528488852188274	query_1	['TF:M03970']	39
TF	TF:M03970	Factor: ELK1; motif: ACCGGAAGTN	1.090274568570692e-05	True	Factor: ELK1; motif: ACCGGAAGTN	4844	98	51	19940	0.5204081632653061	0.010528488852188274	query_1	['TF:M00000']	39
GO:BP	GO:0046907	intracellular transport	1.3313310961629082e-05	True	"The directed movement of substances within a cell." [GOC:ai]	1812	95	30	17916	0.3157894736842105	0.016556291390728478	query_1	['GO:0006810', 'GO:0051641', 'GO:0051649']	39
TF	TF:M08913_1	Factor: FLI-1; motif: NAYTTCCGGT; match class: 1	1.6567890827535388e-05	True	Factor: FLI-1; motif: NAYTTCCGGT; match class: 1	3070	98	39	19940	0.3979591836734694	0.012703583061889252	query_1	['TF:M08913_0']	39
GO:BP	GO:0006886	intracellular protein transport	1.8815252372464908e-05	True	"The directed movement of proteins in a cell, including the movement of proteins between specific compartments or structures within a cell, such as organelles of a eukaryotic cell." [GOC:mah]	1201	95	24	17916	0.25263157894736843	0.019983347210657785	query_1	['GO:0015031', 'GO:0034613', 'GO:0046907']	39
TF	TF:M11419_0	Factor: ER81; motif: NNCCGGAWGYN; match class: 0	1.9411333743030653e-05	True	Factor: ER81; motif: NNCCGGAWGYN; match class: 0	6127	98	58	19940	0.5918367346938775	0.009466296719438551	query_1	['TF:M11419']	39
TF	TF:M11419	Factor: ER81; motif: NNCCGGAWGYN	1.9411333743030653e-05	True	Factor: ER81; motif: NNCCGGAWGYN	6127	98	58	19940	0.5918367346938775	0.009466296719438551	query_1	['TF:M00000']	39
TF	TF:M11428_1	Factor: PEA3; motif: NACCGGAAGTN; match class: 1	2.168658452754417e-05	True	Factor: PEA3; motif: NACCGGAAGTN; match class: 1	2168	98	32	19940	0.32653061224489793	0.014760147601476014	query_1	['TF:M11428_0']	39
GO:BP	GO:0044265	cellular macromolecule catabolic process	2.1742234807554124e-05	True	"The chemical reactions and pathways resulting in the breakdown of a macromolecule, any large molecule including proteins, nucleic acids and carbohydrates, as carried out by individual cells." [GOC:jl]	1210	95	24	17916	0.25263157894736843	0.019834710743801654	query_1	['GO:0009057', 'GO:0044248', 'GO:0044260']	39
TF	TF:M02063_1	Factor: c-ets-1; motif: ACCGGAWGTN; match class: 1	2.2477865118888313e-05	True	Factor: c-ets-1; motif: ACCGGAWGTN; match class: 1	2426	98	34	19940	0.3469387755102041	0.014014839241549877	query_1	['TF:M02063_0']	39
TF	TF:M11434	Factor: Elk-1; motif: NRSCGGAAGNN	2.5693237583117448e-05	True	Factor: Elk-1; motif: NRSCGGAAGNN	8285	98	69	19940	0.7040816326530612	0.008328304164152082	query_1	['TF:M00000']	39
TF	TF:M11434_0	Factor: Elk-1; motif: NRSCGGAAGNN; match class: 0	2.5693237583117448e-05	True	Factor: Elk-1; motif: NRSCGGAAGNN; match class: 0	8285	98	69	19940	0.7040816326530612	0.008328304164152082	query_1	['TF:M11434']	39
GO:CC	GO:0005844	polysome	2.6105488869225065e-05	True	"A multiribosomal structure representing a linear array of ribosomes held together by messenger RNA. They represent the active complexes in cellular protein synthesis and are able to incorporate amino acids into polypeptides both in vivo and in vitro." [ISBN:0198506732, NIF_Subcellular:sao1038025871]	72	96	7	18856	0.07291666666666667	0.09722222222222222	query_1	['GO:1990904']	39
TF	TF:M11439	Factor: Net; motif: NRCCGGAAGTN	2.9063485610820852e-05	True	Factor: Net; motif: NRCCGGAAGTN	2582	98	35	19940	0.35714285714285715	0.013555383423702556	query_1	['TF:M00000']	39
TF	TF:M11439_0	Factor: Net; motif: NRCCGGAAGTN; match class: 0	2.9063485610820852e-05	True	Factor: Net; motif: NRCCGGAAGTN; match class: 0	2582	98	35	19940	0.35714285714285715	0.013555383423702556	query_1	['TF:M11439']	39
TF	TF:M11396_1	Factor: Erg; motif: NACCGGAARTN; match class: 1	3.2590878302906314e-05	True	Factor: Erg; motif: NACCGGAARTN; match class: 1	4992	98	51	19940	0.5204081632653061	0.010216346153846154	query_1	['TF:M11396_0']	39
TF	TF:M01752_1	Factor: ERG; motif: ACCGGAART; match class: 1	3.5470026813757165e-05	True	Factor: ERG; motif: ACCGGAART; match class: 1	3737	98	43	19940	0.4387755102040816	0.011506556061011506	query_1	['TF:M01752_0']	39
TF	TF:M03981	Factor: ETV3; motif: ACCGGAAGTN	3.9585689860052134e-05	True	Factor: ETV3; motif: ACCGGAAGTN	2350	98	33	19940	0.336734693877551	0.014042553191489362	query_1	['TF:M00000']	39
TF	TF:M03981_0	Factor: ETV3; motif: ACCGGAAGTN; match class: 0	3.9585689860052134e-05	True	Factor: ETV3; motif: ACCGGAAGTN; match class: 0	2350	98	33	19940	0.336734693877551	0.014042553191489362	query_1	['TF:M03981']	39
GO:BP	GO:0090150	establishment of protein localization to membrane	3.9632685037397694e-05	True	"The directed movement of a protein to a specific location in a membrane." [GOC:ascb_2009, GOC:dph, GOC:tb]	333	95	13	17916	0.1368421052631579	0.03903903903903904	query_1	['GO:0045184', 'GO:0072657']	39
TF	TF:M11433_0	Factor: Elk-1; motif: NRCCGGAAGTN; match class: 0	4.351547123546435e-05	True	Factor: Elk-1; motif: NRCCGGAAGTN; match class: 0	7767	98	66	19940	0.673469387755102	0.008497489378138278	query_1	['TF:M11433']	39
TF	TF:M11433	Factor: Elk-1; motif: NRCCGGAAGTN	4.351547123546435e-05	True	Factor: Elk-1; motif: NRCCGGAAGTN	7767	98	66	19940	0.673469387755102	0.008497489378138278	query_1	['TF:M00000']	39
TF	TF:M02052_1	Factor: EHF; motif: CSCGGAARTN; match class: 1	4.845637048403167e-05	True	Factor: EHF; motif: CSCGGAARTN; match class: 1	4081	98	45	19940	0.45918367346938777	0.011026709139916687	query_1	['TF:M02052_0']	39
TF	TF:M02059_1	Factor: ELK-1; motif: ACCGGAAGTN; match class: 1	5.349409791170862e-05	True	Factor: ELK-1; motif: ACCGGAAGTN; match class: 1	3787	98	43	19940	0.4387755102040816	0.011354634275151836	query_1	['TF:M02059_0']	39
TF	TF:M02068_0	Factor: etv3; motif: ACCGGAAGYN; match class: 0	5.511103707562256e-05	True	Factor: etv3; motif: ACCGGAAGYN; match class: 0	3492	98	41	19940	0.41836734693877553	0.011741122565864834	query_1	['TF:M02068']	39
TF	TF:M02068	Factor: etv3; motif: ACCGGAAGYN	5.511103707562256e-05	True	Factor: etv3; motif: ACCGGAAGYN	3492	98	41	19940	0.41836734693877553	0.011741122565864834	query_1	['TF:M00000']	39
GO:BP	GO:0034655	nucleobase-containing compound catabolic process	5.5183516686709134e-05	True	"The chemical reactions and pathways resulting in the breakdown of nucleobases, nucleosides, nucleotides and nucleic acids." [GOC:mah]	552	95	16	17916	0.16842105263157894	0.028985507246376812	query_1	['GO:0006139', 'GO:0019439', 'GO:0044270', 'GO:0046700', 'GO:1901361']	39
TF	TF:M08377_1	Factor: meis1:Elf-1; motif: NTGCCGGAAGTN; match class: 1	5.688915020583391e-05	True	Factor: meis1:Elf-1; motif: NTGCCGGAAGTN; match class: 1	5070	98	51	19940	0.5204081632653061	0.010059171597633136	query_1	['TF:M08377_0']	39
TF	TF:M11424	Factor: Erm; motif: NNSCGGAWGYN	5.7522546477285145e-05	True	Factor: Erm; motif: NNSCGGAWGYN	8217	98	68	19940	0.6938775510204082	0.008275526347815504	query_1	['TF:M00000']	39
TF	TF:M11424_0	Factor: Erm; motif: NNSCGGAWGYN; match class: 0	5.7522546477285145e-05	True	Factor: Erm; motif: NNSCGGAWGYN; match class: 0	8217	98	68	19940	0.6938775510204082	0.008275526347815504	query_1	['TF:M11424']	39
TF	TF:M11435_1	Factor: Elk-1; motif: NNCCGGAAGTN; match class: 1	6.609596860415201e-05	True	Factor: Elk-1; motif: NNCCGGAAGTN; match class: 1	5778	98	55	19940	0.5612244897959183	0.009518864659051576	query_1	['TF:M11435_0']	39
TF	TF:M02059_0	Factor: ELK-1; motif: ACCGGAAGTN; match class: 0	6.668834748723503e-05	True	Factor: ELK-1; motif: ACCGGAAGTN; match class: 0	9515	98	74	19940	0.7551020408163265	0.007777193904361534	query_1	['TF:M02059']	39
TF	TF:M02059	Factor: ELK-1; motif: ACCGGAAGTN	6.668834748723503e-05	True	Factor: ELK-1; motif: ACCGGAAGTN	9515	98	74	19940	0.7551020408163265	0.007777193904361534	query_1	['TF:M00000']	39
TF	TF:M03982_1	Factor: ETV4; motif: ACCGGAAGTN; match class: 1	6.837182439034848e-05	True	Factor: ETV4; motif: ACCGGAAGTN; match class: 1	2021	98	30	19940	0.30612244897959184	0.014844136566056407	query_1	['TF:M03982_0']	39
TF	TF:M11437	Factor: SAP-1; motif: NRCCGGAWGYN	7.073615741899026e-05	True	Factor: SAP-1; motif: NRCCGGAWGYN	2808	98	36	19940	0.3673469387755102	0.01282051282051282	query_1	['TF:M00000']	39
TF	TF:M11437_0	Factor: SAP-1; motif: NRCCGGAWGYN; match class: 0	7.073615741899026e-05	True	Factor: SAP-1; motif: NRCCGGAWGYN; match class: 0	2808	98	36	19940	0.3673469387755102	0.01282051282051282	query_1	['TF:M11437']	39
TF	TF:M04714_1	Factor: Elf-1; motif: ACTTCCGGG; match class: 1	8.200597630293434e-05	True	Factor: Elf-1; motif: ACTTCCGGG; match class: 1	2687	98	35	19940	0.35714285714285715	0.013025679196129512	query_1	['TF:M04714_0']	39
TF	TF:M11420_0	Factor: ER81; motif: NACCGGAAGTN; match class: 0	8.210607374633409e-05	True	Factor: ER81; motif: NACCGGAAGTN; match class: 0	3247	98	39	19940	0.3979591836734694	0.01201108715737604	query_1	['TF:M11420']	39
TF	TF:M11420	Factor: ER81; motif: NACCGGAAGTN	8.210607374633409e-05	True	Factor: ER81; motif: NACCGGAAGTN	3247	98	39	19940	0.3979591836734694	0.01201108715737604	query_1	['TF:M00000']	39
TF	TF:M04714_0	Factor: Elf-1; motif: ACTTCCGGG; match class: 0	8.392388537392057e-05	True	Factor: Elf-1; motif: ACTTCCGGG; match class: 0	7878	98	66	19940	0.673469387755102	0.008377760853008377	query_1	['TF:M04714']	39
TF	TF:M04714	Factor: Elf-1; motif: ACTTCCGGG	8.392388537392057e-05	True	Factor: Elf-1; motif: ACTTCCGGG	7878	98	66	19940	0.673469387755102	0.008377760853008377	query_1	['TF:M00000']	39
GO:MF	GO:0003676	nucleic acid binding	0.0001033077498108937	True	"Interacting selectively and non-covalently with any nucleic acid." [GOC:jl]	4338	95	46	18134	0.4842105263157895	0.010603964960811434	query_1	['GO:0097159', 'GO:1901363']	39
TF	TF:M01660_1	Factor: GABP-alpha; motif: CTTCCK; match class: 1	0.00010568615584154375	True	Factor: GABP-alpha; motif: CTTCCK; match class: 1	5159	98	51	19940	0.5204081632653061	0.009885636751308394	query_1	['TF:M01660_0']	39
GO:BP	GO:0042254	ribosome biogenesis	0.00011438059821519537	True	"A cellular process that results in the biosynthesis of constituent macromolecules, assembly, and arrangement of constituent parts of ribosome subunits; includes transport to the sites of protein synthesis." [GOC:ma, PMID:26404467, Wikipedia:Ribosome_biogenesis]	301	95	12	17916	0.12631578947368421	0.03986710963455149	query_1	['GO:0022613']	39
TF	TF:M02055_1	Factor: ESE-1; motif: NSMGGAARTN; match class: 1	0.00011502274248803253	True	Factor: ESE-1; motif: NSMGGAARTN; match class: 1	2194	98	31	19940	0.3163265306122449	0.014129443938012761	query_1	['TF:M02055_0']	39
TF	TF:M01214_1	Factor: ESE-1; motif: NSMGGAARTN; match class: 1	0.00011502274248803253	True	Factor: ESE-1; motif: NSMGGAARTN; match class: 1	2194	98	31	19940	0.3163265306122449	0.014129443938012761	query_1	['TF:M01214_0']	39
TF	TF:M08917	Factor: GABP-ALPHA; motif: RCCGGAARTNN	0.0001188150917669336	True	Factor: GABP-ALPHA; motif: RCCGGAARTNN	2726	98	35	19940	0.35714285714285715	0.012839325018341893	query_1	['TF:M00000']	39
TF	TF:M08917_0	Factor: GABP-ALPHA; motif: RCCGGAARTNN; match class: 0	0.0001188150917669336	True	Factor: GABP-ALPHA; motif: RCCGGAARTNN; match class: 0	2726	98	35	19940	0.35714285714285715	0.012839325018341893	query_1	['TF:M08917']	39
TF	TF:M11451_0	Factor: Elf-1; motif: NANCCGGAAGTN; match class: 0	0.00012026753355067889	True	Factor: Elf-1; motif: NANCCGGAAGTN; match class: 0	6967	98	61	19940	0.6224489795918368	0.008755561934835654	query_1	['TF:M11451']	39
TF	TF:M11451	Factor: Elf-1; motif: NANCCGGAAGTN	0.00012026753355067889	True	Factor: Elf-1; motif: NANCCGGAAGTN	6967	98	61	19940	0.6224489795918368	0.008755561934835654	query_1	['TF:M00000']	39
TF	TF:M02062_0	Factor: Erg; motif: ACCGGAAGTN; match class: 0	0.0001249221061309355	True	Factor: Erg; motif: ACCGGAAGTN; match class: 0	8148	98	67	19940	0.6836734693877551	0.00822287677957781	query_1	['TF:M02062']	39
TF	TF:M02062	Factor: Erg; motif: ACCGGAAGTN	0.0001249221061309355	True	Factor: Erg; motif: ACCGGAAGTN	8148	98	67	19940	0.6836734693877551	0.00822287677957781	query_1	['TF:M00000']	39
TF	TF:M09905_1	Factor: SAP-1; motif: NNCCGGAAGTGN; match class: 1	0.00013017862571622723	True	Factor: SAP-1; motif: NNCCGGAAGTGN; match class: 1	3014	98	37	19940	0.37755102040816324	0.01227604512276045	query_1	['TF:M09905_0']	39
TF	TF:M08759	Factor: c-Ets-2; motif: NCCGGAAGTG	0.00014815426844236716	True	Factor: c-Ets-2; motif: NCCGGAAGTG	8382	98	68	19940	0.6938775510204082	0.008112622285850633	query_1	['TF:M00000']	39
TF	TF:M08759_0	Factor: c-Ets-2; motif: NCCGGAAGTG; match class: 0	0.00014815426844236716	True	Factor: c-Ets-2; motif: NCCGGAAGTG; match class: 0	8382	98	68	19940	0.6938775510204082	0.008112622285850633	query_1	['TF:M08759']	39
TF	TF:M11425_1	Factor: PEA3; motif: NACCGGAAGTN; match class: 1	0.00015661795201080304	True	Factor: PEA3; motif: NACCGGAAGTN; match class: 1	2353	98	32	19940	0.32653061224489793	0.013599660008499787	query_1	['TF:M11425_0']	39
GO:BP	GO:0006396	RNA processing	0.00016083887835920425	True	"Any process involved in the conversion of one or more primary RNA transcripts into one or more mature RNA molecules." [GOC:mah]	945	95	20	17916	0.21052631578947367	0.021164021164021163	query_1	['GO:0010467', 'GO:0016070']	39
TF	TF:M02069_1	Factor: Erm; motif: ACCGGAAGTN; match class: 1	0.00016347832151842549	True	Factor: Erm; motif: ACCGGAAGTN; match class: 1	1975	98	29	19940	0.29591836734693877	0.014683544303797468	query_1	['TF:M02069_0']	39
GO:BP	GO:0009057	macromolecule catabolic process	0.00016367413997465672	True	"The chemical reactions and pathways resulting in the breakdown of a macromolecule, any molecule of high relative molecular mass, the structure of which essentially comprises the multiple repetition of units derived, actually or conceptually, from molecules of low relative molecular mass." [GOC:mah]	1452	95	25	17916	0.2631578947368421	0.01721763085399449	query_1	['GO:0043170', 'GO:1901575']	39
GO:BP	GO:0046700	heterocycle catabolic process	0.0001700025871905785	True	"The chemical reactions and pathways resulting in the breakdown of heterocyclic compounds, those with a cyclic molecular structure and at least two different atoms in the ring (or rings)." [GOC:ai]	599	95	16	17916	0.16842105263157894	0.02671118530884808	query_1	['GO:0044248', 'GO:0046483']	39
GO:BP	GO:0044270	cellular nitrogen compound catabolic process	0.00017391928022378512	True	"The chemical reactions and pathways resulting in the breakdown of organic and inorganic nitrogenous compounds." [GOC:jl, ISBN:0198506732]	600	95	16	17916	0.16842105263157894	0.02666666666666667	query_1	['GO:0034641', 'GO:0044248']	39
TF	TF:M09904_1	Factor: Elk-1; motif: RCCGGAAGTGN; match class: 1	0.00018560238434721187	True	Factor: Elk-1; motif: RCCGGAAGTGN; match class: 1	2774	98	35	19940	0.35714285714285715	0.012617159336697908	query_1	['TF:M09904_0']	39
GO:CC	GO:0005622	intracellular	0.0001934139749017046	True	"The living contents of a cell; the matter contained within (but not including) the plasma membrane, usually taken to exclude large vacuoles and masses of secretory or ingested material. In eukaryotes it includes the nucleus and cytoplasm." [ISBN:0198506732]	14605	96	92	18856	0.9583333333333334	0.006299212598425197	query_1	['GO:0005575']	39
TF	TF:M09904	Factor: Elk-1; motif: RCCGGAAGTGN	0.0002032867878680493	True	Factor: Elk-1; motif: RCCGGAAGTGN	8234	98	67	19940	0.6836734693877551	0.00813699295603595	query_1	['TF:M00000']	39
TF	TF:M09904_0	Factor: Elk-1; motif: RCCGGAAGTGN; match class: 0	0.0002032867878680493	True	Factor: Elk-1; motif: RCCGGAAGTGN; match class: 0	8234	98	67	19940	0.6836734693877551	0.00813699295603595	query_1	['TF:M09904']	39
GO:BP	GO:0019439	aromatic compound catabolic process	0.00024343575511722045	True	"The chemical reactions and pathways resulting in the breakdown of aromatic compounds, any substance containing an aromatic carbon ring." [GOC:ai]	615	95	16	17916	0.16842105263157894	0.026016260162601626	query_1	['GO:0006725', 'GO:0044248']	39
GO:BP	GO:0042273	ribosomal large subunit biogenesis	0.0002488817509098342	True	"A cellular process that results in the biosynthesis of constituent macromolecules, assembly, and arrangement of constituent parts of a large ribosomal subunit; includes transport to the sites of protein synthesis." [GOC:jl]	75	95	7	17916	0.07368421052631578	0.09333333333333334	query_1	['GO:0022613', 'GO:0042254']	39
TF	TF:M11392_1	Factor: Erg; motif: NACCGGAARYN; match class: 1	0.0002609418862123468	True	Factor: Erg; motif: NACCGGAARYN; match class: 1	3238	98	38	19940	0.3877551020408163	0.01173563928350834	query_1	['TF:M11392_0']	39
TF	TF:M11434_1	Factor: Elk-1; motif: NRSCGGAAGNN; match class: 1	0.0002689303647359394	True	Factor: Elk-1; motif: NRSCGGAAGNN; match class: 1	2955	98	36	19940	0.3673469387755102	0.012182741116751269	query_1	['TF:M11434_0']	39
TF	TF:M02063	Factor: c-ets-1; motif: ACCGGAWGTN	0.00027128107466625767	True	Factor: c-ets-1; motif: ACCGGAWGTN	7685	98	64	19940	0.6530612244897959	0.008327911515940143	query_1	['TF:M00000']	39
TF	TF:M02063_0	Factor: c-ets-1; motif: ACCGGAWGTN; match class: 0	0.00027128107466625767	True	Factor: c-ets-1; motif: ACCGGAWGTN; match class: 0	7685	98	64	19940	0.6530612244897959	0.008327911515940143	query_1	['TF:M02063']	39
TF	TF:M03990	Factor: GABPA; motif: ACCGGAAGTN	0.00027605964682263755	True	Factor: GABPA; motif: ACCGGAAGTN	5302	98	51	19940	0.5204081632653061	0.00961901169370049	query_1	['TF:M00000']	39
TF	TF:M03990_0	Factor: GABPA; motif: ACCGGAAGTN; match class: 0	0.00027605964682263755	True	Factor: GABPA; motif: ACCGGAAGTN; match class: 0	5302	98	51	19940	0.5204081632653061	0.00961901169370049	query_1	['TF:M03990']	39
TF	TF:M11450_1	Factor: Elf-1; motif: NANSCGGAAGTR; match class: 1	0.0002974241611535257	True	Factor: Elf-1; motif: NANSCGGAAGTR; match class: 1	1322	98	23	19940	0.23469387755102042	0.01739788199697428	query_1	['TF:M11450_0']	39
TF	TF:M02066	Factor: PEA3; motif: RCCGGAAGYN	0.0003173943686914416	True	Factor: PEA3; motif: RCCGGAAGYN	7131	98	61	19940	0.6224489795918368	0.008554199971953443	query_1	['TF:M00000']	39
TF	TF:M02066_0	Factor: PEA3; motif: RCCGGAAGYN; match class: 0	0.0003173943686914416	True	Factor: PEA3; motif: RCCGGAAGYN; match class: 0	7131	98	61	19940	0.6224489795918368	0.008554199971953443	query_1	['TF:M02066']	39
TF	TF:M03990_1	Factor: GABPA; motif: ACCGGAAGTN; match class: 1	0.0003205002991171914	True	Factor: GABPA; motif: ACCGGAAGTN; match class: 1	1219	98	22	19940	0.22448979591836735	0.01804757998359311	query_1	['TF:M03990_0']	39
HPA	HPA:007010_13	cerebellum; Purkinje cells[Supported,High]	0.0003512133687656071	True	cerebellum; Purkinje cells[Supported,High]	348	79	14	9494	0.17721518987341772	0.040229885057471264	query_1	['HPA:007010_03', 'HPA:007010_12']	39
HPA	HPA:007010_12	cerebellum; Purkinje cells[Supported,Medium]	0.00035494344740698324	True	cerebellum; Purkinje cells[Supported,Medium]	709	79	20	9494	0.25316455696202533	0.028208744710860368	query_1	['HPA:007010_02', 'HPA:007010_11']	39
TF	TF:M11424_1	Factor: Erm; motif: NNSCGGAWGYN; match class: 1	0.00037762445536274834	True	Factor: Erm; motif: NNSCGGAWGYN; match class: 1	2853	98	35	19940	0.35714285714285715	0.012267788293024886	query_1	['TF:M11424_0']	39
TF	TF:M03791	Factor: GABPalpha_GABPbeta; motif: CTTCCKGY	0.000425139771112558	True	Factor: GABPalpha_GABPbeta; motif: CTTCCKGY	3008	98	36	19940	0.3673469387755102	0.011968085106382979	query_1	['TF:M00000']	39
TF	TF:M03791_0	Factor: GABPalpha_GABPbeta; motif: CTTCCKGY; match class: 0	0.000425139771112558	True	Factor: GABPalpha_GABPbeta; motif: CTTCCKGY; match class: 0	3008	98	36	19940	0.3673469387755102	0.011968085106382979	query_1	['TF:M03791']	39
TF	TF:M02064_0	Factor: c-ets-2; motif: ACCGGAWRTN; match class: 0	0.00046927631918866023	True	Factor: c-ets-2; motif: ACCGGAWRTN; match class: 0	11026	98	79	19940	0.8061224489795918	0.007164883003809178	query_1	['TF:M02064']	39
TF	TF:M02064	Factor: c-ets-2; motif: ACCGGAWRTN	0.00046927631918866023	True	Factor: c-ets-2; motif: ACCGGAWRTN	11026	98	79	19940	0.8061224489795918	0.007164883003809178	query_1	['TF:M00000']	39
GO:BP	GO:1901361	organic cyclic compound catabolic process	0.0004931516730823333	True	"The chemical reactions and pathways resulting in the breakdown of organic cyclic compound." [GOC:TermGenie]	648	95	16	17916	0.16842105263157894	0.024691358024691357	query_1	['GO:1901360', 'GO:1901575']	39
TF	TF:M11447	Factor: Elf-1; motif: NAMCCGGAAGTN	0.0005028683907417304	True	Factor: Elf-1; motif: NAMCCGGAAGTN	7795	98	64	19940	0.6530612244897959	0.00821039127645927	query_1	['TF:M00000']	39
TF	TF:M11447_0	Factor: Elf-1; motif: NAMCCGGAAGTN; match class: 0	0.0005028683907417304	True	Factor: Elf-1; motif: NAMCCGGAAGTN; match class: 0	7795	98	64	19940	0.6530612244897959	0.00821039127645927	query_1	['TF:M11447']	39
TF	TF:M11448_1	Factor: Elf-1; motif: NANGCGGAAGTN; match class: 1	0.00051597676922373	True	Factor: Elf-1; motif: NANGCGGAAGTN; match class: 1	2342	98	31	19940	0.3163265306122449	0.013236549957301452	query_1	['TF:M11448_0']	39
TF	TF:M08451_1	Factor: Elk-1:HOXA1; motif: ACCGGAAGTAATTA; match class: 1	0.0005207363966157922	True	Factor: Elk-1:HOXA1; motif: ACCGGAAGTAATTA; match class: 1	2612	98	33	19940	0.336734693877551	0.012633996937212864	query_1	['TF:M08451_0']	39
TF	TF:M11404_1	Factor: Fli-1; motif: NACCGGAARTN; match class: 1	0.0005333086917125806	True	Factor: Fli-1; motif: NACCGGAARTN; match class: 1	3179	98	37	19940	0.37755102040816324	0.011638880150990877	query_1	['TF:M11404_0']	39
GO:BP	GO:0072594	establishment of protein localization to organelle	0.0005929770069092899	True	"The directed movement of a protein to a specific location on or in an organelle. Encompasses establishment of localization in the membrane or lumen of a membrane-bounded organelle." [GOC:mah]	574	95	15	17916	0.15789473684210525	0.02613240418118467	query_1	['GO:0033365', 'GO:0045184']	39
CORUM	CORUM:3135	TLE1 corepressor complex (MASH1 promoter-corepressor complex)	0.0006006964600702765	True	TLE1 corepressor complex (MASH1 promoter-corepressor complex)	8	51	4	3627	0.0784313725490196	0.5	query_1	['CORUM:0000000']	39
GO:MF	GO:1901363	heterocyclic compound binding	0.0006081889978871741	True	"Interacting selectively and non-covalently with heterocyclic compound." [GOC:TermGenie]	6270	95	56	18134	0.5894736842105263	0.008931419457735247	query_1	['GO:0005488']	39
TF	TF:M09901_1	Factor: nerf; motif: NNNCCGGAAGTGN; match class: 1	0.0006204381515000646	True	Factor: nerf; motif: NNNCCGGAAGTGN; match class: 1	1377	98	23	19940	0.23469387755102042	0.01670297748729121	query_1	['TF:M09901_0']	39
HPA	HPA:013020_12	endometrium 1; glandular cells[Supported,Medium]	0.0006209573665740404	True	endometrium 1; glandular cells[Supported,Medium]	804	79	21	9494	0.26582278481012656	0.026119402985074626	query_1	['HPA:013020_02', 'HPA:013020_11']	39
TF	TF:M11435_0	Factor: Elk-1; motif: NNCCGGAAGTN; match class: 0	0.0006809270824551095	True	Factor: Elk-1; motif: NNCCGGAAGTN; match class: 0	11831	98	82	19940	0.8367346938775511	0.006930944129828417	query_1	['TF:M11435']	39
TF	TF:M11435	Factor: Elk-1; motif: NNCCGGAAGTN	0.0006809270824551095	True	Factor: Elk-1; motif: NNCCGGAAGTN	11831	98	82	19940	0.8367346938775511	0.006930944129828417	query_1	['TF:M00000']	39
TF	TF:M11452_0	Factor: Elf-1; motif: NANGCGGAAGTR; match class: 0	0.000698946732977642	True	Factor: Elf-1; motif: NANGCGGAAGTR; match class: 0	6334	98	56	19940	0.5714285714285714	0.00884117461319861	query_1	['TF:M11452']	39
TF	TF:M11452	Factor: Elf-1; motif: NANGCGGAAGTR	0.000698946732977642	True	Factor: Elf-1; motif: NANGCGGAAGTR	6334	98	56	19940	0.5714285714285714	0.00884117461319861	query_1	['TF:M00000']	39
GO:BP	GO:0006605	protein targeting	0.0007252751804021144	True	"The process of targeting specific proteins to particular regions of the cell, typically membrane-bounded subcellular organelles. Usually requires an organelle specific protein sequence motif." [GOC:ma]	428	95	13	17916	0.1368421052631579	0.030373831775700934	query_1	['GO:0006886']	39
TF	TF:M02052_0	Factor: EHF; motif: CSCGGAARTN; match class: 0	0.0007534626437036452	True	Factor: EHF; motif: CSCGGAARTN; match class: 0	10192	98	75	19940	0.7653061224489796	0.007358712715855573	query_1	['TF:M02052']	39
TF	TF:M02052	Factor: EHF; motif: CSCGGAARTN	0.0007534626437036452	True	Factor: EHF; motif: CSCGGAARTN	10192	98	75	19940	0.7653061224489796	0.007358712715855573	query_1	['TF:M00000']	39
TF	TF:M04698	Factor: GABP-alpha; motif: CACTTCCGG	0.0007626903316761967	True	Factor: GABP-alpha; motif: CACTTCCGG	3223	98	37	19940	0.37755102040816324	0.011479987589202606	query_1	['TF:M00000']	39
TF	TF:M04698_0	Factor: GABP-alpha; motif: CACTTCCGG; match class: 0	0.0007626903316761967	True	Factor: GABP-alpha; motif: CACTTCCGG; match class: 0	3223	98	37	19940	0.37755102040816324	0.011479987589202606	query_1	['TF:M04698']	39
TF	TF:M03982_0	Factor: ETV4; motif: ACCGGAAGTN; match class: 0	0.000781861580462949	True	Factor: ETV4; motif: ACCGGAAGTN; match class: 0	6909	98	59	19940	0.6020408163265306	0.00853958604718483	query_1	['TF:M03982']	39
TF	TF:M03982	Factor: ETV4; motif: ACCGGAAGTN	0.000781861580462949	True	Factor: ETV4; motif: ACCGGAAGTN	6909	98	59	19940	0.6020408163265306	0.00853958604718483	query_1	['TF:M00000']	39
TF	TF:M02067_1	Factor: ER71; motif: ACCGGAARYN; match class: 1	0.000809591927107382	True	Factor: ER71; motif: ACCGGAARYN; match class: 1	1630	98	25	19940	0.25510204081632654	0.015337423312883436	query_1	['TF:M02067_0']	39
TF	TF:M02067	Factor: ER71; motif: ACCGGAARYN	0.000820376038402185	True	Factor: ER71; motif: ACCGGAARYN	6000	98	54	19940	0.5510204081632653	0.009	query_1	['TF:M00000']	39
TF	TF:M02067_0	Factor: ER71; motif: ACCGGAARYN; match class: 0	0.000820376038402185	True	Factor: ER71; motif: ACCGGAARYN; match class: 0	6000	98	54	19940	0.5510204081632653	0.009	query_1	['TF:M02067']	39
TF	TF:M11414_0	Factor: GABP-alpha; motif: NACCGGAAGTN; match class: 0	0.0008264563956341842	True	Factor: GABP-alpha; motif: NACCGGAAGTN; match class: 0	2944	98	35	19940	0.35714285714285715	0.01188858695652174	query_1	['TF:M11414']	39
TF	TF:M11414	Factor: GABP-alpha; motif: NACCGGAAGTN	0.0008264563956341842	True	Factor: GABP-alpha; motif: NACCGGAAGTN	2944	98	35	19940	0.35714285714285715	0.01188858695652174	query_1	['TF:M00000']	39
HPA	HPA:007010_03	cerebellum; Purkinje cells[Uncertain,High]	0.000876939342234518	True	cerebellum; Purkinje cells[Uncertain,High]	683	79	19	9494	0.24050632911392406	0.027818448023426062	query_1	['HPA:007010_02']	39
TF	TF:M08759_1	Factor: c-Ets-2; motif: NCCGGAAGTG; match class: 1	0.0008987700519210099	True	Factor: c-Ets-2; motif: NCCGGAAGTG; match class: 1	2954	98	35	19940	0.35714285714285715	0.011848341232227487	query_1	['TF:M08759_0']	39
TF	TF:M02072	Factor: Pet-1; motif: ACCGGAWRTN	0.0009837365170879155	True	Factor: Pet-1; motif: ACCGGAWRTN	2410	98	31	19940	0.3163265306122449	0.012863070539419087	query_1	['TF:M00000']	39
TF	TF:M02072_0	Factor: Pet-1; motif: ACCGGAWRTN; match class: 0	0.0009837365170879155	True	Factor: Pet-1; motif: ACCGGAWRTN; match class: 0	2410	98	31	19940	0.3163265306122449	0.012863070539419087	query_1	['TF:M02072']	39
GO:MF	GO:0097159	organic cyclic compound binding	0.0009903631270035175	True	"Interacting selectively and non-covalently with an organic cyclic compound, any molecular entity that contains carbon arranged in a cyclic molecular structure." [GOC:sjw, PMID:7583672]	6355	95	56	18134	0.5894736842105263	0.008811959087332809	query_1	['GO:0005488']	39
TF	TF:M07415_1	Factor: Elf-1; motif: AWCCCGGAAGTN; match class: 1	0.0010304710713757567	True	Factor: Elf-1; motif: AWCCCGGAAGTN; match class: 1	2415	98	31	19940	0.3163265306122449	0.012836438923395446	query_1	['TF:M07415_0']	39
REAC	REAC:R-HSA-9675108	Nervous system development	0.0011149133259154263	True	Nervous system development	549	63	14	10588	0.2222222222222222	0.025500910746812388	query_1	['REAC:R-HSA-1266738']	39
REAC	REAC:R-HSA-422475	Axon guidance	0.0011149133259154263	True	Axon guidance	549	63	14	10588	0.2222222222222222	0.025500910746812388	query_1	['REAC:R-HSA-9675108']	39
GO:BP	GO:0033365	protein localization to organelle	0.0011469753778415258	True	"A process in which a protein is transported to, or maintained in, a location within an organelle." [GOC:mah]	969	95	19	17916	0.2	0.0196078431372549	query_1	['GO:0034613']	39
TF	TF:M01660_0	Factor: GABP-alpha; motif: CTTCCK; match class: 0	0.0012256784505055244	True	Factor: GABP-alpha; motif: CTTCCK; match class: 0	11216	98	79	19940	0.8061224489795918	0.007043509272467903	query_1	['TF:M01660']	39
TF	TF:M01660	Factor: GABP-alpha; motif: CTTCCK	0.0012256784505055244	True	Factor: GABP-alpha; motif: CTTCCK	11216	98	79	19940	0.8061224489795918	0.007043509272467903	query_1	['TF:M00000']	39
GO:BP	GO:0016070	RNA metabolic process	0.0013283312044868316	True	"The cellular chemical reactions and pathways involving RNA, ribonucleic acid, one of the two main type of nucleic acid, consisting of a long, unbranched macromolecule formed from ribonucleotides joined in 3',5'-phosphodiester linkage." [ISBN:0198506732]	4653	95	47	17916	0.49473684210526314	0.010101010101010102	query_1	['GO:0090304']	39
GO:BP	GO:0022618	ribonucleoprotein complex assembly	0.0013432070200839264	True	"The aggregation, arrangement and bonding together of proteins and RNA molecules to form a ribonucleoprotein complex." [GOC:jl]	190	95	9	17916	0.09473684210526316	0.04736842105263158	query_1	['GO:0022613', 'GO:0034622', 'GO:0071826']	39
GO:BP	GO:0034613	cellular protein localization	0.001392394415961413	True	"Any process in which a protein is transported to, and/or maintained in, a specific location at the level of a cell. Localization at the cellular level encompasses movement within the cell, from within the cell to the cell surface, or from one location to another at the surface of a cell." [GOC:mah]	1982	95	28	17916	0.29473684210526313	0.014127144298688193	query_1	['GO:0008104', 'GO:0070727']	39
GO:BP	GO:0090304	nucleic acid metabolic process	0.0014926689032454946	True	"Any cellular metabolic process involving nucleic acids." [GOC:dph, GOC:tb]	5153	95	50	17916	0.5263157894736842	0.009703085581214826	query_1	['GO:0006139', 'GO:0043170']	39
GO:BP	GO:0070727	cellular macromolecule localization	0.00155751145292667	True	"Any process in which a macromolecule is transported to, and/or maintained in, a specific location at the level of a cell. Localization at the cellular level encompasses movement within the cell, from within the cell to the cell surface, or from one location to another at the surface of a cell." [GOC:mah]	1993	95	28	17916	0.29473684210526313	0.014049172102358254	query_1	['GO:0033036', 'GO:0051641']	39
TF	TF:M09901	Factor: nerf; motif: NNNCCGGAAGTGN	0.0016045578358269768	True	Factor: nerf; motif: NNNCCGGAAGTGN	5408	98	50	19940	0.5102040816326531	0.009245562130177515	query_1	['TF:M00000']	39
TF	TF:M09901_0	Factor: nerf; motif: NNNCCGGAAGTGN; match class: 0	0.0016045578358269768	True	Factor: nerf; motif: NNNCCGGAAGTGN; match class: 0	5408	98	50	19940	0.5102040816326531	0.009245562130177515	query_1	['TF:M09901']	39
TF	TF:M00716_0	Factor: ZF5; motif: GSGCGCGR; match class: 0	0.0016491094785103847	True	Factor: ZF5; motif: GSGCGCGR; match class: 0	16221	98	96	19940	0.9795918367346939	0.005918254115036064	query_1	['TF:M00716']	39
TF	TF:M00716	Factor: ZF5; motif: GSGCGCGR	0.0016491094785103847	True	Factor: ZF5; motif: GSGCGCGR	16221	98	96	19940	0.9795918367346939	0.005918254115036064	query_1	['TF:M00000']	39
CORUM	CORUM:1729	TLE1 corepressor complex (MASH1 promoter-corepressor complex)	0.0017649137794744146	True	TLE1 corepressor complex (MASH1 promoter-corepressor complex)	10	51	4	3627	0.0784313725490196	0.4	query_1	['CORUM:0000000']	39
GO:BP	GO:0042255	ribosome assembly	0.0018020013145058282	True	"The aggregation, arrangement and bonding together of the mature ribosome and of its subunits." [GOC:ma]	63	95	6	17916	0.06315789473684211	0.09523809523809523	query_1	['GO:0042254', 'GO:0070925']	39
GO:BP	GO:0071826	ribonucleoprotein complex subunit organization	0.0018171553781688398	True	"Any process in which macromolecules aggregate, disaggregate, or are modified, resulting in the formation, disassembly, or alteration of a ribonucleoprotein complex." [GOC:mah]	197	95	9	17916	0.09473684210526316	0.04568527918781726	query_1	['GO:0043933']	39
HPA	HPA:007010_11	cerebellum; Purkinje cells[Supported,Low]	0.0018264574094777103	True	cerebellum; Purkinje cells[Supported,Low]	860	79	21	9494	0.26582278481012656	0.02441860465116279	query_1	['HPA:007010_01', 'HPA:007010_10']	39
TF	TF:M11428	Factor: PEA3; motif: NACCGGAAGTN	0.001828758049994338	True	Factor: PEA3; motif: NACCGGAAGTN	7252	98	60	19940	0.6122448979591837	0.00827357970215113	query_1	['TF:M00000']	39
TF	TF:M11428_0	Factor: PEA3; motif: NACCGGAAGTN; match class: 0	0.001828758049994338	True	Factor: PEA3; motif: NACCGGAAGTN; match class: 0	7252	98	60	19940	0.6122448979591837	0.00827357970215113	query_1	['TF:M11428']	39
TF	TF:M11452_1	Factor: Elf-1; motif: NANGCGGAAGTR; match class: 1	0.0019127066032628233	True	Factor: Elf-1; motif: NANGCGGAAGTR; match class: 1	1706	98	25	19940	0.25510204081632654	0.014654161781946073	query_1	['TF:M11452_0']	39
TF	TF:M11531_0	Factor: E2F-2; motif: GCGCGCGCGYW; match class: 0	0.001930134304779378	True	Factor: E2F-2; motif: GCGCGCGCGYW; match class: 0	13350	98	87	19940	0.8877551020408163	0.00651685393258427	query_1	['TF:M11531']	39
TF	TF:M11531	Factor: E2F-2; motif: GCGCGCGCGYW	0.001930134304779378	True	Factor: E2F-2; motif: GCGCGCGCGYW	13350	98	87	19940	0.8877551020408163	0.00651685393258427	query_1	['TF:M00000']	39
TF	TF:M11396	Factor: Erg; motif: NACCGGAARTN	0.002073044962715944	True	Factor: Erg; motif: NACCGGAARTN	10852	98	77	19940	0.7857142857142857	0.0070954662734979725	query_1	['TF:M00000']	39
TF	TF:M11396_0	Factor: Erg; motif: NACCGGAARTN; match class: 0	0.002073044962715944	True	Factor: Erg; motif: NACCGGAARTN; match class: 0	10852	98	77	19940	0.7857142857142857	0.0070954662734979725	query_1	['TF:M11396']	39
HPA	HPA:048030_11	soft tissue 2; fibroblasts[Supported,Low]	0.0021580049481515146	True	soft tissue 2; fibroblasts[Supported,Low]	726	79	19	9494	0.24050632911392406	0.026170798898071626	query_1	['HPA:048030_01', 'HPA:048030_10']	39
TF	TF:M11425	Factor: PEA3; motif: NACCGGAAGTN	0.0024573286170180416	True	Factor: PEA3; motif: NACCGGAAGTN	7500	98	61	19940	0.6224489795918368	0.008133333333333333	query_1	['TF:M00000']	39
TF	TF:M11425_0	Factor: PEA3; motif: NACCGGAAGTN; match class: 0	0.0024573286170180416	True	Factor: PEA3; motif: NACCGGAAGTN; match class: 0	7500	98	61	19940	0.6224489795918368	0.008133333333333333	query_1	['TF:M11425']	39
TF	TF:M01752_0	Factor: ERG; motif: ACCGGAART; match class: 0	0.00250654077212127	True	Factor: ERG; motif: ACCGGAART; match class: 0	9549	98	71	19940	0.7244897959183674	0.007435333542779349	query_1	['TF:M01752']	39
TF	TF:M01752	Factor: ERG; motif: ACCGGAART	0.00250654077212127	True	Factor: ERG; motif: ACCGGAART	9549	98	71	19940	0.7244897959183674	0.007435333542779349	query_1	['TF:M00000']	39
TF	TF:M11432	Factor: Elk-1; motif: NACMGGAAGTN	0.0027538264268657723	True	Factor: Elk-1; motif: NACMGGAAGTN	6208	98	54	19940	0.5510204081632653	0.008698453608247423	query_1	['TF:M00000']	39
TF	TF:M11432_0	Factor: Elk-1; motif: NACMGGAAGTN; match class: 0	0.0027538264268657723	True	Factor: Elk-1; motif: NACMGGAAGTN; match class: 0	6208	98	54	19940	0.5510204081632653	0.008698453608247423	query_1	['TF:M11432']	39
TF	TF:M11419_1	Factor: ER81; motif: NNCCGGAWGYN; match class: 1	0.002829380009482171	True	Factor: ER81; motif: NNCCGGAWGYN; match class: 1	1620	98	24	19940	0.24489795918367346	0.014814814814814815	query_1	['TF:M11419_0']	39
TF	TF:M11413_0	Factor: ER71; motif: NACCGGAARTN; match class: 0	0.002849500585561335	True	Factor: ER71; motif: NACCGGAARTN; match class: 0	2125	98	28	19940	0.2857142857142857	0.013176470588235295	query_1	['TF:M11413']	39
TF	TF:M11413	Factor: ER71; motif: NACCGGAARTN	0.002849500585561335	True	Factor: ER71; motif: NACCGGAARTN	2125	98	28	19940	0.2857142857142857	0.013176470588235295	query_1	['TF:M00000']	39
TF	TF:M11451_1	Factor: Elf-1; motif: NANCCGGAAGTN; match class: 1	0.002960029562252869	True	Factor: Elf-1; motif: NANCCGGAAGTN; match class: 1	2129	98	28	19940	0.2857142857142857	0.013151714419915453	query_1	['TF:M11451_0']	39
TF	TF:M03988_1	Factor: FLI1; motif: ACCGGAARTN; match class: 1	0.003044480333040637	True	Factor: FLI1; motif: ACCGGAARTN; match class: 1	2960	98	34	19940	0.3469387755102041	0.011486486486486487	query_1	['TF:M03988_0']	39
TF	TF:M08222	Factor: Elk-1:HOXB13; motif: ACCGGAAGTNGTAAAN	0.003091712157200506	True	Factor: Elk-1:HOXB13; motif: ACCGGAAGTNGTAAAN	7739	98	62	19940	0.6326530612244898	0.008011370978162553	query_1	['TF:M00000']	39
TF	TF:M08222_0	Factor: Elk-1:HOXB13; motif: ACCGGAAGTNGTAAAN; match class: 0	0.003091712157200506	True	Factor: Elk-1:HOXB13; motif: ACCGGAAGTNGTAAAN; match class: 0	7739	98	62	19940	0.6326530612244898	0.008011370978162553	query_1	['TF:M08222']	39
TF	TF:M09935_1	Factor: GABP-alpha; motif: NNNRCCGGAAGTGN; match class: 1	0.00331491862371953	True	Factor: GABP-alpha; motif: NNNRCCGGAAGTGN; match class: 1	1063	98	19	19940	0.19387755102040816	0.017873941674506115	query_1	['TF:M09935_0']	39
HPA	HPA:040010_12	seminal vesicle; glandular cells[Supported,Medium]	0.0033415543501944182	True	seminal vesicle; glandular cells[Supported,Medium]	820	79	20	9494	0.25316455696202533	0.024390243902439025	query_1	['HPA:040010_02', 'HPA:040010_11']	39
HPA	HPA:018010_12	fallopian tube; glandular cells[Supported,Medium]	0.0033577559011249607	True	fallopian tube; glandular cells[Supported,Medium]	894	79	21	9494	0.26582278481012656	0.02348993288590604	query_1	['HPA:018010_02', 'HPA:018010_11']	39
HPA	HPA:052010_12	stomach 2; glandular cells[Supported,Medium]	0.0034766858789223795	True	stomach 2; glandular cells[Supported,Medium]	896	79	21	9494	0.26582278481012656	0.0234375	query_1	['HPA:052010_02', 'HPA:052010_11']	39
TF	TF:M03975_1	Factor: ERG; motif: ACCGGAARTN; match class: 1	0.0035772735897584853	True	Factor: ERG; motif: ACCGGAARTN; match class: 1	4043	98	41	19940	0.41836734693877553	0.010140984417511748	query_1	['TF:M03975_0']	39
TF	TF:M02073	Factor: Fli-1; motif: ACCGGAAGYN	0.0036857553148659516	True	Factor: Fli-1; motif: ACCGGAAGYN	5900	98	52	19940	0.5306122448979592	0.008813559322033898	query_1	['TF:M00000']	39
TF	TF:M02073_0	Factor: Fli-1; motif: ACCGGAAGYN; match class: 0	0.0036857553148659516	True	Factor: Fli-1; motif: ACCGGAAGYN; match class: 0	5900	98	52	19940	0.5306122448979592	0.008813559322033898	query_1	['TF:M02073']	39
TF	TF:M08423_0	Factor: TEF-3:ER81; motif: ACCGGAAATRCC; match class: 0	0.0036900402817871296	True	Factor: TEF-3:ER81; motif: ACCGGAAATRCC; match class: 0	3890	98	40	19940	0.40816326530612246	0.010282776349614395	query_1	['TF:M08423']	39
TF	TF:M08423	Factor: TEF-3:ER81; motif: ACCGGAAATRCC	0.0036900402817871296	True	Factor: TEF-3:ER81; motif: ACCGGAAATRCC	3890	98	40	19940	0.40816326530612246	0.010282776349614395	query_1	['TF:M00000']	39
TF	TF:M11018_1	Factor: IRX-1; motif: NACRYNNNNNNNNRYGNN; match class: 1	0.003924553657735528	True	Factor: IRX-1; motif: NACRYNNNNNNNNRYGNN; match class: 1	15993	98	95	19940	0.9693877551020408	0.0059400987932220345	query_1	['TF:M11018_0']	39
TF	TF:M03988_0	Factor: FLI1; motif: ACCGGAARTN; match class: 0	0.003975841459835496	True	Factor: FLI1; motif: ACCGGAARTN; match class: 0	8387	98	65	19940	0.6632653061224489	0.007750089424108739	query_1	['TF:M03988']	39
TF	TF:M03988	Factor: FLI1; motif: ACCGGAARTN	0.003975841459835496	True	Factor: FLI1; motif: ACCGGAARTN	8387	98	65	19940	0.6632653061224489	0.007750089424108739	query_1	['TF:M00000']	39
TF	TF:M10438_1	Factor: ZF5; motif: GGSGCGCGS; match class: 1	0.004006901267806806	True	Factor: ZF5; motif: GGSGCGCGS; match class: 1	14970	98	92	19940	0.9387755102040817	0.00614562458249833	query_1	['TF:M10438_0']	39
HPA	HPA:051010_12	stomach 1; glandular cells[Supported,Medium]	0.004060742051992325	True	stomach 1; glandular cells[Supported,Medium]	905	79	21	9494	0.26582278481012656	0.023204419889502764	query_1	['HPA:051010_02', 'HPA:051010_11']	39
TF	TF:M11422_0	Factor: Erm; motif: NRCMGGAAGTN; match class: 0	0.004149919939843238	True	Factor: Erm; motif: NRCMGGAAGTN; match class: 0	4715	98	45	19940	0.45918367346938777	0.009544008483563097	query_1	['TF:M11422']	39
TF	TF:M11422	Factor: Erm; motif: NRCMGGAAGTN	0.004149919939843238	True	Factor: Erm; motif: NRCMGGAAGTN	4715	98	45	19940	0.45918367346938777	0.009544008483563097	query_1	['TF:M00000']	39
TF	TF:M02070_1	Factor: TEL1; motif: CNCGGAANNN; match class: 1	0.004150908378362919	True	Factor: TEL1; motif: CNCGGAANNN; match class: 1	4882	98	46	19940	0.46938775510204084	0.009422367882015567	query_1	['TF:M02070_0']	39
GO:CC	GO:0005829	cytosol	0.004473499411050355	True	"The part of the cytoplasm that does not contain organelles but which does contain other particulate matter, such as protein complexes." [GOC:hjd, GOC:jl]	5161	96	46	18856	0.4791666666666667	0.008913001356326293	query_1	['GO:0005737', 'GO:0110165']	39
HPA	HPA:037010_12	rectum; glandular cells[Supported,Medium]	0.0044982277903240445	True	rectum; glandular cells[Supported,Medium]	911	79	21	9494	0.26582278481012656	0.02305159165751921	query_1	['HPA:037010_02', 'HPA:037010_11']	39
HPA	HPA:045010_12	small intestine; glandular cells[Supported,Medium]	0.0044982277903240445	True	small intestine; glandular cells[Supported,Medium]	911	79	21	9494	0.26582278481012656	0.02305159165751921	query_1	['HPA:045010_02', 'HPA:045010_11']	39
REAC	REAC:R-HSA-72695	Formation of the ternary complex, and subsequently, the 43S complex	0.004854364888515946	True	Formation of the ternary complex, and subsequently, the 43S complex	52	63	5	10588	0.07936507936507936	0.09615384615384616	query_1	['REAC:R-HSA-72737']	39
TF	TF:M09605_1	Factor: Elf-1; motif: NAANCMGGAAGTGN; match class: 1	0.004963095971917453	True	Factor: Elf-1; motif: NAANCMGGAAGTGN; match class: 1	1315	98	21	19940	0.21428571428571427	0.01596958174904943	query_1	['TF:M09605_0']	39
CORUM	CORUM:5380	TRBP containing complex (DICER, RPL7A, EIF6, MOV10 and subunits of the 60S ribosomal particle)	0.004985319381663242	True	TRBP containing complex (DICER, RPL7A, EIF6, MOV10 and subunits of the 60S ribosomal particle)	25	51	5	3627	0.09803921568627451	0.2	query_1	['CORUM:0000000']	39
HPA	HPA:012010_12	duodenum; glandular cells[Supported,Medium]	0.005596424235858288	True	duodenum; glandular cells[Supported,Medium]	924	79	21	9494	0.26582278481012656	0.022727272727272728	query_1	['HPA:012010_02', 'HPA:012010_11']	39
HPA	HPA:008030_12	cerebral cortex; neuronal cells[Supported,Medium]	0.005742434702301102	True	cerebral cortex; neuronal cells[Supported,Medium]	777	79	19	9494	0.24050632911392406	0.02445302445302445	query_1	['HPA:008030_02', 'HPA:008030_11']	39
HPA	HPA:036010_11	prostate; glandular cells[Supported,Low]	0.005785452607897738	True	prostate; glandular cells[Supported,Low]	926	79	21	9494	0.26582278481012656	0.02267818574514039	query_1	['HPA:036010_01', 'HPA:036010_10']	39
HPA	HPA:015010_13	epididymis; glandular cells[Supported,High]	0.0058414279170357795	True	epididymis; glandular cells[Supported,High]	443	79	14	9494	0.17721518987341772	0.03160270880361174	query_1	['HPA:015010_03', 'HPA:015010_12']	39
HPA	HPA:014020_12	endometrium 2; glandular cells[Supported,Medium]	0.0058484962712594575	True	endometrium 2; glandular cells[Supported,Medium]	778	79	19	9494	0.24050632911392406	0.02442159383033419	query_1	['HPA:014020_02', 'HPA:014020_11']	39
HPA	HPA:013020_11	endometrium 1; glandular cells[Supported,Low]	0.005980254292133462	True	endometrium 1; glandular cells[Supported,Low]	928	79	21	9494	0.26582278481012656	0.022629310344827586	query_1	['HPA:013020_01', 'HPA:013020_10']	39
HPA	HPA:003010_11	bone marrow; hematopoietic cells[Supported,Low]	0.005980254292133462	True	bone marrow; hematopoietic cells[Supported,Low]	928	79	21	9494	0.26582278481012656	0.022629310344827586	query_1	['HPA:003010_01', 'HPA:003010_10']	39
HPA	HPA:015010_12	epididymis; glandular cells[Supported,Medium]	0.006119850688546381	True	epididymis; glandular cells[Supported,Medium]	854	79	20	9494	0.25316455696202533	0.0234192037470726	query_1	['HPA:015010_02', 'HPA:015010_11']	39
HPA	HPA:032010_12	pancreas; exocrine glandular cells[Supported,Medium]	0.006556804991846953	True	pancreas; exocrine glandular cells[Supported,Medium]	858	79	20	9494	0.25316455696202533	0.023310023310023312	query_1	['HPA:032010_02', 'HPA:032010_11']	39
HPA	HPA:004020_11	breast; glandular cells[Supported,Low]	0.006820381393106385	True	breast; glandular cells[Supported,Low]	936	79	21	9494	0.26582278481012656	0.022435897435897436	query_1	['HPA:004020_01', 'HPA:004020_10']	39
HPA	HPA:002010_12	appendix; glandular cells[Supported,Medium]	0.0069028226750379	True	appendix; glandular cells[Supported,Medium]	861	79	20	9494	0.25316455696202533	0.023228803716608595	query_1	['HPA:002010_02', 'HPA:002010_11']	39
TF	TF:M02074_0	Factor: GABPalpha; motif: RCCGGAWRYN; match class: 0	0.006981078400439314	True	Factor: GABPalpha; motif: RCCGGAWRYN; match class: 0	4633	98	44	19940	0.4489795918367347	0.009497086121303691	query_1	['TF:M02074']	39
TF	TF:M02074	Factor: GABPalpha; motif: RCCGGAWRYN	0.006981078400439314	True	Factor: GABPalpha; motif: RCCGGAWRYN	4633	98	44	19940	0.4489795918367347	0.009497086121303691	query_1	['TF:M00000']	39
HPA	HPA:055010_11	thyroid gland; glandular cells[Supported,Low]	0.007046472912887015	True	thyroid gland; glandular cells[Supported,Low]	938	79	21	9494	0.26582278481012656	0.022388059701492536	query_1	['HPA:055010_01', 'HPA:055010_10']	39
GO:BP	GO:0008380	RNA splicing	0.007193546265846842	True	"The process of removing sections of the primary RNA transcript to remove sequences not present in the mature form of the RNA and joining the remaining sections to form the mature form of the RNA." [GOC:krc, GOC:mah]	445	95	12	17916	0.12631578947368421	0.02696629213483146	query_1	['GO:0006396']	39
TF	TF:M00327_1	Factor: Pax-3; motif: NNNNNNCGTCACGSTYNNNNN; match class: 1	0.00721086902337609	True	Factor: Pax-3; motif: NNNNNNCGTCACGSTYNNNNN; match class: 1	6940	98	57	19940	0.5816326530612245	0.008213256484149856	query_1	['TF:M00327_0']	39
GO:BP	GO:0044419	interspecies interaction between organisms	0.007355000761865374	True	"Any process in which an organism has an effect on an organism of a different species." [GOC:cc]	2155	95	28	17916	0.29473684210526313	0.012993039443155453	query_1	['GO:0008150']	39
TF	TF:M02071_1	Factor: ETV7; motif: NCCGGAANNN; match class: 1	0.007655426471409336	True	Factor: ETV7; motif: NCCGGAANNN; match class: 1	4483	98	43	19940	0.4387755102040816	0.009591791211242472	query_1	['TF:M02071_0']	39
HPA	HPA:022010_11	hippocampus; glial cells[Supported,Low]	0.007696312591806229	True	hippocampus; glial cells[Supported,Low]	721	79	18	9494	0.22784810126582278	0.024965325936199722	query_1	['HPA:022010_01', 'HPA:022010_10']	39
HPA	HPA:022020_11	hippocampus; neuronal cells[Supported,Low]	0.0077752544668391495	True	hippocampus; neuronal cells[Supported,Low]	868	79	20	9494	0.25316455696202533	0.02304147465437788	query_1	['HPA:022020_01', 'HPA:022020_10']	39
TF	TF:M11382_0	Factor: ESE-1; motif: NWTRCGGAWGCN; match class: 0	0.007848701683252407	True	Factor: ESE-1; motif: NWTRCGGAWGCN; match class: 0	10446	98	74	19940	0.7551020408163265	0.007084051311506797	query_1	['TF:M11382']	39
TF	TF:M11382	Factor: ESE-1; motif: NWTRCGGAWGCN	0.007848701683252407	True	Factor: ESE-1; motif: NWTRCGGAWGCN	10446	98	74	19940	0.7551020408163265	0.007084051311506797	query_1	['TF:M00000']	39
GO:BP	GO:0034641	cellular nitrogen compound metabolic process	0.00811274984431606	True	"The chemical reactions and pathways involving various organic and inorganic nitrogenous compounds, as carried out by individual cells." [GOC:mah]	6463	95	56	17916	0.5894736842105263	0.008664706792511218	query_1	['GO:0006807', 'GO:0044237']	39
GO:BP	GO:1901566	organonitrogen compound biosynthetic process	0.008305891386378291	True	"The chemical reactions and pathways resulting in the formation of organonitrogen compound." [GOC:pr, GOC:TermGenie]	1916	95	26	17916	0.2736842105263158	0.013569937369519834	query_1	['GO:1901564', 'GO:1901576']	39
TF	TF:M08526_1	Factor: E2F-3:HES-7; motif: NNNSGCGCSNNNNNCRCGYGNN; match class: 1	0.00844168469420167	True	Factor: E2F-3:HES-7; motif: NNNSGCGCSNNNNNCRCGYGNN; match class: 1	15120	98	92	19940	0.9387755102040817	0.006084656084656085	query_1	['TF:M08526_0']	39
HPA	HPA:002010_11	appendix; glandular cells[Supported,Low]	0.008689308072241496	True	appendix; glandular cells[Supported,Low]	951	79	21	9494	0.26582278481012656	0.022082018927444796	query_1	['HPA:002010_01', 'HPA:002010_10']	39
GO:MF	GO:0005198	structural molecule activity	0.008690473094245608	True	"The action of a molecule that contributes to the structural integrity of a complex or its assembly within or outside a cell." [GOC:mah, GOC:vw]	692	95	14	18134	0.14736842105263157	0.02023121387283237	query_1	['GO:0003674']	39
MIRNA	MIRNA:hsa-miR-92a-3p	hsa-miR-92a-3p	0.008854451954031077	True	hsa-miR-92a-3p	1404	93	23	14714	0.24731182795698925	0.01638176638176638	query_1	['MIRNA:000000']	39
HPA	HPA:006020_12	caudate; neuronal cells[Supported,Medium]	0.008867873850015598	True	caudate; neuronal cells[Supported,Medium]	658	79	17	9494	0.21518987341772153	0.025835866261398176	query_1	['HPA:006020_02', 'HPA:006020_11']	39
TF	TF:M09905	Factor: SAP-1; motif: NNCCGGAAGTGN	0.008882842067046723	True	Factor: SAP-1; motif: NNCCGGAAGTGN	8347	98	64	19940	0.6530612244897959	0.007667425422307416	query_1	['TF:M00000']	39
TF	TF:M09905_0	Factor: SAP-1; motif: NNCCGGAAGTGN; match class: 0	0.008882842067046723	True	Factor: SAP-1; motif: NNCCGGAAGTGN; match class: 0	8347	98	64	19940	0.6530612244897959	0.007667425422307416	query_1	['TF:M09905']	39
REAC	REAC:R-HSA-72649	Translation initiation complex formation	0.009056887873201884	True	Translation initiation complex formation	59	63	5	10588	0.07936507936507936	0.0847457627118644	query_1	['REAC:R-HSA-72662']	39
REAC	REAC:R-HSA-72702	Ribosomal scanning and start codon recognition	0.009056887873201884	True	Ribosomal scanning and start codon recognition	59	63	5	10588	0.07936507936507936	0.0847457627118644	query_1	['REAC:R-HSA-72737']	39
REAC	REAC:R-HSA-1643685	Disease	0.009069630458094571	True	Disease	1154	63	19	10588	0.30158730158730157	0.016464471403812825	query_1	['REAC:0000000']	39
HPA	HPA:032010_11	pancreas; exocrine glandular cells[Supported,Low]	0.009408358607384435	True	pancreas; exocrine glandular cells[Supported,Low]	956	79	21	9494	0.26582278481012656	0.021966527196652718	query_1	['HPA:032010_01', 'HPA:032010_10']	39
TF	TF:M11421_0	Factor: ER81; motif: NACCGGAAGTN; match class: 0	0.00954583853532271	True	Factor: ER81; motif: NACCGGAAGTN; match class: 0	2533	98	30	19940	0.30612244897959184	0.011843663639952625	query_1	['TF:M11421']	39
TF	TF:M11421	Factor: ER81; motif: NACCGGAAGTN	0.00954583853532271	True	Factor: ER81; motif: NACCGGAAGTN	2533	98	30	19940	0.30612244897959184	0.011843663639952625	query_1	['TF:M00000']	39
HPA	HPA:018010_11	fallopian tube; glandular cells[Supported,Low]	0.009558467048727865	True	fallopian tube; glandular cells[Supported,Low]	957	79	21	9494	0.26582278481012656	0.0219435736677116	query_1	['HPA:018010_01', 'HPA:018010_10']	39
HPA	HPA:035020_11	placenta; trophoblastic cells[Supported,Low]	0.009558467048727865	True	placenta; trophoblastic cells[Supported,Low]	957	79	21	9494	0.26582278481012656	0.0219435736677116	query_1	['HPA:035020_01', 'HPA:035020_10']	39
GO:CC	GO:0043232	intracellular non-membrane-bounded organelle	0.00958643597810209	True	"Organized structure of distinctive morphology and function, not bounded by a lipid bilayer membrane and occurring within the cell. Includes ribosomes, the cytoskeleton and chromosomes." [GOC:go_curators]	4965	96	44	18856	0.4583333333333333	0.008862034239677744	query_1	['GO:0043228', 'GO:0043229']	39
REAC	REAC:R-HSA-72662	Activation of the mRNA upon binding of the cap-binding complex and eIFs, and subsequent binding to 43S	0.009835250490587494	True	Activation of the mRNA upon binding of the cap-binding complex and eIFs, and subsequent binding to 43S	60	63	5	10588	0.07936507936507936	0.08333333333333333	query_1	['REAC:R-HSA-72737']	39
GO:CC	GO:0043228	non-membrane-bounded organelle	0.010003161645509061	True	"Organized structure of distinctive morphology and function, not bounded by a lipid bilayer membrane. Includes ribosomes, the cytoskeleton and chromosomes." [GOC:go_curators]	4973	96	44	18856	0.4583333333333333	0.008847778001206515	query_1	['GO:0043226']	39
TF	TF:M03977_1	Factor: ETS1; motif: ACCGGAARYN; match class: 1	0.010368010447074203	True	Factor: ETS1; motif: ACCGGAARYN; match class: 1	4698	98	44	19940	0.4489795918367347	0.009365687526607066	query_1	['TF:M03977_0']	39
GO:CC	GO:0005654	nucleoplasm	0.010410774472414931	True	"That part of the nuclear content other than the chromosomes or the nucleolus." [GOC:ma, ISBN:0124325653]	3999	96	38	18856	0.3958333333333333	0.009502375593898474	query_1	['GO:0031981', 'GO:0110165']	39
HPA	HPA:047030_11	soft tissue 1; fibroblasts[Supported,Low]	0.01092965671444992	True	soft tissue 1; fibroblasts[Supported,Low]	740	79	18	9494	0.22784810126582278	0.024324324324324326	query_1	['HPA:047030_01', 'HPA:047030_10']	39
GO:BP	GO:0010467	gene expression	0.011127073091326472	True	"The process in which a gene's sequence is converted into a mature gene product or products (proteins or RNA). This includes the production of an RNA transcript as well as any processing to produce a mature RNA product or an mRNA or circRNA (for protein-coding genes) and the translation of that mRNA or circRNA into protein. Protein maturation is included when required to form an active form of a …	5997	95	53	17916	0.5578947368421052	0.008837752209438053	query_1	['GO:0043170']	39
TF	TF:M08913_0	Factor: FLI-1; motif: NAYTTCCGGT; match class: 0	0.011263968994212732	True	Factor: FLI-1; motif: NAYTTCCGGT; match class: 0	8396	98	64	19940	0.6530612244897959	0.007622677465459742	query_1	['TF:M08913']	39
TF	TF:M08913	Factor: FLI-1; motif: NAYTTCCGGT	0.011263968994212732	True	Factor: FLI-1; motif: NAYTTCCGGT	8396	98	64	19940	0.6530612244897959	0.007622677465459742	query_1	['TF:M00000']	39
TF	TF:M11400_1	Factor: Fli-1; motif: NACCGGAARTN; match class: 1	0.011270759399943363	True	Factor: Fli-1; motif: NACCGGAARTN; match class: 1	4219	98	41	19940	0.41836734693877553	0.009717942640436123	query_1	['TF:M11400_0']	39
HPA	HPA:057010_11	urinary bladder; urothelial cells[Supported,Low]	0.011358600599338348	True	urinary bladder; urothelial cells[Supported,Low]	968	79	21	9494	0.26582278481012656	0.02169421487603306	query_1	['HPA:057010_01', 'HPA:057010_10']	39
HPA	HPA:011020_11	colon; glandular cells[Supported,Low]	0.011358600599338348	True	colon; glandular cells[Supported,Low]	968	79	21	9494	0.26582278481012656	0.02169421487603306	query_1	['HPA:011020_01', 'HPA:011020_10']	39
TF	TF:M00333_0	Factor: ZF5; motif: NRNGNGCGCGCWN; match class: 0	0.011494795298256349	True	Factor: ZF5; motif: NRNGNGCGCGCWN; match class: 0	15183	98	92	19940	0.9387755102040817	0.006059408549035105	query_1	['TF:M00333']	39
TF	TF:M00333	Factor: ZF5; motif: NRNGNGCGCGCWN	0.011494795298256349	True	Factor: ZF5; motif: NRNGNGCGCGCWN	15183	98	92	19940	0.9387755102040817	0.006059408549035105	query_1	['TF:M00000']	39
HPA	HPA:015010_11	epididymis; glandular cells[Supported,Low]	0.011536546653835888	True	epididymis; glandular cells[Supported,Low]	969	79	21	9494	0.26582278481012656	0.021671826625386997	query_1	['HPA:015010_01', 'HPA:015010_10']	39
HPA	HPA:005010_12	bronchus; respiratory epithelial cells[Supported,Medium]	0.011574963685328458	True	bronchus; respiratory epithelial cells[Supported,Medium]	892	79	20	9494	0.25316455696202533	0.02242152466367713	query_1	['HPA:005010_02', 'HPA:005010_11']	39
TF	TF:M02065_0	Factor: ER81; motif: RCCGGAARYN; match class: 0	0.011710458183640792	True	Factor: ER81; motif: RCCGGAARYN; match class: 0	12673	98	83	19940	0.8469387755102041	0.00654935690049712	query_1	['TF:M02065']	39
TF	TF:M02065	Factor: ER81; motif: RCCGGAARYN	0.011710458183640792	True	Factor: ER81; motif: RCCGGAARYN	12673	98	83	19940	0.8469387755102041	0.00654935690049712	query_1	['TF:M00000']	39
HPA	HPA:056010_12	tonsil; germinal center cells[Supported,Medium]	0.011961655122429232	True	tonsil; germinal center cells[Supported,Medium]	745	79	18	9494	0.22784810126582278	0.024161073825503355	query_1	['HPA:056010_02', 'HPA:056010_11']	39
HPA	HPA:057010_12	urinary bladder; urothelial cells[Supported,Medium]	0.012152125105594238	True	urinary bladder; urothelial cells[Supported,Medium]	895	79	20	9494	0.25316455696202533	0.0223463687150838	query_1	['HPA:057010_02', 'HPA:057010_11']	39
TF	TF:M08526	Factor: E2F-3:HES-7; motif: NNNSGCGCSNNNNNCRCGYGNN	0.012320543029774889	True	Factor: E2F-3:HES-7; motif: NNNSGCGCSNNNNNCRCGYGNN	17024	98	97	19940	0.9897959183673469	0.005697838345864662	query_1	['TF:M00000']	39
TF	TF:M08526_0	Factor: E2F-3:HES-7; motif: NNNSGCGCSNNNNNCRCGYGNN; match class: 0	0.012320543029774889	True	Factor: E2F-3:HES-7; motif: NNNSGCGCSNNNNNCRCGYGNN; match class: 0	17024	98	97	19940	0.9897959183673469	0.005697838345864662	query_1	['TF:M08526']	39
HPA	HPA:005010_11	bronchus; respiratory epithelial cells[Supported,Low]	0.012464619966288627	True	bronchus; respiratory epithelial cells[Supported,Low]	974	79	21	9494	0.26582278481012656	0.021560574948665298	query_1	['HPA:005010_01', 'HPA:005010_10']	39
HPA	HPA:019010_11	gallbladder; glandular cells[Supported,Low]	0.012464619966288627	True	gallbladder; glandular cells[Supported,Low]	974	79	21	9494	0.26582278481012656	0.021560574948665298	query_1	['HPA:019010_01', 'HPA:019010_10']	39
HPA	HPA:037010_11	rectum; glandular cells[Supported,Low]	0.012658127734372165	True	rectum; glandular cells[Supported,Low]	975	79	21	9494	0.26582278481012656	0.021538461538461538	query_1	['HPA:037010_01', 'HPA:037010_10']	39
HPA	HPA:007030_11	cerebellum; cells in molecular layer[Supported,Low]	0.012683178787764324	True	cerebellum; cells in molecular layer[Supported,Low]	822	79	19	9494	0.24050632911392406	0.023114355231143552	query_1	['HPA:007030_01', 'HPA:007030_10']	39
HPA	HPA:056030_11	tonsil; squamous epithelial cells[Supported,Low]	0.012755078266986788	True	tonsil; squamous epithelial cells[Supported,Low]	898	79	20	9494	0.25316455696202533	0.022271714922048998	query_1	['HPA:056030_01', 'HPA:056030_10']	39
HPA	HPA:002020_11	appendix; lymphoid tissue[Supported,Low]	0.013119110330435191	True	appendix; lymphoid tissue[Supported,Low]	824	79	19	9494	0.24050632911392406	0.023058252427184466	query_1	['HPA:002020_01', 'HPA:002020_10']	39
HPA	HPA:058010_11	vagina; squamous epithelial cells[Supported,Low]	0.01360088871236542	True	vagina; squamous epithelial cells[Supported,Low]	902	79	20	9494	0.25316455696202533	0.022172949002217297	query_1	['HPA:058010_01', 'HPA:058010_10']	39
TF	TF:M10119_0	Factor: REX-1; motif: GGCMGCCATTTT; match class: 0	0.014002426115441998	True	Factor: REX-1; motif: GGCMGCCATTTT; match class: 0	1902	98	25	19940	0.25510204081632654	0.013144058885383806	query_1	['TF:M10119']	39
TF	TF:M10119	Factor: REX-1; motif: GGCMGCCATTTT	0.014002426115441998	True	Factor: REX-1; motif: GGCMGCCATTTT	1902	98	25	19940	0.25510204081632654	0.013144058885383806	query_1	['TF:M00000']	39
GO:BP	GO:0044267	cellular protein metabolic process	0.014203914239328876	True	"The chemical reactions and pathways involving a specific protein, rather than of proteins in general, occurring at the level of an individual cell. Includes cellular protein modification." [GOC:jl]	5363	95	49	17916	0.5157894736842106	0.009136677232892038	query_1	['GO:0019538', 'GO:0044260']	39
HPA	HPA:006020_11	caudate; neuronal cells[Supported,Low]	0.014508778732919527	True	caudate; neuronal cells[Supported,Low]	830	79	19	9494	0.24050632911392406	0.02289156626506024	query_1	['HPA:006020_01', 'HPA:006020_10']	39
HPA	HPA:051010_11	stomach 1; glandular cells[Supported,Low]	0.014525622898161478	True	stomach 1; glandular cells[Supported,Low]	984	79	21	9494	0.26582278481012656	0.021341463414634148	query_1	['HPA:051010_01', 'HPA:051010_10']	39
HPA	HPA:024020_12	kidney; cells in tubules[Supported,Medium]	0.01472896812678553	True	kidney; cells in tubules[Supported,Medium]	907	79	20	9494	0.25316455696202533	0.022050716648291068	query_1	['HPA:024020_02', 'HPA:024020_11']	39
HPA	HPA:008030_11	cerebral cortex; neuronal cells[Supported,Low]	0.01472896812678553	True	cerebral cortex; neuronal cells[Supported,Low]	907	79	20	9494	0.25316455696202533	0.022050716648291068	query_1	['HPA:008030_01', 'HPA:008030_10']	39
HPA	HPA:016010_12	esophagus; squamous epithelial cells[Supported,Medium]	0.01475281273576887	True	esophagus; squamous epithelial cells[Supported,Medium]	831	79	19	9494	0.24050632911392406	0.02286401925391095	query_1	['HPA:016010_02', 'HPA:016010_11']	39
HPA	HPA:022020_12	hippocampus; neuronal cells[Supported,Medium]	0.015135259795449335	True	hippocampus; neuronal cells[Supported,Medium]	686	79	17	9494	0.21518987341772153	0.02478134110787172	query_1	['HPA:022020_02', 'HPA:022020_11']	39
HPA	HPA:043030_11	skin 1; keratinocytes[Supported,Low]	0.015203274326860123	True	skin 1; keratinocytes[Supported,Low]	909	79	20	9494	0.25316455696202533	0.022002200220022004	query_1	['HPA:043030_01', 'HPA:043030_10']	39
HPA	HPA:052010_11	stomach 2; glandular cells[Supported,Low]	0.015432644605902218	True	stomach 2; glandular cells[Supported,Low]	988	79	21	9494	0.26582278481012656	0.02125506072874494	query_1	['HPA:052010_01', 'HPA:052010_10']	39
TF	TF:M11018_0	Factor: IRX-1; motif: NACRYNNNNNNNNRYGNN; match class: 0	0.015697960555612022	True	Factor: IRX-1; motif: NACRYNNNNNNNNRYGNN; match class: 0	17069	98	97	19940	0.9897959183673469	0.0056828168023902986	query_1	['TF:M11018']	39
TF	TF:M11018	Factor: IRX-1; motif: NACRYNNNNNNNNRYGNN	0.015697960555612022	True	Factor: IRX-1; motif: NACRYNNNNNNNNRYGNN	17069	98	97	19940	0.9897959183673469	0.0056828168023902986	query_1	['TF:M00000']	39
HPA	HPA:012010_11	duodenum; glandular cells[Supported,Low]	0.016146074833571677	True	duodenum; glandular cells[Supported,Low]	991	79	21	9494	0.26582278481012656	0.02119071644803229	query_1	['HPA:012010_01', 'HPA:012010_10']	39
TF	TF:M11432_1	Factor: Elk-1; motif: NACMGGAAGTN; match class: 1	0.016709302913469885	True	Factor: Elk-1; motif: NACMGGAAGTN; match class: 1	1541	98	22	19940	0.22448979591836735	0.01427644386761843	query_1	['TF:M11432_0']	39
HPA	HPA:008030_13	cerebral cortex; neuronal cells[Supported,High]	0.016857239833626837	True	cerebral cortex; neuronal cells[Supported,High]	424	79	13	9494	0.16455696202531644	0.030660377358490566	query_1	['HPA:008030_03', 'HPA:008030_12']	39
HPA	HPA:057010_13	urinary bladder; urothelial cells[Supported,High]	0.017139567580997772	True	urinary bladder; urothelial cells[Supported,High]	488	79	14	9494	0.17721518987341772	0.028688524590163935	query_1	['HPA:057010_03', 'HPA:057010_12']	39
HPA	HPA:026010_11	liver; bile duct cells[Supported,Low]	0.017536215804158217	True	liver; bile duct cells[Supported,Low]	694	79	17	9494	0.21518987341772153	0.024495677233429394	query_1	['HPA:026010_01', 'HPA:026010_10']	39
TF	TF:M09913_0	Factor: ER81; motif: NNCCGGAAGYG; match class: 0	0.01790193313444818	True	Factor: ER81; motif: NNCCGGAAGYG; match class: 0	2900	98	32	19940	0.32653061224489793	0.011034482758620689	query_1	['TF:M09913']	39
TF	TF:M09913	Factor: ER81; motif: NNCCGGAAGYG	0.01790193313444818	True	Factor: ER81; motif: NNCCGGAAGYG	2900	98	32	19940	0.32653061224489793	0.011034482758620689	query_1	['TF:M00000']	39
HPA	HPA:050020_11	spleen; cells in white pulp[Supported,Low]	0.017922879972480318	True	spleen; cells in white pulp[Supported,Low]	768	79	18	9494	0.22784810126582278	0.0234375	query_1	['HPA:050020_01', 'HPA:050020_10']	39
HPA	HPA:045010_11	small intestine; glandular cells[Supported,Low]	0.017927659258105015	True	small intestine; glandular cells[Supported,Low]	998	79	21	9494	0.26582278481012656	0.021042084168336674	query_1	['HPA:045010_01', 'HPA:045010_10']	39
TF	TF:M11450	Factor: Elf-1; motif: NANSCGGAAGTR	0.018071180328373543	True	Factor: Elf-1; motif: NANSCGGAAGTR	5654	98	49	19940	0.5	0.008666430845419171	query_1	['TF:M00000']	39
TF	TF:M11450_0	Factor: Elf-1; motif: NANSCGGAAGTR; match class: 0	0.018071180328373543	True	Factor: Elf-1; motif: NANSCGGAAGTR; match class: 0	5654	98	49	19940	0.5	0.008666430845419171	query_1	['TF:M11450']	39
HPA	HPA:011010_11	colon; endothelial cells[Supported,Low]	0.01827790201906083	True	colon; endothelial cells[Supported,Low]	844	79	19	9494	0.24050632911392406	0.022511848341232227	query_1	['HPA:011010_01', 'HPA:011010_10']	39
HPA	HPA:019010_12	gallbladder; glandular cells[Supported,Medium]	0.018348992691227528	True	gallbladder; glandular cells[Supported,Medium]	921	79	20	9494	0.25316455696202533	0.021715526601520086	query_1	['HPA:019010_02', 'HPA:019010_11']	39
TF	TF:M11447_1	Factor: Elf-1; motif: NAMCCGGAAGTN; match class: 1	0.018542044902967476	True	Factor: Elf-1; motif: NAMCCGGAAGTN; match class: 1	2616	98	30	19940	0.30612244897959184	0.011467889908256881	query_1	['TF:M11447_0']	39
HPA	HPA:014020_11	endometrium 2; glandular cells[Supported,Low]	0.01892666959685532	True	endometrium 2; glandular cells[Supported,Low]	923	79	20	9494	0.25316455696202533	0.021668472372697724	query_1	['HPA:014020_01', 'HPA:014020_10']	39
HPA	HPA:047030_12	soft tissue 1; fibroblasts[Supported,Medium]	0.01904918792886712	True	soft tissue 1; fibroblasts[Supported,Medium]	559	79	15	9494	0.189873417721519	0.026833631484794274	query_1	['HPA:047030_02', 'HPA:047030_11']	39
GO:BP	GO:0051649	establishment of localization in cell	0.019696206312176064	True	"Any process, occuring in a cell, that localizes a substance or cellular component. This may occur via movement, tethering or selective degradation." [GOC:ai, GOC:dos, GOC:dph, GOC:tb]	2810	95	32	17916	0.3368421052631579	0.011387900355871887	query_1	['GO:0051234', 'GO:0051641']	39
GO:CC	GO:0031981	nuclear lumen	0.020342656085887482	True	"The volume enclosed by the nuclear inner membrane." [GOC:mah, GOC:pz]	4773	96	42	18856	0.4375	0.008799497171590195	query_1	['GO:0005634', 'GO:0070013']	39
HPA	HPA:040010_11	seminal vesicle; glandular cells[Supported,Low]	0.020442947285941235	True	seminal vesicle; glandular cells[Supported,Low]	928	79	20	9494	0.25316455696202533	0.021551724137931036	query_1	['HPA:040010_01', 'HPA:040010_10']	39
HPA	HPA:055010_12	thyroid gland; glandular cells[Supported,Medium]	0.020473097127684678	True	thyroid gland; glandular cells[Supported,Medium]	851	79	19	9494	0.24050632911392406	0.022326674500587545	query_1	['HPA:055010_02', 'HPA:055010_11']	39
HPA	HPA:053020_11	testis; cells in seminiferous ducts[Supported,Low]	0.02047762516993337	True	testis; cells in seminiferous ducts[Supported,Low]	1007	79	21	9494	0.26582278481012656	0.020854021847070508	query_1	['HPA:053020_01', 'HPA:053020_10']	39
HPA	HPA:004030	breast; myoepithelial cells	0.020740928487490394	True	breast; myoepithelial cells	8383	79	79	9494	1.0	0.009423833949660025	query_1	['HPA:004000']	39
HPA	HPA:024020_11	kidney; cells in tubules[Supported,Low]	0.020780197004454902	True	kidney; cells in tubules[Supported,Low]	1008	79	21	9494	0.26582278481012656	0.020833333333333332	query_1	['HPA:024020_01', 'HPA:024020_10']	39
HPA	HPA:022010_12	hippocampus; glial cells[Supported,Medium]	0.020928616636867056	True	hippocampus; glial cells[Supported,Medium]	497	79	14	9494	0.17721518987341772	0.028169014084507043	query_1	['HPA:022010_02', 'HPA:022010_11']	39
HPA	HPA:056030_12	tonsil; squamous epithelial cells[Supported,Medium]	0.02125526150039855	True	tonsil; squamous epithelial cells[Supported,Medium]	778	79	18	9494	0.22784810126582278	0.02313624678663239	query_1	['HPA:056030_02', 'HPA:056030_11']	39
HPA	HPA:013020_02	endometrium 1; glandular cells[Uncertain,Medium]	0.021345111177770184	True	endometrium 1; glandular cells[Uncertain,Medium]	1980	79	32	9494	0.4050632911392405	0.01616161616161616	query_1	['HPA:013020_01']	39
GO:CC	GO:0005730	nucleolus	0.021401205368405545	True	"A small, dense body one or more of which are present in the nucleus of eukaryotic cells. It is rich in RNA and protein, is not bounded by a limiting membrane, and is not seen during mitosis. Its prime function is the transcription of the nucleolar DNA into 45S ribosomal-precursor RNA, the processing of this RNA into 5.8S, 18S, and 28S components of ribosomal RNA, and the association of these com…	926	96	15	18856	0.15625	0.016198704103671708	query_1	['GO:0031981', 'GO:0043232']	39
HPA	HPA:036010_12	prostate; glandular cells[Supported,Medium]	0.02161712865350793	True	prostate; glandular cells[Supported,Medium]	779	79	18	9494	0.22784810126582278	0.023106546854942234	query_1	['HPA:036010_02', 'HPA:036010_11']	39
MIRNA	MIRNA:hsa-miR-615-3p	hsa-miR-615-3p	0.02173820532412069	True	hsa-miR-615-3p	890	93	17	14714	0.1827956989247312	0.019101123595505618	query_1	['MIRNA:000000']	39
HPA	HPA:039010_11	salivary gland; glandular cells[Supported,Low]	0.022067335537592967	True	salivary gland; glandular cells[Supported,Low]	933	79	20	9494	0.25316455696202533	0.021436227224008574	query_1	['HPA:039010_01', 'HPA:039010_10']	39
GO:BP	GO:0015031	protein transport	0.02207191880028443	True	"The directed movement of proteins into, out of or within a cell, or between cells, by means of some agent such as a transporter or pore." [GOC:ai]	2151	95	27	17916	0.28421052631578947	0.012552301255230125	query_1	['GO:0015833', 'GO:0045184']	39
MIRNA	MIRNA:hsa-miR-149-5p	hsa-miR-149-5p	0.022092638672697146	True	hsa-miR-149-5p	394	93	11	14714	0.11827956989247312	0.027918781725888325	query_1	['MIRNA:000000']	39
HPA	HPA:001040_12	adrenal gland; glandular cells[Supported,Medium]	0.022182532680182866	True	adrenal gland; glandular cells[Supported,Medium]	856	79	19	9494	0.24050632911392406	0.02219626168224299	query_1	['HPA:001040_02', 'HPA:001040_11']	39
HPA	HPA:037010_13	rectum; glandular cells[Supported,High]	0.022424161363443485	True	rectum; glandular cells[Supported,High]	567	79	15	9494	0.189873417721519	0.026455026455026454	query_1	['HPA:037010_03', 'HPA:037010_12']	39
HPA	HPA:027020_11	lung; pneumocytes[Supported,Low]	0.02253935025035508	True	lung; pneumocytes[Supported,Low]	857	79	19	9494	0.24050632911392406	0.022170361726954493	query_1	['HPA:027020_01', 'HPA:027020_10']	39
HPA	HPA:043040_11	skin 1; melanocytes[Supported,Low]	0.02290129108457628	True	skin 1; melanocytes[Supported,Low]	858	79	19	9494	0.24050632911392406	0.022144522144522144	query_1	['HPA:043040_01', 'HPA:043040_10']	39
HPA	HPA:033010_11	parathyroid gland; glandular cells[Supported,Low]	0.02290129108457628	True	parathyroid gland; glandular cells[Supported,Low]	858	79	19	9494	0.24050632911392406	0.022144522144522144	query_1	['HPA:033010_01', 'HPA:033010_10']	39
HPA	HPA:029010_11	nasopharynx; respiratory epithelial cells[Supported,Low]	0.024168763581190085	True	nasopharynx; respiratory epithelial cells[Supported,Low]	939	79	20	9494	0.25316455696202533	0.021299254526091587	query_1	['HPA:029010_01', 'HPA:029010_10']	39
TF	TF:M11400	Factor: Fli-1; motif: NACCGGAARTN	0.024613740924644186	True	Factor: Fli-1; motif: NACCGGAARTN	10033	98	71	19940	0.7244897959183674	0.007076647064686534	query_1	['TF:M00000']	39
TF	TF:M11400_0	Factor: Fli-1; motif: NACCGGAARTN; match class: 0	0.024613740924644186	True	Factor: Fli-1; motif: NACCGGAARTN; match class: 0	10033	98	71	19940	0.7244897959183674	0.007076647064686534	query_1	['TF:M11400']	39
HPA	HPA:029010_12	nasopharynx; respiratory epithelial cells[Supported,Medium]	0.024790110724875424	True	nasopharynx; respiratory epithelial cells[Supported,Medium]	863	79	19	9494	0.24050632911392406	0.0220162224797219	query_1	['HPA:029010_02', 'HPA:029010_11']	39
HPA	HPA:035020_12	placenta; trophoblastic cells[Supported,Medium]	0.024790110724875424	True	placenta; trophoblastic cells[Supported,Medium]	863	79	19	9494	0.24050632911392406	0.0220162224797219	query_1	['HPA:035020_02', 'HPA:035020_11']	39
HPA	HPA:044010_11	skin 2; epidermal cells[Supported,Low]	0.024908076380373737	True	skin 2; epidermal cells[Supported,Low]	941	79	20	9494	0.25316455696202533	0.021253985122210415	query_1	['HPA:044010_01', 'HPA:044010_10']	39
HPA	HPA:016010_11	esophagus; squamous epithelial cells[Supported,Low]	0.024908076380373737	True	esophagus; squamous epithelial cells[Supported,Low]	941	79	20	9494	0.25316455696202533	0.021253985122210415	query_1	['HPA:016010_01', 'HPA:016010_10']	39
HPA	HPA:005010_13	bronchus; respiratory epithelial cells[Supported,High]	0.025434362042236563	True	bronchus; respiratory epithelial cells[Supported,High]	506	79	14	9494	0.17721518987341772	0.02766798418972332	query_1	['HPA:005010_03', 'HPA:005010_12']	39
GO:MF	GO:0090079	translation regulator activity, nucleic acid binding	0.02544312338163722	True	"Any selective and non-covalent interaction with a nucleic acid involved in the initiation, activation, perpetuation, repression or termination of polypeptide synthesis at the ribosome." [GOC:dph, GOC:tb, GOC:vw]	121	95	6	18134	0.06315789473684211	0.049586776859504134	query_1	['GO:0003676', 'GO:0045182']	39
TF	TF:M03966_1	Factor: ELF1; motif: AACCCGGAAGTR; match class: 1	0.026272151080602504	True	Factor: ELF1; motif: AACCCGGAAGTR; match class: 1	1585	98	22	19940	0.22448979591836735	0.0138801261829653	query_1	['TF:M03966_0']	39
HPA	HPA:039010_12	salivary gland; glandular cells[Supported,Medium]	0.02729298490019884	True	salivary gland; glandular cells[Supported,Medium]	793	79	18	9494	0.22784810126582278	0.02269861286254729	query_1	['HPA:039010_02', 'HPA:039010_11']	39
HPA	HPA:008020_11	cerebral cortex; glial cells[Supported,Low]	0.029141500686346338	True	cerebral cortex; glial cells[Supported,Low]	797	79	18	9494	0.22784810126582278	0.02258469259723965	query_1	['HPA:008020_01', 'HPA:008020_10']	39
TF	TF:M02074_1	Factor: GABPalpha; motif: RCCGGAWRYN; match class: 1	0.02943310868413795	True	Factor: GABPalpha; motif: RCCGGAWRYN; match class: 1	1008	98	17	19940	0.17346938775510204	0.016865079365079364	query_1	['TF:M02074_0']	39
HPA	HPA:032020_12	pancreas; islets of Langerhans[Supported,Medium]	0.030615674561029205	True	pancreas; islets of Langerhans[Supported,Medium]	653	79	16	9494	0.20253164556962025	0.02450229709035222	query_1	['HPA:032020_02', 'HPA:032020_11']	39
GO:CC	GO:0043229	intracellular organelle	0.03064489028167978	True	"Organized structure of distinctive morphology and function, occurring within the cell. Includes the nucleus, mitochondria, plastids, vacuoles, vesicles, ribosomes and the cytoskeleton. Excludes the plasma membrane." [GOC:go_curators]	12870	96	82	18856	0.8541666666666666	0.006371406371406371	query_1	['GO:0005622', 'GO:0043226']	39
TF	TF:M03966_0	Factor: ELF1; motif: AACCCGGAAGTR; match class: 0	0.030667785456665347	True	Factor: ELF1; motif: AACCCGGAAGTR; match class: 0	6663	98	54	19940	0.5510204081632653	0.00810445745159838	query_1	['TF:M03966']	39
TF	TF:M03966	Factor: ELF1; motif: AACCCGGAAGTR	0.030667785456665347	True	Factor: ELF1; motif: AACCCGGAAGTR	6663	98	54	19940	0.5510204081632653	0.00810445745159838	query_1	['TF:M00000']	39
GO:BP	GO:0015833	peptide transport	0.030668615031812063	True	"The directed movement of peptides, compounds of two or more amino acids where the alpha carboxyl group of one is bound to the alpha amino group of another, into, out of or within a cell, or between cells, by means of some agent such as a transporter or pore." [GOC:ai]	2190	95	27	17916	0.28421052631578947	0.012328767123287671	query_1	['GO:0042886', 'GO:0071702']	39
HPA	HPA:048010_11	soft tissue 2; adipocytes[Supported,Low]	0.03117794905787924	True	soft tissue 2; adipocytes[Supported,Low]	654	79	16	9494	0.20253164556962025	0.024464831804281346	query_1	['HPA:048010_01', 'HPA:048010_10']	39
HPA	HPA:008030_03	cerebral cortex; neuronal cells[Uncertain,High]	0.03251204260418751	True	cerebral cortex; neuronal cells[Uncertain,High]	729	79	17	9494	0.21518987341772153	0.023319615912208505	query_1	['HPA:008030_02']	39
HPA	HPA:001040_11	adrenal gland; glandular cells[Supported,Low]	0.03253050961068856	True	adrenal gland; glandular cells[Supported,Low]	959	79	20	9494	0.25316455696202533	0.020855057351407715	query_1	['HPA:001040_01', 'HPA:001040_10']	39
GO:BP	GO:0006139	nucleobase-containing compound metabolic process	0.0328525659267647	True	"Any cellular metabolic process involving nucleobases, nucleosides, nucleotides and nucleic acids." [GOC:ai]	5684	95	50	17916	0.5263157894736842	0.008796622097114707	query_1	['GO:0006725', 'GO:0034641', 'GO:0044238', 'GO:0046483', 'GO:1901360']	39
GO:BP	GO:0000398	mRNA splicing, via spliceosome	0.033301275048083535	True	"The joining together of exons from one or more primary transcripts of messenger RNA (mRNA) and the excision of intron sequences, via a spliceosomal mechanism, so that mRNA consisting only of the joined exons is produced." [GOC:krc, ISBN:0198506732, ISBN:0879695897]	355	95	10	17916	0.10526315789473684	0.028169014084507043	query_1	['GO:0000377', 'GO:0006397']	39
GO:BP	GO:0000377	RNA splicing, via transesterification reactions with bulged adenosine as nucleophile	0.033301275048083535	True	"Splicing of RNA via a series of two transesterification reactions with a bulged adenosine residue from the intron branch point as the initiating nucleophile. When the initial RNA for the splicing reaction is a single molecule (cis splicing), the excised intron is released in a lariat structure." [GOC:krc, PMID:11377794]	355	95	10	17916	0.10526315789473684	0.028169014084507043	query_1	['GO:0000375']	39
HPA	HPA:002020_12	appendix; lymphoid tissue[Supported,Medium]	0.03351929044512137	True	appendix; lymphoid tissue[Supported,Medium]	658	79	16	9494	0.20253164556962025	0.0243161094224924	query_1	['HPA:002020_02', 'HPA:002020_11']	39
HPA	HPA:053010_11	testis; Leydig cells[Supported,Low]	0.03398617862901825	True	testis; Leydig cells[Supported,Low]	962	79	20	9494	0.25316455696202533	0.02079002079002079	query_1	['HPA:053010_01', 'HPA:053010_10']	39
HPA	HPA:043020_11	skin 1; fibroblasts[Supported,Low]	0.03425895806537177	True	skin 1; fibroblasts[Supported,Low]	807	79	18	9494	0.22784810126582278	0.022304832713754646	query_1	['HPA:043020_01', 'HPA:043020_10']	39
TF	TF:M01165_0	Factor: Elk-1; motif: RACCGGAAGTR; match class: 0	0.03452625782911393	True	Factor: Elk-1; motif: RACCGGAAGTR; match class: 0	7835	98	60	19940	0.6122448979591837	0.007657945118059987	query_1	['TF:M01165']	39
TF	TF:M01165	Factor: Elk-1; motif: RACCGGAAGTR	0.03452625782911393	True	Factor: Elk-1; motif: RACCGGAAGTR	7835	98	60	19940	0.6122448979591837	0.007657945118059987	query_1	['TF:M00000']	39
TF	TF:M02073_1	Factor: Fli-1; motif: ACCGGAAGYN; match class: 1	0.03452638639984646	True	Factor: Fli-1; motif: ACCGGAAGYN; match class: 1	1488	98	21	19940	0.21428571428571427	0.014112903225806451	query_1	['TF:M02073_0']	39
HPA	HPA:046010_12	smooth muscle; smooth muscle cells[Supported,Medium]	0.03457194413377788	True	smooth muscle; smooth muscle cells[Supported,Medium]	589	79	15	9494	0.189873417721519	0.025466893039049237	query_1	['HPA:046010_02', 'HPA:046010_11']	39
GO:BP	GO:0000375	RNA splicing, via transesterification reactions	0.03579508229048747	True	"Splicing of RNA via a series of two transesterification reactions." [GOC:krc]	358	95	10	17916	0.10526315789473684	0.027932960893854747	query_1	['GO:0008380']	39
KEGG	KEGG:03040	Spliceosome	0.036481903262456414	True	Spliceosome	134	58	6	7747	0.10344827586206896	0.04477611940298507	query_1	['KEGG:00000']	39
HPA	HPA:056010_11	tonsil; germinal center cells[Supported,Low]	0.03704098775982574	True	tonsil; germinal center cells[Supported,Low]	889	79	19	9494	0.24050632911392406	0.021372328458942633	query_1	['HPA:056010_01', 'HPA:056010_10']	39
HPA	HPA:019010_13	gallbladder; glandular cells[Supported,High]	0.038029185824121056	True	gallbladder; glandular cells[Supported,High]	594	79	15	9494	0.189873417721519	0.025252525252525252	query_1	['HPA:019010_03', 'HPA:019010_12']	39
HPA	HPA:021010_11	heart muscle; myocytes[Supported,Low]	0.03817582540036553	True	heart muscle; myocytes[Supported,Low]	891	79	19	9494	0.24050632911392406	0.02132435465768799	query_1	['HPA:021010_01', 'HPA:021010_10']	39
TF	TF:M11402	Factor: Fli-1; motif: NACCGGAARTN	0.03821229056414054	True	Factor: Fli-1; motif: NACCGGAARTN	3933	98	38	19940	0.3877551020408163	0.00966183574879227	query_1	['TF:M00000']	39
TF	TF:M11402_0	Factor: Fli-1; motif: NACCGGAARTN; match class: 0	0.03821229056414054	True	Factor: Fli-1; motif: NACCGGAARTN; match class: 0	3933	98	38	19940	0.3877551020408163	0.00966183574879227	query_1	['TF:M11402']	39
TF	TF:M00025_0	Factor: Elk-1; motif: NNNNCCGGAARTNN; match class: 0	0.03868825046469017	True	Factor: Elk-1; motif: NNNNCCGGAARTNN; match class: 0	10354	98	72	19940	0.7346938775510204	0.006953834266949971	query_1	['TF:M00025']	39
TF	TF:M00025	Factor: Elk-1; motif: NNNNCCGGAARTNN	0.03868825046469017	True	Factor: Elk-1; motif: NNNNCCGGAARTNN	10354	98	72	19940	0.7346938775510204	0.006953834266949971	query_1	['TF:M00000']	39
TF	TF:M09607	Factor: SAP-1; motif: ACCGGAAGTNN	0.03959216054622179	True	Factor: SAP-1; motif: ACCGGAAGTNN	4761	98	43	19940	0.4387755102040816	0.009031716026044948	query_1	['TF:M00000']	39
TF	TF:M09607_0	Factor: SAP-1; motif: ACCGGAAGTNN; match class: 0	0.03959216054622179	True	Factor: SAP-1; motif: ACCGGAAGTNN; match class: 0	4761	98	43	19940	0.4387755102040816	0.009031716026044948	query_1	['TF:M09607']	39
TF	TF:M04744_1	Factor: ATF-3; motif: GGCGCSSNSNGRTSACGTSA; match class: 1	0.039706895283746976	True	Factor: ATF-3; motif: GGCGCSSNSNGRTSACGTSA; match class: 1	4931	98	44	19940	0.4489795918367347	0.008923139322652606	query_1	['TF:M04744_0']	39
GO:CC	GO:0043231	intracellular membrane-bounded organelle	0.04048876429330084	True	"Organized structure of distinctive morphology and function, bounded by a single or double lipid bilayer membrane and occurring within the cell. Includes the nucleus, mitochondria, plastids, vacuoles, and vesicles. Excludes the plasma membrane." [GOC:go_curators]	11085	96	74	18856	0.7708333333333334	0.006675687866486243	query_1	['GO:0043227', 'GO:0043229']	39
GO:BP	GO:0042886	amide transport	0.040886413787111046	True	"The directed movement of an amide, any compound containing one, two, or three acyl groups attached to a nitrogen atom, into, out of or within a cell, or between cells, by means of some agent such as a transporter or pore." [GOC:jl, ISBN:0198506732]	2225	95	27	17916	0.28421052631578947	0.012134831460674157	query_1	['GO:0071705']	39
HPA	HPA:011020_12	colon; glandular cells[Supported,Medium]	0.04114946856007599	True	colon; glandular cells[Supported,Medium]	896	79	19	9494	0.24050632911392406	0.021205357142857144	query_1	['HPA:011020_02', 'HPA:011020_11']	39
TF	TF:M11529_1	Factor: E2F-2; motif: GCGCGCGCNCS; match class: 1	0.04197130191064988	True	Factor: E2F-2; motif: GCGCGCGCNCS; match class: 1	14561	98	89	19940	0.9081632653061225	0.006112217567474761	query_1	['TF:M11529_0']	39
HPA	HPA:032020_11	pancreas; islets of Langerhans[Supported,Low]	0.04209749245933848	True	pancreas; islets of Langerhans[Supported,Low]	820	79	18	9494	0.22784810126582278	0.02195121951219512	query_1	['HPA:032020_01', 'HPA:032020_10']	39
GO:BP	GO:0051641	cellular localization	0.04246893201535589	True	"A cellular localization process whereby a substance or cellular entity, such as a protein complex or organelle, is transported to, and/or maintained in, a specific location within a cell including the localization of substances or cellular entities to the cell membrane." [GOC:tb, GOC:vw]	3497	95	36	17916	0.37894736842105264	0.010294538175579068	query_1	['GO:0009987', 'GO:0051179']	39
HPA	HPA:028020_11	lymph node; non-germinal center cells[Supported,Low]	0.043030969888576354	True	lymph node; non-germinal center cells[Supported,Low]	899	79	19	9494	0.24050632911392406	0.021134593993325918	query_1	['HPA:028020_01', 'HPA:028020_10']	39
HPA	HPA:024010_11	kidney; cells in glomeruli[Supported,Low]	0.046223577247553306	True	kidney; cells in glomeruli[Supported,Low]	826	79	18	9494	0.22784810126582278	0.021791767554479417	query_1	['HPA:024010_01', 'HPA:024010_10']	39
HPA	HPA:031020_11	ovary; ovarian stroma cells[Supported,Low]	0.04692754383219616	True	ovary; ovarian stroma cells[Supported,Low]	751	79	17	9494	0.21518987341772153	0.022636484687083888	query_1	['HPA:031020_01', 'HPA:031020_10']	39
TF	TF:M03969_1	Factor: ELF5; motif: ANSMGGAAGTN; match class: 1	0.04746448188579617	True	Factor: ELF5; motif: ANSMGGAAGTN; match class: 1	447	98	11	19940	0.11224489795918367	0.024608501118568233	query_1	['TF:M03969_0']	39
GO:BP	GO:0045184	establishment of protein localization	0.04803650165992577	True	"The directed movement of a protein to a specific location." [GOC:bf]	2245	95	27	17916	0.28421052631578947	0.012026726057906459	query_1	['GO:0008104', 'GO:0051234']	39
HPA	HPA:044010_12	skin 2; epidermal cells[Supported,Medium]	0.04841792761219212	True	skin 2; epidermal cells[Supported,Medium]	829	79	18	9494	0.22784810126582278	0.021712907117008445	query_1	['HPA:044010_02', 'HPA:044010_11']	39
HPA	HPA:043030_12	skin 1; keratinocytes[Supported,Medium]	0.048482585349926194	True	skin 1; keratinocytes[Supported,Medium]	753	79	17	9494	0.21518987341772153	0.02257636122177955	query_1	['HPA:043030_02', 'HPA:043030_11']	39
TF	TF:M02061	Factor: ERF; motif: ACCGGAARYN	0.04902930551920245	True	Factor: ERF; motif: ACCGGAARYN	2317	98	27	19940	0.2755102040816326	0.011652999568407424	query_1	['TF:M00000']	39
TF	TF:M02061_0	Factor: ERF; motif: ACCGGAARYN; match class: 0	0.04902930551920245	True	Factor: ERF; motif: ACCGGAARYN; match class: 0	2317	98	27	19940	0.2755102040816326	0.011652999568407424	query_1	['TF:M02061']	39
TF	TF:M02052_1	Factor: EHF; motif: CSCGGAARTN; match class: 1	7.193133997795424e-07	True	Factor: EHF; motif: CSCGGAARTN; match class: 1	4081	77	41	19940	0.5324675324675324	0.010046557216368537	query_1	['TF:M02052_0']	68
TF	TF:M08759_1	Factor: c-Ets-2; motif: NCCGGAAGTG; match class: 1	2.1488221710532006e-06	True	Factor: c-Ets-2; motif: NCCGGAAGTG; match class: 1	2954	77	34	19940	0.44155844155844154	0.011509817197020988	query_1	['TF:M08759_0']	68
TF	TF:M02052	Factor: EHF; motif: CSCGGAARTN	1.5693681018255962e-05	True	Factor: EHF; motif: CSCGGAARTN	10192	77	64	19940	0.8311688311688312	0.006279434850863423	query_1	['TF:M00000']	68
TF	TF:M02052_0	Factor: EHF; motif: CSCGGAARTN; match class: 0	1.5693681018255962e-05	True	Factor: EHF; motif: CSCGGAARTN; match class: 0	10192	77	64	19940	0.8311688311688312	0.006279434850863423	query_1	['TF:M02052']	68
TF	TF:M11396_1	Factor: Erg; motif: NACCGGAARTN; match class: 1	2.7613891582580884e-05	True	Factor: Erg; motif: NACCGGAARTN; match class: 1	4992	77	43	19940	0.5584415584415584	0.008613782051282052	query_1	['TF:M11396_0']	68
TF	TF:M11447_1	Factor: Elf-1; motif: NAMCCGGAAGTN; match class: 1	4.162077741765507e-05	True	Factor: Elf-1; motif: NAMCCGGAAGTN; match class: 1	2616	77	30	19940	0.38961038961038963	0.011467889908256881	query_1	['TF:M11447_0']	68
TF	TF:M11427_1	Factor: PEA3; motif: NACCGGAAGTN; match class: 1	4.327119999661975e-05	True	Factor: PEA3; motif: NACCGGAAGTN; match class: 1	4648	77	41	19940	0.5324675324675324	0.008820998278829604	query_1	['TF:M11427_0']	68
TF	TF:M00025_1	Factor: Elk-1; motif: NNNNCCGGAARTNN; match class: 1	4.871062369692307e-05	True	Factor: Elk-1; motif: NNNNCCGGAARTNN; match class: 1	4666	77	41	19940	0.5324675324675324	0.008786969567081011	query_1	['TF:M00025_0']	68
TF	TF:M02065_1	Factor: ER81; motif: RCCGGAARYN; match class: 1	0.00010624525247766894	True	Factor: ER81; motif: RCCGGAARYN; match class: 1	6789	77	50	19940	0.6493506493506493	0.007364854912358227	query_1	['TF:M02065_0']	68
TF	TF:M08913_1	Factor: FLI-1; motif: NAYTTCCGGT; match class: 1	0.00010837968652325407	True	Factor: FLI-1; motif: NAYTTCCGGT; match class: 1	3070	77	32	19940	0.4155844155844156	0.010423452768729642	query_1	['TF:M08913_0']	68
TF	TF:M02070	Factor: TEL1; motif: CNCGGAANNN	0.00012437149295340194	True	Factor: TEL1; motif: CNCGGAANNN	10933	77	65	19940	0.8441558441558441	0.005945303210463734	query_1	['TF:M00000']	68
TF	TF:M02070_0	Factor: TEL1; motif: CNCGGAANNN; match class: 0	0.00012437149295340194	True	Factor: TEL1; motif: CNCGGAANNN; match class: 0	10933	77	65	19940	0.8441558441558441	0.005945303210463734	query_1	['TF:M02070']	68
TF	TF:M11433_1	Factor: Elk-1; motif: NRCCGGAAGTN; match class: 1	0.00014013674147100982	True	Factor: Elk-1; motif: NRCCGGAAGTN; match class: 1	2265	77	27	19940	0.35064935064935066	0.011920529801324504	query_1	['TF:M11433_0']	68
TF	TF:M11451_1	Factor: Elf-1; motif: NANCCGGAAGTN; match class: 1	0.000170422163010218	True	Factor: Elf-1; motif: NANCCGGAAGTN; match class: 1	2129	77	26	19940	0.33766233766233766	0.012212306247064349	query_1	['TF:M11451_0']	68
TF	TF:M01214_0	Factor: ESE-1; motif: NSMGGAARTN; match class: 0	0.00019397224300616995	True	Factor: ESE-1; motif: NSMGGAARTN; match class: 0	7641	77	53	19940	0.6883116883116883	0.006936264886794922	query_1	['TF:M01214']	68
TF	TF:M01214	Factor: ESE-1; motif: NSMGGAARTN	0.00019397224300616995	True	Factor: ESE-1; motif: NSMGGAARTN	7641	77	53	19940	0.6883116883116883	0.006936264886794922	query_1	['TF:M00000']	68
TF	TF:M02055_0	Factor: ESE-1; motif: NSMGGAARTN; match class: 0	0.00019397224300616995	True	Factor: ESE-1; motif: NSMGGAARTN; match class: 0	7641	77	53	19940	0.6883116883116883	0.006936264886794922	query_1	['TF:M02055']	68
TF	TF:M02055	Factor: ESE-1; motif: NSMGGAARTN	0.00019397224300616995	True	Factor: ESE-1; motif: NSMGGAARTN	7641	77	53	19940	0.6883116883116883	0.006936264886794922	query_1	['TF:M00000']	68
TF	TF:M02067_0	Factor: ER71; motif: ACCGGAARYN; match class: 0	0.00023036339932200133	True	Factor: ER71; motif: ACCGGAARYN; match class: 0	6000	77	46	19940	0.5974025974025974	0.007666666666666666	query_1	['TF:M02067']	68
TF	TF:M02067	Factor: ER71; motif: ACCGGAARYN	0.00023036339932200133	True	Factor: ER71; motif: ACCGGAARYN	6000	77	46	19940	0.5974025974025974	0.007666666666666666	query_1	['TF:M00000']	68
TF	TF:M11428_1	Factor: PEA3; motif: NACCGGAAGTN; match class: 1	0.00024637219539176827	True	Factor: PEA3; motif: NACCGGAAGTN; match class: 1	2168	77	26	19940	0.33766233766233766	0.011992619926199263	query_1	['TF:M11428_0']	68
TF	TF:M11451_0	Factor: Elf-1; motif: NANCCGGAAGTN; match class: 0	0.00027329789415919106	True	Factor: Elf-1; motif: NANCCGGAAGTN; match class: 0	6967	77	50	19940	0.6493506493506493	0.0071766901105210276	query_1	['TF:M11451']	68
TF	TF:M11451	Factor: Elf-1; motif: NANCCGGAAGTN	0.00027329789415919106	True	Factor: Elf-1; motif: NANCCGGAAGTN	6967	77	50	19940	0.6493506493506493	0.0071766901105210276	query_1	['TF:M00000']	68
TF	TF:M04714_1	Factor: Elf-1; motif: ACTTCCGGG; match class: 1	0.00031934079793789863	True	Factor: Elf-1; motif: ACTTCCGGG; match class: 1	2687	77	29	19940	0.37662337662337664	0.010792705619650168	query_1	['TF:M04714_0']	68
TF	TF:M02059_1	Factor: ELK-1; motif: ACCGGAAGTN; match class: 1	0.0003698325900155377	True	Factor: ELK-1; motif: ACCGGAAGTN; match class: 1	3787	77	35	19940	0.45454545454545453	0.009242144177449169	query_1	['TF:M02059_0']	68
TF	TF:M11447	Factor: Elf-1; motif: NAMCCGGAAGTN	0.00041910515193928344	True	Factor: Elf-1; motif: NAMCCGGAAGTN	7795	77	53	19940	0.6883116883116883	0.006799230275817832	query_1	['TF:M00000']	68
TF	TF:M11447_0	Factor: Elf-1; motif: NAMCCGGAAGTN; match class: 0	0.00041910515193928344	True	Factor: Elf-1; motif: NAMCCGGAAGTN; match class: 0	7795	77	53	19940	0.6883116883116883	0.006799230275817832	query_1	['TF:M11447']	68
TF	TF:M02063_1	Factor: c-ets-1; motif: ACCGGAWGTN; match class: 1	0.000585339499990313	True	Factor: c-ets-1; motif: ACCGGAWGTN; match class: 1	2426	77	27	19940	0.35064935064935066	0.011129431162407255	query_1	['TF:M02063_0']	68
TF	TF:M08759	Factor: c-Ets-2; motif: NCCGGAAGTG	0.0005860313972631332	True	Factor: c-Ets-2; motif: NCCGGAAGTG	8382	77	55	19940	0.7142857142857143	0.006561679790026247	query_1	['TF:M00000']	68
TF	TF:M08759_0	Factor: c-Ets-2; motif: NCCGGAAGTG; match class: 0	0.0005860313972631332	True	Factor: c-Ets-2; motif: NCCGGAAGTG; match class: 0	8382	77	55	19940	0.7142857142857143	0.006561679790026247	query_1	['TF:M08759']	68
TF	TF:M04714_0	Factor: Elf-1; motif: ACTTCCGGG; match class: 0	0.0006284328505264858	True	Factor: Elf-1; motif: ACTTCCGGG; match class: 0	7878	77	53	19940	0.6883116883116883	0.006727595836506728	query_1	['TF:M04714']	68
TF	TF:M04714	Factor: Elf-1; motif: ACTTCCGGG	0.0006284328505264858	True	Factor: Elf-1; motif: ACTTCCGGG	7878	77	53	19940	0.6883116883116883	0.006727595836506728	query_1	['TF:M00000']	68
TF	TF:M11434_1	Factor: Elk-1; motif: NRSCGGAAGNN; match class: 1	0.0006769538222968183	True	Factor: Elk-1; motif: NRSCGGAAGNN; match class: 1	2955	77	30	19940	0.38961038961038963	0.01015228426395939	query_1	['TF:M11434_0']	68
TF	TF:M11435_1	Factor: Elk-1; motif: NNCCGGAAGTN; match class: 1	0.0008016088038333244	True	Factor: Elk-1; motif: NNCCGGAAGTN; match class: 1	5778	77	44	19940	0.5714285714285714	0.00761509172724126	query_1	['TF:M11435_0']	68
TF	TF:M11430_1	Factor: PEA3; motif: NACCGGAAGTN; match class: 1	0.0009210272933421773	True	Factor: PEA3; motif: NACCGGAAGTN; match class: 1	4936	77	40	19940	0.5194805194805194	0.008103727714748784	query_1	['TF:M11430_0']	68
TF	TF:M01752_1	Factor: ERG; motif: ACCGGAART; match class: 1	0.0009497827287241744	True	Factor: ERG; motif: ACCGGAART; match class: 1	3737	77	34	19940	0.44155844155844154	0.009098207118009098	query_1	['TF:M01752_0']	68
TF	TF:M01660_1	Factor: GABP-alpha; motif: CTTCCK; match class: 1	0.000980057276550902	True	Factor: GABP-alpha; motif: CTTCCK; match class: 1	5159	77	41	19940	0.5324675324675324	0.007947276603993022	query_1	['TF:M01660_0']	68
TF	TF:M03982_1	Factor: ETV4; motif: ACCGGAAGTN; match class: 1	0.001141717102229221	True	Factor: ETV4; motif: ACCGGAAGTN; match class: 1	2021	77	24	19940	0.3116883116883117	0.011875309252845126	query_1	['TF:M03982_0']	68
TF	TF:M09606	Factor: nerf; motif: NRRNSCGGAAGNRNNNN	0.0011528542522928737	True	Factor: nerf; motif: NRRNSCGGAAGNRNNNN	6301	77	46	19940	0.5974025974025974	0.007300428503412157	query_1	['TF:M00000']	68
TF	TF:M09606_0	Factor: nerf; motif: NRRNSCGGAAGNRNNNN; match class: 0	0.0011528542522928737	True	Factor: nerf; motif: NRRNSCGGAAGNRNNNN; match class: 0	6301	77	46	19940	0.5974025974025974	0.007300428503412157	query_1	['TF:M09606']	68
TF	TF:M11425	Factor: PEA3; motif: NACCGGAAGTN	0.001154238030805743	True	Factor: PEA3; motif: NACCGGAAGTN	7500	77	51	19940	0.6623376623376623	0.0068	query_1	['TF:M00000']	68
TF	TF:M11425_0	Factor: PEA3; motif: NACCGGAAGTN; match class: 0	0.001154238030805743	True	Factor: PEA3; motif: NACCGGAAGTN; match class: 0	7500	77	51	19940	0.6623376623376623	0.0068	query_1	['TF:M11425']	68
TF	TF:M11424_1	Factor: Erm; motif: NNSCGGAWGYN; match class: 1	0.001178457460863304	True	Factor: Erm; motif: NNSCGGAWGYN; match class: 1	2853	77	29	19940	0.37662337662337664	0.010164738871363477	query_1	['TF:M11424_0']	68
TF	TF:M11433_0	Factor: Elk-1; motif: NRCCGGAAGTN; match class: 0	0.0012471190433496905	True	Factor: Elk-1; motif: NRCCGGAAGTN; match class: 0	7767	77	52	19940	0.6753246753246753	0.0066949916312604605	query_1	['TF:M11433']	68
TF	TF:M11433	Factor: Elk-1; motif: NRCCGGAAGTN	0.0012471190433496905	True	Factor: Elk-1; motif: NRCCGGAAGTN	7767	77	52	19940	0.6753246753246753	0.0066949916312604605	query_1	['TF:M00000']	68
TF	TF:M11425_1	Factor: PEA3; motif: NACCGGAAGTN; match class: 1	0.0012633020019131322	True	Factor: PEA3; motif: NACCGGAAGTN; match class: 1	2353	77	26	19940	0.33766233766233766	0.011049723756906077	query_1	['TF:M11425_0']	68
GO:MF	GO:0008135	translation factor activity, RNA binding	0.0013443152519028374	True	"Functions during translation by interacting selectively and non-covalently with RNA during polypeptide synthesis at the ribosome." [GOC:ai, GOC:vw]	98	72	6	18134	0.08333333333333333	0.061224489795918366	query_1	['GO:0003723', 'GO:0090079']	68
TF	TF:M02064_1	Factor: c-ets-2; motif: ACCGGAWRTN; match class: 1	0.0016866679253186333	True	Factor: c-ets-2; motif: ACCGGAWRTN; match class: 1	4624	77	38	19940	0.4935064935064935	0.008217993079584774	query_1	['TF:M02064_0']	68
TF	TF:M02062_1	Factor: Erg; motif: ACCGGAAGTN; match class: 1	0.0017593031405339057	True	Factor: Erg; motif: ACCGGAAGTN; match class: 1	2732	77	28	19940	0.36363636363636365	0.010248901903367497	query_1	['TF:M02062_0']	68
TF	TF:M03975_1	Factor: ERG; motif: ACCGGAARTN; match class: 1	0.0019420082219676381	True	Factor: ERG; motif: ACCGGAARTN; match class: 1	4043	77	35	19940	0.45454545454545453	0.008656937917388079	query_1	['TF:M03975_0']	68
GO:CC	GO:0005654	nucleoplasm	0.00232907529747517	True	"That part of the nuclear content other than the chromosomes or the nucleolus." [GOC:ma, ISBN:0124325653]	3999	75	33	18856	0.44	0.008252063015753939	query_1	['GO:0031981', 'GO:0110165']	68
TF	TF:M09904_1	Factor: Elk-1; motif: RCCGGAAGTGN; match class: 1	0.0024122120315432176	True	Factor: Elk-1; motif: RCCGGAAGTGN; match class: 1	2774	77	28	19940	0.36363636363636365	0.010093727469358327	query_1	['TF:M09904_0']	68
TF	TF:M09901_1	Factor: nerf; motif: NNNCCGGAAGTGN; match class: 1	0.0029778727662751136	True	Factor: nerf; motif: NNNCCGGAAGTGN; match class: 1	1377	77	19	19940	0.24675324675324675	0.013798111837327523	query_1	['TF:M09901_0']	68
TF	TF:M09904	Factor: Elk-1; motif: RCCGGAAGTGN	0.0033060471813591602	True	Factor: Elk-1; motif: RCCGGAAGTGN	8234	77	53	19940	0.6883116883116883	0.006436725771192616	query_1	['TF:M00000']	68
TF	TF:M09904_0	Factor: Elk-1; motif: RCCGGAAGTGN; match class: 0	0.0033060471813591602	True	Factor: Elk-1; motif: RCCGGAAGTGN; match class: 0	8234	77	53	19940	0.6883116883116883	0.006436725771192616	query_1	['TF:M09904']	68
TF	TF:M02066_1	Factor: PEA3; motif: RCCGGAAGYN; match class: 1	0.0034676152770403436	True	Factor: PEA3; motif: RCCGGAAGYN; match class: 1	2311	77	25	19940	0.3246753246753247	0.010817827780181739	query_1	['TF:M02066_0']	68
TF	TF:M11392_0	Factor: Erg; motif: NACCGGAARYN; match class: 0	0.00363267505862089	True	Factor: Erg; motif: NACCGGAARYN; match class: 0	8781	77	55	19940	0.7142857142857143	0.006263523516683749	query_1	['TF:M11392']	68
TF	TF:M11392	Factor: Erg; motif: NACCGGAARYN	0.00363267505862089	True	Factor: Erg; motif: NACCGGAARYN	8781	77	55	19940	0.7142857142857143	0.006263523516683749	query_1	['TF:M00000']	68
TF	TF:M11404_0	Factor: Fli-1; motif: NACCGGAARTN; match class: 0	0.004327693128398167	True	Factor: Fli-1; motif: NACCGGAARTN; match class: 0	8821	77	55	19940	0.7142857142857143	0.006235120734610589	query_1	['TF:M11404']	68
TF	TF:M11404	Factor: Fli-1; motif: NACCGGAARTN	0.004327693128398167	True	Factor: Fli-1; motif: NACCGGAARTN	8821	77	55	19940	0.7142857142857143	0.006235120734610589	query_1	['TF:M00000']	68
GO:MF	GO:0090079	translation regulator activity, nucleic acid binding	0.004568565746536294	True	"Any selective and non-covalent interaction with a nucleic acid involved in the initiation, activation, perpetuation, repression or termination of polypeptide synthesis at the ribosome." [GOC:dph, GOC:tb, GOC:vw]	121	72	6	18134	0.08333333333333333	0.049586776859504134	query_1	['GO:0003676', 'GO:0045182']	68
TF	TF:M11400_1	Factor: Fli-1; motif: NACCGGAARTN; match class: 1	0.0055585125339406	True	Factor: Fli-1; motif: NACCGGAARTN; match class: 1	4219	77	35	19940	0.45454545454545453	0.008295804693055226	query_1	['TF:M11400_0']	68
TF	TF:M03970_0	Factor: ELK1; motif: ACCGGAAGTN; match class: 0	0.005794668104971856	True	Factor: ELK1; motif: ACCGGAAGTN; match class: 0	4844	77	38	19940	0.4935064935064935	0.007844756399669695	query_1	['TF:M03970']	68
TF	TF:M03970	Factor: ELK1; motif: ACCGGAAGTN	0.005794668104971856	True	Factor: ELK1; motif: ACCGGAAGTN	4844	77	38	19940	0.4935064935064935	0.007844756399669695	query_1	['TF:M00000']	68
TF	TF:M03988	Factor: FLI1; motif: ACCGGAARTN	0.006502481371660561	True	Factor: FLI1; motif: ACCGGAARTN	8387	77	53	19940	0.6883116883116883	0.0063193036842732805	query_1	['TF:M00000']	68
TF	TF:M03988_0	Factor: FLI1; motif: ACCGGAARTN; match class: 0	0.006502481371660561	True	Factor: FLI1; motif: ACCGGAARTN; match class: 0	8387	77	53	19940	0.6883116883116883	0.0063193036842732805	query_1	['TF:M03988']	68
TF	TF:M02066_0	Factor: PEA3; motif: RCCGGAAGYN; match class: 0	0.006506460220648434	True	Factor: PEA3; motif: RCCGGAAGYN; match class: 0	7131	77	48	19940	0.6233766233766234	0.006731173748422381	query_1	['TF:M02066']	68
TF	TF:M02066	Factor: PEA3; motif: RCCGGAAGYN	0.006506460220648434	True	Factor: PEA3; motif: RCCGGAAGYN	7131	77	48	19940	0.6233766233766234	0.006731173748422381	query_1	['TF:M00000']	68
TF	TF:M08913_0	Factor: FLI-1; motif: NAYTTCCGGT; match class: 0	0.006761876371818818	True	Factor: FLI-1; motif: NAYTTCCGGT; match class: 0	8396	77	53	19940	0.6883116883116883	0.00631252977608385	query_1	['TF:M08913']	68
TF	TF:M08913	Factor: FLI-1; motif: NAYTTCCGGT	0.006761876371818818	True	Factor: FLI-1; motif: NAYTTCCGGT	8396	77	53	19940	0.6883116883116883	0.00631252977608385	query_1	['TF:M00000']	68
TF	TF:M03982	Factor: ETV4; motif: ACCGGAAGTN	0.0071016001487880275	True	Factor: ETV4; motif: ACCGGAAGTN	6909	77	47	19940	0.6103896103896104	0.006802721088435374	query_1	['TF:M00000']	68
TF	TF:M03982_0	Factor: ETV4; motif: ACCGGAAGTN; match class: 0	0.0071016001487880275	True	Factor: ETV4; motif: ACCGGAAGTN; match class: 0	6909	77	47	19940	0.6103896103896104	0.006802721088435374	query_1	['TF:M03982']	68
TF	TF:M03977_1	Factor: ETS1; motif: ACCGGAARYN; match class: 1	0.008175876766041236	True	Factor: ETS1; motif: ACCGGAARYN; match class: 1	4698	77	37	19940	0.4805194805194805	0.007875691783737761	query_1	['TF:M03977_0']	68
TF	TF:M03988_1	Factor: FLI1; motif: ACCGGAARTN; match class: 1	0.009026784670185894	True	Factor: FLI1; motif: ACCGGAARTN; match class: 1	2960	77	28	19940	0.36363636363636365	0.00945945945945946	query_1	['TF:M03988_0']	68
TF	TF:M11424	Factor: Erm; motif: NNSCGGAWGYN	0.009551058494707014	True	Factor: Erm; motif: NNSCGGAWGYN	8217	77	52	19940	0.6753246753246753	0.006328343677741268	query_1	['TF:M00000']	68
TF	TF:M11424_0	Factor: Erm; motif: NNSCGGAWGYN; match class: 0	0.009551058494707014	True	Factor: Erm; motif: NNSCGGAWGYN; match class: 0	8217	77	52	19940	0.6753246753246753	0.006328343677741268	query_1	['TF:M11424']	68
GO:CC	GO:0005852	eukaryotic translation initiation factor 3 complex	0.009881674207480621	True	"A complex of several polypeptides that plays at least two important roles in protein synthesis: First, eIF3 binds to the 40S ribosome and facilitates loading of the Met-tRNA/eIF2.GTP ternary complex to form the 43S preinitiation complex. Subsequently, eIF3 apparently assists eIF4 in recruiting mRNAs to the 43S complex. The eIF3 complex contains five conserved core subunits, and may contain sever…	16	75	3	18856	0.04	0.1875	query_1	['GO:0005737', 'GO:0032991']	68
TF	TF:M11404_1	Factor: Fli-1; motif: NACCGGAARTN; match class: 1	0.011459322553500382	True	Factor: Fli-1; motif: NACCGGAARTN; match class: 1	3179	77	29	19940	0.37662337662337664	0.009122365523749607	query_1	['TF:M11404_0']	68
TF	TF:M09901_0	Factor: nerf; motif: NNNCCGGAAGTGN; match class: 0	0.011634846143370398	True	Factor: nerf; motif: NNNCCGGAAGTGN; match class: 0	5408	77	40	19940	0.5194805194805194	0.0073964497041420114	query_1	['TF:M09901']	68
TF	TF:M09901	Factor: nerf; motif: NNNCCGGAAGTGN	0.011634846143370398	True	Factor: nerf; motif: NNNCCGGAAGTGN	5408	77	40	19940	0.5194805194805194	0.0073964497041420114	query_1	['TF:M00000']	68
TF	TF:M01078_1	Factor: c-Ets-1; motif: NNNRCCGGAWRYNNNN; match class: 1	0.01282118145125174	True	Factor: c-Ets-1; motif: NNNRCCGGAWRYNNNN; match class: 1	2481	77	25	19940	0.3246753246753247	0.01007658202337767	query_1	['TF:M01078_0']	68
TF	TF:M11452	Factor: Elf-1; motif: NANGCGGAAGTR	0.013075185424308326	True	Factor: Elf-1; motif: NANGCGGAAGTR	6334	77	44	19940	0.5714285714285714	0.006946637196084623	query_1	['TF:M00000']	68
TF	TF:M11452_0	Factor: Elf-1; motif: NANGCGGAAGTR; match class: 0	0.013075185424308326	True	Factor: Elf-1; motif: NANGCGGAAGTR; match class: 0	6334	77	44	19940	0.5714285714285714	0.006946637196084623	query_1	['TF:M11452']	68
TF	TF:M03970_1	Factor: ELK1; motif: ACCGGAAGTN; match class: 1	0.013802005024547467	True	Factor: ELK1; motif: ACCGGAAGTN; match class: 1	1103	77	16	19940	0.2077922077922078	0.014505893019038985	query_1	['TF:M03970_0']	68
GO:CC	GO:0005622	intracellular	0.015017250345664663	True	"The living contents of a cell; the matter contained within (but not including) the plasma membrane, usually taken to exclude large vacuoles and masses of secretory or ingested material. In eukaryotes it includes the nucleus and cytoplasm." [ISBN:0198506732]	14605	75	71	18856	0.9466666666666667	0.004861348853132489	query_1	['GO:0005575']	68
GO:CC	GO:0031981	nuclear lumen	0.0151190818996535	True	"The volume enclosed by the nuclear inner membrane." [GOC:mah, GOC:pz]	4773	75	35	18856	0.4666666666666667	0.007332914309658495	query_1	['GO:0005634', 'GO:0070013']	68
GO:MF	GO:0045182	translation regulator activity	0.01611802729418998	True	"Any molecular function involved in the initiation, activation, perpetuation, repression or termination of polypeptide synthesis at the ribosome." [GOC:ai]	151	72	6	18134	0.08333333333333333	0.039735099337748346	query_1	['GO:0003674']	68
TF	TF:M11392_1	Factor: Erg; motif: NACCGGAARYN; match class: 1	0.016677502071279993	True	Factor: Erg; motif: NACCGGAARYN; match class: 1	3238	77	29	19940	0.37662337662337664	0.008956145768993206	query_1	['TF:M11392_0']	68
KEGG	KEGG:00190	Oxidative phosphorylation	0.01885786413389145	True	Oxidative phosphorylation	133	34	5	7747	0.14705882352941177	0.03759398496240601	query_1	['KEGG:00000']	68
GO:CC	GO:0019866	organelle inner membrane	0.019082255974048664	True	"The inner, i.e. lumen-facing, lipid bilayer of an organelle envelope; usually highly selective to most ions and metabolites." [GOC:mah]	551	75	10	18856	0.13333333333333333	0.018148820326678767	query_1	['GO:0031090', 'GO:0031967']	68
GO:CC	GO:0005730	nucleolus	0.020096477428781675	True	"A small, dense body one or more of which are present in the nucleus of eukaryotic cells. It is rich in RNA and protein, is not bounded by a limiting membrane, and is not seen during mitosis. Its prime function is the transcription of the nucleolar DNA into 45S ribosomal-precursor RNA, the processing of this RNA into 5.8S, 18S, and 28S components of ribosomal RNA, and the association of these com…	926	75	13	18856	0.17333333333333334	0.014038876889848811	query_1	['GO:0031981', 'GO:0043232']	68
TF	TF:M02062_0	Factor: Erg; motif: ACCGGAAGTN; match class: 0	0.021148350343250095	True	Factor: Erg; motif: ACCGGAAGTN; match class: 0	8148	77	51	19940	0.6623376623376623	0.0062592047128129605	query_1	['TF:M02062']	68
TF	TF:M02062	Factor: Erg; motif: ACCGGAAGTN	0.021148350343250095	True	Factor: Erg; motif: ACCGGAAGTN	8148	77	51	19940	0.6623376623376623	0.0062592047128129605	query_1	['TF:M00000']	68
GO:CC	GO:0005737	cytoplasm	0.022270239188972925	True	"All of the contents of a cell excluding the plasma membrane and nucleus, but including other subcellular structures." [ISBN:0198547684]	11653	75	62	18856	0.8266666666666667	0.0053205183214622845	query_1	['GO:0005622', 'GO:0110165']	68
TF	TF:M11435	Factor: Elk-1; motif: NNCCGGAAGTN	0.022743087048447398	True	Factor: Elk-1; motif: NNCCGGAAGTN	11831	77	64	19940	0.8311688311688312	0.005409517369622179	query_1	['TF:M00000']	68
TF	TF:M11435_0	Factor: Elk-1; motif: NNCCGGAAGTN; match class: 0	0.022743087048447398	True	Factor: Elk-1; motif: NNCCGGAAGTN; match class: 0	11831	77	64	19940	0.8311688311688312	0.005409517369622179	query_1	['TF:M11435']	68
GO:CC	GO:0043231	intracellular membrane-bounded organelle	0.024460364906308592	True	"Organized structure of distinctive morphology and function, bounded by a single or double lipid bilayer membrane and occurring within the cell. Includes the nucleus, mitochondria, plastids, vacuoles, and vesicles. Excludes the plasma membrane." [GOC:go_curators]	11085	75	60	18856	0.8	0.005412719891745603	query_1	['GO:0043227', 'GO:0043229']	68
GO:CC	GO:0031975	envelope	0.02491452252551206	True	"A multilayered structure surrounding all or part of a cell; encompasses one or more lipid bilayers, and may include a cell wall layer; also includes the space between layers." [GOC:mah, GOC:pz]	1227	75	15	18856	0.2	0.012224938875305624	query_1	['GO:0110165']	68
GO:CC	GO:0031967	organelle envelope	0.02491452252551206	True	"A double membrane structure enclosing an organelle, including two lipid bilayers and the region between them. In some cases, an organelle envelope may have more than two membranes." [GOC:mah, GOC:pz]	1227	75	15	18856	0.2	0.012224938875305624	query_1	['GO:0031975', 'GO:0043227', 'GO:0043229']	68
TF	TF:M02063	Factor: c-ets-1; motif: ACCGGAWGTN	0.025204972666108837	True	Factor: c-ets-1; motif: ACCGGAWGTN	7685	77	49	19940	0.6363636363636364	0.006376057254391672	query_1	['TF:M00000']	68
TF	TF:M02063_0	Factor: c-ets-1; motif: ACCGGAWGTN; match class: 0	0.025204972666108837	True	Factor: c-ets-1; motif: ACCGGAWGTN; match class: 0	7685	77	49	19940	0.6363636363636364	0.006376057254391672	query_1	['TF:M02063']	68
TF	TF:M03975_0	Factor: ERG; motif: ACCGGAARTN; match class: 0	0.026947071628081957	True	Factor: ERG; motif: ACCGGAARTN; match class: 0	10089	77	58	19940	0.7532467532467533	0.005748835365249281	query_1	['TF:M03975']	68
TF	TF:M03975	Factor: ERG; motif: ACCGGAARTN	0.026947071628081957	True	Factor: ERG; motif: ACCGGAARTN	10089	77	58	19940	0.7532467532467533	0.005748835365249281	query_1	['TF:M00000']	68
TF	TF:M11427	Factor: PEA3; motif: NACCGGAAGTN	0.027928035096417836	True	Factor: PEA3; motif: NACCGGAAGTN	10673	77	60	19940	0.7792207792207793	0.0056216621381055	query_1	['TF:M00000']	68
TF	TF:M11427_0	Factor: PEA3; motif: NACCGGAAGTN; match class: 0	0.027928035096417836	True	Factor: PEA3; motif: NACCGGAAGTN; match class: 0	10673	77	60	19940	0.7792207792207793	0.0056216621381055	query_1	['TF:M11427']	68
TF	TF:M11018_1	Factor: IRX-1; motif: NACRYNNNNNNNNRYGNN; match class: 1	0.028958756458192424	True	Factor: IRX-1; motif: NACRYNNNNNNNNRYGNN; match class: 1	15993	77	75	19940	0.974025974025974	0.004689551678859501	query_1	['TF:M11018_0']	68
TF	TF:M11428_0	Factor: PEA3; motif: NACCGGAAGTN; match class: 0	0.03247292319276192	True	Factor: PEA3; motif: NACCGGAAGTN; match class: 0	7252	77	47	19940	0.6103896103896104	0.006480970766685052	query_1	['TF:M11428']	68
TF	TF:M11428	Factor: PEA3; motif: NACCGGAAGTN	0.03247292319276192	True	Factor: PEA3; motif: NACCGGAAGTN	7252	77	47	19940	0.6103896103896104	0.006480970766685052	query_1	['TF:M00000']	68
TF	TF:M11419_1	Factor: ER81; motif: NNCCGGAWGYN; match class: 1	0.032588932716523904	True	Factor: ER81; motif: NNCCGGAWGYN; match class: 1	1620	77	19	19940	0.24675324675324675	0.011728395061728396	query_1	['TF:M11419_0']	68
REAC	REAC:R-HSA-611105	Respiratory electron transport	0.033057593174586945	True	Respiratory electron transport	100	49	5	10588	0.10204081632653061	0.05	query_1	['REAC:R-HSA-163200']	68
TF	TF:M11434_0	Factor: Elk-1; motif: NRSCGGAAGNN; match class: 0	0.037130874238224	True	Factor: Elk-1; motif: NRSCGGAAGNN; match class: 0	8285	77	51	19940	0.6623376623376623	0.006155703077851539	query_1	['TF:M11434']	68
TF	TF:M11434	Factor: Elk-1; motif: NRSCGGAAGNN	0.037130874238224	True	Factor: Elk-1; motif: NRSCGGAAGNN	8285	77	51	19940	0.6623376623376623	0.006155703077851539	query_1	['TF:M00000']	68
GO:CC	GO:0005634	nucleus	0.038005209553450735	True	"A membrane-bounded organelle of eukaryotic cells in which chromosomes are housed and replicated. In most cells, the nucleus contains all of the cell's chromosomes except the organellar chromosomes, and is the site of RNA synthesis and processing. In some species, or in specialized cell types, RNA metabolism or DNA replication may be absent." [GOC:go_curators]	7494	75	46	18856	0.6133333333333333	0.006138243928476114	query_1	['GO:0043231']	68
KEGG	KEGG:04260	Cardiac muscle contraction	0.03889925386855915	True	Cardiac muscle contraction	87	34	4	7747	0.11764705882352941	0.04597701149425287	query_1	['KEGG:00000']	68
TF	TF:M09935_1	Factor: GABP-alpha; motif: NNNRCCGGAAGTGN; match class: 1	0.04053544901790632	True	Factor: GABP-alpha; motif: NNNRCCGGAAGTGN; match class: 1	1063	77	15	19940	0.19480519480519481	0.014111006585136407	query_1	['TF:M09935_0']	68
GO:CC	GO:0005743	mitochondrial inner membrane	0.0410937718285315	True	"The inner, i.e. lumen-facing, lipid bilayer of the mitochondrial envelope. It is highly folded to form cristae." [GOC:ai]	489	75	9	18856	0.12	0.018404907975460124	query_1	['GO:0019866', 'GO:0031966']	68
GO:CC	GO:0031974	membrane-enclosed lumen	0.043527928160522124	True	"The enclosed volume within a sealed membrane or between two sealed membranes. Encompasses the volume enclosed by the membranes of a particular organelle, e.g. endoplasmic reticulum lumen, or the space between the two lipid bilayers of a double membrane surrounding an organelle, e.g. nuclear envelope lumen." [GOC:add, GOC:mah]	5890	75	39	18856	0.52	0.006621392190152802	query_1	['GO:0110165']	68
GO:CC	GO:0043233	organelle lumen	0.043527928160522124	True	"The internal volume enclosed by the membranes of a particular organelle; includes the volume enclosed by a single organelle membrane, e.g. endoplasmic reticulum lumen, or the volume enclosed by the innermost of the two lipid bilayers of an organelle envelope, e.g. nuclear lumen." [GOC:jl, GOC:mah]	5890	75	39	18856	0.52	0.006621392190152802	query_1	['GO:0031974', 'GO:0043226']	68
GO:CC	GO:0070013	intracellular organelle lumen	0.043527928160522124	True	"An organelle lumen that is part of an intracellular organelle." [GOC:mah]	5890	75	39	18856	0.52	0.006621392190152802	query_1	['GO:0043229', 'GO:0043233']	68
TF	TF:M09905	Factor: SAP-1; motif: NNCCGGAAGTGN	0.047633185922662906	True	Factor: SAP-1; motif: NNCCGGAAGTGN	8347	77	51	19940	0.6623376623376623	0.006109979633401222	query_1	['TF:M00000']	68
TF	TF:M09905_0	Factor: SAP-1; motif: NNCCGGAAGTGN; match class: 0	0.047633185922662906	True	Factor: SAP-1; motif: NNCCGGAAGTGN; match class: 0	8347	77	51	19940	0.6623376623376623	0.006109979633401222	query_1	['TF:M09905']	68
TF	TF:M03990_1	Factor: GABPA; motif: ACCGGAAGTN; match class: 1	0.04874730934247429	True	Factor: GABPA; motif: ACCGGAAGTN; match class: 1	1219	77	16	19940	0.2077922077922078	0.013125512715340444	query_1	['TF:M03990_0']	68
TF	TF:M00736_0	Factor: E2F-1:DP-1; motif: TTTCSCGC; match class: 0	0.0011222444980028773	True	Factor: E2F-1:DP-1; motif: TTTCSCGC; match class: 0	10490	77	62	19940	0.8051948051948052	0.005910390848427073	query_1	['TF:M00736']	28
TF	TF:M00736	Factor: E2F-1:DP-1; motif: TTTCSCGC	0.0011222444980028773	True	Factor: E2F-1:DP-1; motif: TTTCSCGC	10490	77	62	19940	0.8051948051948052	0.005910390848427073	query_1	['TF:M00000']	28
TF	TF:M08525_1	Factor: E2F-1:HES-7; motif: GGCRCGTGSYNNWNGGCGCSM; match class: 1	0.002219082590950229	True	Factor: E2F-1:HES-7; motif: GGCRCGTGSYNNWNGGCGCSM; match class: 1	15402	77	75	19940	0.974025974025974	0.004869497467861317	query_1	['TF:M08525_0']	28
TF	TF:M10438_1	Factor: ZF5; motif: GGSGCGCGS; match class: 1	0.002702405773639756	True	Factor: ZF5; motif: GGSGCGCGS; match class: 1	14970	77	74	19940	0.961038961038961	0.004943219772879092	query_1	['TF:M10438_0']	28
TF	TF:M08526_1	Factor: E2F-3:HES-7; motif: NNNSGCGCSNNNNNCRCGYGNN; match class: 1	0.005190970032076111	True	Factor: E2F-3:HES-7; motif: NNNSGCGCSNNNNNCRCGYGNN; match class: 1	15120	77	74	19940	0.961038961038961	0.004894179894179894	query_1	['TF:M08526_0']	28
GO:BP	GO:0016311	dephosphorylation	0.005748426433389594	True	"The process of removing one or more phosphoric (ester or anhydride) residues from a molecule." [ISBN:0198506732]	493	69	11	17916	0.15942028985507245	0.02231237322515213	query_1	['GO:0006796']	28
TF	TF:M11430	Factor: PEA3; motif: NACCGGAAGTN	0.008268271095214018	True	Factor: PEA3; motif: NACCGGAAGTN	10961	77	62	19940	0.8051948051948052	0.005656418210017334	query_1	['TF:M00000']	28
TF	TF:M11430_0	Factor: PEA3; motif: NACCGGAAGTN; match class: 0	0.008268271095214018	True	Factor: PEA3; motif: NACCGGAAGTN; match class: 0	10961	77	62	19940	0.8051948051948052	0.005656418210017334	query_1	['TF:M11430']	28
TF	TF:M11427_0	Factor: PEA3; motif: NACCGGAAGTN; match class: 0	0.008647917215813178	True	Factor: PEA3; motif: NACCGGAAGTN; match class: 0	10673	77	61	19940	0.7922077922077922	0.005715356507073925	query_1	['TF:M11427']	28
TF	TF:M11427	Factor: PEA3; motif: NACCGGAAGTN	0.008647917215813178	True	Factor: PEA3; motif: NACCGGAAGTN	10673	77	61	19940	0.7922077922077922	0.005715356507073925	query_1	['TF:M00000']	28
TF	TF:M11022_0	Factor: IRX2a; motif: ACRYGNNNNACRYGT; match class: 0	0.009719715146134095	True	Factor: IRX2a; motif: ACRYGNNNNACRYGT; match class: 0	9556	77	57	19940	0.7402597402597403	0.005964838844704897	query_1	['TF:M11022']	28
TF	TF:M11022	Factor: IRX2a; motif: ACRYGNNNNACRYGT	0.009719715146134095	True	Factor: IRX2a; motif: ACRYGNNNNACRYGT	9556	77	57	19940	0.7402597402597403	0.005964838844704897	query_1	['TF:M00000']	28
TF	TF:M08451	Factor: Elk-1:HOXA1; motif: ACCGGAAGTAATTA	0.01140765836308377	True	Factor: Elk-1:HOXA1; motif: ACCGGAAGTAATTA	8518	77	53	19940	0.6883116883116883	0.006222117868044142	query_1	['TF:M00000']	28
TF	TF:M08451_0	Factor: Elk-1:HOXA1; motif: ACCGGAAGTAATTA; match class: 0	0.01140765836308377	True	Factor: Elk-1:HOXA1; motif: ACCGGAAGTAATTA; match class: 0	8518	77	53	19940	0.6883116883116883	0.006222117868044142	query_1	['TF:M08451']	28
GO:CC	GO:0043229	intracellular organelle	0.014506161617307356	True	"Organized structure of distinctive morphology and function, occurring within the cell. Includes the nucleus, mitochondria, plastids, vacuoles, vesicles, ribosomes and the cytoskeleton. Excludes the plasma membrane." [GOC:go_curators]	12870	71	63	18856	0.8873239436619719	0.0048951048951048955	query_1	['GO:0005622', 'GO:0043226']	28
GO:CC	GO:0015630	microtubule cytoskeleton	0.014546000581356931	True	"The part of the cytoskeleton (the internal framework of a cell) composed of microtubules and associated proteins." [GOC:jl, ISBN:0395825172]	1248	71	15	18856	0.2112676056338028	0.01201923076923077	query_1	['GO:0005856']	28
TF	TF:M08526_0	Factor: E2F-3:HES-7; motif: NNNSGCGCSNNNNNCRCGYGNN; match class: 0	0.017980544048456424	True	Factor: E2F-3:HES-7; motif: NNNSGCGCSNNNNNCRCGYGNN; match class: 0	17024	77	77	19940	1.0	0.004523026315789474	query_1	['TF:M08526']	28
TF	TF:M08526	Factor: E2F-3:HES-7; motif: NNNSGCGCSNNNNNCRCGYGNN	0.017980544048456424	True	Factor: E2F-3:HES-7; motif: NNNSGCGCSNNNNNCRCGYGNN	17024	77	77	19940	1.0	0.004523026315789474	query_1	['TF:M00000']	28
GO:MF	GO:0016747	transferase activity, transferring acyl groups other than amino-acyl groups	0.019101387317038875	True	"Catalysis of the transfer of an acyl group, other than amino-acyl, from one compound (donor) to another (acceptor)." [GOC:jl]	235	70	7	18134	0.1	0.029787234042553193	query_1	['GO:0016746']	28
TF	TF:M00716_1	Factor: ZF5; motif: GSGCGCGR; match class: 1	0.019402463099263335	True	Factor: ZF5; motif: GSGCGCGR; match class: 1	14195	77	71	19940	0.922077922077922	0.005001761183515322	query_1	['TF:M00716_0']	28
REAC	REAC:R-HSA-8853336	Signaling by plasma membrane FGFR1 fusions	0.02491264956751016	True	Signaling by plasma membrane FGFR1 fusions	3	52	2	10588	0.038461538461538464	0.6666666666666666	query_1	['REAC:R-HSA-1839124']	28
GO:CC	GO:0043231	intracellular membrane-bounded organelle	0.028692291474234962	True	"Organized structure of distinctive morphology and function, bounded by a single or double lipid bilayer membrane and occurring within the cell. Includes the nucleus, mitochondria, plastids, vacuoles, and vesicles. Excludes the plasma membrane." [GOC:go_curators]	11085	71	57	18856	0.8028169014084507	0.005142083897158322	query_1	['GO:0043227', 'GO:0043229']	28
GO:CC	GO:0032991	protein-containing complex	0.029887570450637592	True	"A stable assembly of two or more macromolecules, i.e. proteins, nucleic acids, carbohydrates or lipids, in which at least one component is a protein and the constituent parts function together." [GOC:dos, GOC:mah]	5494	71	36	18856	0.5070422535211268	0.006552602839461231	query_1	['GO:0005575']	28
GO:CC	GO:0005622	intracellular	0.031760451518064545	True	"The living contents of a cell; the matter contained within (but not including) the plasma membrane, usually taken to exclude large vacuoles and masses of secretory or ingested material. In eukaryotes it includes the nucleus and cytoplasm." [ISBN:0198506732]	14605	71	67	18856	0.9436619718309859	0.004587470044505306	query_1	['GO:0005575']	28
GO:BP	GO:0046839	phospholipid dephosphorylation	0.03253917593775193	True	"The process of removing one or more phosphate groups from a phosphorylated lipid, any member of a group of substances soluble in lipid solvents but only sparingly soluble in aqueous solvents." [ISBN:0198506732]	39	69	4	17916	0.057971014492753624	0.10256410256410256	query_1	['GO:0016311', 'GO:0030258']	28
TF	TF:M09894_1	Factor: E2F-4; motif: SNGGGCGGGAANN; match class: 1	0.040285758500502804	True	Factor: E2F-4; motif: SNGGGCGGGAANN; match class: 1	14005	77	70	19940	0.9090909090909091	0.004998214923241699	query_1	['TF:M09894_0']	28
GO:MF	GO:0016746	transferase activity, transferring acyl groups	0.04383153602832618	True	"Catalysis of the transfer of an acyl group from one compound (donor) to another (acceptor)." [GOC:jl, ISBN:0198506732]	268	70	7	18134	0.1	0.026119402985074626	query_1	['GO:0016740']	28
TF	TF:M00940_0	Factor: E2F-1; motif: NTTTCGCGCS; match class: 0	0.048650974094970385	True	Factor: E2F-1; motif: NTTTCGCGCS; match class: 0	7844	77	49	19940	0.6363636363636364	0.0062468128505864355	query_1	['TF:M00940']	28
TF	TF:M00940	Factor: E2F-1; motif: NTTTCGCGCS	0.048650974094970385	True	Factor: E2F-1; motif: NTTTCGCGCS	7844	77	49	19940	0.6363636363636364	0.0062468128505864355	query_1	['TF:M00000']	28
TF	TF:M02065	Factor: ER81; motif: RCCGGAARYN	0.04899269031138474	True	Factor: ER81; motif: RCCGGAARYN	12673	77	66	19940	0.8571428571428571	0.005207922354612168	query_1	['TF:M00000']	28
TF	TF:M02065_0	Factor: ER81; motif: RCCGGAARYN; match class: 0	0.04899269031138474	True	Factor: ER81; motif: RCCGGAARYN; match class: 0	12673	77	66	19940	0.8571428571428571	0.005207922354612168	query_1	['TF:M02065']	28
CORUM	CORUM:6476	erlin1/2-RNF170 complex	0.049739987870757785	True	erlin1/2-RNF170 complex	3	25	2	3627	0.08	0.6666666666666666	query_1	['CORUM:0000000']	28
GO:CC	GO:0043231	intracellular membrane-bounded organelle	9.365815114882215e-05	True	"Organized structure of distinctive morphology and function, bounded by a single or double lipid bilayer membrane and occurring within the cell. Includes the nucleus, mitochondria, plastids, vacuoles, and vesicles. Excludes the plasma membrane." [GOC:go_curators]	11085	57	51	18856	0.8947368421052632	0.004600811907983762	query_1	['GO:0043227', 'GO:0043229']	91
TF	TF:M03975	Factor: ERG; motif: ACCGGAARTN	0.0002695930963131201	True	Factor: ERG; motif: ACCGGAARTN	10089	61	51	19940	0.8360655737704918	0.005055010407374368	query_1	['TF:M00000']	91
TF	TF:M03975_0	Factor: ERG; motif: ACCGGAARTN; match class: 0	0.0002695930963131201	True	Factor: ERG; motif: ACCGGAARTN; match class: 0	10089	61	51	19940	0.8360655737704918	0.005055010407374368	query_1	['TF:M03975']	91
GO:CC	GO:0005829	cytosol	0.0003266258832192458	True	"The part of the cytoplasm that does not contain organelles but which does contain other particulate matter, such as protein complexes." [GOC:hjd, GOC:jl]	5161	57	33	18856	0.5789473684210527	0.006394109668668863	query_1	['GO:0005737', 'GO:0110165']	91
GO:CC	GO:0043227	membrane-bounded organelle	0.0010492473333629058	True	"Organized structure of distinctive morphology and function, bounded by a single or double lipid bilayer membrane. Includes the nucleus, mitochondria, plastids, vacuoles, and vesicles. Excludes the plasma membrane." [GOC:go_curators]	12688	57	53	18856	0.9298245614035088	0.004177175283732661	query_1	['GO:0043226']	91
GO:CC	GO:0043226	organelle	0.0012641276698787895	True	"Organized structure of distinctive morphology and function. Includes the nucleus, mitochondria, plastids, vacuoles, vesicles, ribosomes and the cytoskeleton, and prokaryotic structures such as anammoxosomes and pirellulosomes. Excludes the plasma membrane." [GOC:go_curators]	13825	57	55	18856	0.9649122807017544	0.003978300180831827	query_1	['GO:0110165']	91
GO:CC	GO:0043229	intracellular organelle	0.001997646067118127	True	"Organized structure of distinctive morphology and function, occurring within the cell. Includes the nucleus, mitochondria, plastids, vacuoles, vesicles, ribosomes and the cytoskeleton. Excludes the plasma membrane." [GOC:go_curators]	12870	57	53	18856	0.9298245614035088	0.0041181041181041185	query_1	['GO:0005622', 'GO:0043226']	91
GO:CC	GO:0005622	intracellular	0.0021838590744010953	True	"The living contents of a cell; the matter contained within (but not including) the plasma membrane, usually taken to exclude large vacuoles and masses of secretory or ingested material. In eukaryotes it includes the nucleus and cytoplasm." [ISBN:0198506732]	14605	57	56	18856	0.9824561403508771	0.0038343033207805547	query_1	['GO:0005575']	91
GO:CC	GO:0031974	membrane-enclosed lumen	0.0023184693523183313	True	"The enclosed volume within a sealed membrane or between two sealed membranes. Encompasses the volume enclosed by the membranes of a particular organelle, e.g. endoplasmic reticulum lumen, or the space between the two lipid bilayers of a double membrane surrounding an organelle, e.g. nuclear envelope lumen." [GOC:add, GOC:mah]	5890	57	34	18856	0.5964912280701754	0.005772495755517827	query_1	['GO:0110165']	91
GO:CC	GO:0043233	organelle lumen	0.0023184693523183313	True	"The internal volume enclosed by the membranes of a particular organelle; includes the volume enclosed by a single organelle membrane, e.g. endoplasmic reticulum lumen, or the volume enclosed by the innermost of the two lipid bilayers of an organelle envelope, e.g. nuclear lumen." [GOC:jl, GOC:mah]	5890	57	34	18856	0.5964912280701754	0.005772495755517827	query_1	['GO:0031974', 'GO:0043226']	91
GO:CC	GO:0070013	intracellular organelle lumen	0.0023184693523183313	True	"An organelle lumen that is part of an intracellular organelle." [GOC:mah]	5890	57	34	18856	0.5964912280701754	0.005772495755517827	query_1	['GO:0043229', 'GO:0043233']	91
GO:CC	GO:0031981	nuclear lumen	0.002426245396674353	True	"The volume enclosed by the nuclear inner membrane." [GOC:mah, GOC:pz]	4773	57	30	18856	0.5263157894736842	0.006285355122564425	query_1	['GO:0005634', 'GO:0070013']	91
TF	TF:M11427	Factor: PEA3; motif: NACCGGAAGTN	0.002673409552927952	True	Factor: PEA3; motif: NACCGGAAGTN	10673	61	51	19940	0.8360655737704918	0.004778412817389675	query_1	['TF:M00000']	91
TF	TF:M11427_0	Factor: PEA3; motif: NACCGGAAGTN; match class: 0	0.002673409552927952	True	Factor: PEA3; motif: NACCGGAAGTN; match class: 0	10673	61	51	19940	0.8360655737704918	0.004778412817389675	query_1	['TF:M11427']	91
TF	TF:M02065_1	Factor: ER81; motif: RCCGGAARYN; match class: 1	0.006267921214838611	True	Factor: ER81; motif: RCCGGAARYN; match class: 1	6789	61	39	19940	0.639344262295082	0.0057445868316394165	query_1	['TF:M02065_0']	91
TF	TF:M07415_0	Factor: Elf-1; motif: AWCCCGGAAGTN; match class: 0	0.006631255852902272	True	Factor: Elf-1; motif: AWCCCGGAAGTN; match class: 0	8056	61	43	19940	0.7049180327868853	0.005337636544190665	query_1	['TF:M07415']	91
TF	TF:M07415	Factor: Elf-1; motif: AWCCCGGAAGTN	0.006631255852902272	True	Factor: Elf-1; motif: AWCCCGGAAGTN	8056	61	43	19940	0.7049180327868853	0.005337636544190665	query_1	['TF:M00000']	91
TF	TF:M11430_0	Factor: PEA3; motif: NACCGGAAGTN; match class: 0	0.0077246384518611134	True	Factor: PEA3; motif: NACCGGAAGTN; match class: 0	10961	61	51	19940	0.8360655737704918	0.00465286014049813	query_1	['TF:M11430']	91
TF	TF:M11430	Factor: PEA3; motif: NACCGGAAGTN	0.0077246384518611134	True	Factor: PEA3; motif: NACCGGAAGTN	10961	61	51	19940	0.8360655737704918	0.00465286014049813	query_1	['TF:M00000']	91
GO:CC	GO:0005654	nucleoplasm	0.008640377324137511	True	"That part of the nuclear content other than the chromosomes or the nucleolus." [GOC:ma, ISBN:0124325653]	3999	57	26	18856	0.45614035087719296	0.006501625406351588	query_1	['GO:0031981', 'GO:0110165']	91
TF	TF:M02059	Factor: ELK-1; motif: ACCGGAAGTN	0.009466493215251637	True	Factor: ELK-1; motif: ACCGGAAGTN	9515	61	47	19940	0.7704918032786885	0.004939569101418812	query_1	['TF:M00000']	91
TF	TF:M02059_0	Factor: ELK-1; motif: ACCGGAAGTN; match class: 0	0.009466493215251637	True	Factor: ELK-1; motif: ACCGGAAGTN; match class: 0	9515	61	47	19940	0.7704918032786885	0.004939569101418812	query_1	['TF:M02059']	91
TF	TF:M02062_0	Factor: Erg; motif: ACCGGAAGTN; match class: 0	0.009471168906817234	True	Factor: Erg; motif: ACCGGAAGTN; match class: 0	8148	61	43	19940	0.7049180327868853	0.005277368679430535	query_1	['TF:M02062']	91
TF	TF:M02062	Factor: Erg; motif: ACCGGAAGTN	0.009471168906817234	True	Factor: Erg; motif: ACCGGAAGTN	8148	61	43	19940	0.7049180327868853	0.005277368679430535	query_1	['TF:M00000']	91
TF	TF:M11404	Factor: Fli-1; motif: NACCGGAARTN	0.009623503915558588	True	Factor: Fli-1; motif: NACCGGAARTN	8821	61	45	19940	0.7377049180327869	0.005101462419226845	query_1	['TF:M00000']	91
TF	TF:M11404_0	Factor: Fli-1; motif: NACCGGAARTN; match class: 0	0.009623503915558588	True	Factor: Fli-1; motif: NACCGGAARTN; match class: 0	8821	61	45	19940	0.7377049180327869	0.005101462419226845	query_1	['TF:M11404']	91
TF	TF:M03982_0	Factor: ETV4; motif: ACCGGAAGTN; match class: 0	0.010266546811767516	True	Factor: ETV4; motif: ACCGGAAGTN; match class: 0	6909	61	39	19940	0.639344262295082	0.005644811115935736	query_1	['TF:M03982']	91
TF	TF:M03982	Factor: ETV4; motif: ACCGGAAGTN	0.010266546811767516	True	Factor: ETV4; motif: ACCGGAAGTN	6909	61	39	19940	0.639344262295082	0.005644811115935736	query_1	['TF:M00000']	91
TF	TF:M01752	Factor: ERG; motif: ACCGGAART	0.010722485121580192	True	Factor: ERG; motif: ACCGGAART	9549	61	47	19940	0.7704918032786885	0.00492198135930464	query_1	['TF:M00000']	91
TF	TF:M01752_0	Factor: ERG; motif: ACCGGAART; match class: 0	0.010722485121580192	True	Factor: ERG; motif: ACCGGAART; match class: 0	9549	61	47	19940	0.7704918032786885	0.00492198135930464	query_1	['TF:M01752']	91
TF	TF:M09605	Factor: Elf-1; motif: NAANCMGGAAGTGN	0.016033417287562458	True	Factor: Elf-1; motif: NAANCMGGAAGTGN	5846	61	35	19940	0.5737704918032787	0.0059869996578857335	query_1	['TF:M00000']	91
TF	TF:M09605_0	Factor: Elf-1; motif: NAANCMGGAAGTGN; match class: 0	0.016033417287562458	True	Factor: Elf-1; motif: NAANCMGGAAGTGN; match class: 0	5846	61	35	19940	0.5737704918032787	0.0059869996578857335	query_1	['TF:M09605']	91
TF	TF:M01258	Factor: GABP; motif: CACTTCCGGNNN	0.019644879893759237	True	Factor: GABP; motif: CACTTCCGGNNN	2862	61	23	19940	0.3770491803278688	0.00803633822501747	query_1	['TF:M00000']	91
TF	TF:M01258_0	Factor: GABP; motif: CACTTCCGGNNN; match class: 0	0.019644879893759237	True	Factor: GABP; motif: CACTTCCGGNNN; match class: 0	2862	61	23	19940	0.3770491803278688	0.00803633822501747	query_1	['TF:M01258']	91
TF	TF:M00695	Factor: ETF; motif: GVGGMGG	0.020270115257799117	True	Factor: ETF; motif: GVGGMGG	10461	61	49	19940	0.8032786885245902	0.004684064620973138	query_1	['TF:M00000']	91
TF	TF:M00695_0	Factor: ETF; motif: GVGGMGG; match class: 0	0.020270115257799117	True	Factor: ETF; motif: GVGGMGG; match class: 0	10461	61	49	19940	0.8032786885245902	0.004684064620973138	query_1	['TF:M00695']	91
TF	TF:M03988	Factor: FLI1; motif: ACCGGAARTN	0.023204320799659305	True	Factor: FLI1; motif: ACCGGAARTN	8387	61	43	19940	0.7049180327868853	0.005126982234410397	query_1	['TF:M00000']	91
TF	TF:M03988_0	Factor: FLI1; motif: ACCGGAARTN; match class: 0	0.023204320799659305	True	Factor: FLI1; motif: ACCGGAARTN; match class: 0	8387	61	43	19940	0.7049180327868853	0.005126982234410397	query_1	['TF:M03988']	91
TF	TF:M09913	Factor: ER81; motif: NNCCGGAAGYG	0.02460422166666727	True	Factor: ER81; motif: NNCCGGAAGYG	2900	61	23	19940	0.3770491803278688	0.007931034482758621	query_1	['TF:M00000']	91
TF	TF:M09913_0	Factor: ER81; motif: NNCCGGAAGYG; match class: 0	0.02460422166666727	True	Factor: ER81; motif: NNCCGGAAGYG; match class: 0	2900	61	23	19940	0.3770491803278688	0.007931034482758621	query_1	['TF:M09913']	91
[truncated: 2,240 more rows]
