# Supplementary material for: Gene Expression and Co-expression Networks Are Strongly Altered Through Stages in Clear Cell Renal Carcinoma
Source: Front Genet. 2020 Nov 3;11:578679. doi: 10.3389/fgene.2020.578679 (PMC7669746; doi:10.3389/fgene.2020.578679)
Supplement: Supplementary Material 4 — Complete list of enriched processes for network intersections at different cut-off values. These files contain the enriched categories for both sets, all-phenotypes (control and the four progression stages), as well as ccRC-only intersections. In all cases, the list of enriched categories was performed over network communities, not over the whole geneset. Files are separated based on the cut-off of networks. Visualization of enriched process in Networks of 100,000 and 1,000,000 MI cuts. [file Data_Sheet_4.ZIP › Supp_Mat_4/inter-all-groups-100K-components.go.txt]

source	native	name	p_value	significant	description	term_size	query_size	intersection_size	effective_domain_size	precision	recall	query	parents	component
GO:BP	GO:1903047	mitotic cell cycle process	2.5110687103146556e-35	True	"A process that is part of the mitotic cell cycle." [GO_REF:0000060, GOC:mtg_cell_cycle, GOC:TermGenie]	892	43	35	17916	0.813953488372093	0.03923766816143498	query_1	['GO:0000278', 'GO:0022402']	14
GO:BP	GO:0000278	mitotic cell cycle	3.1887566868261322e-34	True	"Progression through the phases of the mitotic cell cycle, the most common eukaryotic cell cycle, which canonically comprises four successive phases called G1, S, G2, and M and includes replication of the genome and the subsequent segregation of chromosomes into daughter cells. In some variant cell cycles nuclear replication or nuclear division may not be followed by cell division, or G1 and G2 p…	1083	43	36	17916	0.8372093023255814	0.0332409972299169	query_1	['GO:0007049']	14
GO:BP	GO:0007049	cell cycle	1.3004067942017214e-32	True	"The progression of biochemical and morphological phases and events that occur in a cell during successive cell replication or nuclear replication events. Canonically, the cell cycle comprises the replication and segregation of genetic material followed by the division of the cell, but in endocycles or syncytial cells nuclear replication or nuclear division may not be followed by cell division." …	1902	43	40	17916	0.9302325581395349	0.02103049421661409	query_1	['GO:0009987']	14
GO:BP	GO:0022402	cell cycle process	3.574242045190703e-30	True	"The cellular process that ensures successive accurate and complete genome replication and chromosome segregation." [GOC:isa_complete, GOC:mtg_cell_cycle]	1403	43	36	17916	0.8372093023255814	0.02565930149679259	query_1	['GO:0007049', 'GO:0009987']	14
REAC	REAC:R-HSA-69278	Cell Cycle, Mitotic	1.6002588993931536e-26	True	Cell Cycle, Mitotic	528	32	26	10588	0.8125	0.04924242424242424	query_1	['REAC:R-HSA-1640170']	14
REAC	REAC:R-HSA-1640170	Cell Cycle	2.5270270354157438e-26	True	Cell Cycle	633	32	27	10588	0.84375	0.04265402843601896	query_1	['REAC:0000000']	14
GO:BP	GO:0140014	mitotic nuclear division	5.794620894778227e-26	True	"A mitotic cell cycle process comprising the steps by which the nucleus of a eukaryotic cell divides; the process involves condensation of chromosomal DNA into a highly compacted form. Canonically, mitosis produces two daughter nuclei whose chromosome complement is identical to that of the mother cell." [ISBN:0198547684]	271	43	22	17916	0.5116279069767442	0.08118081180811808	query_1	['GO:0000280', 'GO:1903047']	14
GO:BP	GO:0000280	nuclear division	3.201348945747774e-25	True	"The division of a cell nucleus into two nuclei, with DNA and other nuclear contents distributed between the daughter nuclei." [GOC:mah]	416	43	24	17916	0.5581395348837209	0.057692307692307696	query_1	['GO:0048285']	14
GO:BP	GO:0051301	cell division	2.1650619133294262e-24	True	"The process resulting in division and partitioning of components of a cell to form more cells; may or may not be accompanied by the physical separation of a cell into distinct, individually membrane-bounded daughter cells." [GOC:di, GOC:go_curators, GOC:pr]	613	43	26	17916	0.6046511627906976	0.04241435562805873	query_1	['GO:0009987']	14
GO:BP	GO:0048285	organelle fission	4.494780750261912e-24	True	"The creation of two or more organelles by division of one organelle." [GOC:jid]	464	43	24	17916	0.5581395348837209	0.05172413793103448	query_1	['GO:0006996']	14
GO:BP	GO:0044772	mitotic cell cycle phase transition	4.7684348091396625e-23	True	"The cell cycle process by which a cell commits to entering the next mitotic cell cycle phase." [GOC:mtg_cell_cycle]	597	43	25	17916	0.5813953488372093	0.04187604690117253	query_1	['GO:0044770', 'GO:1903047']	14
GO:BP	GO:0007059	chromosome segregation	2.4243195048346856e-22	True	"The process in which genetic material, in the form of chromosomes, is organized into specific structures and then physically separated and apportioned to two or more sets. In eukaryotes, chromosome segregation begins with the condensation of chromosomes, includes chromosome separation, and ends when chromosomes have completed movement to the spindle poles." [GOC:jl, GOC:mah, GOC:mtg_cell_cycle, …	328	43	21	17916	0.4883720930232558	0.06402439024390244	query_1	['GO:0009987']	14
GO:BP	GO:0044770	cell cycle phase transition	2.9079330288221437e-22	True	"The cell cycle process by which a cell commits to entering the next cell cycle phase." [GOC:mtg_cell_cycle]	642	43	25	17916	0.5813953488372093	0.03894080996884735	query_1	['GO:0022402']	14
GO:BP	GO:0000819	sister chromatid segregation	1.0669215409720272e-21	True	"The cell cycle process in which sister chromatids are organized and then physically separated and apportioned to two or more sets." [GOC:ai, GOC:elh]	189	43	18	17916	0.4186046511627907	0.09523809523809523	query_1	['GO:0051276', 'GO:0098813']	14
GO:BP	GO:0000070	mitotic sister chromatid segregation	2.9045168258935346e-21	True	"The cell cycle process in which replicated homologous chromosomes are organized and then physically separated and apportioned to two sets during the mitotic cell cycle. Each replicated chromosome, composed of two sister chromatids, aligns at the cell equator, paired with its homologous partner. One homolog of each morphologic type goes into each of the resulting chromosome sets." [GOC:ai, GOC:jl]	157	43	17	17916	0.3953488372093023	0.10828025477707007	query_1	['GO:0000819', 'GO:0140014', 'GO:1903047']	14
GO:BP	GO:0051726	regulation of cell cycle	4.480637254360656e-19	True	"Any process that modulates the rate or extent of progression through the cell cycle." [GOC:ai, GOC:dph, GOC:tb]	1264	43	28	17916	0.6511627906976745	0.022151898734177215	query_1	['GO:0007049', 'GO:0050794']	14
GO:BP	GO:0098813	nuclear chromosome segregation	6.196758662955094e-19	True	"The process in which genetic material, in the form of nuclear chromosomes, is organized into specific structures and then physically separated and apportioned to two or more sets. Nuclear chromosome segregation begins with the condensation of chromosomes, includes chromosome separation, and ends when chromosomes have completed movement to the spindle poles." [GOC:dos]	267	43	18	17916	0.4186046511627907	0.06741573033707865	query_1	['GO:0007059', 'GO:0022402']	14
GO:BP	GO:0007346	regulation of mitotic cell cycle	3.6212397048475384e-18	True	"Any process that modulates the rate or extent of progress through the mitotic cell cycle." [GOC:dph, GOC:go_curators, GOC:tb]	711	43	23	17916	0.5348837209302325	0.03234880450070324	query_1	['GO:0000278', 'GO:0051726']	14
GO:BP	GO:0010564	regulation of cell cycle process	4.106653389582663e-17	True	"Any process that modulates a cellular process that is involved in the progression of biochemical and morphological phases and events that occur in a cell during successive cell replication or nuclear replication events." [GOC:dph, GOC:tb]	792	43	23	17916	0.5348837209302325	0.02904040404040404	query_1	['GO:0022402', 'GO:0051726']	14
GO:BP	GO:0007088	regulation of mitotic nuclear division	5.621027717516184e-17	True	"Any process that modulates the frequency, rate or extent of mitosis." [GOC:go_curators]	170	43	15	17916	0.3488372093023256	0.08823529411764706	query_1	['GO:0007346', 'GO:0010564', 'GO:0051783', 'GO:0140014']	14
GO:BP	GO:0051983	regulation of chromosome segregation	3.512022762081844e-16	True	"Any process that modulates the frequency, rate or extent of chromosome segregation, the process in which genetic material, in the form of chromosomes, is organized and then physically separated and apportioned to two or more sets." [GOC:ai]	107	43	13	17916	0.3023255813953488	0.12149532710280374	query_1	['GO:0007059', 'GO:0050794']	14
GO:BP	GO:0051783	regulation of nuclear division	4.2634439189859443e-16	True	"Any process that modulates the frequency, rate or extent of nuclear division, the partitioning of the nucleus and its genetic information." [GOC:ai]	194	43	15	17916	0.3488372093023256	0.07731958762886598	query_1	['GO:0000280', 'GO:0033043']	14
GO:BP	GO:0010965	regulation of mitotic sister chromatid separation	3.3915382462213596e-15	True	"Any process that modulates the frequency, rate or extent of mitotic sister chromatid separation. Mitotic sister chromatid separation is the process in which sister chromatids are physically detached from each other during mitosis." [GOC:dph, GOC:tb]	62	43	11	17916	0.2558139534883721	0.1774193548387097	query_1	['GO:0033047', 'GO:0051306', 'GO:1905818']	14
GO:BP	GO:0051304	chromosome separation	5.429756179549421e-15	True	"The cell cycle process in which paired chromosomes are detached from each other. Chromosome separation begins with the release of cohesin complexes from chromosomes; in budding yeast, this includes the cleavage of cohesin complexes along the chromosome arms, followed by the separation of the centromeric regions. Chromosome separation also includes formation of chromatid axes mediated by condensi…	94	43	12	17916	0.27906976744186046	0.1276595744680851	query_1	['GO:0007059', 'GO:0022402']	14
GO:BP	GO:0051306	mitotic sister chromatid separation	5.943153382724475e-15	True	"The process in which sister chromatids are physically detached from each other during mitosis." [GOC:ai]	65	43	11	17916	0.2558139534883721	0.16923076923076924	query_1	['GO:0000070', 'GO:0051304', 'GO:1903047']	14
GO:BP	GO:1901990	regulation of mitotic cell cycle phase transition	6.3360943446871086e-15	True	"Any process that modulates the frequency, rate or extent of mitotic cell cycle phase transition." [GOC:mtg_cell_cycle, GOC:TermGenie, PMID:22841721]	446	43	18	17916	0.4186046511627907	0.04035874439461883	query_1	['GO:0007346', 'GO:0044772', 'GO:1901987']	14
REAC	REAC:R-HSA-69620	Cell Cycle Checkpoints	7.775236375506212e-15	True	Cell Cycle Checkpoints	289	32	16	10588	0.5	0.05536332179930796	query_1	['REAC:R-HSA-1640170']	14
GO:BP	GO:1905818	regulation of chromosome separation	8.5046744330376e-15	True	"Any process that modulates the frequency, rate or extent of chromosome separation." [GO_REF:0000058, GOC:bhm, GOC:TermGenie, PMID:21795393]	67	43	11	17916	0.2558139534883721	0.16417910447761194	query_1	['GO:0010564', 'GO:0051304', 'GO:0051983']	14
GO:CC	GO:0000793	condensed chromosome	1.1774627642802048e-14	True	"A highly compacted molecule of DNA and associated proteins resulting in a cytologically distinct structure." [GOC:elh]	219	44	14	18856	0.3181818181818182	0.0639269406392694	query_1	['GO:0005694']	14
GO:CC	GO:0000779	condensed chromosome, centromeric region	1.2885967593667422e-14	True	"The region of a condensed chromosome that includes the centromere and associated proteins, including the kinetochore. In monocentric chromosomes, this region corresponds to a single area of the chromosome, whereas in holocentric chromosomes, it is evenly distributed along the chromosome." [GOC:elh, GOC:kmv]	121	44	12	18856	0.2727272727272727	0.09917355371900827	query_1	['GO:0000775', 'GO:0000793']	14
GO:CC	GO:0005819	spindle	1.7791981793961016e-14	True	"The array of microtubules and associated molecules that forms between opposite poles of a eukaryotic cell during mitosis or meiosis and serves to move the duplicated chromosomes apart." [ISBN:0198547684]	364	44	16	18856	0.36363636363636365	0.04395604395604396	query_1	['GO:0015630', 'GO:0043232']	14
GO:BP	GO:0033047	regulation of mitotic sister chromatid segregation	2.3319397132398202e-14	True	"Any process that modulates the frequency, rate or extent of sister chromatid segregation during mitosis." [GOC:mah]	73	43	11	17916	0.2558139534883721	0.1506849315068493	query_1	['GO:0000070', 'GO:0007088', 'GO:0033045']	14
GO:BP	GO:1901987	regulation of cell cycle phase transition	2.7957761720233652e-14	True	"Any process that modulates the frequency, rate or extent of cell cycle phase transition." [GOC:mtg_cell_cycle, GOC:TermGenie, PMID:22841721]	485	43	18	17916	0.4186046511627907	0.03711340206185567	query_1	['GO:0010564', 'GO:0044770']	14
GO:BP	GO:0033045	regulation of sister chromatid segregation	1.3708165267911083e-13	True	"Any process that modulates the frequency, rate or extent of sister chromatid segregation." [GOC:mah]	85	43	11	17916	0.2558139534883721	0.12941176470588237	query_1	['GO:0000819', 'GO:0010564', 'GO:0033044', 'GO:0051983']	14
GO:BP	GO:0030071	regulation of mitotic metaphase/anaphase transition	1.8951870837468792e-13	True	"Any process that modulates the frequency, rate or extent of the cell cycle process in which a cell progresses from metaphase to anaphase during mitosis, triggered by the activation of the anaphase promoting complex by Cdc20/Sleepy homolog which results in the degradation of Securin." [GOC:mah]	58	43	10	17916	0.23255813953488372	0.1724137931034483	query_1	['GO:0007091', 'GO:0010965', 'GO:1901990', 'GO:1902099']	14
GO:BP	GO:1902099	regulation of metaphase/anaphase transition of cell cycle	2.7291673713208613e-13	True	"Any process that modulates the frequency, rate or extent of metaphase/anaphase transition of cell cycle." [GOC:mtg_cell_cycle, GOC:TermGenie]	60	43	10	17916	0.23255813953488372	0.16666666666666666	query_1	['GO:0033045', 'GO:0044784', 'GO:1901987']	14
GO:BP	GO:0007091	metaphase/anaphase transition of mitotic cell cycle	2.7291673713208613e-13	True	"The cell cycle process in which a cell progresses from metaphase to anaphase during mitosis, triggered by the activation of the anaphase promoting complex by Cdc20/Sleepy homolog which results in the degradation of Securin." [GOC:mtg_cell_cycle, PMID:10465783]	60	43	10	17916	0.23255813953488372	0.16666666666666666	query_1	['GO:0010965', 'GO:0044772', 'GO:0044784']	14
GO:BP	GO:0044784	metaphase/anaphase transition of cell cycle	3.878992785733697e-13	True	"The cell cycle process in which a cell progresses from metaphase to anaphase as part of the cell cycle." [GOC:mtg_cell_cycle]	62	43	10	17916	0.23255813953488372	0.16129032258064516	query_1	['GO:0033045', 'GO:0044770']	14
KEGG	KEGG:04110	Cell cycle	7.878920946805453e-13	True	Cell cycle	124	17	10	7747	0.5882352941176471	0.08064516129032258	query_1	['KEGG:00000']	14
GO:BP	GO:0051276	chromosome organization	9.459736200969131e-13	True	"A process that is carried out at the cellular level that results in the assembly, arrangement of constituent parts, or disassembly of chromosomes, structures composed of a very long molecule of DNA and associated proteins that carries hereditary information. This term covers covalent modifications at the molecular level as well as spatial relationships among the major components of a chromosome.…	1247	43	23	17916	0.5348837209302325	0.018444266238973536	query_1	['GO:0006996']	14
GO:CC	GO:0015630	microtubule cytoskeleton	1.2774118027448223e-12	True	"The part of the cytoskeleton (the internal framework of a cell) composed of microtubules and associated proteins." [GOC:jl, ISBN:0395825172]	1248	44	22	18856	0.5	0.017628205128205128	query_1	['GO:0005856']	14
GO:CC	GO:0000776	kinetochore	3.793604258610491e-12	True	"A multisubunit complex that is located at the centromeric region of DNA and provides an attachment point for the spindle microtubules." [GOC:elh]	139	44	11	18856	0.25	0.07913669064748201	query_1	['GO:0000775', 'GO:0043232', 'GO:0099080']	14
GO:BP	GO:0033044	regulation of chromosome organization	4.9936924712724456e-12	True	"Any process that modulates the frequency, rate or extent of a process involved in the formation, arrangement of constituent parts, or disassembly of a chromosome." [GOC:mah]	362	43	15	17916	0.3488372093023256	0.04143646408839779	query_1	['GO:0033043', 'GO:0051276']	14
GO:CC	GO:0000775	chromosome, centromeric region	5.589202051332325e-12	True	"The region of a chromosome that includes the centromeric DNA and associated proteins. In monocentric chromosomes, this region corresponds to a single area of the chromosome, whereas in holocentric chromosomes, it is evenly distributed along the chromosome." [GOC:cjm, GOC:elh, GOC:kmv, GOC:pr]	199	44	12	18856	0.2727272727272727	0.06030150753768844	query_1	['GO:0098687']	14
GO:CC	GO:0000777	condensed chromosome kinetochore	1.2392242383430983e-11	True	"A multisubunit complex that is located at the centromeric region of a condensed chromosome and provides an attachment point for the spindle microtubules." [GOC:elh]	107	44	10	18856	0.22727272727272727	0.09345794392523364	query_1	['GO:0000776', 'GO:0000779']	14
GO:CC	GO:0030496	midbody	7.568402200030338e-11	True	"A thin cytoplasmic bridge formed between daughter cells at the end of cytokinesis. The midbody forms where the contractile ring constricts, and may persist for some time before finally breaking to complete cytokinesis." [ISBN:0815316194]	182	44	11	18856	0.25	0.06043956043956044	query_1	['GO:0110165']	14
GO:BP	GO:2000816	negative regulation of mitotic sister chromatid separation	9.570897644966842e-11	True	"Any process that stops, prevents or reduces the frequency, rate or extent of mitotic sister chromatid separation." [GOC:obol]	41	43	8	17916	0.18604651162790697	0.1951219512195122	query_1	['GO:0010965', 'GO:0033048', 'GO:0051306', 'GO:1905819']	14
GO:BP	GO:1905819	negative regulation of chromosome separation	1.1802314746379633e-10	True	"Any process that stops, prevents or reduces the frequency, rate or extent of chromosome separation." [GO_REF:0000058, GOC:bhm, GOC:TermGenie, PMID:21795393]	42	43	8	17916	0.18604651162790697	0.19047619047619047	query_1	['GO:0010948', 'GO:0051304', 'GO:0051985', 'GO:1905818']	14
REAC	REAC:R-HSA-69618	Mitotic Spindle Checkpoint	1.3013110039133057e-10	True	Mitotic Spindle Checkpoint	108	32	10	10588	0.3125	0.09259259259259259	query_1	['REAC:R-HSA-69620']	14
GO:BP	GO:0000075	cell cycle checkpoint	1.7384396023346382e-10	True	"A cell cycle process that controls cell cycle progression by monitoring the integrity of specific cell cycle events. A cell cycle checkpoint begins with detection of deficiencies or defects and ends with signal transduction." [GOC:mtg_cell_cycle]	219	43	12	17916	0.27906976744186046	0.0547945205479452	query_1	['GO:0009987', 'GO:0045786']	14
GO:BP	GO:0033048	negative regulation of mitotic sister chromatid segregation	1.7660622586176755e-10	True	"Any process that stops, prevents, or reduces the frequency, rate or extent of sister chromatid segregation during mitosis." [GOC:mah]	44	43	8	17916	0.18604651162790697	0.18181818181818182	query_1	['GO:0000070', 'GO:0033046', 'GO:0033047', 'GO:0045839']	14
GO:BP	GO:0033046	negative regulation of sister chromatid segregation	2.591070198862607e-10	True	"Any process that stops, prevents, or reduces the frequency, rate or extent of sister chromatid segregation." [GOC:mah]	46	43	8	17916	0.18604651162790697	0.17391304347826086	query_1	['GO:0000819', 'GO:0010948', 'GO:0033045', 'GO:0051985', 'GO:2001251']	14
GO:BP	GO:0007093	mitotic cell cycle checkpoint	3.0235444914413883e-10	True	"A cell cycle checkpoint that ensures accurate chromosome replication and segregation by preventing progression through a mitotic cell cycle until conditions are suitable for the cell to proceed to the next stage." [GOC:mtg_cell_cycle]	168	43	11	17916	0.2558139534883721	0.06547619047619048	query_1	['GO:0000075', 'GO:0045930', 'GO:1903047']	14
GO:BP	GO:0051985	negative regulation of chromosome segregation	3.1171411664544947e-10	True	"Any process that stops, prevents, or reduces the frequency, rate or extent of chromosome segregation, the process in which genetic material, in the form of chromosomes, is organized and then physically separated and apportioned to two or more sets." [GOC:ai]	47	43	8	17916	0.18604651162790697	0.1702127659574468	query_1	['GO:0007059', 'GO:0048523', 'GO:0051983']	14
MIRNA	MIRNA:hsa-miR-215-5p	hsa-miR-215-5p	4.2652809111500937e-10	True	hsa-miR-215-5p	752	43	18	14714	0.4186046511627907	0.023936170212765957	query_1	['MIRNA:000000']	14
REAC	REAC:R-HSA-68886	M Phase	4.588468548921939e-10	True	M Phase	386	32	14	10588	0.4375	0.03626943005181347	query_1	['REAC:R-HSA-69278']	14
GO:CC	GO:0043232	intracellular non-membrane-bounded organelle	6.254201272701578e-10	True	"Organized structure of distinctive morphology and function, not bounded by a lipid bilayer membrane and occurring within the cell. Includes ribosomes, the cytoskeleton and chromosomes." [GOC:go_curators]	4965	44	34	18856	0.7727272727272727	0.006847935548841893	query_1	['GO:0043228', 'GO:0043229']	14
GO:CC	GO:0043228	non-membrane-bounded organelle	6.570920187518785e-10	True	"Organized structure of distinctive morphology and function, not bounded by a lipid bilayer membrane. Includes ribosomes, the cytoskeleton and chromosomes." [GOC:go_curators]	4973	44	34	18856	0.7727272727272727	0.006836919364568671	query_1	['GO:0043226']	14
GO:BP	GO:0045839	negative regulation of mitotic nuclear division	1.0188963623076372e-09	True	"Any process that stops, prevents or reduces the rate or extent of mitosis. Mitosis is the division of the eukaryotic cell nucleus to produce two daughter nuclei that, usually, contain the identical chromosome complement to their mother." [GOC:dph, GOC:go_curators, GOC:tb]	54	43	8	17916	0.18604651162790697	0.14814814814814814	query_1	['GO:0007088', 'GO:0010948', 'GO:0045930', 'GO:0051784', 'GO:0140014']	14
GO:CC	GO:0000922	spindle pole	1.0627034984219505e-09	True	"Either of the ends of a spindle, where spindle microtubules are organized; usually contains a microtubule organizing center and accessory molecules, spindle microtubules and astral microtubules." [GOC:clt]	166	44	10	18856	0.22727272727272727	0.060240963855421686	query_1	['GO:0005819', 'GO:0110165']	14
GO:BP	GO:0045786	negative regulation of cell cycle	1.1041085792413936e-09	True	"Any process that stops, prevents or reduces the rate or extent of progression through the cell cycle." [GOC:dph, GOC:go_curators, GOC:tb]	636	43	16	17916	0.37209302325581395	0.025157232704402517	query_1	['GO:0007049', 'GO:0048523', 'GO:0051726']	14
REAC	REAC:R-HSA-2467813	Separation of Sister Chromatids	1.1066590334052455e-09	True	Separation of Sister Chromatids	187	32	11	10588	0.34375	0.058823529411764705	query_1	['REAC:R-HSA-68882']	14
REAC	REAC:R-HSA-141444	Amplification of signal from unattached kinetochores via a MAD2 inhibitory signal	1.3742300487997888e-09	True	Amplification of signal from unattached kinetochores via a MAD2 inhibitory signal	92	32	9	10588	0.28125	0.09782608695652174	query_1	['REAC:R-HSA-141424']	14
REAC	REAC:R-HSA-141424	Amplification of signal from the kinetochores	1.3742300487997888e-09	True	Amplification of signal from the kinetochores	92	32	9	10588	0.28125	0.09782608695652174	query_1	['REAC:R-HSA-69618']	14
REAC	REAC:R-HSA-68882	Mitotic Anaphase	1.750504681127839e-09	True	Mitotic Anaphase	195	32	11	10588	0.34375	0.05641025641025641	query_1	['REAC:R-HSA-2555396']	14
REAC	REAC:R-HSA-2555396	Mitotic Metaphase and Anaphase	1.8511668009379773e-09	True	Mitotic Metaphase and Anaphase	196	32	11	10588	0.34375	0.05612244897959184	query_1	['REAC:R-HSA-68886']	14
REAC	REAC:R-HSA-68877	Mitotic Prometaphase	2.1853001085038327e-09	True	Mitotic Prometaphase	199	32	11	10588	0.34375	0.05527638190954774	query_1	['REAC:R-HSA-68886']	14
GO:BP	GO:0044839	cell cycle G2/M phase transition	2.71430019264155e-09	True	"The cell cycle process by which a cell in G2 phase commits to M phase." [GOC:jl, GOC:mtg_cell_cycle]	276	43	12	17916	0.27906976744186046	0.043478260869565216	query_1	['GO:0044770']	14
GO:BP	GO:0010948	negative regulation of cell cycle process	2.766480562022248e-09	True	"Any process that decreases the rate, frequency or extent of a cellular process that is involved in the progression of biochemical and morphological phases and events that occur in a cell during successive cell replication or nuclear replication events." [GOC:dph, GOC:tb]	359	43	13	17916	0.3023255813953488	0.036211699164345405	query_1	['GO:0010564', 'GO:0022402', 'GO:0045786']	14
MIRNA	MIRNA:hsa-miR-193b-3p	hsa-miR-193b-3p	2.9811006770643527e-09	True	hsa-miR-193b-3p	844	43	18	14714	0.4186046511627907	0.02132701421800948	query_1	['MIRNA:000000']	14
GO:BP	GO:0051784	negative regulation of nuclear division	3.733635853334806e-09	True	"Any process that stops, prevents, or reduces the frequency, rate or extent of nuclear division, the partitioning of the nucleus and its genetic information." [GOC:ai]	63	43	8	17916	0.18604651162790697	0.12698412698412698	query_1	['GO:0000280', 'GO:0010639', 'GO:0051783']	14
GO:CC	GO:0098687	chromosomal region	4.773664234698548e-09	True	"Any subdivision of a chromosome along its length." [GOC:dos]	352	44	12	18856	0.2727272727272727	0.03409090909090909	query_1	['GO:0005694', 'GO:0110165']	14
GO:BP	GO:0031577	spindle checkpoint	5.15385873835811e-09	True	"A cell cycle checkpoint that originates from the mitotic or meiotic spindle." [GOC:mtg_cell_cycle]	37	43	7	17916	0.16279069767441862	0.1891891891891892	query_1	['GO:0000075']	14
GO:BP	GO:0007094	mitotic spindle assembly checkpoint	5.15385873835811e-09	True	"A cell cycle checkpoint that delays the metaphase/anaphase transition of a mitotic nuclear division until the spindle is correctly assembled and chromosomes are attached to the spindle." [GOC:mtg_cell_cycle, PMID:12360190]	37	43	7	17916	0.16279069767441862	0.1891891891891892	query_1	['GO:0045841', 'GO:0071173', 'GO:0071174']	14
GO:BP	GO:0071173	spindle assembly checkpoint	5.15385873835811e-09	True	"A cell cycle checkpoint that delays the metaphase/anaphase transition until the spindle is correctly assembled and chromosomes are attached to the spindle." [GOC:mah]	37	43	7	17916	0.16279069767441862	0.1891891891891892	query_1	['GO:0031577']	14
GO:BP	GO:0071174	mitotic spindle checkpoint	5.15385873835811e-09	True	"A mitotic cell cycle checkpoint that originates from the spindle and delays the metaphase/anaphase transition of a mitotic nuclear division until the spindle is correctly assembled and oriented, the completion of anaphase until chromosomes are attached to the spindle, or mitotic exit and cytokinesis when the spindle does not form." [GOC:mtg_cell_cycle]	37	43	7	17916	0.16279069767441862	0.1891891891891892	query_1	['GO:0007093', 'GO:0031577']	14
GO:BP	GO:0045841	negative regulation of mitotic metaphase/anaphase transition	7.672536083684732e-09	True	"Any process that stops, prevents, or reduces the frequency, rate or extent of the cell cycle process in which a cell progresses from metaphase to anaphase during mitosis, triggered by the activation of the anaphase promoting complex by Cdc20/Sleepy homolog which results in the degradation of Securin." [GOC:go_curators]	39	43	7	17916	0.16279069767441862	0.1794871794871795	query_1	['GO:0007091', 'GO:0030071', 'GO:1901991', 'GO:1902100', 'GO:2000816']	14
GO:BP	GO:0006996	organelle organization	8.868985125443624e-09	True	"A process that is carried out at the cellular level which results in the assembly, arrangement of constituent parts, or disassembly of an organelle within a cell. An organelle is an organized structure of distinctive morphology and function. Includes the nucleus, mitochondria, plastids, vacuoles, vesicles, ribosomes and the cytoskeleton. Excludes the plasma membrane." [GOC:mah]	3988	43	31	17916	0.7209302325581395	0.007773319959879639	query_1	['GO:0016043']	14
GO:BP	GO:1902100	negative regulation of metaphase/anaphase transition of cell cycle	9.283674717531555e-09	True	"Any process that stops, prevents or reduces the frequency, rate or extent of metaphase/anaphase transition of cell cycle." [GOC:mtg_cell_cycle, GOC:TermGenie]	40	43	7	17916	0.16279069767441862	0.175	query_1	['GO:0044784', 'GO:1901988', 'GO:1902099']	14
REAC	REAC:R-HSA-9648025	EML4 and NUDC in mitotic spindle formation	1.0630704553441454e-08	True	EML4 and NUDC in mitotic spindle formation	115	32	9	10588	0.28125	0.0782608695652174	query_1	['REAC:R-HSA-68877']	14
WP	WP:WP179	Cell Cycle	1.7937419826302076e-08	True	Cell Cycle	120	25	9	6954	0.36	0.075	query_1	['WP:000000']	14
REAC	REAC:R-HSA-2500257	Resolution of Sister Chromatid Cohesion	1.9582185606899043e-08	True	Resolution of Sister Chromatid Cohesion	123	32	9	10588	0.28125	0.07317073170731707	query_1	['REAC:R-HSA-68877']	14
GO:CC	GO:0005856	cytoskeleton	2.588576652536531e-08	True	"Any of the various filamentous elements that form the internal framework of cells, and typically remain after treatment of the cells with mild detergent to remove membrane constituents and soluble components of the cytoplasm. The term embraces intermediate filaments, microfilaments, microtubules, the microtrabecular lattice, and other structures characterized by a polymeric filamentous nature an…	2267	44	23	18856	0.5227272727272727	0.010145566828407587	query_1	['GO:0043232']	14
GO:BP	GO:0045930	negative regulation of mitotic cell cycle	3.129925970941522e-08	True	"Any process that stops, prevents or reduces the rate or extent of progression through the mitotic cell cycle." [GOC:dph, GOC:go_curators, GOC:tb]	340	43	12	17916	0.27906976744186046	0.03529411764705882	query_1	['GO:0000278', 'GO:0007346', 'GO:0045786']	14
GO:BP	GO:0000086	G2/M transition of mitotic cell cycle	3.286248137494567e-08	True	"The mitotic cell cycle transition by which a cell in G2 commits to M phase. The process begins when the kinase activity of M cyclin/CDK complex reaches a threshold high enough for the cell cycle to proceed. This is accomplished by activating a positive feedback loop that results in the accumulation of unphosphorylated and active M cyclin/CDK complex." [GOC:mtg_cell_cycle]	258	43	11	17916	0.2558139534883721	0.04263565891472868	query_1	['GO:0044772', 'GO:0044839']	14
REAC	REAC:R-HSA-453276	Regulation of mitotic cell cycle	3.719363628816283e-08	True	Regulation of mitotic cell cycle	86	32	8	10588	0.25	0.09302325581395349	query_1	['REAC:R-HSA-69278']	14
REAC	REAC:R-HSA-174143	APC/C-mediated degradation of cell cycle proteins	3.719363628816283e-08	True	APC/C-mediated degradation of cell cycle proteins	86	32	8	10588	0.25	0.09302325581395349	query_1	['REAC:R-HSA-453276']	14
MIRNA	MIRNA:hsa-miR-192-5p	hsa-miR-192-5p	3.948195844914131e-08	True	hsa-miR-192-5p	986	43	18	14714	0.4186046511627907	0.018255578093306288	query_1	['MIRNA:000000']	14
WP	WP:WP2446	Retinoblastoma Gene in Cancer	4.344729665352755e-08	True	Retinoblastoma Gene in Cancer	87	25	8	6954	0.32	0.09195402298850575	query_1	['WP:000000']	14
REAC	REAC:R-HSA-5663220	RHO GTPases Activate Formins	4.854343285880957e-08	True	RHO GTPases Activate Formins	136	32	9	10588	0.28125	0.0661764705882353	query_1	['REAC:R-HSA-195258']	14
GO:CC	GO:0099080	supramolecular complex	5.978343237267208e-08	True	"A cellular component that consists of an indeterminate number of proteins or macromolecular complexes, organized into a regular, higher-order structure such as a polymer, sheet, network or a fiber." [GOC:dos]	1310	44	18	18856	0.4090909090909091	0.013740458015267175	query_1	['GO:0110165']	14
GO:BP	GO:0033043	regulation of organelle organization	7.50561121401613e-08	True	"Any process that modulates the frequency, rate or extent of a process involved in the formation, arrangement of constituent parts, or disassembly of an organelle." [GOC:mah]	1321	43	19	17916	0.4418604651162791	0.014383043149129448	query_1	['GO:0006996', 'GO:0051128']	14
GO:BP	GO:2001251	negative regulation of chromosome organization	1.1969352236793846e-07	True	"Any process that stops, prevents or reduces the frequency, rate or extent of chromosome organization." [GOC:obol]	148	43	9	17916	0.20930232558139536	0.060810810810810814	query_1	['GO:0010639', 'GO:0033044', 'GO:0051276']	14
GO:BP	GO:0090307	mitotic spindle assembly	1.4504839537224392e-07	True	"Mitotic bipolar spindle assembly begins with spindle microtubule nucleation from the separated spindle pole body, includes spindle elongation during prometaphase, and is complete when all kinetochores are stably attached the spindle, and the spindle assembly checkpoint is satisfied." [GOC:tb, GOC:vw]	58	43	7	17916	0.16279069767441862	0.1206896551724138	query_1	['GO:0007052', 'GO:0051225', 'GO:0140014']	14
GO:BP	GO:0044843	cell cycle G1/S phase transition	1.720822992937052e-07	True	"The cell cycle process by which a cell in G1 phase commits to S phase." [GOC:mtg_cell_cycle]	301	43	11	17916	0.2558139534883721	0.036544850498338874	query_1	['GO:0044770']	14
GO:BP	GO:0051225	spindle assembly	3.3803602325082716e-07	True	"The aggregation, arrangement and bonding together of a set of components to form the spindle, the array of microtubules and associated molecules that serves to move duplicated chromosomes apart." [GOC:ai, GOC:expert_rg, GOC:mtg_sensu, GOC:tb]	109	43	8	17916	0.18604651162790697	0.07339449541284404	query_1	['GO:0007051', 'GO:0070925']	14
REAC	REAC:R-HSA-195258	RHO GTPase Effectors	3.4962726588422396e-07	True	RHO GTPase Effectors	319	32	11	10588	0.34375	0.034482758620689655	query_1	['REAC:R-HSA-194315']	14
GO:CC	GO:0005815	microtubule organizing center	3.549619860358332e-07	True	"An intracellular structure that can catalyze gamma-tubulin-dependent microtubule nucleation and that can anchor microtubules by interacting with their minus ends, plus ends or sides." [GOC:vw, ISBN:0815316194, PMID:17072892, PMID:17245416, Wikipedia:Microtubule_organizing_center]	779	44	14	18856	0.3181818181818182	0.01797175866495507	query_1	['GO:0015630', 'GO:0110165']	14
GO:BP	GO:0007052	mitotic spindle organization	3.639135314194717e-07	True	"A process that is carried out at the cellular level which results in the assembly, arrangement of constituent parts, or disassembly of the microtubule spindle during a mitotic cell cycle." [GOC:go_curators, GOC:mah]	110	43	8	17916	0.18604651162790697	0.07272727272727272	query_1	['GO:0007051', 'GO:1902850']	14
GO:CC	GO:0005654	nucleoplasm	3.6864641869568943e-07	True	"That part of the nuclear content other than the chromosomes or the nucleolus." [GOC:ma, ISBN:0124325653]	3999	44	28	18856	0.6363636363636364	0.007001750437609402	query_1	['GO:0031981', 'GO:0110165']	14
GO:CC	GO:0005634	nucleus	4.6661840773559626e-07	True	"A membrane-bounded organelle of eukaryotic cells in which chromosomes are housed and replicated. In most cells, the nucleus contains all of the cell's chromosomes except the organellar chromosomes, and is the site of RNA synthesis and processing. In some species, or in specialized cell types, RNA metabolism or DNA replication may be absent." [GOC:go_curators]	7494	44	37	18856	0.8409090909090909	0.004937283159861222	query_1	['GO:0043231']	14
GO:BP	GO:0007051	spindle organization	5.939728225863715e-07	True	"A process that is carried out at the cellular level which results in the assembly, arrangement of constituent parts, or disassembly of the spindle, the array of microtubules and associated molecules that forms between opposite poles of a eukaryotic cell during DNA segregation and serves to move the duplicated chromosomes apart." [GOC:go_curators, GOC:mah]	177	43	9	17916	0.20930232558139536	0.05084745762711865	query_1	['GO:0000226', 'GO:0022402']	14
GO:BP	GO:1901991	negative regulation of mitotic cell cycle phase transition	6.220350791901705e-07	True	"Any process that stops, prevents or reduces the frequency, rate or extent of mitotic cell cycle phase transition." [GOC:mtg_cell_cycle, GOC:TermGenie, PMID:22841721]	252	43	10	17916	0.23255813953488372	0.03968253968253968	query_1	['GO:0044772', 'GO:0045930', 'GO:1901988', 'GO:1901990']	14
REAC	REAC:R-HSA-176814	Activation of APC/C and APC/C:Cdc20 mediated degradation of mitotic proteins	6.582345926075625e-07	True	Activation of APC/C and APC/C:Cdc20 mediated degradation of mitotic proteins	76	32	7	10588	0.21875	0.09210526315789473	query_1	['REAC:R-HSA-174143']	14
GO:CC	GO:0005874	microtubule	7.029406172954992e-07	True	"Any of the long, generally straight, hollow tubes of internal diameter 12-15 nm and external diameter 24 nm found in a wide variety of eukaryotic cells; each consists (usually) of 13 protofilaments of polymeric tubulin, staggered in such a manner that the tubulin monomers are arranged in a helical pattern on the microtubular surface, and with the alpha/beta axes of the tubulin subunits parallel …	426	44	11	18856	0.25	0.025821596244131457	query_1	['GO:0015630', 'GO:0099513']	14
GO:CC	GO:0005694	chromosome	8.33378677745995e-07	True	"A structure composed of a very long molecule of DNA and associated proteins (e.g. histones) that carries hereditary information." [ISBN:0198547684]	1750	44	19	18856	0.4318181818181818	0.010857142857142857	query_1	['GO:0043232']	14
GO:BP	GO:1901988	negative regulation of cell cycle phase transition	1.262148325169892e-06	True	"Any process that stops, prevents or reduces the frequency, rate or extent of cell cycle phase transition." [GOC:mtg_cell_cycle, GOC:TermGenie, PMID:22841721]	271	43	10	17916	0.23255813953488372	0.03690036900369004	query_1	['GO:0010948', 'GO:0044770', 'GO:1901987']	14
GO:CC	GO:0000780	condensed nuclear chromosome, centromeric region	1.3455365077558901e-06	True	"The region of a condensed nuclear chromosome that includes the centromere and associated proteins, including the kinetochore. In monocentric chromosomes, this region corresponds to a single area of the chromosome, whereas in holocentric chromosomes, it is evenly distributed along the chromosome." [GOC:elh, GOC:kmv]	28	44	5	18856	0.11363636363636363	0.17857142857142858	query_1	['GO:0000779', 'GO:0000794']	14
REAC	REAC:R-HSA-453274	Mitotic G2-G2/M phases	1.3749747432649118e-06	True	Mitotic G2-G2/M phases	198	32	9	10588	0.28125	0.045454545454545456	query_1	['REAC:R-HSA-69278']	14
GO:BP	GO:0000082	G1/S transition of mitotic cell cycle	1.5609981051537748e-06	True	"The mitotic cell cycle transition by which a cell in G1 commits to S phase. The process begins with the build up of G1 cyclin-dependent kinase (G1 CDK), resulting in the activation of transcription of G1 cyclins. The process ends with the positive feedback of the G1 cyclins on the G1 CDK which commits the cell to S phase, in which DNA replication is initiated." [GOC:mtg_cell_cycle]	277	43	10	17916	0.23255813953488372	0.036101083032490974	query_1	['GO:0044772', 'GO:0044843']	14
GO:CC	GO:0005813	centrosome	1.7332830052839744e-06	True	"A structure comprised of a core structure (in most organisms, a pair of centrioles) and peripheral material from which a microtubule-based structure, such as a spindle apparatus, is organized. Centrosomes occur close to the nucleus during interphase in many eukaryotic cells, though in animal cells it changes continually during the cell-division cycle." [GOC:mah, ISBN:0198547684]	590	44	12	18856	0.2727272727272727	0.020338983050847456	query_1	['GO:0005815']	14
GO:BP	GO:1902850	microtubule cytoskeleton organization involved in mitosis	2.3771284876190178e-06	True	"Any microtubule cytoskeleton organization that is involved in mitosis." [GO_REF:0000060, GOC:TermGenie, PMID:18799626]	139	43	8	17916	0.18604651162790697	0.05755395683453238	query_1	['GO:0000226', 'GO:1903047']	14
REAC	REAC:R-HSA-453279	Mitotic G1 phase and G1/S transition	2.9106115445118477e-06	True	Mitotic G1 phase and G1/S transition	148	32	8	10588	0.25	0.05405405405405406	query_1	['REAC:R-HSA-69278']	14
GO:BP	GO:1902749	regulation of cell cycle G2/M phase transition	3.7547708378365454e-06	True	"Any signalling pathway that modulates the activity of a cell cycle cyclin-dependent protein kinase to modulate the switch from G2 phase to M phase of the cell cycle." [GO_REF:0000058, GOC:jl, GOC:TermGenie]	218	43	9	17916	0.20930232558139536	0.04128440366972477	query_1	['GO:0044839', 'GO:1901987']	14
GO:BP	GO:0007017	microtubule-based process	3.8884430908072785e-06	True	"Any cellular process that depends upon or alters the microtubule cytoskeleton, that part of the cytoskeleton comprising microtubules and their associated proteins." [GOC:mah]	784	43	14	17916	0.32558139534883723	0.017857142857142856	query_1	['GO:0009987']	14
GO:CC	GO:0031981	nuclear lumen	4.294670440025685e-06	True	"The volume enclosed by the nuclear inner membrane." [GOC:mah, GOC:pz]	4773	44	29	18856	0.6590909090909091	0.006075843285145611	query_1	['GO:0005634', 'GO:0070013']	14
GO:CC	GO:0051233	spindle midzone	4.391132158416063e-06	True	"The area in the center of the spindle where the spindle microtubules from opposite poles overlap." [GOC:ai, PMID:15296749]	35	44	5	18856	0.11363636363636363	0.14285714285714285	query_1	['GO:0005819', 'GO:0110165']	14
REAC	REAC:R-HSA-69205	G1/S-Specific Transcription	5.186291712830646e-06	True	G1/S-Specific Transcription	28	32	5	10588	0.15625	0.17857142857142858	query_1	['REAC:R-HSA-69206']	14
GO:BP	GO:0010639	negative regulation of organelle organization	5.2588805929389196e-06	True	"Any process that decreases the frequency, rate or extent of a process involved in the formation, arrangement of constituent parts, or disassembly of an organelle." [GOC:dph, GOC:tb]	416	43	11	17916	0.2558139534883721	0.026442307692307692	query_1	['GO:0006996', 'GO:0033043', 'GO:0051129']	14
GO:CC	GO:0000940	condensed chromosome outer kinetochore	6.607236085825026e-06	True	"The region of a condensed chromosome kinetochore most external to centromeric DNA; this outer region mediates kinetochore-microtubule interactions." [GOC:clt, PMID:11483983]	14	44	4	18856	0.09090909090909091	0.2857142857142857	query_1	['GO:0000777', 'GO:0032991']	14
GO:BP	GO:0000083	regulation of transcription involved in G1/S transition of mitotic cell cycle	1.1361873363277234e-05	True	"Any process that regulates transcription such that the target genes are involved in the transition between G1 and S phase of the mitotic cell cycle." [GOC:mtg_cell_cycle]	28	43	5	17916	0.11627906976744186	0.17857142857142858	query_1	['GO:0000082', 'GO:0006355', 'GO:1903047']	14
GO:BP	GO:0000910	cytokinesis	1.2262098011775149e-05	True	"The division of the cytoplasm and the plasma membrane of a cell and its partitioning into two daughter cells." [GOC:mtg_cell_cycle]	171	43	8	17916	0.18604651162790697	0.04678362573099415	query_1	['GO:0022402', 'GO:0051301']	14
REAC	REAC:R-HSA-194315	Signaling by Rho GTPases	1.238703778065051e-05	True	Signaling by Rho GTPases	449	32	11	10588	0.34375	0.024498886414253896	query_1	['REAC:R-HSA-162582']	14
GO:BP	GO:0016043	cellular component organization	1.2685907043604547e-05	True	"A process that results in the assembly, arrangement of constituent parts, or disassembly of a cellular component." [GOC:ai, GOC:jl, GOC:mah]	6374	43	34	17916	0.7906976744186046	0.005334170065892689	query_1	['GO:0071840']	14
GO:BP	GO:0051321	meiotic cell cycle	1.2897619116127098e-05	True	"Progression through the phases of the meiotic cell cycle, in which canonically a cell replicates to produce four offspring with half the chromosomal content of the progenitor cell via two nuclear divisions." [GOC:ai]	251	43	9	17916	0.20930232558139536	0.035856573705179286	query_1	['GO:0007049', 'GO:0022414']	14
GO:BP	GO:0140013	meiotic nuclear division	1.5380998914767724e-05	True	"One of the two nuclear divisions that occur as part of the meiotic cell cycle." [PMID:9334324]	176	43	8	17916	0.18604651162790697	0.045454545454545456	query_1	['GO:0000280', 'GO:1903046']	14
GO:CC	GO:0000778	condensed nuclear chromosome kinetochore	1.5629674115771643e-05	True	"A multisubunit complex that is located at the centromeric region of a condensed nuclear chromosome and provides an attachment point for the spindle microtubules." [GOC:elh]	17	44	4	18856	0.09090909090909091	0.23529411764705882	query_1	['GO:0000777', 'GO:0000780']	14
WP	WP:WP4240	Regulation of sister chromatid separation at the metaphase-anaphase transition	1.906247715932191e-05	True	Regulation of sister chromatid separation at the metaphase-anaphase transition	15	25	4	6954	0.16	0.26666666666666666	query_1	['WP:000000']	14
REAC	REAC:R-HSA-69306	DNA Replication	2.4197077899905102e-05	True	DNA Replication	127	32	7	10588	0.21875	0.05511811023622047	query_1	['REAC:0000000']	14
REAC	REAC:R-HSA-176409	APC/C:Cdc20 mediated degradation of mitotic proteins	2.4610764451527355e-05	True	APC/C:Cdc20 mediated degradation of mitotic proteins	75	32	6	10588	0.1875	0.08	query_1	['REAC:R-HSA-176814']	14
REAC	REAC:R-HSA-69275	G2/M Transition	2.6193490434397115e-05	True	G2/M Transition	196	32	8	10588	0.25	0.04081632653061224	query_1	['REAC:R-HSA-453274']	14
GO:BP	GO:0071840	cellular component organization or biogenesis	2.929746180778127e-05	True	"A process that results in the biosynthesis of constituent macromolecules, assembly, arrangement of constituent parts, or disassembly of a cellular component." [GOC:mah]	6559	43	34	17916	0.7906976744186046	0.0051837170300350665	query_1	['GO:0009987']	14
GO:CC	GO:0000794	condensed nuclear chromosome	2.9857770889171154e-05	True	"A highly compacted molecule of DNA and associated proteins resulting in a cytologically distinct nuclear chromosome." [GOC:elh]	100	44	6	18856	0.13636363636363635	0.06	query_1	['GO:0000228', 'GO:0000793']	14
REAC	REAC:R-HSA-69206	G1/S Transition	2.997009473732431e-05	True	G1/S Transition	131	32	7	10588	0.21875	0.05343511450381679	query_1	['REAC:R-HSA-453279']	14
GO:BP	GO:1903046	meiotic cell cycle process	3.0413819727898612e-05	True	"A process that is part of the meiotic cell cycle." [GO_REF:0000060, GOC:mtg_cell_cycle, GOC:TermGenie]	192	43	8	17916	0.18604651162790697	0.041666666666666664	query_1	['GO:0022402', 'GO:0022414', 'GO:0051321']	14
GO:BP	GO:0010389	regulation of G2/M transition of mitotic cell cycle	4.348184070853573e-05	True	"Any signalling pathway that modulates the activity of a cell cycle cyclin-dependent protein kinase to modulate the switch from G2 phase to M phase of the mitotic cell cycle." [GOC:mtg_cell_cycle, PMID:17329565]	201	43	8	17916	0.18604651162790697	0.03980099502487562	query_1	['GO:0000086', 'GO:1901990', 'GO:1902749']	14
GO:BP	GO:0090068	positive regulation of cell cycle process	5.704414539695458e-05	True	"Any process that increases the rate, frequency or extent of a cellular process that is involved in the progression of biochemical and morphological phases and events that occur in a cell during successive cell replication or nuclear replication events." [GOC:dph, GOC:tb]	298	43	9	17916	0.20930232558139536	0.030201342281879196	query_1	['GO:0010564', 'GO:0022402', 'GO:0045787']	14
GO:MF	GO:0005524	ATP binding	5.888546479223802e-05	True	"Interacting selectively and non-covalently with ATP, adenosine 5'-triphosphate, a universally important coenzyme and enzyme regulator." [ISBN:0198506732]	1499	43	16	18134	0.37209302325581395	0.01067378252168112	query_1	['GO:0032559', 'GO:0035639']	14
GO:BP	GO:0051128	regulation of cellular component organization	6.043776654854409e-05	True	"Any process that modulates the frequency, rate or extent of a process involved in the formation, arrangement of constituent parts, or disassembly of cell structures, including the plasma membrane and any external encapsulating structures such as the cell wall and cell envelope." [GOC:ai]	2442	43	21	17916	0.4883720930232558	0.0085995085995086	query_1	['GO:0016043', 'GO:0050794']	14
GO:BP	GO:0051303	establishment of chromosome localization	6.238756379906544e-05	True	"The directed movement of a chromosome to a specific location." [GOC:ai]	79	43	6	17916	0.13953488372093023	0.0759493670886076	query_1	['GO:0050000', 'GO:0051649', 'GO:0051656']	14
GO:BP	GO:0050000	chromosome localization	6.73264860685652e-05	True	"Any process in which a chromosome is transported to, or maintained in, a specific location." [GOC:ai]	80	43	6	17916	0.13953488372093023	0.075	query_1	['GO:0051640']	14
GO:CC	GO:0005876	spindle microtubule	7.075657393768943e-05	True	"Any microtubule that is part of a mitotic or meiotic spindle; anchored at one spindle pole." [ISBN:0815316194]	60	44	5	18856	0.11363636363636363	0.08333333333333333	query_1	['GO:0005819', 'GO:0005874']	14
GO:BP	GO:0031145	anaphase-promoting complex-dependent catabolic process	8.411747809260729e-05	True	"The chemical reactions and pathways resulting in the breakdown of a protein or peptide by hydrolysis of its peptide bonds, initiated by the covalent attachment of ubiquitin, with ubiquitin-protein ligation catalyzed by the anaphase-promoting complex, and mediated by the proteasome." [GOC:mah, PMID:15380083, PMID:15840442]	83	43	6	17916	0.13953488372093023	0.07228915662650602	query_1	['GO:0043161']	14
GO:MF	GO:0032559	adenyl ribonucleotide binding	9.933274705963889e-05	True	"Interacting selectively and non-covalently with an adenyl ribonucleotide, any compound consisting of adenosine esterified with (ortho)phosphate or an oligophosphate at any hydroxyl group on the ribose moiety." [GOC:mah]	1557	43	16	18134	0.37209302325581395	0.010276172125883108	query_1	['GO:0030554', 'GO:0032555']	14
GO:MF	GO:0030554	adenyl nucleotide binding	0.00010940240808283289	True	"Interacting selectively and non-covalently with adenyl nucleotides, any compound consisting of adenosine esterified with (ortho)phosphate." [ISBN:0198506732]	1568	43	16	18134	0.37209302325581395	0.01020408163265306	query_1	['GO:0017076']	14
GO:MF	GO:0005515	protein binding	0.0001260811468157236	True	"Interacting selectively and non-covalently with any protein or protein complex (a complex of two or more proteins that may include other nonprotein molecules)." [GOC:go_curators]	12784	43	43	18134	1.0	0.003363579474342929	query_1	['GO:0005488']	14
GO:CC	GO:0005829	cytosol	0.00013853260713454302	True	"The part of the cytoplasm that does not contain organelles but which does contain other particulate matter, such as protein complexes." [GOC:hjd, GOC:jl]	5161	44	28	18856	0.6363636363636364	0.005425305173416005	query_1	['GO:0005737', 'GO:0110165']	14
GO:BP	GO:0045132	meiotic chromosome segregation	0.00015639669084450636	True	"The process in which genetic material, in the form of chromosomes, is organized into specific structures and then physically separated and apportioned to two or more sets during M phase of the meiotic cell cycle." [GOC:ai, GOC:mah]	92	43	6	17916	0.13953488372093023	0.06521739130434782	query_1	['GO:0098813', 'GO:0140013', 'GO:1903046']	14
GO:BP	GO:0000226	microtubule cytoskeleton organization	0.00016639171584816503	True	"A process that is carried out at the cellular level which results in the assembly, arrangement of constituent parts, or disassembly of cytoskeletal structures comprising microtubules and their associated proteins." [GOC:mah]	582	43	11	17916	0.2558139534883721	0.018900343642611683	query_1	['GO:0007010', 'GO:0007017']	14
GO:BP	GO:0031570	DNA integrity checkpoint	0.00018788256739710548	True	"A cell cycle process that controls cell cycle progression in response to changes in DNA structure by monitoring the integrity of the DNA. The DNA integrity checkpoint begins with detection of DNA damage, defects in DNA structure or DNA replication, and progresses through signal transduction and ends with cell cycle effector processes." [GOC:mtg_cell_cycle]	160	43	7	17916	0.16279069767441862	0.04375	query_1	['GO:0000075']	14
GO:BP	GO:0051129	negative regulation of cellular component organization	0.0002106411533045804	True	"Any process that stops, prevents, or reduces the frequency, rate or extent of a process involved in the formation, arrangement of constituent parts, or disassembly of cell structures, including the plasma membrane and any external encapsulating structures such as the cell wall and cell envelope." [GOC:ai]	742	43	12	17916	0.27906976744186046	0.016172506738544475	query_1	['GO:0016043', 'GO:0048523', 'GO:0051128']	14
GO:BP	GO:0051302	regulation of cell division	0.00025185307749503	True	"Any process that modulates the frequency, rate or extent of the physical partitioning and separation of a cell into daughter cells." [GOC:go_curators]	167	43	7	17916	0.16279069767441862	0.041916167664670656	query_1	['GO:0050794', 'GO:0051301']	14
REAC	REAC:R-HSA-179409	APC-Cdc20 mediated degradation of Nek2A	0.00025346472451574055	True	APC-Cdc20 mediated degradation of Nek2A	25	32	4	10588	0.125	0.16	query_1	['REAC:R-HSA-179419']	14
GO:CC	GO:0099513	polymeric cytoskeletal fiber	0.0002639946500116018	True	"A component of the cytoskeleton consisting of a homo or heteropolymeric fiber constructed from an indeterminate number of protein subunits." [GOC:dos]	764	44	11	18856	0.25	0.014397905759162303	query_1	['GO:0005856', 'GO:0099512']	14
GO:BP	GO:0061640	cytoskeleton-dependent cytokinesis	0.0002735616163944687	True	"A cytokinesis that involves the function of a set of proteins that are part of the microfilament or microtubule cytoskeleton." [GOC:dph]	101	43	6	17916	0.13953488372093023	0.0594059405940594	query_1	['GO:0000910']	14
TF	TF:M02106_0	Factor: NF-YA; motif: CRGCCAATCAGNRN; match class: 0	0.00028631008079304826	True	Factor: NF-YA; motif: CRGCCAATCAGNRN; match class: 0	1776	44	17	19940	0.38636363636363635	0.009572072072072071	query_1	['TF:M02106']	14
TF	TF:M02106	Factor: NF-YA; motif: CRGCCAATCAGNRN	0.00028631008079304826	True	Factor: NF-YA; motif: CRGCCAATCAGNRN	1776	44	17	19940	0.38636363636363635	0.009572072072072071	query_1	['TF:M00000']	14
WP	WP:WP2361	Gastric Cancer Network 1	0.0003206334594109413	True	Gastric Cancer Network 1	29	25	4	6954	0.16	0.13793103448275862	query_1	['WP:000000']	14
KEGG	KEGG:04114	Oocyte meiosis	0.00032371860905866593	True	Oocyte meiosis	126	17	5	7747	0.29411764705882354	0.03968253968253968	query_1	['KEGG:00000']	14
TF	TF:M10005	Factor: NF-YA; motif: NYRRCCAATCAGAR	0.00034104944337358406	True	Factor: NF-YA; motif: NYRRCCAATCAGAR	2286	44	19	19940	0.4318181818181818	0.008311461067366578	query_1	['TF:M00000']	14
TF	TF:M10005_0	Factor: NF-YA; motif: NYRRCCAATCAGAR; match class: 0	0.00034104944337358406	True	Factor: NF-YA; motif: NYRRCCAATCAGAR; match class: 0	2286	44	19	19940	0.4318181818181818	0.008311461067366578	query_1	['TF:M10005']	14
REAC	REAC:R-HSA-1538133	G0 and Early G1	0.0003501581977257207	True	G0 and Early G1	27	32	4	10588	0.125	0.14814814814814814	query_1	['REAC:R-HSA-453279']	14
TF	TF:M10006_0	Factor: NF-YC; motif: NNRRCCAATCAGNR; match class: 0	0.0003957274567024055	True	Factor: NF-YC; motif: NNRRCCAATCAGNR; match class: 0	2571	44	20	19940	0.45454545454545453	0.007779074290159471	query_1	['TF:M10006']	14
TF	TF:M10006	Factor: NF-YC; motif: NNRRCCAATCAGNR	0.0003957274567024055	True	Factor: NF-YC; motif: NNRRCCAATCAGNR	2571	44	20	19940	0.45454545454545453	0.007779074290159471	query_1	['TF:M00000']	14
GO:CC	GO:0005875	microtubule associated complex	0.0004285297717387684	True	"Any multimeric complex connected to a microtubule." [GOC:jl]	157	44	6	18856	0.13636363636363635	0.03821656050955414	query_1	['GO:0015630', 'GO:0032991']	14
TF	TF:M03862_1	Factor: YB-1; motif: NNNNCCAATNN; match class: 1	0.0005137205538525194	True	Factor: YB-1; motif: NNNNCCAATNN; match class: 1	3179	44	22	19940	0.5	0.006920415224913495	query_1	['TF:M03862_0']	14
GO:BP	GO:0045787	positive regulation of cell cycle	0.000576384501346715	True	"Any process that activates or increases the rate or extent of progression through the cell cycle." [GOC:go_curators]	391	43	9	17916	0.20930232558139536	0.023017902813299233	query_1	['GO:0007049', 'GO:0048522', 'GO:0051726']	14
GO:CC	GO:0031974	membrane-enclosed lumen	0.0006015609404171838	True	"The enclosed volume within a sealed membrane or between two sealed membranes. Encompasses the volume enclosed by the membranes of a particular organelle, e.g. endoplasmic reticulum lumen, or the space between the two lipid bilayers of a double membrane surrounding an organelle, e.g. nuclear envelope lumen." [GOC:add, GOC:mah]	5890	44	29	18856	0.6590909090909091	0.004923599320882852	query_1	['GO:0110165']	14
GO:CC	GO:0070013	intracellular organelle lumen	0.0006015609404171838	True	"An organelle lumen that is part of an intracellular organelle." [GOC:mah]	5890	44	29	18856	0.6590909090909091	0.004923599320882852	query_1	['GO:0043229', 'GO:0043233']	14
GO:CC	GO:0043233	organelle lumen	0.0006015609404171838	True	"The internal volume enclosed by the membranes of a particular organelle; includes the volume enclosed by a single organelle membrane, e.g. endoplasmic reticulum lumen, or the volume enclosed by the innermost of the two lipid bilayers of an organelle envelope, e.g. nuclear lumen." [GOC:jl, GOC:mah]	5890	44	29	18856	0.6590909090909091	0.004923599320882852	query_1	['GO:0031974', 'GO:0043226']	14
GO:BP	GO:0051310	metaphase plate congression	0.0006487566706239928	True	"The alignment of chromosomes at the metaphase plate (spindle equator), a plane halfway between the poles of the spindle." [GOC:ai]	61	43	5	17916	0.11627906976744186	0.08196721311475409	query_1	['GO:0022402', 'GO:0051303', 'GO:0098813']	14
REAC	REAC:R-HSA-174178	APC/C:Cdh1 mediated degradation of Cdc20 and other APC/C:Cdh1 targeted proteins in late mitosis/early G1	0.0006722840874584925	True	APC/C:Cdh1 mediated degradation of Cdc20 and other APC/C:Cdh1 targeted proteins in late mitosis/early G1	72	32	5	10588	0.15625	0.06944444444444445	query_1	['REAC:R-HSA-174143']	14
REAC	REAC:R-HSA-179419	APC:Cdc20 mediated degradation of cell cycle proteins prior to satisfation of the cell cycle checkpoint	0.0007201804018339357	True	APC:Cdc20 mediated degradation of cell cycle proteins prior to satisfation of the cell cycle checkpoint	73	32	5	10588	0.15625	0.0684931506849315	query_1	['REAC:R-HSA-176409']	14
REAC	REAC:R-HSA-68962	Activation of the pre-replicative complex	0.0008061272106834682	True	Activation of the pre-replicative complex	33	32	4	10588	0.125	0.12121212121212122	query_1	['REAC:R-HSA-69002', 'REAC:R-HSA-69206']	14
GO:BP	GO:0051338	regulation of transferase activity	0.0009501951856251799	True	"Any process that modulates the frequency, rate or extent of transferase activity, the catalysis of the transfer of a group, e.g. a methyl group, glycosyl group, acyl group, phosphorus-containing, or other groups, from one compound (generally regarded as the donor) to another compound (generally regarded as the acceptor). Transferase is the systematic name for any enzyme of EC class 2." [EC:2.-.-…	1028	43	13	17916	0.3023255813953488	0.01264591439688716	query_1	['GO:0050790']	14
GO:MF	GO:0035639	purine ribonucleoside triphosphate binding	0.0009802559263016699	True	"Interacting selectively and non-covalently with a purine ribonucleoside triphosphate, a compound consisting of a purine base linked to a ribose sugar esterified with triphosphate on the sugar." [GOC:BHF, GOC:ebc, ISBN:0198506732]	1845	43	16	18134	0.37209302325581395	0.008672086720867209	query_1	['GO:0043168', 'GO:1901265']	14
TF	TF:M00775	Factor: NF-Y; motif: NNNNRRCCAATSR	0.0009885612573672902	True	Factor: NF-Y; motif: NNNNRRCCAATSR	1474	44	15	19940	0.3409090909090909	0.0101763907734057	query_1	['TF:M00000']	14
TF	TF:M00775_0	Factor: NF-Y; motif: NNNNRRCCAATSR; match class: 0	0.0009885612573672902	True	Factor: NF-Y; motif: NNNNRRCCAATSR; match class: 0	1474	44	15	19940	0.3409090909090909	0.0101763907734057	query_1	['TF:M00775']	14
TF	TF:M04683_0	Factor: NF-YA; motif: YTCTSATTGGYYRN; match class: 0	0.0010628268602842945	True	Factor: NF-YA; motif: YTCTSATTGGYYRN; match class: 0	1707	44	16	19940	0.36363636363636365	0.009373169302870533	query_1	['TF:M04683']	14
TF	TF:M04683	Factor: NF-YA; motif: YTCTSATTGGYYRN	0.0010628268602842945	True	Factor: NF-YA; motif: YTCTSATTGGYYRN	1707	44	16	19940	0.36363636363636365	0.009373169302870533	query_1	['TF:M00000']	14
REAC	REAC:R-HSA-176408	Regulation of APC/C activators between G1/S and early anaphase	0.001135579772564411	True	Regulation of APC/C activators between G1/S and early anaphase	80	32	5	10588	0.15625	0.0625	query_1	['REAC:R-HSA-174143']	14
WP	WP:WP466	DNA Replication	0.0014642053894454972	True	DNA Replication	42	25	4	6954	0.16	0.09523809523809523	query_1	['WP:000000']	14
REAC	REAC:R-HSA-69002	DNA Replication Pre-Initiation	0.0015330228378238576	True	DNA Replication Pre-Initiation	85	32	5	10588	0.15625	0.058823529411764705	query_1	['REAC:R-HSA-69306']	14
GO:MF	GO:0032555	purine ribonucleotide binding	0.001547292452226017	True	"Interacting selectively and non-covalently with a purine ribonucleotide, any compound consisting of a purine ribonucleoside that is esterified with (ortho)phosphate or an oligophosphate at any hydroxyl group on the ribose moiety." [GOC:mah]	1910	43	16	18134	0.37209302325581395	0.008376963350785341	query_1	['GO:0017076', 'GO:0032553']	14
GO:BP	GO:0000281	mitotic cytokinesis	0.0016035650979554865	True	"A cell cycle process that results in the division of the cytoplasm of a cell after mitosis, resulting in the separation of the original cell into two daughter cells." [GOC:mtg_cell_cycle]	73	43	5	17916	0.11627906976744186	0.0684931506849315	query_1	['GO:0061640', 'GO:1903047']	14
GO:MF	GO:0017076	purine nucleotide binding	0.0016912625962313603	True	"Interacting selectively and non-covalently with purine nucleotides, any compound consisting of a purine nucleoside esterified with (ortho)phosphate." [GOC:ai]	1923	43	16	18134	0.37209302325581395	0.008320332813312533	query_1	['GO:0000166']	14
GO:MF	GO:0032553	ribonucleotide binding	0.0017261608613935921	True	"Interacting selectively and non-covalently with a ribonucleotide, any compound consisting of a ribonucleoside that is esterified with (ortho)phosphate or an oligophosphate at any hydroxyl group on the ribose moiety." [GOC:mah]	1926	43	16	18134	0.37209302325581395	0.008307372793354102	query_1	['GO:0000166', 'GO:0097367']	14
TF	TF:M03805_1	Factor: YB-1; motif: CCAMTCNGMR; match class: 1	0.00211553174615899	True	Factor: YB-1; motif: CCAMTCNGMR; match class: 1	3754	44	23	19940	0.5227272727272727	0.006126798082045818	query_1	['TF:M03805_0']	14
GO:BP	GO:0051984	positive regulation of chromosome segregation	0.0021514257842845156	True	"Any process that activates or increases the frequency, rate or extent of chromosome segregation, the process in which genetic material, in the form of chromosomes, is organized and then physically separated and apportioned to two or more sets." [GOC:ai]	33	43	4	17916	0.09302325581395349	0.12121212121212122	query_1	['GO:0007059', 'GO:0048522', 'GO:0051983']	14
REAC	REAC:R-HSA-69242	S Phase	0.002242724780263633	True	S Phase	161	32	6	10588	0.1875	0.037267080745341616	query_1	['REAC:R-HSA-69278']	14
GO:CC	GO:0005871	kinesin complex	0.002257525084995989	True	"Any complex that includes a dimer of molecules from the kinesin superfamily, a group of related proteins that contain an extended region of predicted alpha-helical coiled coil in the main chain that likely produces dimerization. The native complexes of several kinesin family members have also been shown to contain additional peptides, often designated light chains as all of the noncatalytic subu…	56	44	4	18856	0.09090909090909091	0.07142857142857142	query_1	['GO:0005875']	14
GO:BP	GO:0008608	attachment of spindle microtubules to kinetochore	0.002434038731587307	True	"The process in which spindle microtubules become physically associated with the proteins making up the kinetochore complex." [GOC:vw, PMID:10322137]	34	43	4	17916	0.09302325581395349	0.11764705882352941	query_1	['GO:0022402', 'GO:0098813']	14
GO:MF	GO:0019899	enzyme binding	0.0026379884535513453	True	"Interacting selectively and non-covalently with any enzyme." [GOC:jl]	2242	43	17	18134	0.3953488372093023	0.007582515611061552	query_1	['GO:0005515']	14
GO:CC	GO:0072686	mitotic spindle	0.0028235914491999904	True	"A spindle that forms as part of mitosis. Mitotic and meiotic spindles contain distinctive complements of proteins associated with microtubules." [GOC:mah, GOC:vw, PMID:11408572, PMID:18367542, PMID:8027178]	126	44	5	18856	0.11363636363636363	0.03968253968253968	query_1	['GO:0005819']	14
KEGG	KEGG:04914	Progesterone-mediated oocyte maturation	0.002823826236062997	True	Progesterone-mediated oocyte maturation	97	17	4	7747	0.23529411764705882	0.041237113402061855	query_1	['KEGG:00000']	14
GO:MF	GO:0097367	carbohydrate derivative binding	0.0031247338578072434	True	"Interacting selectively and non-covalently with a carbohydrate derivative." [GOC:pr]	2270	43	17	18134	0.3953488372093023	0.007488986784140969	query_1	['GO:0005488']	14
GO:CC	GO:0099512	supramolecular fiber	0.0033463102899293057	True	"A polymer consisting of an indefinite number of protein or protein complex subunits that have polymerised to form a fiber-shaped structure." [GOC:dos]	995	44	11	18856	0.25	0.011055276381909548	query_1	['GO:0099081']	14
GO:CC	GO:0005622	intracellular	0.003369794189729494	True	"The living contents of a cell; the matter contained within (but not including) the plasma membrane, usually taken to exclude large vacuoles and masses of secretory or ingested material. In eukaryotes it includes the nucleus and cytoplasm." [ISBN:0198506732]	14605	44	44	18856	1.0	0.003012666894899007	query_1	['GO:0005575']	14
GO:CC	GO:0099081	supramolecular polymer	0.003607691352070179	True	"A polymeric supramolecular structure." [GOC:dos]	1003	44	11	18856	0.25	0.010967098703888335	query_1	['GO:0099080']	14
GO:BP	GO:0032465	regulation of cytokinesis	0.0038482527238423293	True	"Any process that modulates the frequency, rate or extent of the division of the cytoplasm of a cell and its separation into two daughter cells." [GOC:mah]	87	43	5	17916	0.11627906976744186	0.05747126436781609	query_1	['GO:0000910', 'GO:0010564', 'GO:0051302']	14
GO:MF	GO:0004674	protein serine/threonine kinase activity	0.00390977219312109	True	"Catalysis of the reactions: ATP + protein serine = ADP + protein serine phosphate, and ATP + protein threonine = ADP + protein threonine phosphate." [GOC:bf, RHEA:17989, RHEA:46608]	449	43	8	18134	0.18604651162790697	0.017817371937639197	query_1	['GO:0004672']	14
REAC	REAC:R-HSA-156711	Polo-like kinase mediated events	0.004168883461601119	True	Polo-like kinase mediated events	16	32	3	10588	0.09375	0.1875	query_1	['REAC:R-HSA-69275']	14
GO:BP	GO:0032506	cytokinetic process	0.004279499315829384	True	"A cellular process that is involved in cytokinesis (the division of the cytoplasm of a cell and its separation into two daughter cells)." [GOC:bf, GOC:isa_complete, GOC:mah]	39	43	4	17916	0.09302325581395349	0.10256410256410256	query_1	['GO:0000910', 'GO:0022402']	14
KEGG	KEGG:05166	Human T-cell leukemia virus 1 infection	0.004406470991016536	True	Human T-cell leukemia virus 1 infection	216	17	5	7747	0.29411764705882354	0.023148148148148147	query_1	['KEGG:00000']	14
TF	TF:M00287_0	Factor: NF-Y; motif: NNNRRCCAATSRGNNN; match class: 0	0.00476416424918701	True	Factor: NF-Y; motif: NNNRRCCAATSRGNNN; match class: 0	1667	44	15	19940	0.3409090909090909	0.008998200359928014	query_1	['TF:M00287']	14
TF	TF:M00287	Factor: NF-Y; motif: NNNRRCCAATSRGNNN	0.00476416424918701	True	Factor: NF-Y; motif: NNNRRCCAATSRGNNN	1667	44	15	19940	0.3409090909090909	0.008998200359928014	query_1	['TF:M00000']	14
GO:MF	GO:0004672	protein kinase activity	0.004888983487169015	True	"Catalysis of the phosphorylation of an amino acid residue in a protein, usually according to the reaction: a protein + ATP = a phosphoprotein + ADP." [MetaCyc:PROTEIN-KINASE-RXN]	615	43	9	18134	0.20930232558139536	0.014634146341463415	query_1	['GO:0016301', 'GO:0016773', 'GO:0140096']	14
HP	HP:0011267	Microtia, third degree	0.005072919934066227	True	Presence of some auricular structures, but none of these structures conform to recognized ear components.	10	15	3	4232	0.2	0.3	query_1	['HP:0008551']	14
GO:BP	GO:1901992	positive regulation of mitotic cell cycle phase transition	0.005076596763618983	True	"Any process that activates or increases the frequency, rate or extent of mitotic cell cycle phase transition." [GOC:mtg_cell_cycle, GOC:TermGenie, PMID:22841721]	92	43	5	17916	0.11627906976744186	0.05434782608695652	query_1	['GO:0044772', 'GO:0045931', 'GO:1901989', 'GO:1901990']	14
GO:BP	GO:0045931	positive regulation of mitotic cell cycle	0.005101456164013429	True	"Any process that activates or increases the rate or extent of progression through the mitotic cell cycle." [GOC:dph, GOC:go_curators, GOC:tb]	166	43	6	17916	0.13953488372093023	0.03614457831325301	query_1	['GO:0000278', 'GO:0007346', 'GO:0045787']	14
GO:CC	GO:0005680	anaphase-promoting complex	0.00529186262964088	True	"A ubiquitin ligase complex that degrades mitotic cyclins and anaphase inhibitory protein, thereby triggering sister chromatid separation and exit from mitosis. Substrate recognition by APC occurs through degradation signals, the most common of which is termed the Dbox degradation motif, originally discovered in cyclin B." [GOC:jh, GOC:vw, PMID:10465783, PMID:10611969]	23	44	3	18856	0.06818181818181818	0.13043478260869565	query_1	['GO:0000152', 'GO:0031461']	14
GO:BP	GO:1904668	positive regulation of ubiquitin protein ligase activity	0.005366865678383528	True	"Any process that activates or increases the frequency, rate or extent of ubiquitin protein ligase activity." [GO_REF:0000059, GOC:dph, GOC:TermGenie, GOC:vw, PMID:10921876, PMID:26216882]	12	43	3	17916	0.06976744186046512	0.25	query_1	['GO:0051443', 'GO:1904666']	14
GO:BP	GO:0006270	DNA replication initiation	0.006376414850052767	True	"The process in which DNA-dependent DNA replication is started; this begins with the ATP dependent loading of an initiator complex onto the DNA, this is followed by DNA melting and helicase activity. In bacteria, the gene products that enable the helicase activity are loaded after the initial melting and in archaea and eukaryotes, the gene products that enable the helicase activity are inactive w…	43	43	4	17916	0.09302325581395349	0.09302325581395349	query_1	['GO:0006259', 'GO:0006261']	14
HP	HP:0009892	Anotia	0.0069604155772171085	True	Complete absence of any auricular structures.	11	15	3	4232	0.2	0.2727272727272727	query_1	['HP:0008772']	14
GO:CC	GO:0000228	nuclear chromosome	0.007152110693559109	True	"A chromosome that encodes the nuclear genome and is found in the nucleus of a eukaryotic cell during the cell cycle phases when the nucleus is intact." [GOC:dph, GOC:mah]	1292	44	12	18856	0.2727272727272727	0.009287925696594427	query_1	['GO:0005694', 'GO:0031981']	14
REAC	REAC:R-HSA-1362277	Transcription of E2F targets under negative control by DREAM complex	0.007169319526336414	True	Transcription of E2F targets under negative control by DREAM complex	19	32	3	10588	0.09375	0.15789473684210525	query_1	['REAC:R-HSA-1538133']	14
GO:BP	GO:0000079	regulation of cyclin-dependent protein serine/threonine kinase activity	0.007292533350782216	True	"Any process that modulates the frequency, rate or extent of cyclin-dependent protein serine/threonine kinase activity." [GOC:go_curators, GOC:pr]	99	43	5	17916	0.11627906976744186	0.050505050505050504	query_1	['GO:0071900', 'GO:1904029']	14
GO:MF	GO:0000166	nucleotide binding	0.007758145360523762	True	"Interacting selectively and non-covalently with a nucleotide, any compound consisting of a nucleoside that is esterified with (ortho)phosphate or an oligophosphate at any hydroxyl group on the ribose or deoxyribose." [GOC:mah, ISBN:0198547684]	2164	43	16	18134	0.37209302325581395	0.0073937153419593345	query_1	['GO:0036094', 'GO:1901265']	14
GO:MF	GO:1901265	nucleoside phosphate binding	0.007803753318420691	True	"Interacting selectively and non-covalently with nucleoside phosphate." [GOC:TermGenie]	2165	43	16	18134	0.37209302325581395	0.007390300230946882	query_1	['GO:0097159', 'GO:1901363']	14
REAC	REAC:R-HSA-69239	Synthesis of DNA	0.007938934195484807	True	Synthesis of DNA	119	32	5	10588	0.15625	0.04201680672268908	query_1	['REAC:R-HSA-69242', 'REAC:R-HSA-69306']	14
GO:BP	GO:0070925	organelle assembly	0.008144172814091825	True	"The aggregation, arrangement and bonding together of a set of components to form an organelle. An organelle is an organized structure of distinctive morphology and function. Includes the nucleus, mitochondria, plastids, vacuoles, vesicles, ribosomes and the cytoskeleton. Excludes the plasma membrane." [GOC:mah]	863	43	11	17916	0.2558139534883721	0.012746234067207415	query_1	['GO:0006996', 'GO:0022607']	14
GO:CC	GO:0031617	NMS complex	0.008290376411330376	True	"A supercomplex formed by the association of two subcomplexes (known as MIND and Ndc80 in Schizosaccharomyces) with additional proteins at the kinetochores of condensed nuclear chromosomes." [PMID:16079914]	4	44	2	18856	0.045454545454545456	0.5	query_1	['GO:0000776', 'GO:0032991']	14
GO:CC	GO:0031262	Ndc80 complex	0.008290376411330376	True	"An outer kinetochore protein complex that is part of the KMN kinetochore network (also known as the NMS complex) providing the platform with which the plus ends of spindle microtubules directly interact to form stable kinetochore-microtubule attachments. A common subunit nomenclature is used from yeast to human: Ndc80, Nuf2, Spc24, and Spc25." [GOC:krc, GOC:vw, PMID:15509863, PMID:15661517, PMID…	4	44	2	18856	0.045454545454545456	0.5	query_1	['GO:0031617', 'GO:0032991']	14
GO:CC	GO:0000942	condensed nuclear chromosome outer kinetochore	0.008290376411330376	True	"The region of a condensed nuclear chromosome kinetochore most external to centromeric DNA; this outer region mediates kinetochore-microtubule interactions." [GOC:clt, PMID:1148398]	4	44	2	18856	0.045454545454545456	0.5	query_1	['GO:0000778', 'GO:0000940']	14
GO:BP	GO:0007080	mitotic metaphase plate congression	0.008387595864866076	True	"The cell cycle process in which chromosomes are aligned at the metaphase plate, a plane halfway between the poles of the mitotic spindle, during mitosis." [GOC:mah, ISBN:0815316194]	46	43	4	17916	0.09302325581395349	0.08695652173913043	query_1	['GO:0000070', 'GO:0051310', 'GO:1903047']	14
REAC	REAC:R-HSA-141405	Inhibition of the proteolytic activity of APC/C required for the onset of anaphase by mitotic spindle checkpoint components	0.008417179742426678	True	Inhibition of the proteolytic activity of APC/C required for the onset of anaphase by mitotic spindle checkpoint components	20	32	3	10588	0.09375	0.15	query_1	['REAC:R-HSA-176408', 'REAC:R-HSA-69618']	14
REAC	REAC:R-HSA-141430	Inactivation of APC/C via direct inhibition of the APC/C complex	0.008417179742426678	True	Inactivation of APC/C via direct inhibition of the APC/C complex	20	32	3	10588	0.09375	0.15	query_1	['REAC:R-HSA-141405']	14
GO:BP	GO:0051315	attachment of mitotic spindle microtubules to kinetochore	0.008850024316313378	True	"The cell cycle process in which spindle microtubules become physically associated with the proteins making up the kinetochore complex as part of mitotic metaphase plate congression." [GOC:ai, GOC:clt, GOC:dph, GOC:tb, PMID:26258632, PMID:26705896]	14	43	3	17916	0.06976744186046512	0.21428571428571427	query_1	['GO:0007080', 'GO:0008608', 'GO:1903047']	14
GO:BP	GO:1904029	regulation of cyclin-dependent protein kinase activity	0.008862814803924588	True	"Any process that modulates the frequency, rate or extent of cyclin-dependent protein kinase activity." [GO_REF:0000059, GOC:als, GOC:TermGenie, PMID:22995177]	103	43	5	17916	0.11627906976744186	0.04854368932038835	query_1	['GO:0045859', 'GO:0051726']	14
GO:BP	GO:0051347	positive regulation of transferase activity	0.00901519160550672	True	"Any process that activates or increases the frequency, rate or extent of transferase activity, the catalysis of the transfer of a group, e.g. a methyl group, glycosyl group, acyl group, phosphorus-containing, or other groups, from a donor compound to an acceptor." [GOC:ai]	701	43	10	17916	0.23255813953488372	0.014265335235378032	query_1	['GO:0043085', 'GO:0051338']	14
GO:MF	GO:0003688	DNA replication origin binding	0.009251426089770243	True	"Interacting selectively and non-covalently with the DNA replication origin, a unique DNA sequence of a replicon at which DNA replication is initiated and proceeds bidirectionally or unidirectionally." [GOC:curators]	23	43	3	18134	0.06976744186046512	0.13043478260869565	query_1	['GO:1990837']	14
TF	TF:M09816_0	Factor: NFYA; motif: RRCCAATCAGN; match class: 0	0.010614937251295226	True	Factor: NFYA; motif: RRCCAATCAGN; match class: 0	2027	44	16	19940	0.36363636363636365	0.007893438579181056	query_1	['TF:M09816']	14
TF	TF:M09816	Factor: NFYA; motif: RRCCAATCAGN	0.010614937251295226	True	Factor: NFYA; motif: RRCCAATCAGN	2027	44	16	19940	0.36363636363636365	0.007893438579181056	query_1	['TF:M00000']	14
GO:BP	GO:1901989	positive regulation of cell cycle phase transition	0.0117030139271312	True	"Any process that activates or increases the frequency, rate or extent of cell cycle phase transition." [GOC:mtg_cell_cycle, GOC:TermGenie, PMID:22841721]	109	43	5	17916	0.11627906976744186	0.045871559633027525	query_1	['GO:0044770', 'GO:0090068', 'GO:1901987']	14
GO:MF	GO:0008017	microtubule binding	0.012220329468569921	True	"Interacting selectively and non-covalently with microtubules, filaments composed of tubulin monomers." [GOC:krc]	254	43	6	18134	0.13953488372093023	0.023622047244094488	query_1	['GO:0015631']	14
GO:BP	GO:0043161	proteasome-mediated ubiquitin-dependent protein catabolic process	0.01330838435734351	True	"The chemical reactions and pathways resulting in the breakdown of a protein or peptide by hydrolysis of its peptide bonds, initiated by the covalent attachment of ubiquitin, and mediated by the proteasome." [GOC:go_curators]	428	43	8	17916	0.18604651162790697	0.018691588785046728	query_1	['GO:0006511', 'GO:0010498']	14
GO:MF	GO:0003777	microtubule motor activity	0.014960720046794223	True	"Catalysis of movement along a microtubule, coupled to the hydrolysis of a nucleoside triphosphate (usually ATP)." [GOC:mah, ISBN:0815316194]	78	43	4	18134	0.09302325581395349	0.05128205128205128	query_1	['GO:0003774']	14
HP	HP:0009939	Mandibular aplasia	0.01525723189761644	True	Absence of the mandible.	14	15	3	4232	0.2	0.21428571428571427	query_1	['HP:0009118']	14
HP	HP:0004209	Clinodactyly of the 5th finger	0.016053850619015687	True	Clinodactyly refers to a bending or curvature of the fifth finger in the radial direction (i.e., towards the 4th finger).	262	15	7	4232	0.4666666666666667	0.026717557251908396	query_1	['HP:0009179', 'HP:0040019']	14
GO:BP	GO:0000076	DNA replication checkpoint	0.016450152052029567	True	"A cell cycle checkpoint that prevents the initiation of nuclear division until DNA replication is complete, thereby ensuring that progeny inherit a full complement of the genome." [GOC:curators, GOC:rn, PMID:11728327, PMID:12537518]	17	43	3	17916	0.06976744186046512	0.17647058823529413	query_1	['GO:0031570']	14
REAC	REAC:R-HSA-69273	Cyclin A/B1/B2 associated events during G2/M transition	0.01680847798310532	True	Cyclin A/B1/B2 associated events during G2/M transition	25	32	3	10588	0.09375	0.12	query_1	['REAC:R-HSA-69275']	14
HP	HP:0009179	Deviation of the 5th finger	0.016883220125287573	True	Displacement of the 5th finger from its normal position.	264	15	7	4232	0.4666666666666667	0.026515151515151516	query_1	['HP:0004097', 'HP:0004207']	14
GO:MF	GO:0036094	small molecule binding	0.01692581042657765	True	"Interacting selectively and non-covalently with a small molecule, any low molecular weight, monomeric, non-encoded molecule." [GOC:curators, GOC:pde, GOC:pm]	2576	43	17	18134	0.3953488372093023	0.006599378881987578	query_1	['GO:0005488']	14
GO:MF	GO:0016773	phosphotransferase activity, alcohol group as acceptor	0.01699910405455244	True	"Catalysis of the transfer of a phosphorus-containing group from one compound (donor) to an alcohol group (acceptor)." [GOC:jl]	720	43	9	18134	0.20930232558139536	0.0125	query_1	['GO:0016772']	14
REAC	REAC:R-HSA-8854518	AURKA Activation by TPX2	0.01766141090001148	True	AURKA Activation by TPX2	71	32	4	10588	0.125	0.056338028169014086	query_1	['REAC:R-HSA-69275']	14
REAC	REAC:R-HSA-174184	Cdc20:Phospho-APC/C mediated degradation of Cyclin A	0.018660771300749848	True	Cdc20:Phospho-APC/C mediated degradation of Cyclin A	72	32	4	10588	0.125	0.05555555555555555	query_1	['REAC:R-HSA-179419']	14
HP	HP:0100783	Breast aplasia	0.019030931879334113	True	Failure to develop and congenital absence of the breast.	15	15	3	4232	0.2	0.2	query_1	['HP:0010311']	14
TF	TF:M07302_0	Factor: NF-Y; motif: RGCCAATCRGN; match class: 0	0.019528560052675326	True	Factor: NF-Y; motif: RGCCAATCRGN; match class: 0	1622	44	14	19940	0.3181818181818182	0.008631319358816275	query_1	['TF:M07302']	14
TF	TF:M07302	Factor: NF-Y; motif: RGCCAATCRGN	0.019528560052675326	True	Factor: NF-Y; motif: RGCCAATCRGN	1622	44	14	19940	0.3181818181818182	0.008631319358816275	query_1	['TF:M00000']	14
GO:BP	GO:0007062	sister chromatid cohesion	0.019918081082232364	True	"The cell cycle process in which the sister chromatids of a replicated chromosome become tethered to each other." [GOC:jh, GOC:mah, ISBN:0815316194]	57	43	4	17916	0.09302325581395349	0.07017543859649122	query_1	['GO:0000819', 'GO:0022402', 'GO:0051276']	14
GO:CC	GO:0032133	chromosome passenger complex	0.02066444918688659	True	"A eukaryotically conserved protein complex that localizes to kinetochores in early mitosis, the spindle mid-zone in anaphase B and to the telophase midbody. It has been proposed that the passenger complex coordinates various events based on its location to different structures during the course of mitosis. Complex members include the BIR-domain-containing protein Survivin, Aurora kinase, INCENP …	6	44	2	18856	0.045454545454545456	0.3333333333333333	query_1	['GO:0005875']	14
GO:BP	GO:0045840	positive regulation of mitotic nuclear division	0.021356284077253016	True	"Any process that activates or increases the frequency, rate or extent of mitosis." [GOC:go_curators]	58	43	4	17916	0.09302325581395349	0.06896551724137931	query_1	['GO:0007088', 'GO:0045931', 'GO:0051785', 'GO:0090068', 'GO:0140014']	14
GO:MF	GO:0019900	kinase binding	0.021714553314236343	True	"Interacting selectively and non-covalently with a kinase, any enzyme that catalyzes the transfer of a phosphate group." [GOC:jl]	743	43	9	18134	0.20930232558139536	0.012113055181695828	query_1	['GO:0019899']	14
MIRNA	MIRNA:hsa-miR-886-3p	hsa-miR-886-3p	0.025185856197012246	True	hsa-miR-886-3p	4	43	2	14714	0.046511627906976744	0.5	query_1	['MIRNA:000000']	14
REAC	REAC:R-HSA-68911	G2 Phase	0.026827953312983988	True	G2 Phase	5	32	2	10588	0.0625	0.4	query_1	['REAC:R-HSA-453274']	14
HP	HP:0040019	Finger clinodactyly	0.029295572261865657	True	Finger clinodactyly	287	15	7	4232	0.4666666666666667	0.024390243902439025	query_1	['HP:0004097', 'HP:0030084']	14
GO:BP	GO:0071163	DNA replication preinitiation complex assembly	0.03241265708306679	True	"The aggregation, arrangement and bonding together of a set of components to form the DNA replication preinitiation complex, a protein-DNA complex that is assembled at DNA replication origins immediately prior to the initiation of DNA replication. The complex consists of proteins that initiate the DNA binding, melt the helix and enable helicase activity." [GOC:mah, PMID:28209641]	3	43	2	17916	0.046511627906976744	0.6666666666666666	query_1	['GO:0022402', 'GO:0033260', 'GO:0065004']	14
GO:BP	GO:0010498	proteasomal protein catabolic process	0.033478771668704096	True	"The chemical reactions and pathways resulting in the breakdown of a protein or peptide by hydrolysis of its peptide bonds that is mediated by the proteasome." [GOC:tb]	486	43	8	17916	0.18604651162790697	0.01646090534979424	query_1	['GO:0030163', 'GO:0051603']	14
HP	HP:0006660	Aplastic clavicle	0.03391262815868599	True	Absence of the clavicles as a developmental defect.	18	15	3	4232	0.2	0.16666666666666666	query_1	['HP:0006710']	14
HP	HP:0006443	Patellar aplasia	0.03391262815868599	True	Absence of the patella.	18	15	3	4232	0.2	0.16666666666666666	query_1	['HP:0006498']	14
GO:BP	GO:0062033	positive regulation of mitotic sister chromatid segregation	0.036944170704615004	True	"Any process that starts or increases the frequency, rate or extent of sister chromatid segregation during mitosis." [PMID:12773390]	22	43	3	17916	0.06976744186046512	0.13636363636363635	query_1	['GO:0000070', 'GO:0033047', 'GO:0045840', 'GO:0051984', 'GO:2001252']	14
GO:BP	GO:0051383	kinetochore organization	0.036944170704615004	True	"A process that is carried out at the cellular level which results in the assembly, arrangement of constituent parts, or disassembly of the kinetochore, a multisubunit complex that is located at the centromeric region of DNA and provides an attachment point for the spindle microtubules." [GOC:ai, GOC:dph, GOC:jl, GOC:mah]	22	43	3	17916	0.06976744186046512	0.13636363636363635	query_1	['GO:0051276']	14
GO:CC	GO:0031298	replication fork protection complex	0.038459227768639616	True	"A protein complex conserved in eukaryotes and associated with the replication fork; the complex stabilizes stalled replication forks and is thought to be involved in coordinating leading- and lagging-strand synthesis and in replication checkpoint signaling." [PMID:15367656]	8	44	2	18856	0.045454545454545456	0.25	query_1	['GO:0032991', 'GO:0043596']	14
REAC	REAC:R-HSA-176417	Phosphorylation of Emi1	0.04016593924211681	True	Phosphorylation of Emi1	6	32	2	10588	0.0625	0.3333333333333333	query_1	['REAC:R-HSA-176408']	14
GO:CC	GO:0000152	nuclear ubiquitin ligase complex	0.040907979386856815	True	"A ubiquitin ligase complex found in the nucleus." [GOC:mah]	45	44	3	18856	0.06818181818181818	0.06666666666666667	query_1	['GO:0000151', 'GO:0005634']	14
REAC	REAC:R-HSA-69481	G2/M Checkpoints	0.041120029775986125	True	G2/M Checkpoints	168	32	5	10588	0.15625	0.02976190476190476	query_1	['REAC:R-HSA-69620']	14
GO:BP	GO:0051640	organelle localization	0.0412261054449137	True	"Any process in which an organelle is transported to, and/or maintained in, a specific location." [GOC:ai]	659	43	9	17916	0.20930232558139536	0.013657056145675266	query_1	['GO:0051641']	14
REAC	REAC:R-HSA-69052	Switching of origins to a post-replicative state	0.044614839789849946	True	Switching of origins to a post-replicative state	90	32	4	10588	0.125	0.044444444444444446	query_1	['REAC:R-HSA-69239']	14
GO:BP	GO:0051785	positive regulation of nuclear division	0.04519934772815974	True	"Any process that activates or increases the frequency, rate or extent of nuclear division, the partitioning of the nucleus and its genetic information." [GOC:ai]	70	43	4	17916	0.09302325581395349	0.05714285714285714	query_1	['GO:0000280', 'GO:0010638', 'GO:0051783']	14
MIRNA	MIRNA:hsa-miR-10b-3p	hsa-miR-10b-3p	0.04732849104043328	True	hsa-miR-10b-3p	82	43	4	14714	0.09302325581395349	0.04878048780487805	query_1	['MIRNA:000000']	14
GO:MF	GO:0016301	kinase activity	0.048129103119437855	True	"Catalysis of the transfer of a phosphate group, usually from ATP, to a substrate molecule." [ISBN:0198506732]	824	43	9	18134	0.20930232558139536	0.010922330097087379	query_1	['GO:0016772']	14
GO:BP	GO:1904666	regulation of ubiquitin protein ligase activity	0.048392909840405694	True	"Any process that modulates the frequency, rate or extent of ubiquitin protein ligase activity." [GO_REF:0000059, GOC:dph, GOC:TermGenie, GOC:vw, PMID:10921876, PMID:26216882]	24	43	3	17916	0.06976744186046512	0.125	query_1	['GO:0051438']	14
CORUM	CORUM:5144	E2F1-p107-cyclinA complex	0.049724882872825144	True	E2F1-p107-cyclinA complex	3	21	2	3627	0.09523809523809523	0.6666666666666666	query_1	['CORUM:0000000']	14
CORUM	CORUM:2582	Chromosomal passenger complex CPC (CDCA8, AURKB, BIRC5)	0.049724882872825144	True	Chromosomal passenger complex CPC (CDCA8, AURKB, BIRC5)	3	21	2	3627	0.09523809523809523	0.6666666666666666	query_1	['CORUM:0000000']	14
CORUM	CORUM:2579	Chromosomal passenger complex CPC (INCENP, BIRC5, AURKB)	0.049724882872825144	True	Chromosomal passenger complex CPC (INCENP, BIRC5, AURKB)	3	21	2	3627	0.09523809523809523	0.6666666666666666	query_1	['CORUM:0000000']	14
CORUM	CORUM:1116	CRM1-Survivin-AuroraB mitotic complex	0.049724882872825144	True	CRM1-Survivin-AuroraB mitotic complex	3	21	2	3627	0.09523809523809523	0.6666666666666666	query_1	['CORUM:0000000']	14
CORUM	CORUM:6756	RasGAP-AURKB-survivin complex	0.049724882872825144	True	RasGAP-AURKB-survivin complex	3	21	2	3627	0.09523809523809523	0.6666666666666666	query_1	['CORUM:0000000']	14
WP	WP:WP3937	Microglia Pathogen Phagocytosis Pathway	7.747108040771459e-10	True	Microglia Pathogen Phagocytosis Pathway	40	20	7	6954	0.35	0.175	query_1	['WP:000000']	1
CORUM	CORUM:6418	C1q complex	7.581581294197524e-08	True	C1q complex	3	6	3	3627	0.5	1.0	query_1	['CORUM:0000000']	1
GO:BP	GO:0002682	regulation of immune system process	4.969211757756929e-07	True	"Any process that modulates the frequency, rate, or extent of an immune system process." [GOC:add]	1618	25	15	17916	0.6	0.009270704573547589	query_1	['GO:0002376', 'GO:0050789']	1
GO:BP	GO:0006955	immune response	3.7488968436042673e-06	True	"Any immune system process that functions in the calibrated response of an organism to a potential internal or invasive threat." [GO_REF:0000022, GOC:add]	2228	25	16	17916	0.64	0.00718132854578097	query_1	['GO:0002376', 'GO:0050896']	1
GO:BP	GO:0050776	regulation of immune response	3.866529785456092e-06	True	"Any process that modulates the frequency, rate or extent of the immune response, the immunological reaction of an organism to an immunogenic stimulus." [GOC:ai]	996	25	12	17916	0.48	0.012048192771084338	query_1	['GO:0002682', 'GO:0006955', 'GO:0048583']	1
GO:BP	GO:0002252	immune effector process	4.958066616307354e-06	True	"Any process of the immune system that can potentially contribute to an immune response." [GO_REF:0000022, GOC:add, ISBN:0781735149]	1281	25	13	17916	0.52	0.01014832162373146	query_1	['GO:0002376']	1
GO:BP	GO:0045321	leukocyte activation	6.394970799951118e-06	True	"A change in morphology and behavior of a leukocyte resulting from exposure to a specific antigen, mitogen, cytokine, cellular ligand, or soluble factor." [GOC:add]	1308	25	13	17916	0.52	0.009938837920489297	query_1	['GO:0001775', 'GO:0002376']	1
GO:BP	GO:0002274	myeloid leukocyte activation	1.4782116925260979e-05	True	"A change in the morphology or behavior of a myeloid leukocyte resulting from exposure to an activating factor such as a cellular or soluble ligand." [GOC:add, ISBN:0781735149]	658	25	10	17916	0.4	0.015197568389057751	query_1	['GO:0045321']	1
GO:BP	GO:0001775	cell activation	2.6147407435784708e-05	True	"A change in the morphology or behavior of a cell resulting from exposure to an activating factor such as a cellular or soluble ligand." [GOC:mgi_curators]	1469	25	13	17916	0.52	0.008849557522123894	query_1	['GO:0009987']	1
GO:CC	GO:0030667	secretory granule membrane	4.9501652748413866e-05	True	"The lipid bilayer surrounding a secretory granule." [GOC:mah]	301	28	7	18856	0.25	0.023255813953488372	query_1	['GO:0030141', 'GO:0030659', 'GO:0098588', 'GO:0098805']	1
GO:BP	GO:0050778	positive regulation of immune response	5.1980424559139195e-05	True	"Any process that activates or increases the frequency, rate or extent of the immune response, the immunological reaction of an organism to an immunogenic stimulus." [GOC:ai]	751	25	10	17916	0.4	0.013315579227696404	query_1	['GO:0002684', 'GO:0006955', 'GO:0048584', 'GO:0050776']	1
GO:BP	GO:0002253	activation of immune response	5.950450896924904e-05	True	"Any process that initiates an immune response." [GO_REF:0000022, GOC:add, ISBN:0781735149]	557	25	9	17916	0.36	0.01615798922800718	query_1	['GO:0002376', 'GO:0050778']	1
GO:CC	GO:0031224	intrinsic component of membrane	6.426501104037598e-05	True	"The component of a membrane consisting of the gene products having some covalently attached portion, for example part of a peptide sequence or some other covalently attached group such as a GPI anchor, which spans or is embedded in one or both leaflets of the membrane." [GOC:mah]	5839	28	22	18856	0.7857142857142857	0.003767768453502312	query_1	['GO:0016020', 'GO:0110165']	1
GO:BP	GO:0002376	immune system process	8.197633966241307e-05	True	"Any process involved in the development or functioning of the immune system, an organismal system for calibrated responses to potential internal or invasive threats." [GO_REF:0000022, GOC:add]	3199	25	17	17916	0.68	0.0053141606752110035	query_1	['GO:0008150']	1
KEGG	KEGG:04610	Complement and coagulation cascades	0.00011787137475461431	True	Complement and coagulation cascades	85	20	5	7747	0.25	0.058823529411764705	query_1	['KEGG:00000']	1
KEGG	KEGG:05150	Staphylococcus aureus infection	0.00013234771188348247	True	Staphylococcus aureus infection	87	20	5	7747	0.25	0.05747126436781609	query_1	['KEGG:00000']	1
GO:BP	GO:0002684	positive regulation of immune system process	0.00014783542657644593	True	"Any process that activates or increases the frequency, rate, or extent of an immune system process." [GOC:add]	1092	25	11	17916	0.44	0.010073260073260074	query_1	['GO:0002376', 'GO:0002682', 'GO:0048518']	1
HP	HP:0005356	Decreased serum complement factor I	0.00016116310924465312	True	A reduced level of the complement component Factor I in circulation.	7	8	3	4232	0.375	0.42857142857142855	query_1	['HP:0004431']	1
HP	HP:0000793	Membranoproliferative glomerulonephritis	0.00016116310924465312	True	A type of glomerulonephritis characterized by diffuse mesangial cell proliferation and the thickening of capillary walls due to subendothelial extension of the mesangium. The term membranoproliferative glomerulonephritis is often employed to denote a general pattern of glomerular injury seen in a variety of disease processes that share a common pathogenetic mechanism, rather than to describe a si…	7	8	3	4232	0.375	0.42857142857142855	query_1	['HP:0000099']	1
GO:BP	GO:0002697	regulation of immune effector process	0.00020094433515741508	True	"Any process that modulates the frequency, rate, or extent of an immune effector process." [GOC:add]	451	25	8	17916	0.32	0.017738359201773836	query_1	['GO:0002252', 'GO:0002682']	1
GO:BP	GO:0002443	leukocyte mediated immunity	0.00024370398930503054	True	"Any process involved in the carrying out of an immune response by a leukocyte." [GO_REF:0000022, GOC:add, ISBN:0781735149]	885	25	10	17916	0.4	0.011299435028248588	query_1	['GO:0002252']	1
HP	HP:0002725	Systemic lupus erythematosus	0.0002476715536659248	True	A chronic, relapsing, inflammatory, and often febrile multisystemic disorder of connective tissue, characterized principally by involvement of the skin, joints, kidneys, and serosal membranes.	34	8	4	4232	0.5	0.11764705882352941	query_1	['HP:0002960']	1
REAC	REAC:R-HSA-168249	Innate Immune System	0.00025199239577251267	True	Innate Immune System	1092	20	11	10588	0.55	0.010073260073260074	query_1	['REAC:R-HSA-168256']	1
GO:CC	GO:0030659	cytoplasmic vesicle membrane	0.00025775311050434634	True	"The lipid bilayer surrounding a cytoplasmic vesicle." [GOC:mah]	779	28	9	18856	0.32142857142857145	0.011553273427471117	query_1	['GO:0012506', 'GO:0031410']	1
GO:CC	GO:0016021	integral component of membrane	0.00028950390401812233	True	"The component of a membrane consisting of the gene products and protein complexes having at least some part of their peptide sequence embedded in the hydrophobic region of the membrane." [GOC:dos, GOC:go_curators]	5689	28	21	18856	0.75	0.003691334153629812	query_1	['GO:0031224']	1
GO:CC	GO:0012506	vesicle membrane	0.0003248443049196645	True	"The lipid bilayer surrounding any membrane-bounded vesicle in the cell." [GOC:mah, GOC:vesicle]	801	28	9	18856	0.32142857142857145	0.011235955056179775	query_1	['GO:0031090', 'GO:0031982']	1
WP	WP:WP3941	Oxidative Damage	0.0003746439895480994	True	Oxidative Damage	40	20	4	6954	0.2	0.1	query_1	['WP:000000']	1
GO:CC	GO:0031226	intrinsic component of plasma membrane	0.0004723221040896906	True	"The component of the plasma membrane consisting of the gene products and protein complexes having either part of their peptide sequence embedded in the hydrophobic region of the membrane or some other covalently attached group such as a GPI anchor that is similarly embedded in the membrane." [GOC:dos, GOC:mah]	1696	28	12	18856	0.42857142857142855	0.007075471698113208	query_1	['GO:0005886', 'GO:0031224']	1
GO:CC	GO:0005602	complement component C1 complex	0.00048108677667795555	True	"A protein complex composed of six subunits of C1q, each formed of the three homologous polypeptide chains C1QA, C1QB, and C1QB, and tetramer of two C1QR and two C1QS polypeptide chains." [GOC:add, ISBN:0781735149]	2	28	2	18856	0.07142857142857142	1.0	query_1	['GO:0005615', 'GO:0032991']	1
GO:BP	GO:0030449	regulation of complement activation	0.0006848926757234133	True	"Any process that modulates the frequency, rate or extent of complement activation." [GOC:go_curators]	110	25	5	17916	0.2	0.045454545454545456	query_1	['GO:0002697', 'GO:0002920', 'GO:0006956']	1
GO:BP	GO:0043299	leukocyte degranulation	0.0006992461999180874	True	"The regulated exocytosis of secretory granules by a leukocyte." [GO_REF:0000022, GOC:add, ISBN:0781735149]	531	25	8	17916	0.32	0.015065913370998116	query_1	['GO:0002252', 'GO:0045055', 'GO:0051649']	1
GO:BP	GO:0098883	synapse pruning	0.0007019771688789847	True	"A cellular process that results in the controlled breakdown of synapse. After it starts the process is continuous until the synapse has disappeared." [GOC:dos, PMID:12062020, PMID:18083105, PMID:22632716, PMID:29844190]	11	25	3	17916	0.12	0.2727272727272727	query_1	['GO:0050808', 'GO:0150146']	1
GO:BP	GO:0002521	leukocyte differentiation	0.0007194983769312497	True	"The process in which a relatively unspecialized hemopoietic precursor cell acquires the specialized features of a leukocyte. A leukocyte is an achromatic cell of the myeloid or lymphoid lineages capable of ameboid movement, found in blood or other tissue." [CL:0000738, GOC:add, PMID:16551264]	533	25	8	17916	0.32	0.0150093808630394	query_1	['GO:0030097', 'GO:0030154']	1
KEGG	KEGG:05322	Systemic lupus erythematosus	0.0010297275526270032	True	Systemic lupus erythematosus	132	20	5	7747	0.25	0.03787878787878788	query_1	['KEGG:00000']	1
GO:BP	GO:0006954	inflammatory response	0.0012509240987935023	True	"The immediate defensive reaction (by vertebrate tissue) to infection or injury caused by chemical or physical agents. The process is characterized by local vasodilation, extravasation of plasma into intercellular spaces and accumulation of white blood cells and macrophages." [GO_REF:0000022, ISBN:0198506732]	797	25	9	17916	0.36	0.011292346298619825	query_1	['GO:0006952']	1
HP	HP:0000123	Nephritis	0.001317418433868701	True	The presence of inflammation affecting the kidney.	51	8	4	4232	0.5	0.0784313725490196	query_1	['HP:0012211', 'HP:0012649']	1
GO:BP	GO:0009605	response to external stimulus	0.001378619974863767	True	"Any process that results in a change in state or activity of a cell or an organism (in terms of movement, secretion, enzyme production, gene expression, etc.) as a result of an external stimulus." [GOC:hb]	2879	25	15	17916	0.6	0.005210142410559222	query_1	['GO:0050896']	1
GO:BP	GO:0002920	regulation of humoral immune response	0.0015131212809687351	True	"Any process that modulates the frequency, rate, or extent of a humoral immune response." [GOC:add]	129	25	5	17916	0.2	0.03875968992248062	query_1	['GO:0006959', 'GO:0050776']	1
WP	WP:WP558	Complement and Coagulation Cascades	0.0016823831722490629	True	Complement and Coagulation Cascades	58	20	4	6954	0.2	0.06896551724137931	query_1	['WP:000000']	1
GO:BP	GO:0006952	defense response	0.0019698112888433534	True	"Reactions, triggered in response to the presence of a foreign body or the occurrence of an injury, which result in restriction of damage to the organism attacked or prevention/recovery from the infection caused by the attack." [GOC:go_curators]	1747	25	12	17916	0.48	0.006868918145392101	query_1	['GO:0006950']	1
GO:CC	GO:0005887	integral component of plasma membrane	0.0022199204996321085	True	"The component of the plasma membrane consisting of the gene products and protein complexes having at least some part of their peptide sequence embedded in the hydrophobic region of the membrane." [GOC:dos, GOC:go_curators]	1619	28	11	18856	0.39285714285714285	0.0067943174799258805	query_1	['GO:0016021', 'GO:0031226']	1
WP	WP:WP545	Complement Activation	0.0026639947509903093	True	Complement Activation	22	20	3	6954	0.15	0.13636363636363635	query_1	['WP:000000']	1
GO:CC	GO:0005581	collagen trimer	0.002772539147115293	True	"A protein complex consisting of three collagen chains assembled into a left-handed triple helix. These trimers typically assemble into higher order structures." [GOC:dos, GOC:mah, ISBN:0721639976, PMID:19693541, PMID:21421911]	97	28	4	18856	0.14285714285714285	0.041237113402061855	query_1	['GO:0032991']	1
GO:BP	GO:0050896	response to stimulus	0.003736733422820239	True	"Any process that results in a change in state or activity of a cell or an organism (in terms of movement, secretion, enzyme production, gene expression, etc.) as a result of a stimulus. The process begins with detection of the stimulus and ends with a change in state or activity or the cell or organism." [GOC:ai, GOC:bf]	9358	25	24	17916	0.96	0.0025646505663603335	query_1	['GO:0008150']	1
GO:CC	GO:0098805	whole membrane	0.0038484023050646323	True	"Any lipid bilayer that completely encloses some structure, and all the proteins embedded in it or attached to it. Examples include the plasma membrane and most organelle membranes." [GOC:dos]	1715	28	11	18856	0.39285714285714285	0.00641399416909621	query_1	['GO:0016020']	1
GO:BP	GO:0051250	negative regulation of lymphocyte activation	0.0038686048944141867	True	"Any process that stops, prevents, or reduces the frequency, rate or extent of lymphocyte activation." [GOC:ai]	156	25	5	17916	0.2	0.03205128205128205	query_1	['GO:0002695', 'GO:0046649', 'GO:0051249']	1
GO:BP	GO:0002683	negative regulation of immune system process	0.004158221772484521	True	"Any process that stops, prevents, or reduces the frequency, rate, or extent of an immune system process." [GOC:add]	462	25	7	17916	0.28	0.015151515151515152	query_1	['GO:0002376', 'GO:0002682', 'GO:0048519']	1
GO:BP	GO:0045087	innate immune response	0.004439779380369669	True	"Innate immune responses are defense responses mediated by germline encoded components that directly recognize components of potential pathogens." [GO_REF:0000022, GOC:add, GOC:ebc, GOC:mtg_sensu]	928	25	9	17916	0.36	0.009698275862068966	query_1	['GO:0006955', 'GO:0098542']	1
REAC	REAC:R-HSA-6798695	Neutrophil degranulation	0.004465128628205468	True	Neutrophil degranulation	476	20	7	10588	0.35	0.014705882352941176	query_1	['REAC:R-HSA-168249']	1
REAC	REAC:R-HSA-168256	Immune System	0.004668176336859651	True	Immune System	2146	20	13	10588	0.65	0.0060577819198508855	query_1	['REAC:0000000']	1
GO:BP	GO:0150146	cell junction disassembly	0.0048099729821437665	True	"The disaggregation of a cell junction into its constituent components." [GOC:aruk, PMID:25490267]	20	25	3	17916	0.12	0.15	query_1	['GO:0022411', 'GO:0034330']	1
KEGG	KEGG:05020	Prion diseases	0.005599067380639973	True	Prion diseases	35	20	3	7747	0.15	0.08571428571428572	query_1	['KEGG:00000']	1
GO:BP	GO:0043312	neutrophil degranulation	0.00565837919046304	True	"The regulated exocytosis of secretory granules containing preformed mediators such as proteases, lipases, and inflammatory mediators by a neutrophil." [ISBN:0781735149]	484	25	7	17916	0.28	0.014462809917355372	query_1	['GO:0002283', 'GO:0002446', 'GO:0043299']	1
GO:BP	GO:0002366	leukocyte activation involved in immune response	0.005823223986630445	True	"A change in morphology and behavior of a leukocyte resulting from exposure to a specific antigen, mitogen, cytokine, cellular ligand, or soluble factor, leading to the initiation or perpetuation of an immune response." [GOC:add, ISBN:0781735149]	704	25	8	17916	0.32	0.011363636363636364	query_1	['GO:0002263', 'GO:0045321']	1
GO:BP	GO:0002283	neutrophil activation involved in immune response	0.005894251344317136	True	"The change in morphology and behavior of a neutrophil resulting from exposure to a cytokine, chemokine, cellular ligand, or soluble factor, leading to the initiation or perpetuation of an immune response." [GOC:add, ISBN:0781735149]	487	25	7	17916	0.28	0.014373716632443531	query_1	['GO:0002275', 'GO:0042119']	1
GO:BP	GO:0002263	cell activation involved in immune response	0.006073503247091459	True	"A change in the morphology or behavior of a cell resulting from exposure to an activating factor such as a cellular or soluble ligand, leading to the initiation or perpetuation of an immune response." [GO_REF:0000022, GOC:add, ISBN:0781735149]	708	25	8	17916	0.32	0.011299435028248588	query_1	['GO:0001775', 'GO:0002252', 'GO:0006955']	1
GO:BP	GO:0070661	leukocyte proliferation	0.006477954993584826	True	"The expansion of a leukocyte population by cell division." [GOC:add]	313	25	6	17916	0.24	0.019169329073482427	query_1	['GO:0008283']	1
GO:BP	GO:0002446	neutrophil mediated immunity	0.006740842871426452	True	"Any process involved in the carrying out of an immune response by a neutrophil." [GO_REF:0000022, GOC:add, ISBN:0781735149]	497	25	7	17916	0.28	0.014084507042253521	query_1	['GO:0002444']	1
GO:BP	GO:0042119	neutrophil activation	0.006830827544887214	True	"The change in morphology and behavior of a neutrophil resulting from exposure to a cytokine, chemokine, cellular ligand, or soluble factor." [GOC:mgi_curators, ISBN:0781735149]	498	25	7	17916	0.28	0.014056224899598393	query_1	['GO:0036230']	1
GO:BP	GO:0006956	complement activation	0.007389431762699146	True	"Any process involved in the activation of any of the steps of the complement cascade, which allows for the direct killing of microbes, the disposal of immune complexes, and the regulation of other immune processes; the initial steps of complement activation involve one of three pathways, the classical pathway, the alternative pathway, and the lectin pathway, all of which lead to the terminal com…	178	25	5	17916	0.2	0.028089887640449437	query_1	['GO:0002252', 'GO:0002253', 'GO:0006959']	1
GO:BP	GO:0036230	granulocyte activation	0.007392118465148079	True	"The change in morphology and behavior of a granulocyte resulting from exposure to a cytokine, chemokine, cellular ligand, or soluble factor." [CL:0000094, GOC:nhn]	504	25	7	17916	0.28	0.013888888888888888	query_1	['GO:0002274']	1
GO:BP	GO:0050672	negative regulation of lymphocyte proliferation	0.008146904795454461	True	"Any process that stops, prevents or reduces the rate or extent of lymphocyte proliferation." [GOC:ai]	81	25	4	17916	0.16	0.04938271604938271	query_1	['GO:0032945', 'GO:0046651', 'GO:0050670', 'GO:0051250']	1
GO:BP	GO:0032945	negative regulation of mononuclear cell proliferation	0.0085566575248203	True	"Any process that stops, prevents, or reduces the frequency, rate or extent of mononuclear cell proliferation." [GOC:add]	82	25	4	17916	0.16	0.04878048780487805	query_1	['GO:0032943', 'GO:0032944', 'GO:0070664']	1
WP	WP:WP2328	Allograft Rejection	0.008747923845674325	True	Allograft Rejection	88	20	4	6954	0.2	0.045454545454545456	query_1	['WP:000000']	1
REAC	REAC:R-HSA-977606	Regulation of Complement cascade	0.009442068650537684	True	Regulation of Complement cascade	102	20	4	10588	0.2	0.0392156862745098	query_1	['REAC:R-HSA-166658']	1
GO:BP	GO:0002695	negative regulation of leukocyte activation	0.009650767673892157	True	"Any process that stops, prevents, or reduces the frequency, rate, or extent of leukocyte activation." [GOC:add]	188	25	5	17916	0.2	0.026595744680851064	query_1	['GO:0002683', 'GO:0002694', 'GO:0045321', 'GO:0050866']	1
GO:BP	GO:0046649	lymphocyte activation	0.009870512112667826	True	"A change in morphology and behavior of a lymphocyte resulting from exposure to a specific antigen, mitogen, cytokine, chemokine, cellular ligand, or soluble factor." [GOC:mgi_curators, ISBN:0781735149]	756	25	8	17916	0.32	0.010582010582010581	query_1	['GO:0045321']	1
GO:BP	GO:0070664	negative regulation of leukocyte proliferation	0.010838404927824626	True	"Any process that stops, prevents, or reduces the frequency, rate or extent of leukocyte proliferation." [GOC:add, GOC:mah]	87	25	4	17916	0.16	0.04597701149425287	query_1	['GO:0008285', 'GO:0070661', 'GO:0070663']	1
GO:BP	GO:0002275	myeloid cell activation involved in immune response	0.01191913260923281	True	"A change in the morphology or behavior of a myeloid cell resulting from exposure to an activating factor such as a cellular or soluble ligand, leading to the initiation or perpetuation of an immune response." [GOC:add, ISBN:0781735149]	542	25	7	17916	0.28	0.012915129151291513	query_1	['GO:0002274', 'GO:0002366']	1
GO:BP	GO:0002444	myeloid leukocyte mediated immunity	0.012810410816227505	True	"Any process involved in the carrying out of an immune response by a myeloid leukocyte." [GO_REF:0000022, GOC:add, ISBN:0781735149]	548	25	7	17916	0.28	0.012773722627737226	query_1	['GO:0002443']	1
HP	HP:0004431	Complement deficiency	0.013231358467560081	True	An immunodeficiency defined by the absent or suboptimal functioning of one of the complement system proteins.	27	8	3	4232	0.375	0.1111111111111111	query_1	['HP:0005339']	1
REAC	REAC:R-HSA-166658	Complement cascade	0.013633285481049022	True	Complement cascade	112	20	4	10588	0.2	0.03571428571428571	query_1	['REAC:R-HSA-168249']	1
GO:BP	GO:0045055	regulated exocytosis	0.013902761336503769	True	"A process of exocytosis in which soluble proteins and other substances are initially stored in secretory vesicles for later release. It is found mainly in cells that are specialized for secreting products such as hormones, neurotransmitters, or digestive enzymes rapidly on demand." [GOC:mah, ISBN:0716731363]	792	25	8	17916	0.32	0.010101010101010102	query_1	['GO:0006887']	1
HP	HP:0000099	Glomerulonephritis	0.014805939838101979	True	Inflammation of the renal glomeruli.	28	8	3	4232	0.375	0.10714285714285714	query_1	['HP:0000095', 'HP:0000123']	1
KEGG	KEGG:04380	Osteoclast differentiation	0.01569774404893877	True	Osteoclast differentiation	125	20	4	7747	0.2	0.032	query_1	['KEGG:00000']	1
GO:BP	GO:0050866	negative regulation of cell activation	0.016920196624440154	True	"Any process that stops, prevents, or reduces the frequency, rate or extent of cell activation." [GOC:ai]	211	25	5	17916	0.2	0.023696682464454975	query_1	['GO:0001775', 'GO:0048523', 'GO:0050865']	1
GO:BP	GO:0002573	myeloid leukocyte differentiation	0.017312703941063334	True	"The process in which a relatively unspecialized myeloid precursor cell acquires the specialized features of any cell of the myeloid leukocyte lineage." [GOC:add, PMID:16551251]	212	25	5	17916	0.2	0.02358490566037736	query_1	['GO:0002521', 'GO:0030099']	1
HP	HP:0005339	Abnormality of complement system	0.0183166064579821	True	An abnormality of the complement system.	30	8	3	4232	0.375	0.1	query_1	['HP:0005368']	1
GO:BP	GO:0006909	phagocytosis	0.019089946619281643	True	"A vesicle-mediated transport process that results in the engulfment of external particulate material by phagocytes and their delivery to the lysosome. The particles are initially contained within phagocytic vacuoles (phagosomes), which then fuse with primary lysosomes to effect digestion of the particles." [ISBN:0198506732]	378	25	6	17916	0.24	0.015873015873015872	query_1	['GO:0016192']	1
GO:BP	GO:0050670	regulation of lymphocyte proliferation	0.02117573243495379	True	"Any process that modulates the frequency, rate or extent of lymphocyte proliferation." [GOC:ai]	221	25	5	17916	0.2	0.02262443438914027	query_1	['GO:0032944', 'GO:0046651', 'GO:0051249']	1
GO:CC	GO:0070820	tertiary granule	0.021204184288477933	True	"A secretory granule that contains cathepsin and gelatinase and is readily exocytosed upon cell activation; found primarily in mature neutrophil cells." [GOC:BHF, GOC:mah, GOC:rl, PMID:12070036]	163	28	4	18856	0.14285714285714285	0.024539877300613498	query_1	['GO:0030141']	1
GO:CC	GO:0101003	ficolin-1-rich granule membrane	0.02145153228772667	True	"The lipid bilayer surrounding a ficolin-1-rich granule." [GOC:mec, PMID:23650620]	60	28	3	18856	0.10714285714285714	0.05	query_1	['GO:0030667', 'GO:0070820']	1
GO:BP	GO:0032944	regulation of mononuclear cell proliferation	0.022119120084596284	True	"Any process that modulates the frequency, rate or extent of mononuclear cell proliferation." [GOC:add]	223	25	5	17916	0.2	0.02242152466367713	query_1	['GO:0032943', 'GO:0070663']	1
GO:BP	GO:0002694	regulation of leukocyte activation	0.024420171068576937	True	"Any process that modulates the frequency, rate, or extent of leukocyte activation." [GOC:add]	605	25	7	17916	0.28	0.011570247933884297	query_1	['GO:0002682', 'GO:0045321', 'GO:0050865']	1
WP	WP:WP4146	Macrophage markers	0.024606537817973197	True	Macrophage markers	9	20	2	6954	0.1	0.2222222222222222	query_1	['WP:000000']	1
GO:BP	GO:0098542	defense response to other organism	0.024873670409624852	True	"Reactions triggered in response to the presence of another organism that act to protect the cell or organism from damage caused by that organism." [GOC:dos]	1146	25	9	17916	0.36	0.007853403141361256	query_1	['GO:0006952', 'GO:0051707']	1
GO:CC	GO:0098588	bounding membrane of organelle	0.026769470261740202	True	"The lipid bilayer that forms the outer-most layer of an organelle." [GOC:dos]	2112	28	11	18856	0.39285714285714285	0.005208333333333333	query_1	['GO:0031090']	1
GO:MF	GO:0019864	IgG binding	0.027368157323482092	True	"Interacting selectively and non-covalently with an immunoglobulin of an IgG isotype." [GOC:add, ISBN:0781735149]	10	25	2	18134	0.08	0.2	query_1	['GO:0019865']	1
GO:BP	GO:0070663	regulation of leukocyte proliferation	0.02908107564953896	True	"Any process that modulates the frequency, rate or extent of leukocyte proliferation." [GOC:add, GOC:mah]	236	25	5	17916	0.2	0.0211864406779661	query_1	['GO:0042127', 'GO:0070661']	1
GO:BP	GO:0051707	response to other organism	0.03094462377461891	True	"Any process that results in a change in state or activity of a cell or an organism (in terms of movement, secretion, enzyme production, gene expression, etc.) as a result of a stimulus from another living organism." [GOC:ai]	1507	25	10	17916	0.4	0.006635700066357001	query_1	['GO:0043207', 'GO:0044419']	1
GO:BP	GO:0043207	response to external biotic stimulus	0.0313079163830363	True	"Any process that results in a change in state or activity of a cell or an organism (in terms of movement, secretion, enzyme production, gene expression, etc.) as a result of an external biotic stimulus, an external stimulus caused by, or produced by living things." [GOC:go_curators]	1509	25	10	17916	0.4	0.0066269052352551355	query_1	['GO:0009605', 'GO:0009607']	1
GO:CC	GO:0070821	tertiary granule membrane	0.03694352444917116	True	"The lipid bilayer surrounding a tertiary granule." [GOC:BHF, GOC:mah, GOC:rl, PMID:12070036]	72	28	3	18856	0.10714285714285714	0.041666666666666664	query_1	['GO:0030667', 'GO:0070820']	1
GO:BP	GO:0009607	response to biotic stimulus	0.037645980081962384	True	"Any process that results in a change in state or activity of a cell or an organism (in terms of movement, secretion, enzyme production, gene expression, etc.) as a result of a biotic stimulus, a stimulus caused or produced by a living organism." [GOC:hb]	1541	25	10	17916	0.4	0.006489292667099286	query_1	['GO:0050896']	1
GO:BP	GO:0006887	exocytosis	0.037971891914728245	True	"A process of secretion by a cell that results in the release of intracellular molecules (e.g. hormones, matrix proteins) contained within a membrane-bounded vesicle. Exocytosis can occur either by full fusion, when the vesicle collapses into the plasma membrane, or by a kiss-and-run mechanism that involves the formation of a transient contact, a pore, between a granule (for exemple of chromaffin…	909	25	8	17916	0.32	0.0088008800880088	query_1	['GO:0016192', 'GO:0032940']	1
GO:BP	GO:0050865	regulation of cell activation	0.0384611969632483	True	"Any process that modulates the frequency, rate or extent of cell activation, the change in the morphology or behavior of a cell resulting from exposure to an activating factor such as a cellular or soluble ligand." [GOC:ai]	649	25	7	17916	0.28	0.01078582434514638	query_1	['GO:0001775', 'GO:0050794']	1
GO:BP	GO:0030099	myeloid cell differentiation	0.038598060886590936	True	"The process in which a relatively unspecialized myeloid precursor cell acquires the specialized features of any cell of the myeloid leukocyte, megakaryocyte, thrombocyte, or erythrocyte lineages." [GOC:add, ISBN:0781735149]	428	25	6	17916	0.24	0.014018691588785047	query_1	['GO:0030097', 'GO:0030154']	1
GO:BP	GO:2000249	regulation of actin cytoskeleton reorganization	0.040925494812221935	True	"Any process that modulates the frequency, rate or extent of actin cytoskeleton reorganization." [GOC:BHF]	40	25	3	17916	0.12	0.075	query_1	['GO:0031532', 'GO:0032956']	1
GO:CC	GO:0030141	secretory granule	0.041182793769771166	True	"A small subcellular vesicle, surrounded by a membrane, that is formed from the Golgi apparatus and contains a highly concentrated protein destined for secretion. Secretory granules move towards the periphery of the cell and upon stimulation, their membranes fuse with the cell membrane, and their protein load is exteriorized. Processing of the contained protein may take place in secretory granule…	844	28	7	18856	0.25	0.008293838862559242	query_1	['GO:0012505', 'GO:0099503']	1
GO:BP	GO:0030097	hemopoiesis	0.04207746247515617	True	"The process whose specific outcome is the progression of the myeloid and lymphoid derived organ/tissue systems of the blood and other parts of the body over time, from formation to the mature structure. The site of hemopoiesis is variable during development, but occurs primarily in bone marrow or kidney in many adult vertebrates." [GOC:dgh, ISBN:0198506732]	922	25	8	17916	0.32	0.008676789587852495	query_1	['GO:0048534']	1
GO:MF	GO:0038024	cargo receptor activity	0.04532670570931617	True	"Binding specifically to a substance (cargo) to deliver it to a transport vesicle. Cargo receptors span a membrane (either the plasma membrane or a vesicle membrane), binding simultaneously to cargo molecules and coat adaptors, to efficiently recruit soluble proteins to nascent vesicles." [PMID:15239958, PMID:27903609]	73	25	3	18134	0.12	0.0410958904109589	query_1	['GO:0003674']	1
GO:BP	GO:0032940	secretion by cell	0.04763551614038938	True	"The controlled release of a substance by a cell." [GOC:mah]	1583	25	10	17916	0.4	0.006317119393556538	query_1	['GO:0046903', 'GO:0140352']	1
CORUM	CORUM:1957	DAP12 signaling homodimer complex	0.04982709996312507	True	DAP12 signaling homodimer complex	1	6	1	3627	0.16666666666666666	1.0	query_1	['CORUM:0000000']	1
GO:MF	GO:0001228	DNA-binding transcription activator activity, RNA polymerase II-specific	9.466976939917448e-13	True	"A protein, or a member of a complex, or a non-coding RNA that interacts selectively and non-covalently with a specific DNA sequence (sometimes referred to as a motif) within the regulatory region of a RNA polymerase II-transcribed gene to activate or increase transcription. Regulatory regions include promoters (proximal and distal) and enhancers. Genes are transcriptional units." [GOC:aruk, GOC:…	434	20	12	18134	0.6	0.027649769585253458	query_1	['GO:0000981', 'GO:0001216']	8
GO:MF	GO:0001216	DNA-binding transcription activator activity	1.02809001216398e-12	True	"Interacting selectively and non-covalently with a specific DNA sequence in order to activate or increase the frequency, rate or extent of transcription by a RNA polymerase." [GOC:krc]	437	20	12	18134	0.6	0.02745995423340961	query_1	['GO:0003700']	8
GO:BP	GO:0051173	positive regulation of nitrogen compound metabolic process	9.892251056166181e-09	True	"Any process that activates or increases the frequency, rate or extent of the chemical reactions and pathways involving nitrogen or nitrogenous compounds." [GOC:ai, GOC:tb]	3258	20	18	17916	0.9	0.0055248618784530384	query_1	['GO:0006807', 'GO:0009893', 'GO:0051171']	8
GO:MF	GO:0000981	DNA-binding transcription factor activity, RNA polymerase II-specific	2.3197386983059047e-08	True	"A protein or a member of a complex that interacts selectively and non-covalently with a specific DNA sequence (sometimes referred to as a motif) within the regulatory region of a RNA polymerase II-transcribed gene to modulate transcription. Regulatory regions include promoters (proximal and distal) and enhancers. Genes are transcriptional units." [GOC:txnOH-2018]	1021	20	12	18134	0.6	0.011753183153770812	query_1	['GO:0003700']	8
GO:BP	GO:0031325	positive regulation of cellular metabolic process	2.423519288053821e-08	True	"Any process that activates or increases the frequency, rate or extent of the chemical reactions and pathways by which individual cells transform chemical substances." [GOC:mah]	3428	20	18	17916	0.9	0.005250875145857643	query_1	['GO:0009893', 'GO:0031323', 'GO:0044237', 'GO:0048522']	8
GO:BP	GO:0045944	positive regulation of transcription by RNA polymerase II	4.775058985828724e-08	True	"Any process that activates or increases the frequency, rate or extent of transcription from an RNA polymerase II promoter." [GOC:go_curators, GOC:txnOH]	1211	20	13	17916	0.65	0.010734929810074319	query_1	['GO:0006357', 'GO:0006366', 'GO:0045893']	8
GO:BP	GO:0010604	positive regulation of macromolecule metabolic process	6.319267967304215e-08	True	"Any process that increases the frequency, rate or extent of the chemical reactions and pathways involving macromolecules, any molecule of high relative molecular mass, the structure of which essentially comprises the multiple repetition of units derived, actually or conceptually, from molecules of low relative molecular mass." [GOC:dph, GOC:tb]	3620	20	18	17916	0.9	0.004972375690607734	query_1	['GO:0009893', 'GO:0043170', 'GO:0060255']	8
GO:MF	GO:0043565	sequence-specific DNA binding	1.840471209502132e-07	True	"Interacting selectively and non-covalently with DNA of a specific nucleotide composition, e.g. GC-rich DNA binding, or with a specific sequence motif or type of DNA e.g. promotor binding or rDNA binding." [GOC:jl]	1221	20	12	18134	0.6	0.009828009828009828	query_1	['GO:0003677']	8
GO:BP	GO:0009719	response to endogenous stimulus	1.9594831131583258e-07	True	"Any process that results in a change in state or activity of a cell or an organism (in terms of movement, secretion, enzyme production, gene expression, etc.) as a result of a stimulus arising within the organism." [GOC:sm]	1718	20	14	17916	0.7	0.008149010477299184	query_1	['GO:0050896']	8
GO:BP	GO:0051254	positive regulation of RNA metabolic process	2.307623634351881e-07	True	"Any process that activates or increases the frequency, rate or extent of the chemical reactions and pathways involving RNA." [GOC:ai]	1739	20	14	17916	0.7	0.008050603795284647	query_1	['GO:0010604', 'GO:0016070', 'GO:0045935', 'GO:0051252']	8
GO:BP	GO:0009893	positive regulation of metabolic process	2.4535051893992195e-07	True	"Any process that activates or increases the frequency, rate or extent of the chemical reactions and pathways within a cell or an organism." [GOC:go_curators]	3911	20	18	17916	0.9	0.004602403477371516	query_1	['GO:0008152', 'GO:0019222', 'GO:0048518']	8
GO:CC	GO:0000790	nuclear chromatin	3.1354823688389826e-07	True	"The ordered and organized complex of DNA, protein, and sometimes RNA, that forms the chromosome in the nucleus." [GOC:elh, PMID:20404130]	1061	20	11	18856	0.55	0.010367577756833177	query_1	['GO:0000228', 'GO:0000785']	8
GO:BP	GO:2000112	regulation of cellular macromolecule biosynthetic process	3.189101577384348e-07	True	"Any process that modulates the frequency, rate or extent of cellular macromolecule biosynthetic process." [GOC:obol]	3970	20	18	17916	0.9	0.004534005037783375	query_1	['GO:0010556', 'GO:0031326', 'GO:0034645']	8
GO:MF	GO:0003700	DNA-binding transcription factor activity	3.786253751731157e-07	True	"A protein or a member of a complex that interacts selectively and non-covalently with a specific DNA sequence (sometimes referred to as a motif) within the regulatory region of a gene to modulate transcription. Regulatory regions include promoters (proximal and distal) and enhancers. Genes are transcriptional units, and include bacterial operons." [GOC:txnOH-2018]	1300	20	12	18134	0.6	0.009230769230769232	query_1	['GO:0140110']	8
GO:BP	GO:0051171	regulation of nitrogen compound metabolic process	5.087935058215936e-07	True	"Any process that modulates the frequency, rate or extent of the chemical reactions and pathways involving nitrogen or nitrogenous compounds." [GOC:ai, GOC:tb]	5997	20	20	17916	1.0	0.0033350008337502085	query_1	['GO:0006807', 'GO:0019222']	8
GO:BP	GO:0071310	cellular response to organic substance	5.535387594448311e-07	True	"Any process that results in a change in state or activity of a cell (in terms of movement, secretion, enzyme production, gene expression, etc.) as a result of an organic substance stimulus." [GOC:mah]	2810	20	16	17916	0.8	0.0056939501779359435	query_1	['GO:0010033', 'GO:0070887']	8
GO:BP	GO:0070887	cellular response to chemical stimulus	6.06037015107719e-07	True	"Any process that results in a change in state or activity of a cell (in terms of movement, secretion, enzyme production, gene expression, etc.) as a result of a chemical stimulus." [GOC:mah]	3421	20	17	17916	0.85	0.004969307220111079	query_1	['GO:0042221', 'GO:0051716']	8
GO:BP	GO:0010556	regulation of macromolecule biosynthetic process	6.529300771531895e-07	True	"Any process that modulates the rate, frequency or extent of the chemical reactions and pathways resulting in the formation of a macromolecule, any molecule of high relative molecular mass, the structure of which essentially comprises the multiple repetition of units derived, actually or conceptually, from molecules of low relative molecular mass." [GOC:dph, GOC:tb]	4136	20	18	17916	0.9	0.004352030947775629	query_1	['GO:0009059', 'GO:0009889', 'GO:0060255']	8
GO:BP	GO:0010628	positive regulation of gene expression	6.544683596109257e-07	True	"Any process that increases the frequency, rate or extent of gene expression. Gene expression is the process in which a gene's coding sequence is converted into a mature gene product or products (proteins or RNA). This includes the production of an RNA transcript as well as any processing to produce a mature RNA product or an mRNA or circRNA (for protein-coding genes) and the translation of that …	2326	20	15	17916	0.75	0.006448839208942391	query_1	['GO:0010467', 'GO:0010468', 'GO:0010604']	8
GO:BP	GO:0010033	response to organic substance	6.572934673699086e-07	True	"Any process that results in a change in state or activity of a cell or an organism (in terms of movement, secretion, enzyme production, gene expression, etc.) as a result of an organic substance stimulus." [GOC:sm, PMID:23356676]	3438	20	17	17916	0.85	0.0049447353112274574	query_1	['GO:0042221']	8
GO:BP	GO:0045935	positive regulation of nucleobase-containing compound metabolic process	7.846097538536327e-07	True	"Any cellular process that activates or increases the frequency, rate or extent of the chemical reactions and pathways involving nucleobases, nucleosides, nucleotides and nucleic acids." [GOC:go_curators]	1905	20	14	17916	0.7	0.007349081364829396	query_1	['GO:0006139', 'GO:0019219', 'GO:0031325', 'GO:0051173']	8
GO:BP	GO:0010557	positive regulation of macromolecule biosynthetic process	8.775554632012357e-07	True	"Any process that increases the rate, frequency or extent of the chemical reactions and pathways resulting in the formation of a macromolecule, any molecule of high relative molecular mass, the structure of which essentially comprises the multiple repetition of units derived, actually or conceptually, from molecules of low relative molecular mass." [GOC:dph, GOC:tb]	1921	20	14	17916	0.7	0.007287870900572618	query_1	['GO:0009059', 'GO:0009891', 'GO:0010556', 'GO:0010604']	8
GO:BP	GO:0080090	regulation of primary metabolic process	9.290485274567618e-07	True	"Any process that modulates the frequency, rate or extent of the chemical reactions and pathways within a cell or an organism involving those compounds formed as a part of the normal anabolic and catabolic processes. These processes take place in most, if not all, cells of the organism." [PMID:19211694]	6180	20	20	17916	1.0	0.003236245954692557	query_1	['GO:0019222', 'GO:0044238']	8
GO:BP	GO:0045893	positive regulation of transcription, DNA-templated	1.0085975190482925e-06	True	"Any process that activates or increases the frequency, rate or extent of cellular DNA-templated transcription." [GOC:go_curators, GOC:txnOH]	1545	20	13	17916	0.65	0.008414239482200648	query_1	['GO:0006351', 'GO:0006355', 'GO:0010628', 'GO:1903508']	8
GO:BP	GO:0031326	regulation of cellular biosynthetic process	1.2313109521166344e-06	True	"Any process that modulates the frequency, rate or extent of the chemical reactions and pathways resulting in the formation of substances, carried out by individual cells." [GOC:mah]	4289	20	18	17916	0.9	0.004196782466775472	query_1	['GO:0009889', 'GO:0031323', 'GO:0044249']	8
GO:MF	GO:0000977	RNA polymerase II transcription regulatory region sequence-specific DNA binding	1.40061408341874e-06	True	"Interacting selectively and non-covalently with a specific sequence of DNA that is part of a regulatory region that controls the transcription of a gene or cistron by RNA polymerase II." [GOC:txnOH]	832	20	10	18134	0.5	0.01201923076923077	query_1	['GO:0000976']	8
GO:BP	GO:0009725	response to hormone	1.6760863827434951e-06	True	"Any process that results in a change in state or activity of a cell or an organism (in terms of movement, secretion, enzyme production, gene expression, etc.) as a result of a hormone stimulus." [GOC:jl]	955	20	11	17916	0.55	0.011518324607329843	query_1	['GO:0009719', 'GO:0010033']	8
GO:CC	GO:0000785	chromatin	1.6855034264150992e-06	True	"The ordered and organized complex of DNA, protein, and sometimes RNA, that forms the chromosome." [GOC:elh, PMID:20404130]	1245	20	11	18856	0.55	0.008835341365461847	query_1	['GO:0005694', 'GO:0110165']	8
GO:BP	GO:0031328	positive regulation of cellular biosynthetic process	1.7174634148932813e-06	True	"Any process that activates or increases the frequency, rate or extent of the chemical reactions and pathways resulting in the formation of substances, carried out by individual cells." [GOC:mah]	2020	20	14	17916	0.7	0.006930693069306931	query_1	['GO:0009891', 'GO:0031325', 'GO:0031326', 'GO:0044249']	8
GO:BP	GO:0009889	regulation of biosynthetic process	1.7269851370057436e-06	True	"Any process that modulates the frequency, rate or extent of the chemical reactions and pathways resulting in the formation of substances." [GOC:go_curators]	4373	20	18	17916	0.9	0.004116167390807226	query_1	['GO:0009058', 'GO:0019222']	8
GO:BP	GO:0031323	regulation of cellular metabolic process	1.7917556716287218e-06	True	"Any process that modulates the frequency, rate or extent of the chemical reactions and pathways by which individual cells transform chemical substances." [GOC:mah]	6386	20	20	17916	1.0	0.0031318509238960224	query_1	['GO:0019222', 'GO:0044237', 'GO:0050794']	8
GO:BP	GO:0009891	positive regulation of biosynthetic process	2.1456109718060695e-06	True	"Any process that activates or increases the frequency, rate or extent of the chemical reactions and pathways resulting in the formation of substances." [GOC:go_curators]	2054	20	14	17916	0.7	0.006815968841285297	query_1	['GO:0009058', 'GO:0009889', 'GO:0009893']	8
GO:BP	GO:1903508	positive regulation of nucleic acid-templated transcription	2.231302862587724e-06	True	"Any process that activates or increases the frequency, rate or extent of nucleic acid-templated transcription." [GO_REF:0000058, GOC:pr, GOC:TermGenie, GOC:txnOH, GOC:vw]	1647	20	13	17916	0.65	0.007893139040680024	query_1	['GO:0097659', 'GO:1902680', 'GO:1903506']	8
GO:BP	GO:1902680	positive regulation of RNA biosynthetic process	2.2481547964570567e-06	True	"Any process that activates or increases the frequency, rate or extent of RNA biosynthetic process." [GO:jl, GO_REF:0000058, GOC:TermGenie]	1648	20	13	17916	0.65	0.007888349514563107	query_1	['GO:0010557', 'GO:0031328', 'GO:0032774', 'GO:0051254', 'GO:2001141']	8
GO:CC	GO:0000228	nuclear chromosome	2.4829856363507358e-06	True	"A chromosome that encodes the nuclear genome and is found in the nucleus of a eukaryotic cell during the cell cycle phases when the nucleus is intact." [GOC:dph, GOC:mah]	1292	20	11	18856	0.55	0.008513931888544891	query_1	['GO:0005694', 'GO:0031981']	8
GO:MF	GO:0000976	transcription regulatory region sequence-specific DNA binding	2.6182281336598574e-06	True	"Interacting selectively and non-covalently with a specific sequence of DNA that is part of a regulatory region that controls transcription of that section of the DNA. The transcribed region might be described as a gene, cistron, or operon." [GOC:txnOH]	888	20	10	18134	0.5	0.01126126126126126	query_1	['GO:0001067', 'GO:1990837']	8
GO:MF	GO:0001067	regulatory region nucleic acid binding	2.6466303089609746e-06	True	"Interacting selectively and non-covalently with a nucleic acid region that regulates a nucleic acid-based process. Such processes include transcription, DNA replication, and DNA repair." [GOC:txnOH]	889	20	10	18134	0.5	0.01124859392575928	query_1	['GO:0003676']	8
GO:BP	GO:0060255	regulation of macromolecule metabolic process	4.021048283159863e-06	True	"Any process that modulates the frequency, rate or extent of the chemical reactions and pathways involving macromolecules, any molecule of high relative molecular mass, the structure of which essentially comprises the multiple repetition of units derived, actually or conceptually, from molecules of low relative molecular mass." [GOC:dph, GOC:tb]	6649	20	20	17916	1.0	0.0030079711234772145	query_1	['GO:0019222', 'GO:0043170']	8
GO:MF	GO:1990837	sequence-specific double-stranded DNA binding	4.07531436419676e-06	True	"Interacting selectively and non-covalently with double-stranded DNA of a specific nucleotide composition, e.g. GC-rich DNA binding, or with a specific sequence motif or type of DNA, e.g. promotor binding or rDNA binding." [GOC:dos, GOC:sl]	930	20	10	18134	0.5	0.010752688172043012	query_1	['GO:0003690', 'GO:0043565']	8
GO:BP	GO:0006357	regulation of transcription by RNA polymerase II	4.165415568540954e-06	True	"Any process that modulates the frequency, rate or extent of transcription mediated by RNA polymerase II." [GOC:go_curators, GOC:txnOH]	2159	20	14	17916	0.7	0.006484483557202408	query_1	['GO:0006355', 'GO:0006366']	8
GO:BP	GO:0042221	response to chemical	9.019990468918017e-06	True	"Any process that results in a change in state or activity of a cell or an organism (in terms of movement, secretion, enzyme production, gene expression, etc.) as a result of a chemical stimulus." [GOC:jl]	4809	20	18	17916	0.9	0.0037429819089207735	query_1	['GO:0050896']	8
GO:MF	GO:0140110	transcription regulator activity	9.052493998749256e-06	True	"A molecular function that controls the rate, timing and/or magnitude of transcription of genetic information. The function of transcriptional regulators is to modulate gene expression at the transcription step so that they are expressed in the right cell at the right time and in the right amount throughout the life of the cell and the organism." [GOC:pg, GOC:txnOH-2018, Wikipedia:Transcription_f…	1718	20	12	18134	0.6	0.006984866123399301	query_1	['GO:0003674']	8
GO:BP	GO:0071495	cellular response to endogenous stimulus	9.222387159358977e-06	True	"Any process that results in a change in state or activity of a cell (in terms of movement, secretion, enzyme production, gene expression, etc.) as a result of a stimulus arising within the organism." [GOC:mah]	1459	20	12	17916	0.6	0.00822481151473612	query_1	['GO:0009719']	8
GO:MF	GO:0003690	double-stranded DNA binding	1.0017626910515097e-05	True	"Interacting selectively and non-covalently with double-stranded DNA." [GOC:elh, GOC:vw]	1022	20	10	18134	0.5	0.009784735812133072	query_1	['GO:0003677']	8
GO:BP	GO:0006366	transcription by RNA polymerase II	1.0439985251626943e-05	True	"The synthesis of RNA from a DNA template by RNA polymerase II (RNAP II), originating at an RNA polymerase II promoter. Includes transcription of messenger RNA (mRNA) and certain small nuclear RNAs (snRNAs)." [GOC:jl, GOC:txnOH, ISBN:0321000382]	2314	20	14	17916	0.7	0.006050129645635264	query_1	['GO:0006351']	8
GO:BP	GO:0048522	positive regulation of cellular process	1.1112040996138082e-05	True	"Any process that activates or increases the frequency, rate or extent of a cellular process, any of those that are carried out at the cellular level, but are not necessarily restricted to a single cell. For example, cell communication occurs among more than one cell, but occurs at the cellular level." [GOC:jid]	5798	20	19	17916	0.95	0.003276992066229734	query_1	['GO:0009987', 'GO:0048518', 'GO:0050794']	8
GO:BP	GO:0009605	response to external stimulus	1.3696137700181789e-05	True	"Any process that results in a change in state or activity of a cell or an organism (in terms of movement, secretion, enzyme production, gene expression, etc.) as a result of an external stimulus." [GOC:hb]	2879	20	15	17916	0.75	0.005210142410559222	query_1	['GO:0050896']	8
WP	WP:WP516	Hypertrophy Model	1.4027020943422226e-05	True	Hypertrophy Model	20	18	4	6954	0.2222222222222222	0.2	query_1	['WP:000000']	8
GO:BP	GO:0034645	cellular macromolecule biosynthetic process	1.4576913657184092e-05	True	"The chemical reactions and pathways resulting in the formation of a macromolecule, any molecule of high relative molecular mass, the structure of which essentially comprises the multiple repetition of units derived, actually or conceptually, from molecules of low relative molecular mass, carried out by individual cells." [GOC:mah]	4944	20	18	17916	0.9	0.0036407766990291263	query_1	['GO:0009059', 'GO:0044249', 'GO:0044260']	8
GO:BP	GO:0019222	regulation of metabolic process	1.8474055893119624e-05	True	"Any process that modulates the frequency, rate or extent of the chemical reactions and pathways within a cell or an organism." [GOC:go_curators]	7175	20	20	17916	1.0	0.0027874564459930314	query_1	['GO:0008152', 'GO:0050789']	8
GO:BP	GO:0071376	cellular response to corticotropin-releasing hormone stimulus	1.979866727779782e-05	True	"Any process that results in a change in state or activity of a cell (in terms of movement, secretion, enzyme production, gene expression, etc.) as a result of a corticotropin-releasing hormone stimulus. Corticotropin-releasing hormone is a peptide hormone involved in the stress response." [GOC:mah]	5	20	3	17916	0.15	0.6	query_1	['GO:0043435', 'GO:0071375']	8
GO:BP	GO:0043435	response to corticotropin-releasing hormone	1.979866727779782e-05	True	"Any process that results in a change in state or activity of a cell or an organism (in terms of movement, secretion, enzyme production, gene expression, etc.) as a result of a corticotropin-releasing hormone stimulus. Corticotropin-releasing hormone is a peptide hormone involved in the stress response." [PMID:11027914, PMID:15134857, Wikipedia:Corticotropin-releasing_hormone]	5	20	3	17916	0.15	0.6	query_1	['GO:0043434']	8
GO:BP	GO:0035914	skeletal muscle cell differentiation	2.0897276980922437e-05	True	"The process in which a relatively unspecialized cell acquires specialized features of a skeletal muscle cell, a somatic cell located in skeletal muscle." [CL:0000188, GOC:BHF, GOC:vk]	71	20	5	17916	0.25	0.07042253521126761	query_1	['GO:0007519', 'GO:0030154']	8
GO:BP	GO:0009059	macromolecule biosynthetic process	2.6524151211380018e-05	True	"The chemical reactions and pathways resulting in the formation of a macromolecule, any molecule of high relative molecular mass, the structure of which essentially comprises the multiple repetition of units derived, actually or conceptually, from molecules of low relative molecular mass." [GOC:mah]	5118	20	18	17916	0.9	0.0035169988276670576	query_1	['GO:0043170', 'GO:1901576']	8
GO:BP	GO:0032870	cellular response to hormone stimulus	3.020983712798141e-05	True	"Any process that results in a change in state or activity of a cell (in terms of movement, secretion, enzyme production, gene expression, etc.) as a result of a hormone stimulus." [GOC:mah]	681	20	9	17916	0.45	0.013215859030837005	query_1	['GO:0009725', 'GO:0071310', 'GO:0071495']	8
GO:BP	GO:0051172	negative regulation of nitrogen compound metabolic process	3.6561566618651065e-05	True	"Any process that stops, prevents, or reduces the frequency, rate or extent of the chemical reactions and pathways involving nitrogen or nitrogenous compounds." [GOC:ai, GOC:tb]	2545	20	14	17916	0.7	0.00550098231827112	query_1	['GO:0006807', 'GO:0009892', 'GO:0051171']	8
GO:MF	GO:0000978	RNA polymerase II cis-regulatory region sequence-specific DNA binding	3.906732447674046e-05	True	"Interacting selectively and non-covalently with a specific upstream regulatory DNA sequence (transcription factor recognition sequence or binding site) located in cis relative to the transcription start site (i.e., on the same strand of DNA) of a gene transcribed by RNA polymerase II." [GOC:txnOH-2018]	607	20	8	18134	0.4	0.013179571663920923	query_1	['GO:0000977', 'GO:0000987']	8
WP	WP:WP2374	Oncostatin M Signaling Pathway	4.5004010088080814e-05	True	Oncostatin M Signaling Pathway	65	18	5	6954	0.2777777777777778	0.07692307692307693	query_1	['WP:000000']	8
GO:MF	GO:0003677	DNA binding	5.1779757339817303e-05	True	"Any molecular function by which a gene product interacts selectively and non-covalently with DNA (deoxyribonucleic acid)." [GOC:dph, GOC:jl, GOC:tb, GOC:vw]	2485	20	13	18134	0.65	0.005231388329979879	query_1	['GO:0003676']	8
GO:MF	GO:0000987	cis-regulatory region sequence-specific DNA binding	5.38941771308384e-05	True	"Interacting selectively and non-covalently with a specific upstream regulatory DNA sequence (transcription factor recognition sequence or binding site) located in cis relative to the transcription start site (i.e., on the same strand of DNA) of a gene transcribed by some RNA polymerase. The proximal promoter is in cis with and relatively close to the core promoter." [GOC:txnOH-2018]	633	20	8	18134	0.4	0.01263823064770932	query_1	['GO:0000976']	8
GO:CC	GO:0005694	chromosome	5.69940216926655e-05	True	"A structure composed of a very long molecule of DNA and associated proteins (e.g. histones) that carries hereditary information." [ISBN:0198547684]	1750	20	11	18856	0.55	0.006285714285714286	query_1	['GO:0043232']	8
GO:BP	GO:0048518	positive regulation of biological process	6.365890682814418e-05	True	"Any process that activates or increases the frequency, rate or extent of a biological process. Biological processes are regulated by many means; examples include the control of gene expression, protein modification or interaction with a protein or substrate molecule." [GOC:jid]	6370	20	19	17916	0.95	0.0029827315541601255	query_1	['GO:0008150', 'GO:0050789']	8
GO:BP	GO:1901700	response to oxygen-containing compound	7.14118207571196e-05	True	"Any process that results in a change in state or activity of a cell or an organism (in terms of movement, secretion, enzyme production, gene expression, etc.) as a result of an oxygen-containing compound stimulus." [GOC:pr, GOC:TermGenie]	1748	20	12	17916	0.6	0.006864988558352402	query_1	['GO:0042221']	8
TF	TF:M00810_1	Factor: SRF; motif: SCCAWATAWGGMNMNNNN; match class: 1	8.36758677293801e-05	True	Factor: SRF; motif: SCCAWATAWGGMNMNNNN; match class: 1	7	20	3	19940	0.15	0.42857142857142855	query_1	['TF:M00810_0']	8
GO:BP	GO:0031324	negative regulation of cellular metabolic process	9.603730082421531e-05	True	"Any process that stops, prevents, or reduces the frequency, rate or extent of the chemical reactions and pathways by which individual cells transform chemical substances." [GOC:mah]	2740	20	14	17916	0.7	0.0051094890510948905	query_1	['GO:0009892', 'GO:0031323', 'GO:0044237', 'GO:0048523']	8
GO:BP	GO:0010243	response to organonitrogen compound	0.00011420413798554688	True	"Any process that results in a change in state or activity of a cell or an organism (in terms of movement, secretion, enzyme production, gene expression, etc.) as a result of an organonitrogen stimulus. An organonitrogen compound is formally a compound containing at least one carbon-nitrogen bond." [PMID:9869419]	1087	20	10	17916	0.5	0.00919963201471941	query_1	['GO:0010033', 'GO:1901698']	8
GO:BP	GO:0008219	cell death	0.00012209783459050117	True	"Any biological process that results in permanent cessation of all vital functions of a cell. A cell should be considered dead when any one of the following molecular or morphological criteria is met: (1) the cell has lost the integrity of its plasma membrane; (2) the cell, including its nucleus, has undergone complete fragmentation into discrete bodies (frequently referred to as apoptotic bodies…	2283	20	13	17916	0.65	0.0056942619360490585	query_1	['GO:0009987']	8
GO:MF	GO:0035259	glucocorticoid receptor binding	0.00015223465765195935	True	"Interacting selectively and non-covalently with a glucocorticoid receptor." [GOC:bf]	15	20	3	18134	0.15	0.2	query_1	['GO:0016922', 'GO:0035258']	8
GO:BP	GO:0048545	response to steroid hormone	0.0002182485401905398	True	"Any process that results in a change in state or activity of a cell or an organism (in terms of movement, secretion, enzyme production, gene expression, etc.) as a result of a steroid hormone stimulus." [GOC:go_curators]	389	20	7	17916	0.35	0.017994858611825194	query_1	['GO:0009725', 'GO:0014070', 'GO:0033993']	8
GO:BP	GO:1901698	response to nitrogen compound	0.0002305196377778019	True	"Any process that results in a change in state or activity of a cell or an organism (in terms of movement, secretion, enzyme production, gene expression, etc.) as a result of a nitrogen compound stimulus." [GOC:pr, GOC:TermGenie]	1171	20	10	17916	0.5	0.008539709649871904	query_1	['GO:0042221']	8
GO:BP	GO:0044271	cellular nitrogen compound biosynthetic process	0.0002365648982179151	True	"The chemical reactions and pathways resulting in the formation of organic and inorganic nitrogenous compounds." [GOC:jl, ISBN:0198506732]	4945	20	17	17916	0.85	0.0034378159757330637	query_1	['GO:0034641', 'GO:0044249']	8
WP	WP:WP2355	Corticotropin-releasing hormone signaling pathway	0.0002432508840287128	True	Corticotropin-releasing hormone signaling pathway	91	18	5	6954	0.2777777777777778	0.054945054945054944	query_1	['WP:000000']	8
TF	TF:M09887_1	Factor: CREB1; motif: NRRTGACGTMA; match class: 1	0.00026516700345820694	True	Factor: CREB1; motif: NRRTGACGTMA; match class: 1	1642	20	11	19940	0.55	0.006699147381242387	query_1	['TF:M09887_0']	8
GO:BP	GO:0007517	muscle organ development	0.0003068469433831338	True	"The process whose specific outcome is the progression of the muscle over time, from its formation to the mature structure. The muscle is an organ consisting of a tissue made up of various elongated cells that are specialized to contract and thus to produce movement and mechanical work." [GOC:jid, ISBN:0198506732]	409	20	7	17916	0.35	0.017114914425427872	query_1	['GO:0048513', 'GO:0061061']	8
GO:BP	GO:0006915	apoptotic process	0.0003293553022648473	True	"A programmed cell death process which begins when a cell receives an internal (e.g. DNA damage) or external signal (e.g. an extracellular death ligand), and proceeds through a series of biochemical events (signaling pathway phase) which trigger an execution phase. The execution phase is the last step of an apoptotic process, and is typically characterized by rounding-up of the cell, retraction o…	2004	20	12	17916	0.6	0.005988023952095809	query_1	['GO:0012501']	8
GO:BP	GO:0044260	cellular macromolecule metabolic process	0.0004359734146605739	True	"The chemical reactions and pathways involving macromolecules, any molecule of high relative molecular mass, the structure of which essentially comprises the multiple repetition of units derived, actually or conceptually, from molecules of low relative molecular mass, as carried out by individual cells." [GOC:mah]	8402	20	20	17916	1.0	0.00238038562247084	query_1	['GO:0043170', 'GO:0044237']	8
TF	TF:M10076_1	Factor: SRF; motif: TTNCCWTWTWTGGNCWNN; match class: 1	0.0005242829692821927	True	Factor: SRF; motif: TTNCCWTWTWTGGNCWNN; match class: 1	12	20	3	19940	0.15	0.25	query_1	['TF:M10076_0']	8
TF	TF:M00152_1	Factor: SRF; motif: ATGCCCATATATGGWNNT; match class: 1	0.0005242829692821927	True	Factor: SRF; motif: ATGCCCATATATGGWNNT; match class: 1	12	20	3	19940	0.15	0.25	query_1	['TF:M00152_0']	8
GO:BP	GO:0044249	cellular biosynthetic process	0.0005586976961334531	True	"The chemical reactions and pathways resulting in the formation of substances, carried out by individual cells." [GOC:jl]	6111	20	18	17916	0.9	0.0029455081001472753	query_1	['GO:0009058', 'GO:0044237']	8
GO:BP	GO:0009888	tissue development	0.0006275558592257672	True	"The process whose specific outcome is the progression of a tissue over time, from its formation to the mature structure." [ISBN:0471245208]	2124	20	12	17916	0.6	0.005649717514124294	query_1	['GO:0048856']	8
TF	TF:M00017_1	Factor: ATF; motif: CNSTGACGTNNNYC; match class: 1	0.000637093758932388	True	Factor: ATF; motif: CNSTGACGTNNNYC; match class: 1	2260	20	12	19940	0.6	0.005309734513274336	query_1	['TF:M00017_0']	8
GO:BP	GO:0010605	negative regulation of macromolecule metabolic process	0.000715463011383297	True	"Any process that decreases the frequency, rate or extent of the chemical reactions and pathways involving macromolecules, any molecule of high relative molecular mass, the structure of which essentially comprises the multiple repetition of units derived, actually or conceptually, from molecules of low relative molecular mass." [GOC:dph, GOC:tb]	3200	20	14	17916	0.7	0.004375	query_1	['GO:0009892', 'GO:0043170', 'GO:0060255']	8
GO:BP	GO:0012501	programmed cell death	0.000717833384189928	True	"A process which begins when a cell receives an internal or external signal and activates a series of biochemical events (signaling pathway). The process ends with the death of the cell." [GOC:lr, GOC:mtg_apoptosis]	2150	20	12	17916	0.6	0.005581395348837209	query_1	['GO:0008219']	8
GO:BP	GO:1901576	organic substance biosynthetic process	0.0007657868395752373	True	"The chemical reactions and pathways resulting in the formation of an organic substance, any molecular entity containing carbon." [GOC:pr, GOC:TermGenie]	6225	20	18	17916	0.9	0.002891566265060241	query_1	['GO:0009058', 'GO:0071704']	8
GO:BP	GO:0014070	response to organic cyclic compound	0.0007850532116661178	True	"Any process that results in a change in state or activity of a cell or an organism (in terms of movement, secretion, enzyme production, gene expression, etc.) as a result of an organic cyclic compound stimulus." [GOC:ef]	996	20	9	17916	0.45	0.009036144578313253	query_1	['GO:0010033']	8
TF	TF:M00186_1	Factor: SRF; motif: GNCCAWATAWGGMN; match class: 1	0.0008663408921101188	True	Factor: SRF; motif: GNCCAWATAWGGMN; match class: 1	14	20	3	19940	0.15	0.21428571428571427	query_1	['TF:M00186_0']	8
GO:BP	GO:0048585	negative regulation of response to stimulus	0.0008736523288215362	True	"Any process that stops, prevents, or reduces the frequency, rate or extent of a response to a stimulus. Response to stimulus is a change in state or activity of a cell or an organism (in terms of movement, secretion, enzyme production, gene expression, etc.) as a result of a stimulus." [GOC:jid]	1743	20	11	17916	0.55	0.006310958118187034	query_1	['GO:0048519', 'GO:0048583', 'GO:0050896']	8
GO:BP	GO:0010941	regulation of cell death	0.0009258994444990382	True	"Any process that modulates the rate or frequency of cell death. Cell death is the specific activation or halting of processes within a cell so that its vital functions markedly cease, rather than simply deteriorating gradually over time, which culminates in cell death." [GOC:dph, GOC:tb]	1753	20	11	17916	0.55	0.006274957216200799	query_1	['GO:0008219', 'GO:0050794']	8
GO:BP	GO:0009058	biosynthetic process	0.0009570351828660888	True	"The chemical reactions and pathways resulting in the formation of substances; typically the energy-requiring part of metabolism in which simpler substances are transformed into more complex ones." [GOC:curators, ISBN:0198547684]	6307	20	18	17916	0.9	0.0028539717773902015	query_1	['GO:0008152']	8
GO:CC	GO:0035976	transcription factor AP-1 complex	0.001123649568925779	True	"A heterodimeric transcription factor complex composed of proteins from the c-Fos, c-Jun, activating transcription factor (ATF) or JDP families. The subunits contain a basic leucine zipper (bZIP) domain that is essential for dimerization and DNA binding. Jun-Fos heterodimers bind preferentially to a heptamer consensus sequence (TPA responsive element (TRE)), whereas Jun-ATF dimers bind the cyclic…	4	20	2	18856	0.1	0.5	query_1	['GO:0090575']	8
TF	TF:M01861_1	Factor: ATF-1; motif: TNACGTCAN; match class: 1	0.0013354196533262276	True	Factor: ATF-1; motif: TNACGTCAN; match class: 1	1923	20	11	19940	0.55	0.005720228809152366	query_1	['TF:M01861_0']	8
GO:BP	GO:0007519	skeletal muscle tissue development	0.0014406793261206128	True	"The developmental sequence of events leading to the formation of adult skeletal muscle tissue. The main events are: the fusion of myoblasts to form myotubes that increase in size by further fusion to them of myoblasts, the formation of myofibrils within their cytoplasm and the establishment of functional neuromuscular junctions with motor neurons. At this stage they can be regarded as mature mus…	165	20	5	17916	0.25	0.030303030303030304	query_1	['GO:0014706', 'GO:0060538']	8
GO:MF	GO:0008134	transcription factor binding	0.0015782248529762617	True	"Interacting selectively and non-covalently with a transcription factor, a protein required to initiate or regulate transcription." [ISBN:0198506732]	685	20	7	18134	0.35	0.010218978102189781	query_1	['GO:0005515']	8
GO:BP	GO:0019219	regulation of nucleobase-containing compound metabolic process	0.001659834801764362	True	"Any cellular process that modulates the frequency, rate or extent of the chemical reactions and pathways involving nucleobases, nucleosides, nucleotides and nucleic acids." [GOC:go_curators]	4062	20	15	17916	0.75	0.003692762186115214	query_1	['GO:0006139', 'GO:0031323', 'GO:0051171', 'GO:0080090']	8
GO:BP	GO:0009892	negative regulation of metabolic process	0.0018096954602245874	True	"Any process that stops, prevents, or reduces the frequency, rate or extent of the chemical reactions and pathways within a cell or an organism." [GOC:go_curators]	3441	20	14	17916	0.7	0.004068584713746004	query_1	['GO:0008152', 'GO:0019222', 'GO:0048519']	8
GO:BP	GO:0006355	regulation of transcription, DNA-templated	0.0018366436735377475	True	"Any process that modulates the frequency, rate or extent of cellular DNA-templated transcription." [GOC:go_curators, GOC:txnOH]	3445	20	14	17916	0.7	0.0040638606676342524	query_1	['GO:0006351', 'GO:0010468', 'GO:1903506', 'GO:2000112']	8
GO:BP	GO:0060538	skeletal muscle organ development	0.0018730040466132625	True	"The progression of a skeletal muscle organ over time from its initial formation to its mature state. A skeletal muscle organ includes the skeletal muscle tissue and its associated connective tissue." [GOC:dph]	174	20	5	17916	0.25	0.028735632183908046	query_1	['GO:0007517']	8
TF	TF:M04025_1	Factor: SRF; motif: TGMCCATATATGGKCA; match class: 1	0.001937163687499686	True	Factor: SRF; motif: TGMCCATATATGGKCA; match class: 1	18	20	3	19940	0.15	0.16666666666666666	query_1	['TF:M04025_0']	8
TF	TF:M00178_1	Factor: CREB; motif: NSTGACGTMANN; match class: 1	0.0019582809985549247	True	Factor: CREB; motif: NSTGACGTMANN; match class: 1	1551	20	10	19940	0.5	0.006447453255963894	query_1	['TF:M00178_0']	8
GO:BP	GO:0070262	peptidyl-serine dephosphorylation	0.002233070780395123	True	"The removal of phosphoric residues from peptidyl-O-phospho-L-serine to form peptidyl-serine." [GOC:bf]	20	20	3	17916	0.15	0.15	query_1	['GO:0006470']	8
GO:BP	GO:0034654	nucleobase-containing compound biosynthetic process	0.0023064570793069655	True	"The chemical reactions and pathways resulting in the formation of nucleobases, nucleosides, nucleotides and nucleic acids." [GOC:mah]	4161	20	15	17916	0.75	0.003604902667627974	query_1	['GO:0006139', 'GO:0018130', 'GO:0019438', 'GO:0044271', 'GO:1901362']	8
KEGG	KEGG:04928	Parathyroid hormone synthesis, secretion and action	0.002326637127531548	True	Parathyroid hormone synthesis, secretion and action	106	15	4	7747	0.26666666666666666	0.03773584905660377	query_1	['KEGG:00000']	8
GO:BP	GO:1903506	regulation of nucleic acid-templated transcription	0.002414661812073607	True	"Any process that modulates the frequency, rate or extent of nucleic acid-templated transcription." [GO_REF:0000058, GOC:pr, GOC:TermGenie, GOC:txnOH, GOC:vw]	3520	20	14	17916	0.7	0.003977272727272727	query_1	['GO:0097659', 'GO:2001141']	8
GO:BP	GO:0051716	cellular response to stimulus	0.002423548098037897	True	"Any process that results in a change in state or activity of a cell (in terms of movement, secretion, enzyme production, gene expression, etc.) as a result of a stimulus. The process begins with detection of the stimulus by a cell and ends with a change in state or activity or the cell." [GOC:bf, GOC:jl]	7761	20	19	17916	0.95	0.002448138126530086	query_1	['GO:0009987', 'GO:0050896']	8
TF	TF:M00152_0	Factor: SRF; motif: ATGCCCATATATGGWNNT; match class: 0	0.0024386873647500684	True	Factor: SRF; motif: ATGCCCATATATGGWNNT; match class: 0	184	20	5	19940	0.25	0.02717391304347826	query_1	['TF:M00152']	8
TF	TF:M00152	Factor: SRF; motif: ATGCCCATATATGGWNNT	0.0024386873647500684	True	Factor: SRF; motif: ATGCCCATATATGGWNNT	184	20	5	19940	0.25	0.02717391304347826	query_1	['TF:M00000']	8
GO:BP	GO:2001141	regulation of RNA biosynthetic process	0.002458535932452295	True	"Any process that modulates the frequency, rate or extent of RNA biosynthetic process." [GOC:dph]	3525	20	14	17916	0.7	0.003971631205673759	query_1	['GO:0010556', 'GO:0031326', 'GO:0032774', 'GO:0051252']	8
TF	TF:M07034_1	Factor: ATF-1; motif: NNNTGACGTNNN; match class: 1	0.0025251844789272115	True	Factor: ATF-1; motif: NNNTGACGTNNN; match class: 1	1198	20	9	19940	0.45	0.007512520868113523	query_1	['TF:M07034_0']	8
GO:BP	GO:0036499	PERK-mediated unfolded protein response	0.0026033949890746817	True	"A series of molecular signals mediated by the endoplasmic reticulum membrane stress sensor PERK (PKR-like ER kinase). Begins with activation of PERK in response to endoplasmic reticulum (ER) stress and ends with regulation of a downstream cellular process, e.g. transcription. The main substrate of PERK is the translation initiation factor eIF2alpha. Serine-phosphorylation of eIF2alpha by PERK in…	21	20	3	17916	0.15	0.14285714285714285	query_1	['GO:0006984', 'GO:0030968', 'GO:0140467']	8
GO:BP	GO:0140467	integrated stress response signaling	0.0026033949890746817	True	"The series of molecular signals generated in response to diverse stress stimuli required to restore cellular homeostasis. The core event in this pathway is the phosphorylation of eIF2 alpha by one of four members of the eIF2a kinase family (EIF2AK1/HRI, EIF2AK2/PKR, EIF2AK3/PERK and EIF2AK4/GCN2), which leads to a decrease in global protein synthesis and the induction of selected genes, includin…	21	20	3	17916	0.15	0.14285714285714285	query_1	['GO:0033554']	8
GO:BP	GO:0018130	heterocycle biosynthetic process	0.0028489346242278474	True	"The chemical reactions and pathways resulting in the formation of heterocyclic compounds, those with a cyclic molecular structure and at least two different atoms in the ring (or rings)." [ISBN:0198547684]	4226	20	15	17916	0.75	0.003549455750118315	query_1	['GO:0044249', 'GO:0046483']	8
TF	TF:M00917_1	Factor: CREB; motif: CNNTGACGTMA; match class: 1	0.0028963868979027946	True	Factor: CREB; motif: CNNTGACGTMA; match class: 1	1618	20	10	19940	0.5	0.006180469715698393	query_1	['TF:M00917_0']	8
GO:BP	GO:0019438	aromatic compound biosynthetic process	0.002932637973880506	True	"The chemical reactions and pathways resulting in the formation of aromatic compounds, any substance containing an aromatic carbon ring." [GOC:ai]	4235	20	15	17916	0.75	0.0035419126328217238	query_1	['GO:0006725', 'GO:0044249']	8
TF	TF:M00922_1	Factor: SRF; motif: CCAWATAWGGMNMNG; match class: 1	0.0031513334361332247	True	Factor: SRF; motif: CCAWATAWGGMNMNG; match class: 1	21	20	3	19940	0.15	0.14285714285714285	query_1	['TF:M00922_0']	8
GO:MF	GO:0061629	RNA polymerase II-specific DNA-binding transcription factor binding	0.0033624102983501737	True	"Interacting selectively and non-covalently with a sequence-specific DNA binding RNA polymerase II transcription factor, any of the factors that interact selectively and non-covalently with a specific DNA sequence in order to modulate transcription." [GOC:dph, GOC:vw]	283	20	5	18134	0.25	0.0176678445229682	query_1	['GO:0140297']	8
TF	TF:M09866_0	Factor: ATF-1; motif: NNRTGACGYMA; match class: 0	0.003386616968322174	True	Factor: ATF-1; motif: NNRTGACGYMA; match class: 0	3214	20	13	19940	0.65	0.004044803982576229	query_1	['TF:M09866']	8
TF	TF:M09866	Factor: ATF-1; motif: NNRTGACGYMA	0.003386616968322174	True	Factor: ATF-1; motif: NNRTGACGYMA	3214	20	13	19940	0.65	0.004044803982576229	query_1	['TF:M00000']	8
GO:BP	GO:0006351	transcription, DNA-templated	0.0034912508298182835	True	"The cellular synthesis of RNA on a template of DNA." [GOC:jl, GOC:txnOH]	3624	20	14	17916	0.7	0.003863134657836645	query_1	['GO:0010467', 'GO:0034645', 'GO:0097659']	8
GO:BP	GO:0010468	regulation of gene expression	0.003537694955044453	True	"Any process that modulates the frequency, rate or extent of gene expression. Gene expression is the process in which a gene's coding sequence is converted into a mature gene product or products (proteins or RNA). This includes the production of an RNA transcript as well as any processing to produce a mature RNA product or an mRNA or circRNA (for protein-coding genes) and the translation of that …	5035	20	16	17916	0.8	0.0031777557100297915	query_1	['GO:0010467', 'GO:0060255']	8
GO:BP	GO:0023052	signaling	0.0037422742788322293	True	"The entirety of a process in which information is transmitted within a biological system. This process begins with an active signal and ends when a cellular response has been triggered." [GOC:mtg_signal, GOC:mtg_signaling_feb11, GOC:signaling]	6835	20	18	17916	0.9	0.0026335040234089246	query_1	['GO:0008150']	8
GO:BP	GO:0050896	response to stimulus	0.0037711347773613274	True	"Any process that results in a change in state or activity of a cell or an organism (in terms of movement, secretion, enzyme production, gene expression, etc.) as a result of a stimulus. The process begins with detection of the stimulus and ends with a change in state or activity or the cell or organism." [GOC:ai, GOC:bf]	9358	20	20	17916	1.0	0.0021372088053002777	query_1	['GO:0008150']	8
GO:BP	GO:0007154	cell communication	0.003941290619349438	True	"Any process that mediates interactions between a cell and its surroundings. Encompasses interactions such as signaling or attachment between one cell and another cell, between a cell and an extracellular matrix, or between a cell and any other aspect of its environment." [GOC:mah]	6856	20	18	17916	0.9	0.0026254375729288216	query_1	['GO:0009987']	8
GO:BP	GO:0048523	negative regulation of cellular process	0.004121313144017088	True	"Any process that stops, prevents, or reduces the frequency, rate or extent of a cellular process, any of those that are carried out at the cellular level, but are not necessarily restricted to a single cell. For example, cell communication occurs among more than one cell, but occurs at the cellular level." [GOC:jid]	5088	20	16	17916	0.8	0.0031446540880503146	query_1	['GO:0009987', 'GO:0048519', 'GO:0050794']	8
GO:BP	GO:0097659	nucleic acid-templated transcription	0.004150665504341603	True	"The cellular synthesis of RNA on a template of nucleic acid (DNA or RNA)." [GOC:pr, GOC:txnOH, GOC:vw]	3674	20	14	17916	0.7	0.003810560696788242	query_1	['GO:0032774']	8
GO:BP	GO:0042981	regulation of apoptotic process	0.0042095835049821805	True	"Any process that modulates the occurrence or rate of cell death by apoptotic process." [GOC:jl, GOC:mtg_apoptosis]	1601	20	10	17916	0.5	0.006246096189881324	query_1	['GO:0006915', 'GO:0043067']	8
GO:BP	GO:0048513	animal organ development	0.004236974595391088	True	"Development of a tissue or tissues that work together to perform a specific function or functions. Development pertains to the process whose specific outcome is the progression of a structure over time, from its formation to the mature structure. Organs are commonly observed as visibly distinct structures, but may also exist as loosely associated clusters of cells that work together to perform a…	3680	20	14	17916	0.7	0.0038043478260869567	query_1	['GO:0048731', 'GO:0048856']	8
GO:BP	GO:0032774	RNA biosynthetic process	0.004354592913187259	True	"The chemical reactions and pathways resulting in the formation of RNA, ribonucleic acid, one of the two main type of nucleic acid, consisting of a long, unbranched macromolecule formed from ribonucleotides joined in 3',5'-phosphodiester linkage. Includes polymerization of ribonucleotide monomers. Refers not only to transcription but also to e.g. viral RNA replication." [GOC:mah, GOC:txnOH]	3688	20	14	17916	0.7	0.003796095444685466	query_1	['GO:0009059', 'GO:0016070', 'GO:0034654']	8
TF	TF:M01861	Factor: ATF-1; motif: TNACGTCAN	0.004403590802850595	True	Factor: ATF-1; motif: TNACGTCAN	6408	20	17	19940	0.85	0.0026529338327091136	query_1	['TF:M00000']	8
TF	TF:M01861_0	Factor: ATF-1; motif: TNACGTCAN; match class: 0	0.004403590802850595	True	Factor: ATF-1; motif: TNACGTCAN; match class: 0	6408	20	17	19940	0.85	0.0026529338327091136	query_1	['TF:M01861']	8
KEGG	KEGG:04380	Osteoclast differentiation	0.004441343044024974	True	Osteoclast differentiation	125	15	4	7747	0.26666666666666666	0.032	query_1	['KEGG:00000']	8
TF	TF:M09592_1	Factor: ATF-1; motif: NRTGACGTMAN; match class: 1	0.004456224652703419	True	Factor: ATF-1; motif: NRTGACGTMAN; match class: 1	1282	20	9	19940	0.45	0.0070202808112324495	query_1	['TF:M09592_0']	8
GO:BP	GO:0051248	negative regulation of protein metabolic process	0.004516340347965604	True	"Any process that stops, prevents, or reduces the frequency, rate or extent of chemical reactions and pathways involving a protein." [GOC:ai]	1227	20	9	17916	0.45	0.007334963325183374	query_1	['GO:0010605', 'GO:0019538', 'GO:0051172', 'GO:0051246']	8
GO:BP	GO:1901362	organic cyclic compound biosynthetic process	0.004748057487287071	True	"The chemical reactions and pathways resulting in the formation of organic cyclic compound." [GOC:TermGenie]	4388	20	15	17916	0.75	0.0034184138559708297	query_1	['GO:1901360', 'GO:1901576']	8
GO:BP	GO:0043067	regulation of programmed cell death	0.004932593237173932	True	"Any process that modulates the frequency, rate or extent of programmed cell death, cell death resulting from activation of endogenous cellular processes." [GOC:jl]	1629	20	10	17916	0.5	0.006138735420503376	query_1	['GO:0010941', 'GO:0012501']	8
TF	TF:M00916_1	Factor: CREB; motif: NNTKACGTCANNNS; match class: 1	0.0051678466435122195	True	Factor: CREB; motif: NNTKACGTCANNNS; match class: 1	1723	20	10	19940	0.5	0.005803830528148578	query_1	['TF:M00916_0']	8
WP	WP:WP3888	VEGFA-VEGFR2 Signaling Pathway	0.005289311331847211	True	VEGFA-VEGFR2 Signaling Pathway	428	18	7	6954	0.3888888888888889	0.016355140186915886	query_1	['WP:000000']	8
GO:MF	GO:0004879	nuclear receptor activity	0.005304489293477837	True	"Combining with a signal and transmitting the signal to the transcriptional machinery by interacting selectively and non-covalently with a specific DNA sequence in order to modulate transcription by RNA polymerase II." [GOC:signaling, GOC:txnOH]	47	20	3	18134	0.15	0.06382978723404255	query_1	['GO:0000981', 'GO:0098531']	8
GO:MF	GO:0098531	ligand-activated transcription factor activity	0.005304489293477837	True	"A DNA-binding transcription factor activity that is directly regulated by binding of a ligand to the protein with this activity. Examples include the lac and trp repressors in E.coli and many steroid hormone receptors." [GOC:dos, http://www.ecocyc.org/ECOLI/NEW-IMAGE?object=BC-3.1.2.3]	47	20	3	18134	0.15	0.06382978723404255	query_1	['GO:0003700']	8
GO:BP	GO:0051252	regulation of RNA metabolic process	0.006240565342879602	True	"Any process that modulates the frequency, rate or extent of the chemical reactions and pathways involving RNA." [GOC:ai]	3795	20	14	17916	0.7	0.003689064558629776	query_1	['GO:0016070', 'GO:0019219', 'GO:0060255']	8
TF	TF:M09866_1	Factor: ATF-1; motif: NNRTGACGYMA; match class: 1	0.006317402110043208	True	Factor: ATF-1; motif: NNRTGACGYMA; match class: 1	970	20	8	19940	0.4	0.008247422680412371	query_1	['TF:M09866_0']	8
GO:BP	GO:0051591	response to cAMP	0.006617766650579835	True	"Any process that results in a change in state or activity of a cell or an organism (in terms of movement, secretion, enzyme production, gene expression, etc.) as a result of a cAMP (cyclic AMP, adenosine 3',5'-cyclophosphate) stimulus." [GOC:ai]	99	20	4	17916	0.2	0.04040404040404041	query_1	['GO:0014074', 'GO:0046683', 'GO:1901700']	8
GO:CC	GO:0000164	protein phosphatase type 1 complex	0.006720473053288772	True	"A protein complex that possesses magnesium-dependent protein serine/threonine phosphatase (AMD phosphatase) activity, and consists of a catalytic subunit and one or more regulatory subunits that dictates the phosphatase's substrate specificity, function, and activity." [GOC:mah, GOC:ssd]	9	20	2	18856	0.1	0.2222222222222222	query_1	['GO:0005737', 'GO:0008287']	8
GO:BP	GO:0006935	chemotaxis	0.007061938999269461	True	"The directed movement of a motile cell or organism, or the directed growth of a cell guided by a specific chemical concentration gradient. Movement may be towards a higher concentration (positive chemotaxis) or towards a lower concentration (negative chemotaxis)." [ISBN:0198506732]	653	20	7	17916	0.35	0.010719754977029096	query_1	['GO:0042221', 'GO:0042330']	8
GO:BP	GO:0042330	taxis	0.007206055906188535	True	"The directed movement of a motile cell or organism in response to an external stimulus." [GOC:jl, ISBN:0192801023]	655	20	7	17916	0.35	0.010687022900763359	query_1	['GO:0009605', 'GO:0040011']	8
TF	TF:M11217_0	Factor: CREB1; motif: NRTGACGYN; match class: 0	0.0074241695246533655	True	Factor: CREB1; motif: NRTGACGYN; match class: 0	2827	20	12	19940	0.6	0.004244782454899187	query_1	['TF:M11217']	8
TF	TF:M11217	Factor: CREB1; motif: NRTGACGYN	0.0074241695246533655	True	Factor: CREB1; motif: NRTGACGYN	2827	20	12	19940	0.6	0.004244782454899187	query_1	['TF:M00000']	8
GO:BP	GO:0033993	response to lipid	0.007540761038573068	True	"Any process that results in a change in state or activity of a cell or an organism (in terms of movement, secretion, enzyme production, gene expression, etc.) as a result of a lipid stimulus." [GOC:sl]	956	20	8	17916	0.4	0.008368200836820083	query_1	['GO:0010033']	8
TF	TF:M00177_1	Factor: CREB; motif: NSTGACGTAANN; match class: 1	0.007986212409617287	True	Factor: CREB; motif: NSTGACGTAANN; match class: 1	1375	20	9	19940	0.45	0.006545454545454545	query_1	['TF:M00177_0']	8
TF	TF:M00179_1	Factor: ATF2; motif: VGTGACGTMACN; match class: 1	0.00799115900095833	True	Factor: ATF2; motif: VGTGACGTMACN; match class: 1	1807	20	10	19940	0.5	0.005534034311012728	query_1	['TF:M00179_0']	8
GO:BP	GO:0045444	fat cell differentiation	0.008532239784440723	True	"The process in which a relatively unspecialized cell acquires specialized features of an adipocyte, an animal connective tissue cell specialized for the synthesis and storage of fat." [CL:0000136, GOC:go_curators]	237	20	5	17916	0.25	0.02109704641350211	query_1	['GO:0030154']	8
TF	TF:M04025_0	Factor: SRF; motif: TGMCCATATATGGKCA; match class: 0	0.008613680820114994	True	Factor: SRF; motif: TGMCCATATATGGKCA; match class: 0	29	20	3	19940	0.15	0.10344827586206896	query_1	['TF:M04025']	8
TF	TF:M04025	Factor: SRF; motif: TGMCCATATATGGKCA	0.008613680820114994	True	Factor: SRF; motif: TGMCCATATATGGKCA	29	20	3	19940	0.15	0.10344827586206896	query_1	['TF:M00000']	8
GO:BP	GO:0043170	macromolecule metabolic process	0.009008111216555576	True	"The chemical reactions and pathways involving macromolecules, any molecule of high relative molecular mass, the structure of which essentially comprises the multiple repetition of units derived, actually or conceptually, from molecules of low relative molecular mass." [GOC:mah]	9774	20	20	17916	1.0	0.0020462451401677922	query_1	['GO:0071704']	8
GO:MF	GO:0003707	steroid hormone receptor activity	0.009010951909111012	True	"Combining with a steroid hormone and transmitting the signal within the cell to initiate a change in cell activity or function." [GOC:signaling, PMID:14708019]	56	20	3	18134	0.15	0.05357142857142857	query_1	['GO:0038023']	8
GO:BP	GO:0061061	muscle structure development	0.009589192801999673	True	"The progression of a muscle structure over time, from its formation to its mature state. Muscle structures are contractile cells, tissues or organs that are found in multicellular organisms." [GOC:dph]	684	20	7	17916	0.35	0.01023391812865497	query_1	['GO:0048856']	8
GO:BP	GO:0042127	regulation of cell population proliferation	0.00996664455350756	True	"Any process that modulates the frequency, rate or extent of cell proliferation." [GOC:jl]	1760	20	10	17916	0.5	0.005681818181818182	query_1	['GO:0008283', 'GO:0050794']	8
GO:BP	GO:0009968	negative regulation of signal transduction	0.010262319369606525	True	"Any process that stops, prevents, or reduces the frequency, rate or extent of signal transduction." [GOC:sm]	1355	20	9	17916	0.45	0.006642066420664207	query_1	['GO:0007165', 'GO:0009966', 'GO:0010648', 'GO:0023057', 'GO:0048585']	8
TF	TF:M00810	Factor: SRF; motif: SCCAWATAWGGMNMNNNN	0.01102195013757117	True	Factor: SRF; motif: SCCAWATAWGGMNMNNNN	110	20	4	19940	0.2	0.03636363636363636	query_1	['TF:M00000']	8
TF	TF:M00810_0	Factor: SRF; motif: SCCAWATAWGGMNMNNNN; match class: 0	0.01102195013757117	True	Factor: SRF; motif: SCCAWATAWGGMNMNNNN; match class: 0	110	20	4	19940	0.2	0.03636363636363636	query_1	['TF:M00810']	8
GO:MF	GO:0140297	DNA-binding transcription factor binding	0.011277181758046807	True	"Interacting selectively and non-covalently with a DNA-binding transcription factor, a protein that interacts with a specific DNA sequence (sometimes referred to as a motif) within the regulatory region of a gene to modulate transcription." [GOC:txnOH-2018]	364	20	5	18134	0.25	0.013736263736263736	query_1	['GO:0008134']	8
TF	TF:M00981_1	Factor: CREB,; motif: NTGACGTNA; match class: 1	0.012018830505788879	True	Factor: CREB,; motif: NTGACGTNA; match class: 1	2956	20	12	19940	0.6	0.0040595399188092015	query_1	['TF:M00981_0']	8
TF	TF:M11217_1	Factor: CREB1; motif: NRTGACGYN; match class: 1	0.012236337836310096	True	Factor: CREB1; motif: NRTGACGYN; match class: 1	462	20	6	19940	0.3	0.012987012987012988	query_1	['TF:M11217_0']	8
GO:CC	GO:0005667	transcription regulator complex	0.012623821341882223	True	"A protein complex that is capable of associating with DNA by direct binding, or via other DNA-binding proteins or complexes, and regulating transcription." [GOC:jl]	432	20	5	18856	0.25	0.011574074074074073	query_1	['GO:0032991']	8
GO:BP	GO:0060674	placenta blood vessel development	0.012684378169068375	True	"The process whose specific outcome is the progression of a blood vessel of the placenta over time, from its formation to the mature structure." [GOC:dph, PMID:16916377]	35	20	3	17916	0.15	0.08571428571428572	query_1	['GO:0001568', 'GO:0001890', 'GO:0003006']	8
GO:BP	GO:0043434	response to peptide hormone	0.01286649810894487	True	"Any process that results in a change in state or activity of a cell or an organism (in terms of movement, secretion, enzyme production, gene expression, etc.) as a result of a peptide hormone stimulus. A peptide hormone is any of a class of peptides that are secreted into the blood stream and have endocrine functions in living animals." [PMID:11027914, PMID:15134857, Wikipedia:Peptide_hormone]	458	20	6	17916	0.3	0.013100436681222707	query_1	['GO:0009725', 'GO:1901652']	8
TF	TF:M01820_1	Factor: CREM; motif: TGACGTCASYN; match class: 1	0.013238411302198303	True	Factor: CREM; motif: TGACGTCASYN; match class: 1	1910	20	10	19940	0.5	0.005235602094240838	query_1	['TF:M01820_0']	8
TF	TF:M07248	Factor: CREB1; motif: NNNNTGACGTNANNN	0.015283151032217135	True	Factor: CREB1; motif: NNNNTGACGTNANNN	4355	20	14	19940	0.7	0.003214695752009185	query_1	['TF:M00000']	8
TF	TF:M07248_0	Factor: CREB1; motif: NNNNTGACGTNANNN; match class: 0	0.015283151032217135	True	Factor: CREB1; motif: NNNNTGACGTNANNN; match class: 0	4355	20	14	19940	0.7	0.003214695752009185	query_1	['TF:M07248']	8
TF	TF:M00916_0	Factor: CREB; motif: NNTKACGTCANNNS; match class: 0	0.015318959890628878	True	Factor: CREB; motif: NNTKACGTCANNNS; match class: 0	5984	20	16	19940	0.8	0.00267379679144385	query_1	['TF:M00916']	8
TF	TF:M00916	Factor: CREB; motif: NNTKACGTCANNNS	0.015318959890628878	True	Factor: CREB; motif: NNTKACGTCANNNS	5984	20	16	19940	0.8	0.00267379679144385	query_1	['TF:M00000']	8
GO:BP	GO:0034641	cellular nitrogen compound metabolic process	0.01601868230978341	True	"The chemical reactions and pathways involving various organic and inorganic nitrogenous compounds, as carried out by individual cells." [GOC:mah]	6463	20	17	17916	0.85	0.0026303574191551913	query_1	['GO:0006807', 'GO:0044237']	8
TF	TF:M00039_1	Factor: CREB; motif: TGACGTMA; match class: 1	0.016945364653994096	True	Factor: CREB; motif: TGACGTMA; match class: 1	1506	20	9	19940	0.45	0.00597609561752988	query_1	['TF:M00039_0']	8
GO:BP	GO:0007275	multicellular organism development	0.017195811603904983	True	"The biological process whose specific outcome is the progression of a multicellular organism over time from an initial condition (e.g. a zygote or a young adult) to a later condition (e.g. a multicellular animal or an aged adult)." [GOC:dph, GOC:ems, GOC:isa_complete, GOC:tb]	5616	20	16	17916	0.8	0.002849002849002849	query_1	['GO:0032501', 'GO:0048856']	8
GO:BP	GO:0010942	positive regulation of cell death	0.0175497686289772	True	"Any process that increases the rate or frequency of cell death. Cell death is the specific activation or halting of processes within a cell so that its vital functions markedly cease, rather than simply deteriorating gradually over time, which culminates in cell death." [GOC:dph, GOC:tb]	750	20	7	17916	0.35	0.009333333333333334	query_1	['GO:0008219', 'GO:0010941', 'GO:0048522']	8
GO:BP	GO:0070848	response to growth factor	0.01770330199622125	True	"Any process that results in a change in state or activity of a cell or an organism (in terms of movement, secretion, enzyme production, gene expression, etc.) as a result of a growth factor stimulus." [GOC:BHF, GOC:mah]	751	20	7	17916	0.35	0.009320905459387484	query_1	['GO:0010033']	8
GO:BP	GO:0006807	nitrogen compound metabolic process	0.01772111741156668	True	"The chemical reactions and pathways involving organic or inorganic compounds that contain nitrogen." [GOC:jl, ISBN:0198506732]	10110	20	20	17916	1.0	0.0019782393669634025	query_1	['GO:0008152']	8
WP	WP:WP2431	Spinal Cord Injury	0.017747564447291704	True	Spinal Cord Injury	116	18	4	6954	0.2222222222222222	0.034482758620689655	query_1	['WP:000000']	8
GO:BP	GO:1903898	negative regulation of PERK-mediated unfolded protein response	0.01969252771356724	True	"Any process that stops, prevents or reduces the frequency, rate or extent of the PERK-mediated unfolded protein response." [GO_REF:0000058, GOC:bf, GOC:PARL, GOC:TermGenie, PMID:22013210]	5	20	2	17916	0.1	0.4	query_1	['GO:0036499', 'GO:1900102', 'GO:1903897']	8
GO:BP	GO:0048519	negative regulation of biological process	0.02170738715830857	True	"Any process that stops, prevents, or reduces the frequency, rate or extent of a biological process. Biological processes are regulated by many means; examples include the control of gene expression, protein modification or interaction with a protein or substrate molecule." [GOC:jid]	5708	20	16	17916	0.8	0.002803083391730904	query_1	['GO:0008150', 'GO:0050789']	8
TF	TF:M11695_0	Factor: MEF-2D; motif: CCAWATWTRG; match class: 0	0.023015119048900728	True	Factor: MEF-2D; motif: CCAWATWTRG; match class: 0	291	20	5	19940	0.25	0.01718213058419244	query_1	['TF:M11695']	8
TF	TF:M11695	Factor: MEF-2D; motif: CCAWATWTRG	0.023015119048900728	True	Factor: MEF-2D; motif: CCAWATWTRG	291	20	5	19940	0.25	0.01718213058419244	query_1	['TF:M00000']	8
GO:BP	GO:0046683	response to organophosphorus	0.024725728757277753	True	"Any process that results in a change in state or activity of a cell or an organism (in terms of movement, secretion, enzyme production, gene expression, etc.) as a result of an organophosphorus stimulus. Organophosphorus is a compound containing phosphorus bound to an organic molecule; several organophosphorus compounds are used as insecticides, and they are highly toxic cholinesterase inhibitor…	138	20	4	17916	0.2	0.028985507246376812	query_1	['GO:0010033']	8
TF	TF:M09600_1	Factor: CREB1; motif: TKACGTCAYNN; match class: 1	0.024990066494379373	True	Factor: CREB1; motif: TKACGTCAYNN; match class: 1	1579	20	9	19940	0.45	0.005699810006333122	query_1	['TF:M09600_0']	8
WP	WP:WP3611	Photodynamic therapy-induced AP-1 survival signaling.	0.025005060886941065	True	Photodynamic therapy-induced AP-1 survival signaling.	50	18	3	6954	0.16666666666666666	0.06	query_1	['WP:000000']	8
GO:MF	GO:0017017	MAP kinase tyrosine/serine/threonine phosphatase activity	0.026319278419509252	True	"Catalysis of the reaction: MAP kinase serine/threonine/tyrosine phosphate + H2O = MAP kinase serine/threonine/tyrosine + phosphate." [GOC:mah, PMID:12184814]	13	20	2	18134	0.1	0.15384615384615385	query_1	['GO:0008138', 'GO:0033549']	8
GO:BP	GO:0010648	negative regulation of cell communication	0.027260333165617434	True	"Any process that decreases the frequency, rate or extent of cell communication. Cell communication is the process that mediates interactions between a cell and its surroundings. Encompasses interactions such as signaling or attachment between one cell and another cell, between a cell and an extracellular matrix, or between a cell and any other aspect of its environment." [GOC:dph, GOC:tb]	1527	20	9	17916	0.45	0.005893909626719057	query_1	['GO:0007154', 'GO:0010646', 'GO:0048523']	8
GO:BP	GO:0023057	negative regulation of signaling	0.027845383493700745	True	"Any process that stops, prevents, or reduces the frequency, rate or extent of a signaling process." [GOC:mtg_signal]	1531	20	9	17916	0.45	0.005878510777269758	query_1	['GO:0023051', 'GO:0023052', 'GO:0048519']	8
GO:BP	GO:0032269	negative regulation of cellular protein metabolic process	0.027978872219610682	True	"Any process that stops, prevents, or reduces the frequency, rate or extent of the chemical reactions and pathways involving a protein, occurring at the level of an individual cell." [GOC:mah]	1142	20	8	17916	0.4	0.0070052539404553416	query_1	['GO:0031324', 'GO:0032268', 'GO:0044267', 'GO:0051248']	8
WP	WP:WP366	TGF-beta Signaling Pathway	0.029181216129508285	True	TGF-beta Signaling Pathway	132	18	4	6954	0.2222222222222222	0.030303030303030304	query_1	['WP:000000']	8
GO:BP	GO:0048731	system development	0.029908318192769703	True	"The process whose specific outcome is the progression of an organismal system over time, from its formation to the mature structure. A system is a regularly interacting or interdependent group of organs or tissues that work together to carry out a given biological process." [GOC:dph, GOC:jid]	5034	20	15	17916	0.75	0.0029797377830750892	query_1	['GO:0007275', 'GO:0048856']	8
TF	TF:M00338_0	Factor: ATF; motif: NTGACGTCANYS; match class: 0	0.029939953141144168	True	Factor: ATF; motif: NTGACGTCANYS; match class: 0	3875	20	13	19940	0.65	0.0033548387096774194	query_1	['TF:M00338']	8
TF	TF:M00338	Factor: ATF; motif: NTGACGTCANYS	0.029939953141144168	True	Factor: ATF; motif: NTGACGTCANYS	3875	20	13	19940	0.65	0.0033548387096774194	query_1	['TF:M00000']	8
GO:BP	GO:2000113	negative regulation of cellular macromolecule biosynthetic process	0.030136750373704918	True	"Any process that stops, prevents, or reduces the frequency, rate or extent of cellular macromolecule biosynthetic process." [GOC:obol]	1546	20	9	17916	0.45	0.005821474773609315	query_1	['GO:0010558', 'GO:0031327', 'GO:0034645', 'GO:2000112']	8
GO:BP	GO:0060711	labyrinthine layer development	0.031157755223970386	True	"The process in which the labyrinthine layer of the placenta progresses, from its formation to its mature state." [GOC:dph]	47	20	3	17916	0.15	0.06382978723404255	query_1	['GO:0001892', 'GO:0048608']	8
REAC	REAC:R-HSA-1280215	Cytokine Signaling in Immune system	0.03217716238802475	True	Cytokine Signaling in Immune system	830	16	7	10588	0.4375	0.008433734939759036	query_1	['REAC:R-HSA-168256']	8
GO:MF	GO:0003676	nucleic acid binding	0.03300084510511269	True	"Interacting selectively and non-covalently with any nucleic acid." [GOC:jl]	4338	20	13	18134	0.65	0.002996772706316275	query_1	['GO:0097159', 'GO:1901363']	8
GO:BP	GO:0006984	ER-nucleus signaling pathway	0.033211286417334146	True	"Any series of molecular signals that conveys information from the endoplasmic reticulum to the nucleus, usually resulting in a change in transcriptional regulation." [GOC:mah]	48	20	3	17916	0.15	0.0625	query_1	['GO:0007165']	8
GO:BP	GO:0051384	response to glucocorticoid	0.03344815666084829	True	"Any process that results in a change in state or activity of a cell or an organism (in terms of movement, secretion, enzyme production, gene expression, etc.) as a result of a glucocorticoid stimulus. Glucocorticoids are hormonal C21 corticosteroids synthesized from cholesterol with the ability to bind with the cortisol receptor and trigger similar effects. Glucocorticoids act primarily on carbo…	149	20	4	17916	0.2	0.026845637583892617	query_1	['GO:0031960']	8
GO:BP	GO:0051592	response to calcium ion	0.03433992980610828	True	"Any process that results in a change in state or activity of a cell or an organism (in terms of movement, secretion, enzyme production, gene expression, etc.) as a result of a calcium ion stimulus." [GOC:ai]	150	20	4	17916	0.2	0.02666666666666667	query_1	['GO:0010038']	8
GO:BP	GO:1901652	response to peptide	0.034968501011841104	True	"Any process that results in a change in state or activity of a cell or an organism (in terms of movement, secretion, enzyme production, gene expression, etc.) as a result of a peptide stimulus." [GOC:pr, GOC:TermGenie]	546	20	6	17916	0.3	0.01098901098901099	query_1	['GO:0010243', 'GO:1901700']	8
GO:MF	GO:0033549	MAP kinase phosphatase activity	0.035382939958412206	True	"Catalysis of the reaction: a phosphorylated MAP kinase + H2O = a MAP kinase + phosphate." [GOC:mah, PMID:12184814, PMID:17208316]	15	20	2	18134	0.1	0.13333333333333333	query_1	['GO:0004721']	8
TF	TF:M10112_1	Factor: Miz-1; motif: NNRGGWGGGGGAGGGGMRR; match class: 1	0.03571425102993053	True	Factor: Miz-1; motif: NNRGGWGGGGGAGGGGMRR; match class: 1	3935	20	13	19940	0.65	0.003303684879288437	query_1	['TF:M10112_0']	8
KEGG	KEGG:05166	Human T-cell leukemia virus 1 infection	0.03641012183869206	True	Human T-cell leukemia virus 1 infection	216	15	4	7747	0.26666666666666666	0.018518518518518517	query_1	['KEGG:00000']	8
TF	TF:M00017_0	Factor: ATF; motif: CNSTGACGTNNNYC; match class: 0	0.036833644447250256	True	Factor: ATF; motif: CNSTGACGTNNNYC; match class: 0	7344	20	17	19940	0.85	0.0023148148148148147	query_1	['TF:M00017']	8
TF	TF:M00017	Factor: ATF; motif: CNSTGACGTNNNYC	0.036833644447250256	True	Factor: ATF; motif: CNSTGACGTNNNYC	7344	20	17	19940	0.85	0.0023148148148148147	query_1	['TF:M00000']	8
TF	TF:M00981	Factor: CREB,; motif: NTGACGTNA	0.03688442169119177	True	Factor: CREB,; motif: NTGACGTNA	8456	20	18	19940	0.9	0.0021286660359508044	query_1	['TF:M00000']	8
TF	TF:M00981_0	Factor: CREB,; motif: NTGACGTNA; match class: 0	0.03688442169119177	True	Factor: CREB,; motif: NTGACGTNA; match class: 0	8456	20	18	19940	0.9	0.0021286660359508044	query_1	['TF:M00981']	8
GO:BP	GO:0014074	response to purine-containing compound	0.03712038355095327	True	"Any process that results in a change in state or activity of a cell or an organism (in terms of movement, secretion, enzyme production, gene expression, etc.) as a result of a purine-containing compound stimulus." [GOC:ef]	153	20	4	17916	0.2	0.026143790849673203	query_1	['GO:0010243', 'GO:0014070']	8
TF	TF:M00215	Factor: SRF; motif: DCCWTATATGGNCWN	0.03769732788662163	True	Factor: SRF; motif: DCCWTATATGGNCWN	150	20	4	19940	0.2	0.02666666666666667	query_1	['TF:M00000']	8
TF	TF:M00215_0	Factor: SRF; motif: DCCWTATATGGNCWN; match class: 0	0.03769732788662163	True	Factor: SRF; motif: DCCWTATATGGNCWN; match class: 0	150	20	4	19940	0.2	0.02666666666666667	query_1	['TF:M00215']	8
GO:BP	GO:0008283	cell population proliferation	0.03878557992871013	True	"The multiplication or reproduction of cells, resulting in the expansion of a cell population." [GOC:mah, GOC:mb]	2048	20	10	17916	0.5	0.0048828125	query_1	['GO:0009987']	8
WP	WP:WP3527	Preimplantation Embryo	0.038858167006561244	True	Preimplantation Embryo	58	18	3	6954	0.16666666666666666	0.05172413793103448	query_1	['WP:000000']	8
GO:BP	GO:0071774	response to fibroblast growth factor	0.03906377828085035	True	"Any process that results in a change in state or activity of a cell or an organism (in terms of movement, secretion, enzyme production, gene expression, etc.) as a result of a fibroblast growth factor stimulus." [GOC:mah]	155	20	4	17916	0.2	0.025806451612903226	query_1	['GO:0009719', 'GO:0070848']	8
GO:MF	GO:0035258	steroid hormone receptor binding	0.03980174496665115	True	"Interacting selectively and non-covalently with a steroid hormone receptor." [GOC:bf]	92	20	3	18134	0.15	0.03260869565217391	query_1	['GO:0035257']	8
GO:BP	GO:0090304	nucleic acid metabolic process	0.04073023629623513	True	"Any cellular metabolic process involving nucleic acids." [GOC:dph, GOC:tb]	5153	20	15	17916	0.75	0.002910925674364448	query_1	['GO:0006139', 'GO:0043170']	8
TF	TF:M00694_0	Factor: E4F1; motif: SYTACGTCAC; match class: 0	0.04075854087991329	True	Factor: E4F1; motif: SYTACGTCAC; match class: 0	153	20	4	19940	0.2	0.026143790849673203	query_1	['TF:M00694']	8
TF	TF:M00694	Factor: E4F1; motif: SYTACGTCAC	0.04075854087991329	True	Factor: E4F1; motif: SYTACGTCAC	153	20	4	19940	0.2	0.026143790849673203	query_1	['TF:M00000']	8
GO:BP	GO:0036491	regulation of translation initiation in response to endoplasmic reticulum stress	0.04129893110278457	True	"Any process that modulates the frequency, rate or extent of translation initiation, as a result of endoplasmic reticulum stress." [GOC:bf, GOC:PARL, PMID:14676213, PMID:16835242]	7	20	2	17916	0.1	0.2857142857142857	query_1	['GO:0036490', 'GO:0043558']	8
GO:BP	GO:0010467	gene expression	0.043895819448412074	True	"The process in which a gene's sequence is converted into a mature gene product or products (proteins or RNA). This includes the production of an RNA transcript as well as any processing to produce a mature RNA product or an mRNA or circRNA (for protein-coding genes) and the translation of that mRNA or circRNA into protein. Protein maturation is included when required to form an active form of a …	5997	20	16	17916	0.8	0.0026680006670001667	query_1	['GO:0043170']	8
GO:BP	GO:0044238	primary metabolic process	0.04561869579718231	True	"The chemical reactions and pathways involving those compounds which are formed as a part of the normal anabolic and catabolic processes. These processes take place in most, if not all, cells of the organism." [GOC:go_curators, http://www.metacyc.org]	10599	20	20	17916	1.0	0.0018869704689121615	query_1	['GO:0008152']	8
GO:BP	GO:0010035	response to inorganic substance	0.046830669262712496	True	"Any process that results in a change in state or activity of a cell or an organism (in terms of movement, secretion, enzyme production, gene expression, etc.) as a result of an inorganic substance stimulus." [GOC:sm]	575	20	6	17916	0.3	0.010434782608695653	query_1	['GO:0042221']	8
TF	TF:M00215_1	Factor: SRF; motif: DCCWTATATGGNCWN; match class: 1	0.048405384420157634	True	Factor: SRF; motif: DCCWTATATGGNCWN; match class: 1	51	20	3	19940	0.15	0.058823529411764705	query_1	['TF:M00215_0']	8
GO:BP	GO:0000122	negative regulation of transcription by RNA polymerase II	0.048823512389781644	True	"Any process that stops, prevents, or reduces the frequency, rate or extent of transcription mediated by RNA polymerase II." [GOC:go_curators, GOC:txnOH]	878	20	7	17916	0.35	0.007972665148063782	query_1	['GO:0006357', 'GO:0006366', 'GO:0045892']	8
GO:BP	GO:0002376	immune system process	4.5945623131091685e-09	True	"Any process involved in the development or functioning of the immune system, an organismal system for calibrated responses to potential internal or invasive threats." [GO_REF:0000022, GOC:add]	3199	18	17	17916	0.9444444444444444	0.0053141606752110035	query_1	['GO:0008150']	21
WP	WP:WP4884	Pathogenesis of SARS-CoV-2 Mediated by nsp9/nsp10 Complex	6.066883323827479e-09	True	Pathogenesis of SARS-CoV-2 Mediated by nsp9/nsp10 Complex	21	11	5	6954	0.45454545454545453	0.23809523809523808	query_1	['WP:000000']	21
GO:BP	GO:0002682	regulation of immune system process	8.203213532433013e-09	True	"Any process that modulates the frequency, rate, or extent of an immune system process." [GOC:add]	1618	18	14	17916	0.7777777777777778	0.00865265760197775	query_1	['GO:0002376', 'GO:0050789']	21
GO:BP	GO:0042110	T cell activation	9.82203726312199e-09	True	"The change in morphology and behavior of a mature or immature T cell resulting from exposure to a mitogen, cytokine, chemokine, cellular ligand, or an antigen for which it is specific." [GOC:mgi_curators, ISBN:0781735149]	477	18	10	17916	0.5555555555555556	0.020964360587002098	query_1	['GO:0046649']	21
WP	WP:WP4585	Cancer immunotherapy by PD-1 blockade	1.001771039518256e-08	True	Cancer immunotherapy by PD-1 blockade	23	11	5	6954	0.45454545454545453	0.21739130434782608	query_1	['WP:000000']	21
GO:BP	GO:0006955	immune response	2.372857932117604e-08	True	"Any immune system process that functions in the calibrated response of an organism to a potential internal or invasive threat." [GO_REF:0000022, GOC:add]	2228	18	15	17916	0.8333333333333334	0.006732495511669659	query_1	['GO:0002376', 'GO:0050896']	21
KEGG	KEGG:04640	Hematopoietic cell lineage	1.350441719346857e-07	True	Hematopoietic cell lineage	95	12	6	7747	0.5	0.06315789473684211	query_1	['KEGG:00000']	21
GO:CC	GO:0042101	T cell receptor complex	2.0904761928094717e-07	True	"A protein complex that contains a disulfide-linked heterodimer of T cell receptor (TCR) chains, which are members of the immunoglobulin superfamily, and mediates antigen recognition, ultimately resulting in T cell activation. The TCR heterodimer is associated with the CD3 complex, which consists of the nonpolymorphic polypeptides gamma, delta, epsilon, zeta, and, in some cases, eta (an RNA splic…	124	18	6	18856	0.3333333333333333	0.04838709677419355	query_1	['GO:0098802']	21
GO:CC	GO:0009897	external side of plasma membrane	2.673769473180786e-07	True	"The leaflet of the plasma membrane that faces away from the cytoplasm and any proteins embedded or anchored in it or attached to its surface." [GOC:dos, GOC:tb]	407	18	8	18856	0.4444444444444444	0.019656019656019656	query_1	['GO:0005886', 'GO:0009986', 'GO:0098552']	21
GO:BP	GO:0046649	lymphocyte activation	9.053840583042402e-07	True	"A change in morphology and behavior of a lymphocyte resulting from exposure to a specific antigen, mitogen, cytokine, chemokine, cellular ligand, or soluble factor." [GOC:mgi_curators, ISBN:0781735149]	756	18	10	17916	0.5555555555555556	0.013227513227513227	query_1	['GO:0045321']	21
GO:CC	GO:0042105	alpha-beta T cell receptor complex	4.27904308125485e-06	True	"A T cell receptor complex in which the TCR heterodimer comprises alpha and beta chains, associated with the CD3 complex; recognizes a complex consisting of an antigen-derived peptide bound to a class I or class II MHC protein." [GOC:mah, ISBN:0781735149]	7	18	3	18856	0.16666666666666666	0.42857142857142855	query_1	['GO:0042101']	21
GO:CC	GO:0005887	integral component of plasma membrane	5.47760735117061e-06	True	"The component of the plasma membrane consisting of the gene products and protein complexes having at least some part of their peptide sequence embedded in the hydrophobic region of the membrane." [GOC:dos, GOC:go_curators]	1619	18	11	18856	0.6111111111111112	0.0067943174799258805	query_1	['GO:0016021', 'GO:0031226']	21
GO:CC	GO:0098552	side of membrane	5.927478619055852e-06	True	"A cellular component consisting of one leaflet of a membrane bilayer and any proteins embedded or anchored in it or attached to its surface." [GOC:dos]	605	18	8	18856	0.4444444444444444	0.013223140495867768	query_1	['GO:0016020', 'GO:0110165']	21
GO:CC	GO:0009986	cell surface	7.804149641565239e-06	True	"The external part of the cell wall and/or plasma membrane." [GOC:jl, GOC:mtg_sensu, GOC:sm]	914	18	9	18856	0.5	0.009846827133479213	query_1	['GO:0110165']	21
GO:CC	GO:0031226	intrinsic component of plasma membrane	8.890033176627796e-06	True	"The component of the plasma membrane consisting of the gene products and protein complexes having either part of their peptide sequence embedded in the hydrophobic region of the membrane or some other covalently attached group such as a GPI anchor that is similarly embedded in the membrane." [GOC:dos, GOC:mah]	1696	18	11	18856	0.6111111111111112	0.006485849056603774	query_1	['GO:0005886', 'GO:0031224']	21
REAC	REAC:R-HSA-198933	Immunoregulatory interactions between a Lymphoid and a non-Lymphoid cell	1.0436633036410492e-05	True	Immunoregulatory interactions between a Lymphoid and a non-Lymphoid cell	181	13	6	10588	0.46153846153846156	0.03314917127071823	query_1	['REAC:R-HSA-1280218']	21
KEGG	KEGG:05340	Primary immunodeficiency	1.1343635627921889e-05	True	Primary immunodeficiency	37	12	4	7747	0.3333333333333333	0.10810810810810811	query_1	['KEGG:00000']	21
WP	WP:WP69	T-Cell antigen Receptor (TCR) Signaling Pathway	1.2465035451954928e-05	True	T-Cell antigen Receptor (TCR) Signaling Pathway	90	11	5	6954	0.45454545454545453	0.05555555555555555	query_1	['WP:000000']	21
GO:BP	GO:0050776	regulation of immune response	1.3071345641055429e-05	True	"Any process that modulates the frequency, rate or extent of the immune response, the immunological reaction of an organism to an immunogenic stimulus." [GOC:ai]	996	18	10	17916	0.5555555555555556	0.010040160642570281	query_1	['GO:0002682', 'GO:0006955', 'GO:0048583']	21
KEGG	KEGG:04660	T cell receptor signaling pathway	1.4823507451762292e-05	True	T cell receptor signaling pathway	103	12	5	7747	0.4166666666666667	0.04854368932038835	query_1	['KEGG:00000']	21
GO:MF	GO:0015026	coreceptor activity	2.4325111276958536e-05	True	"Combining with an extracellular or intracellular messenger, and in cooperation with a nearby primary receptor, initiating a change in cell activity." [GOC:go_curators]	47	17	4	18134	0.23529411764705882	0.0851063829787234	query_1	['GO:0038023']	21
HP	HP:0005403	Decrease in T cell count	2.854106815678366e-05	True	An abnormally low count of T cells.	41	5	4	4232	0.8	0.0975609756097561	query_1	['HP:0001888']	21
GO:CC	GO:0098802	plasma membrane signaling receptor complex	3.4896863320734575e-05	True	"Any protein complex that is part of the plasma membrane and which functions as a signaling receptor." [GOC:dos]	292	18	6	18856	0.3333333333333333	0.02054794520547945	query_1	['GO:0043235', 'GO:0098797']	21
GO:BP	GO:0050852	T cell receptor signaling pathway	4.821618994682245e-05	True	"A series of molecular signals initiated by the cross-linking of an antigen receptor on a T cell." [GOC:add]	199	18	6	17916	0.3333333333333333	0.03015075376884422	query_1	['GO:0050851']	21
GO:BP	GO:0043368	positive T cell selection	6.86150809805007e-05	True	"The process of sparing immature T cells which react with self-MHC protein complexes with low affinity levels from apoptotic death." [ISBN:0781735149, PMID:12414722]	36	18	4	17916	0.2222222222222222	0.1111111111111111	query_1	['GO:0045058']	21
REAC	REAC:R-HSA-380108	Chemokine receptors bind chemokines	0.00015219683010457227	True	Chemokine receptors bind chemokines	57	13	4	10588	0.3076923076923077	0.07017543859649122	query_1	['REAC:R-HSA-375276']	21
GO:BP	GO:0045321	leukocyte activation	0.00017632159932134142	True	"A change in morphology and behavior of a leukocyte resulting from exposure to a specific antigen, mitogen, cytokine, cellular ligand, or soluble factor." [GOC:add]	1308	18	10	17916	0.5555555555555556	0.00764525993883792	query_1	['GO:0001775', 'GO:0002376']	21
GO:BP	GO:0030217	T cell differentiation	0.0001825494045370636	True	"The process in which a precursor cell type acquires characteristics of a more mature T-cell. A T cell is a type of lymphocyte whose definin characteristic is the expression of a T cell receptor complex." [GO_REF:0000022, GOC:jid, GOC:mah]	249	18	6	17916	0.3333333333333333	0.024096385542168676	query_1	['GO:0030098', 'GO:0042110']	21
GO:BP	GO:0002250	adaptive immune response	0.00021271116420608732	True	"An immune response mediated by cells expressing specific receptors for antigen produced through a somatic diversification process, and allowing for an enhanced secondary response to subsequent exposures to the same antigen (immunological memory)." [GO_REF:0000022, GOC:add, ISBN:0781735149]	679	18	8	17916	0.4444444444444444	0.011782032400589101	query_1	['GO:0006955']	21
GO:BP	GO:0045058	T cell selection	0.00024480209534787355	True	"The process in which T cells that express T cell receptors that are restricted by self MHC protein complexes and tolerant to self antigens are selected for further maturation." [ISBN:0781735149, PMID:12414722]	49	18	4	17916	0.2222222222222222	0.08163265306122448	query_1	['GO:0002376', 'GO:0030217']	21
GO:MF	GO:0016493	C-C chemokine receptor activity	0.00031691738504707815	True	"Combining with a C-C chemokine and transmitting the signal from one side of the membrane to the other to initiate a change in cell activity. C-C chemokines do not have an amino acid between the first two cysteines of the characteristic four-cysteine motif." [GOC:signaling, PMID:8662823]	23	17	3	18134	0.17647058823529413	0.13043478260869565	query_1	['GO:0004950']	21
GO:MF	GO:0019957	C-C chemokine binding	0.00036198152282559796	True	"Interacting selectively and non-covalently with a C-C chemokine; C-C chemokines do not have an amino acid between the first two cysteines of the characteristic four-cysteine motif." [GOC:ai]	24	17	3	18134	0.17647058823529413	0.125	query_1	['GO:0019956']	21
GO:MF	GO:0004950	chemokine receptor activity	0.0004644575451885812	True	"Combining with a chemokine, and transmitting the signal from one side of the membrane to the other to initiate a change in cell activity. Chemokines are a family of small chemotactic cytokines; their name is derived from their ability to induce directed chemotaxis in nearby responsive cells. All chemokines possess a number of conserved cysteine residues involved in intramolecular disulfide bond …	26	17	3	18134	0.17647058823529413	0.11538461538461539	query_1	['GO:0001637', 'GO:0004896']	21
GO:MF	GO:0001637	G protein-coupled chemoattractant receptor activity	0.0004644575451885812	True	"Combining with a chemoattractant and transmitting the signal across the membrane by activating an associated G-protein; promotes the exchange of GDP for GTP on the alpha subunit of a heterotrimeric G-protein complex." [GOC:bf, GOC:mah]	26	17	3	18134	0.17647058823529413	0.11538461538461539	query_1	['GO:0008528']	21
REAC	REAC:R-HSA-202430	Translocation of ZAP-70 to Immunological synapse	0.00047625881732083424	True	Translocation of ZAP-70 to Immunological synapse	20	13	3	10588	0.23076923076923078	0.15	query_1	['REAC:R-HSA-202403']	21
GO:MF	GO:0060089	molecular transducer activity	0.000497810221193185	True	"A compound molecular function in which an effector function is controlled by one or more regulatory components." [GOC:dos, GOC:pdt]	1462	17	9	18134	0.5294117647058824	0.006155950752393981	query_1	['GO:0003674']	21
GO:MF	GO:0038023	signaling receptor activity	0.000497810221193185	True	"Receiving a signal and transmitting it in the cell to initiate a change in cell activity. A signal is a physical entity or change in state that is used to transfer information in order to trigger a response." [GOC:bf, GOC:signaling]	1462	17	9	18134	0.5294117647058824	0.006155950752393981	query_1	['GO:0060089']	21
GO:BP	GO:0045059	positive thymic T cell selection	0.0005130265567817845	True	"The process of sparing immature T cells in the thymus which react with self-MHC protein complexes with low affinity levels from apoptotic death." [ISBN:0781735149, PMID:12414722]	14	18	3	17916	0.16666666666666666	0.21428571428571427	query_1	['GO:0043368', 'GO:0045061']	21
GO:BP	GO:0001775	cell activation	0.0005268626032858353	True	"A change in the morphology or behavior of a cell resulting from exposure to an activating factor such as a cellular or soluble ligand." [GOC:mgi_curators]	1469	18	10	17916	0.5555555555555556	0.0068073519400953025	query_1	['GO:0009987']	21
GO:BP	GO:0002684	positive regulation of immune system process	0.0005517506621349437	True	"Any process that activates or increases the frequency, rate, or extent of an immune system process." [GOC:add]	1092	18	9	17916	0.5	0.008241758241758242	query_1	['GO:0002376', 'GO:0002682', 'GO:0048518']	21
KEGG	KEGG:05142	Chagas disease (American trypanosomiasis)	0.0006649544733359886	True	Chagas disease (American trypanosomiasis)	101	12	4	7747	0.3333333333333333	0.039603960396039604	query_1	['KEGG:00000']	21
REAC	REAC:R-HSA-202427	Phosphorylation of CD3 and TCR zeta chains	0.0007382998587174463	True	Phosphorylation of CD3 and TCR zeta chains	23	13	3	10588	0.23076923076923078	0.13043478260869565	query_1	['REAC:R-HSA-202403']	21
GO:BP	GO:0050851	antigen receptor-mediated signaling pathway	0.0007710963606270065	True	"A series of molecular signals initiated by the cross-linking of an antigen receptor on a B or T cell." [GOC:add]	318	18	6	17916	0.3333333333333333	0.018867924528301886	query_1	['GO:0002429']	21
GO:CC	GO:0043235	receptor complex	0.0008291765253158478	True	"Any protein complex that undergoes combination with a hormone, neurotransmitter, drug or intracellular messenger to initiate a change in cell function." [GOC:go_curators]	503	18	6	18856	0.3333333333333333	0.011928429423459244	query_1	['GO:0032991']	21
REAC	REAC:R-HSA-389948	PD-1 signaling	0.0008431730762855479	True	PD-1 signaling	24	13	3	10588	0.23076923076923078	0.125	query_1	['REAC:R-HSA-388841']	21
GO:MF	GO:0019956	chemokine binding	0.0009707015522402269	True	"Interacting selectively and non-covalently with a chemokine. Chemokines are a family of small chemotactic cytokines; their name is derived from their ability to induce directed chemotaxis in nearby responsive cells. All chemokines possess a number of conserved cysteine residues involved in intramolecular disulfide bond formation. Some chemokines are considered pro-inflammatory and can be induced…	33	17	3	18134	0.17647058823529413	0.09090909090909091	query_1	['GO:0019955']	21
GO:BP	GO:0007166	cell surface receptor signaling pathway	0.0011066641858211881	True	"A series of molecular signals initiated by activation of a receptor on the surface of a cell. The pathway begins with binding of an extracellular ligand to a cell surface receptor, or for receptors that signal in the absence of a ligand, by ligand-withdrawal or the activity of a constitutively active receptor. The pathway ends with regulation of a downstream cellular process, e.g. transcription.…	3209	18	13	17916	0.7222222222222222	0.0040511062636335304	query_1	['GO:0007165']	21
GO:MF	GO:0030159	signaling receptor complex adaptor activity	0.0011631019115565884	True	"The binding activity of a molecule that provides a physical support for the assembly of a multiprotein receptor signaling complex." [GOC:mah]	35	17	3	18134	0.17647058823529413	0.08571428571428572	query_1	['GO:0035591']	21
HP	HP:0001888	Lymphopenia	0.001280339708371174	True	A reduced number of lymphocytes in the blood.	104	5	4	4232	0.8	0.038461538461538464	query_1	['HP:0001882', 'HP:0040088']	21
REAC	REAC:R-HSA-202424	Downstream TCR signaling	0.0013533725344166319	True	Downstream TCR signaling	98	13	4	10588	0.3076923076923077	0.04081632653061224	query_1	['REAC:R-HSA-202403']	21
GO:BP	GO:0030098	lymphocyte differentiation	0.0016718124021702242	True	"The process in which a relatively unspecialized precursor cell acquires specialized features of a lymphocyte. A lymphocyte is a leukocyte commonly found in the blood and lymph that has the characteristics of a large nucleus, a neutral staining cytoplasm, and prominent heterochromatin." [CL:0000542, GOC:go_curators]	363	18	6	17916	0.3333333333333333	0.01652892561983471	query_1	['GO:0002521', 'GO:0046649']	21
HP	HP:0040088	Abnormal lymphocyte count	0.0019891427326440597	True	Any abnormality in the total number of lymphocytes in the blood.	116	5	4	4232	0.8	0.034482758620689655	query_1	['HP:0004332', 'HP:0011893']	21
GO:BP	GO:0045061	thymic T cell selection	0.002159615296463678	True	"The process of T cell selection that occurs in the thymus." [ISBN:0781735149, PMID:12414722]	22	18	3	17916	0.16666666666666666	0.13636363636363635	query_1	['GO:0033077', 'GO:0045058']	21
HP	HP:0003460	Decreased circulating total IgA	0.002537366759149446	True	Undetectable serum immunoglobulin A level at a value < 5 mg/dL (0.05 g/L).	3	5	2	4232	0.4	0.6666666666666666	query_1	['HP:0002720']	21
GO:BP	GO:0070098	chemokine-mediated signaling pathway	0.002629261035258413	True	"A series of molecular signals initiated by the binding of a chemokine to a receptor on the surface of a cell, and ending with regulation of a downstream cellular process, e.g. transcription." [GOC:mah, GOC:signaling]	88	18	4	17916	0.2222222222222222	0.045454545454545456	query_1	['GO:0019221', 'GO:1990869']	21
REAC	REAC:R-HSA-202433	Generation of second messenger molecules	0.002705373827241329	True	Generation of second messenger molecules	35	13	3	10588	0.23076923076923078	0.08571428571428572	query_1	['REAC:R-HSA-202403']	21
REAC	REAC:R-HSA-202403	TCR signaling	0.003031690097312351	True	TCR signaling	120	13	4	10588	0.3076923076923077	0.03333333333333333	query_1	['REAC:R-HSA-1280218']	21
HP	HP:0004332	Abnormal lymphocyte morphology	0.0032454880196245285	True	An abnormality of lymphocytes.	131	5	4	4232	0.8	0.030534351145038167	query_1	['HP:0001881']	21
GO:BP	GO:0019722	calcium-mediated signaling	0.003816787504915328	True	"Any intracellular signal transduction in which the signal is passed on within the cell via calcium ions." [GOC:signaling]	226	18	5	17916	0.2777777777777778	0.022123893805309734	query_1	['GO:0019932']	21
GO:BP	GO:1990869	cellular response to chemokine	0.003884719961840958	True	"Any process that results in a change in state or activity of a cell (in terms of movement, secretion, enzyme production, gene expression, etc.) as a result of a chemokine stimulus." [PMID:11113082]	97	18	4	17916	0.2222222222222222	0.041237113402061855	query_1	['GO:0071345', 'GO:1990868']	21
GO:BP	GO:1990868	response to chemokine	0.003884719961840958	True	"Any process that results in a change in state or activity of a cell or an organism (in terms of movement, secretion, enzyme production, gene expression, etc.) as a result of a chemokine stimulus." [PMID:11113082]	97	18	4	17916	0.2222222222222222	0.041237113402061855	query_1	['GO:0034097']	21
REAC	REAC:R-HSA-1280218	Adaptive Immune System	0.004549941605947328	True	Adaptive Immune System	799	13	7	10588	0.5384615384615384	0.008760951188986232	query_1	['REAC:R-HSA-168256']	21
GO:CC	GO:0098797	plasma membrane protein complex	0.004660871550907417	True	"Any protein complex that is part of the plasma membrane." [GOC:dos]	681	18	6	18856	0.3333333333333333	0.00881057268722467	query_1	['GO:0005886', 'GO:0098796']	21
GO:CC	GO:0005886	plasma membrane	0.005935590282454544	True	"The membrane surrounding a cell that separates the cell from its external environment. It consists of a phospholipid bilayer and associated proteins." [ISBN:0716731363]	5611	18	14	18856	0.7777777777777778	0.0024950989128497596	query_1	['GO:0016020', 'GO:0071944']	21
GO:MF	GO:0042608	T cell receptor binding	0.006107091910218363	True	"Interacting selectively and non-covalently with a T cell receptor, the antigen-recognizing receptor on the surface of T cells." [GOC:jl]	8	17	2	18134	0.11764705882352941	0.25	query_1	['GO:0005102', 'GO:0044877']	21
GO:MF	GO:0016494	C-X-C chemokine receptor activity	0.006107091910218363	True	"Combining with a C-X-C chemokine and transmitting the signal from one side of the membrane to the other to initiate a change in cell activity. A C-X-C chemokine has a single amino acid between the first two cysteines of the characteristic four cysteine motif." [GOC:signaling, PMID:8662823]	8	17	2	18134	0.11764705882352941	0.25	query_1	['GO:0004950']	21
GO:MF	GO:0035591	signaling adaptor activity	0.00630009831134988	True	"The binding activity of a molecule that brings together two or more molecules in a signaling pathway, permitting those molecules to function in a coordinated way. Adaptor molecules themselves do not have catalytic activity." [GOC:bf, PMID:19104498]	61	17	3	18134	0.17647058823529413	0.04918032786885246	query_1	['GO:0030674']	21
HP	HP:0004429	Recurrent viral infections	0.007301563910382878	True	Increased susceptibility to viral infections, as manifested by recurrent episodes of viral infection.	43	5	3	4232	0.6	0.06976744186046512	query_1	['HP:0002719']	21
GO:BP	GO:0002429	immune response-activating cell surface receptor signaling pathway	0.007470640137182393	True	"A series of molecular signals initiated by the binding of an extracellular ligand to a receptor on the surface of a cell capable of activating or perpetuating an immune response." [GO_REF:0000022, GOC:add, ISBN:0781735149]	470	18	6	17916	0.3333333333333333	0.01276595744680851	query_1	['GO:0002757', 'GO:0002768']	21
GO:BP	GO:0002757	immune response-activating signal transduction	0.007470640137182393	True	"The cascade of processes by which a signal interacts with a receptor, causing a change in the level or activity of a second messenger or other downstream target, and ultimately leading to activation or perpetuation of an immune response." [GOC:add]	470	18	6	17916	0.3333333333333333	0.01276595744680851	query_1	['GO:0002253', 'GO:0002764']	21
KEGG	KEGG:04062	Chemokine signaling pathway	0.00747747034055743	True	Chemokine signaling pathway	187	12	4	7747	0.3333333333333333	0.0213903743315508	query_1	['KEGG:00000']	21
GO:CC	GO:0071944	cell periphery	0.007727412012012609	True	"The part of a cell encompassing the cell cortex, the plasma membrane, and any external encapsulating structures." [GOC:mah]	5731	18	14	18856	0.7777777777777778	0.002442854650148316	query_1	['GO:0110165']	21
GO:BP	GO:0050778	positive regulation of immune response	0.007822434412528048	True	"Any process that activates or increases the frequency, rate or extent of the immune response, the immunological reaction of an organism to an immunogenic stimulus." [GOC:ai]	751	18	7	17916	0.3888888888888889	0.009320905459387484	query_1	['GO:0002684', 'GO:0006955', 'GO:0048584', 'GO:0050776']	21
HP	HP:0031123	Recurrent gastroenteritis	0.008449891666852675	True	Increased susceptibility to gastroenteritis, an infectious inflammationof the stomach and small intestines manifested by signs and symptoms such as diarheas and abdominal pain, as manifested by recurrent episodes of gastroenteritis.	5	5	2	4232	0.4	0.4	query_1	['HP:0004798']	21
HP	HP:0001882	Leukopenia	0.010850466761260114	True	An abnormal decreased number of leukocytes in the blood.	177	5	4	4232	0.8	0.022598870056497175	query_1	['HP:0011893']	21
GO:BP	GO:0002768	immune response-regulating cell surface receptor signaling pathway	0.011033560175774712	True	"A series of molecular signals initiated by the binding of an extracellular ligand to a receptor on the surface of the target cell capable of activating, perpetuating, or inhibiting an immune response." [GOC:add, ISBN:0781735149, PMID:15771571]	503	18	6	17916	0.3333333333333333	0.011928429423459244	query_1	['GO:0002764', 'GO:0007166']	21
GO:BP	GO:0002764	immune response-regulating signaling pathway	0.011416315586735884	True	"The cascade of processes by which a signal interacts with a receptor, causing a change in the level or activity of a second messenger or other downstream target, and ultimately leading to the activation, perpetuation, or inhibition of an immune response." [GOC:add, ISBN:0781735149, PMID:15771571]	506	18	6	17916	0.3333333333333333	0.011857707509881422	query_1	['GO:0007165', 'GO:0050776']	21
KEGG	KEGG:05170	Human immunodeficiency virus 1 infection	0.011706666411370638	True	Human immunodeficiency virus 1 infection	210	12	4	7747	0.3333333333333333	0.01904761904761905	query_1	['KEGG:00000']	21
HP	HP:0005415	Decreased proportion of CD8-positive T cells	0.012668842544495218	True	A decreased proportion of circulating CD8-positive, alpha-beta T cells relative to total number of T cells.	6	5	2	4232	0.4	0.3333333333333333	query_1	['HP:0005403', 'HP:0031393']	21
GO:BP	GO:0002521	leukocyte differentiation	0.015373722044331678	True	"The process in which a relatively unspecialized hemopoietic precursor cell acquires the specialized features of a leukocyte. A leukocyte is an achromatic cell of the myeloid or lymphoid lineages capable of ameboid movement, found in blood or other tissue." [CL:0000738, GOC:add, PMID:16551264]	533	18	6	17916	0.3333333333333333	0.01125703564727955	query_1	['GO:0030097', 'GO:0030154']	21
WP	WP:WP24	Peptide GPCRs	0.015860868236289374	True	Peptide GPCRs	74	11	3	6954	0.2727272727272727	0.04054054054054054	query_1	['WP:000000']	21
KEGG	KEGG:05235	PD-L1 expression and PD-1 checkpoint pathway in cancer	0.015999607826128515	True	PD-L1 expression and PD-1 checkpoint pathway in cancer	89	12	3	7747	0.25	0.033707865168539325	query_1	['KEGG:00000']	21
KEGG	KEGG:04658	Th1 and Th2 cell differentiation	0.015999607826128515	True	Th1 and Th2 cell differentiation	89	12	3	7747	0.25	0.033707865168539325	query_1	['KEGG:00000']	21
HP	HP:0008866	Failure to thrive secondary to recurrent infections	0.017727989602597766	True	Insufficient weight gain or inappropriate weight loss for a child, that is attributed to an endogenous recurrent infections.	7	5	2	4232	0.4	0.2857142857142857	query_1	['HP:0001508', 'HP:0002719', 'HP:0032169']	21
REAC	REAC:R-HSA-388841	Costimulation by the CD28 family	0.019356858646961992	True	Costimulation by the CD28 family	67	13	3	10588	0.23076923076923078	0.04477611940298507	query_1	['REAC:R-HSA-1280218']	21
GO:BP	GO:0002253	activation of immune response	0.01976834171253774	True	"Any process that initiates an immune response." [GO_REF:0000022, GOC:add, ISBN:0781735149]	557	18	6	17916	0.3333333333333333	0.010771992818671455	query_1	['GO:0002376', 'GO:0050778']	21
REAC	REAC:R-HSA-375276	Peptide ligand-binding receptors	0.020069902144023148	True	Peptide ligand-binding receptors	194	13	4	10588	0.3076923076923077	0.020618556701030927	query_1	['REAC:R-HSA-373076']	21
KEGG	KEGG:04061	Viral protein interaction with cytokine and cytokine receptor	0.021260057575354853	True	Viral protein interaction with cytokine and cytokine receptor	98	12	3	7747	0.25	0.030612244897959183	query_1	['KEGG:00000']	21
GO:BP	GO:2000110	negative regulation of macrophage apoptotic process	0.023777650031184615	True	"Any process that stops, prevents, or reduces the frequency, rate or extent of macrophage apoptotic process." [GOC:BHF, GOC:mtg_apoptosis]	6	18	2	17916	0.1111111111111111	0.3333333333333333	query_1	['GO:0033033', 'GO:0071888', 'GO:2000107', 'GO:2000109']	21
GO:BP	GO:0033634	positive regulation of cell-cell adhesion mediated by integrin	0.023777650031184615	True	"Any process that activates or increases the frequency, rate, or extent of cell-cell adhesion mediated by integrin." [GOC:add]	6	18	2	17916	0.1111111111111111	0.3333333333333333	query_1	['GO:0022409', 'GO:0033630', 'GO:0033631', 'GO:0033632']	21
GO:MF	GO:0042802	identical protein binding	0.024799169974433946	True	"Interacting selectively and non-covalently with an identical protein or proteins." [GOC:jl]	1786	17	8	18134	0.47058823529411764	0.004479283314669653	query_1	['GO:0005515']	21
KEGG	KEGG:04659	Th17 cell differentiation	0.02532118634941265	True	Th17 cell differentiation	104	12	3	7747	0.25	0.028846153846153848	query_1	['KEGG:00000']	21
GO:BP	GO:0050863	regulation of T cell activation	0.025559821745392966	True	"Any process that modulates the frequency, rate or extent of T cell activation." [GOC:ai]	334	18	5	17916	0.2777777777777778	0.014970059880239521	query_1	['GO:0042110', 'GO:0051249']	21
GO:MF	GO:0004896	cytokine receptor activity	0.026858602700521046	True	"Combining with a cytokine and transmitting the signal from one side of the membrane to the other to initiate a change in cell activity." [GOC:add, GOC:mah]	99	17	3	18134	0.17647058823529413	0.030303030303030304	query_1	['GO:0004888', 'GO:0140375']	21
HP	HP:0032169	Severe infection	0.03036208905626827	True	A type of infection that is regarded as a sign of a pathological susceptibility to infection because of unusual severity or intensity of the infection.	9	5	2	4232	0.4	0.2222222222222222	query_1	['HP:0032101']	21
HP	HP:0045080	Decreased proportion of CD3-positive T cells	0.03036208905626827	True	Any abnormality in the proportion of CD3-positive T cells relative to the total number of T cells.	9	5	2	4232	0.4	0.2222222222222222	query_1	['HP:0005403']	21
HP	HP:0009098	Chronic oral candidiasis	0.03036208905626827	True	Chronic accumulation and overgrowth of the fungus Candida albicans on the mucous membranes of the mouth, generally manifested as associated with creamy white lesions on the tongue or inner cheeks, occasionally spreading to the gums, tonsils, palate or oropharynx.	9	5	2	4232	0.4	0.2222222222222222	query_1	['HP:0002728']	21
GO:MF	GO:0042288	MHC class I protein binding	0.041167636177498565	True	"Interacting selectively and non-covalently with major histocompatibility complex class I molecules; a set of molecules displayed on cell surfaces that are responsible for lymphocyte recognition and antigen presentation." [GOC:jl]	20	17	2	18134	0.11764705882352941	0.1	query_1	['GO:0042287']	21
KEGG	KEGG:04060	Cytokine-cytokine receptor interaction	0.04117455734436019	True	Cytokine-cytokine receptor interaction	292	12	4	7747	0.3333333333333333	0.0136986301369863	query_1	['KEGG:00000']	21
HP	HP:0005401	Recurrent candida infections	0.04634263211955066	True	An increased susceptibility to candida infections, as manifested by a history of recurrent episodes of candida infections.	11	5	2	4232	0.4	0.18181818181818182	query_1	['HP:0002841']	21
GO:CC	GO:0016021	integral component of membrane	0.04775899260716032	True	"The component of a membrane consisting of the gene products and protein complexes having at least some part of their peptide sequence embedded in the hydrophobic region of the membrane." [GOC:dos, GOC:go_curators]	5689	18	13	18856	0.7222222222222222	0.002285111618913693	query_1	['GO:0031224']	21
CORUM	CORUM:1067	CD8A-LCK complex	0.04994745527705908	True	CD8A-LCK complex	2	1	1	3627	1.0	0.5	query_1	['CORUM:0000000']	21
REAC	REAC:R-HSA-909733	Interferon alpha/beta signaling	1.2696568611038376e-20	True	Interferon alpha/beta signaling	67	10	10	10588	1.0	0.14925373134328357	query_1	['REAC:R-HSA-913531']	11
GO:BP	GO:0060337	type I interferon signaling pathway	4.25882712261347e-18	True	"A series of molecular signals initiated by the binding of a type I interferon to a receptor on the surface of a cell, and ending with regulation of a downstream cellular process, e.g. transcription. Type I interferons include the interferon-alpha, beta, delta, episilon, zeta, kappa, tau, and omega gene families." [GOC:add, GOC:dph, GOC:signaling, PR:000025848]	94	13	10	17916	0.7692307692307693	0.10638297872340426	query_1	['GO:0019221', 'GO:0071357']	11
GO:BP	GO:0071357	cellular response to type I interferon	4.25882712261347e-18	True	"Any process that results in a change in state or activity of a cell (in terms of movement, secretion, enzyme production, gene expression, etc.) as a result of a type I interferon stimulus. Type I interferons include the interferon-alpha, beta, delta, episilon, zeta, kappa, tau, and omega gene families." [GOC:mah, PR:000025848]	94	13	10	17916	0.7692307692307693	0.10638297872340426	query_1	['GO:0034340', 'GO:0071345']	11
GO:BP	GO:0034340	response to type I interferon	6.593220689933102e-18	True	"Any process that results in a change in state or activity of a cell or an organism (in terms of movement, secretion, enzyme production, gene expression, etc.) as a result of a type I interferon stimulus. Type I interferons include the interferon-alpha, beta, delta, episilon, zeta, kappa, tau, and omega gene families." [GOC:add, ISBN:0126896631, PMID:15546383, PMID:16681834]	98	13	10	17916	0.7692307692307693	0.10204081632653061	query_1	['GO:0034097', 'GO:0045087']	11
REAC	REAC:R-HSA-913531	Interferon Signaling	7.568050262238877e-16	True	Interferon Signaling	192	10	10	10588	1.0	0.052083333333333336	query_1	['REAC:R-HSA-1280215']	11
GO:BP	GO:0009615	response to virus	1.0804481184260688e-14	True	"Any process that results in a change in state or activity of a cell or an organism (in terms of movement, secretion, enzyme production, gene expression, etc.) as a result of a stimulus from a virus." [GOC:hb]	338	13	11	17916	0.8461538461538461	0.03254437869822485	query_1	['GO:0051707']	11
GO:BP	GO:0051607	defense response to virus	1.0919935131238477e-13	True	"Reactions triggered in response to the presence of a virus that act to protect the cell or organism." [GOC:ai]	252	13	10	17916	0.7692307692307693	0.03968253968253968	query_1	['GO:0002252', 'GO:0009615', 'GO:0098542']	11
GO:BP	GO:0051707	response to other organism	1.5722043402028578e-11	True	"Any process that results in a change in state or activity of a cell or an organism (in terms of movement, secretion, enzyme production, gene expression, etc.) as a result of a stimulus from another living organism." [GOC:ai]	1507	13	13	17916	1.0	0.008626410086264101	query_1	['GO:0043207', 'GO:0044419']	11
GO:BP	GO:0043207	response to external biotic stimulus	1.5996566875521343e-11	True	"Any process that results in a change in state or activity of a cell or an organism (in terms of movement, secretion, enzyme production, gene expression, etc.) as a result of an external biotic stimulus, an external stimulus caused by, or produced by living things." [GOC:go_curators]	1509	13	13	17916	1.0	0.008614976805831677	query_1	['GO:0009605', 'GO:0009607']	11
GO:BP	GO:0009607	response to biotic stimulus	2.1036316568239643e-11	True	"Any process that results in a change in state or activity of a cell or an organism (in terms of movement, secretion, enzyme production, gene expression, etc.) as a result of a biotic stimulus, a stimulus caused or produced by a living organism." [GOC:hb]	1541	13	13	17916	1.0	0.008436080467229072	query_1	['GO:0050896']	11
GO:BP	GO:0044419	interspecies interaction between organisms	1.669715108554411e-09	True	"Any process in which an organism has an effect on an organism of a different species." [GOC:cc]	2155	13	13	17916	1.0	0.0060324825986078886	query_1	['GO:0008150']	11
REAC	REAC:R-HSA-1280215	Cytokine Signaling in Immune system	2.073124824885316e-09	True	Cytokine Signaling in Immune system	830	10	10	10588	1.0	0.012048192771084338	query_1	['REAC:R-HSA-168256']	11
GO:BP	GO:0045071	negative regulation of viral genome replication	3.894428860941239e-09	True	"Any process that stops, prevents, or reduces the frequency, rate or extent of viral genome replication." [GOC:go_curators]	63	13	6	17916	0.46153846153846156	0.09523809523809523	query_1	['GO:0019079', 'GO:0045069', 'GO:1903901']	11
GO:BP	GO:0098542	defense response to other organism	7.58111417243792e-09	True	"Reactions triggered in response to the presence of another organism that act to protect the cell or organism from damage caused by that organism." [GOC:dos]	1146	13	11	17916	0.8461538461538461	0.009598603839441536	query_1	['GO:0006952', 'GO:0051707']	11
GO:BP	GO:0019221	cytokine-mediated signaling pathway	1.224796025075131e-08	True	"A series of molecular signals initiated by the binding of a cytokine to a receptor on the surface of a cell, and ending with regulation of a downstream cellular process, e.g. transcription." [GOC:mah, GOC:signaling, PMID:19295629]	803	13	10	17916	0.7692307692307693	0.012453300124533	query_1	['GO:0007166', 'GO:0071345']	11
GO:BP	GO:1903901	negative regulation of viral life cycle	3.080198279035739e-08	True	"Any process that stops, prevents or reduces the frequency, rate or extent of viral life cycle." [GO_REF:0000058, GOC:TermGenie, PMID:18005716]	88	13	6	17916	0.46153846153846156	0.06818181818181818	query_1	['GO:0019058', 'GO:0048525', 'GO:1903900']	11
MIRNA	MIRNA:hsa-miR-146a-5p	hsa-miR-146a-5p	4.811455212861925e-08	True	hsa-miR-146a-5p	199	13	7	14714	0.5384615384615384	0.035175879396984924	query_1	['MIRNA:000000']	11
GO:BP	GO:0045087	innate immune response	5.141065450646493e-08	True	"Innate immune responses are defense responses mediated by germline encoded components that directly recognize components of potential pathogens." [GO_REF:0000022, GOC:add, GOC:ebc, GOC:mtg_sensu]	928	13	10	17916	0.7692307692307693	0.010775862068965518	query_1	['GO:0006955', 'GO:0098542']	11
GO:BP	GO:0045069	regulation of viral genome replication	7.17181201839244e-08	True	"Any process that modulates the frequency, rate or extent of viral genome replication." [GOC:ai]	101	13	6	17916	0.46153846153846156	0.0594059405940594	query_1	['GO:0019079', 'GO:1903900']	11
GO:BP	GO:0009605	response to external stimulus	7.276723669241618e-08	True	"Any process that results in a change in state or activity of a cell or an organism (in terms of movement, secretion, enzyme production, gene expression, etc.) as a result of an external stimulus." [GOC:hb]	2879	13	13	17916	1.0	0.0045154567558179926	query_1	['GO:0050896']	11
GO:BP	GO:0048525	negative regulation of viral process	9.094949016120734e-08	True	"Any process that stops, prevents, or reduces the frequency, rate or extent of a multi-organism process in which a virus is a participant." [GOC:bf, GOC:jl]	105	13	6	17916	0.46153846153846156	0.05714285714285714	query_1	['GO:0016032', 'GO:0048519', 'GO:0050792']	11
GO:BP	GO:0006955	immune response	2.398153003915284e-07	True	"Any immune system process that functions in the calibrated response of an organism to a potential internal or invasive threat." [GO_REF:0000022, GOC:add]	2228	13	12	17916	0.9230769230769231	0.005385996409335727	query_1	['GO:0002376', 'GO:0050896']	11
TF	TF:M11680_0	Factor: IRF-9; motif: NYGAAACYGAAACYN; match class: 0	2.9501015037572143e-07	True	Factor: IRF-9; motif: NYGAAACYGAAACYN; match class: 0	133	13	6	19940	0.46153846153846156	0.045112781954887216	query_1	['TF:M11680']	11
TF	TF:M11680	Factor: IRF-9; motif: NYGAAACYGAAACYN	2.9501015037572143e-07	True	Factor: IRF-9; motif: NYGAAACYGAAACYN	133	13	6	19940	0.46153846153846156	0.045112781954887216	query_1	['TF:M00000']	11
GO:BP	GO:0019079	viral genome replication	3.188716339480803e-07	True	"Any process involved directly in viral genome replication, including viral nucleotide metabolism." [ISBN:0781702534]	129	13	6	17916	0.46153846153846156	0.046511627906976744	query_1	['GO:0016032', 'GO:0019058']	11
GO:BP	GO:0071345	cellular response to cytokine stimulus	3.5667897366206405e-07	True	"Any process that results in a change in state or activity of a cell (in terms of movement, secretion, enzyme production, gene expression, etc.) as a result of a cytokine stimulus." [GOC:mah]	1129	13	10	17916	0.7692307692307693	0.008857395925597875	query_1	['GO:0034097', 'GO:0071310']	11
TF	TF:M00772_1	Factor: IRF; motif: RRAANTGAAASYGNV; match class: 1	4.584089572381704e-07	True	Factor: IRF; motif: RRAANTGAAASYGNV; match class: 1	57	13	5	19940	0.38461538461538464	0.08771929824561403	query_1	['TF:M00772_0']	11
GO:BP	GO:0006952	defense response	7.452458504110129e-07	True	"Reactions, triggered in response to the presence of a foreign body or the occurrence of an injury, which result in restriction of damage to the organism attacked or prevention/recovery from the infection caused by the attack." [GOC:go_curators]	1747	13	11	17916	0.8461538461538461	0.006296508299942759	query_1	['GO:0006950']	11
GO:BP	GO:0034097	response to cytokine	7.903702285983677e-07	True	"Any process that results in a change in state or activity of a cell or an organism (in terms of movement, secretion, enzyme production, gene expression, etc.) as a result of a cytokine stimulus." [GOC:sl]	1224	13	10	17916	0.7692307692307693	0.008169934640522876	query_1	['GO:0010033']	11
TF	TF:M07045	Factor: IRF-1; motif: NNRAAANNGAAASN	8.016451110226986e-07	True	Factor: IRF-1; motif: NNRAAANNGAAASN	548	13	8	19940	0.6153846153846154	0.014598540145985401	query_1	['TF:M00000']	11
TF	TF:M07045_0	Factor: IRF-1; motif: NNRAAANNGAAASN; match class: 0	8.016451110226986e-07	True	Factor: IRF-1; motif: NNRAAANNGAAASN; match class: 0	548	13	8	19940	0.6153846153846154	0.014598540145985401	query_1	['TF:M07045']	11
GO:BP	GO:1903900	regulation of viral life cycle	8.622269875849827e-07	True	"Any process that modulates the frequency, rate or extent of viral life cycle." [GO_REF:0000058, GOC:TermGenie, PMID:18005716]	152	13	6	17916	0.46153846153846156	0.039473684210526314	query_1	['GO:0019058', 'GO:0050792']	11
TF	TF:M07045_1	Factor: IRF-1; motif: NNRAAANNGAAASN; match class: 1	9.513161357875497e-07	True	Factor: IRF-1; motif: NNRAAANNGAAASN; match class: 1	19	13	4	19940	0.3076923076923077	0.21052631578947367	query_1	['TF:M07045_0']	11
REAC	REAC:R-HSA-1169410	Antiviral mechanism by IFN-stimulated genes	1.1606225024552718e-06	True	Antiviral mechanism by IFN-stimulated genes	78	10	5	10588	0.5	0.0641025641025641	query_1	['REAC:R-HSA-913531']	11
GO:BP	GO:0002252	immune effector process	1.2365227697843536e-06	True	"Any process of the immune system that can potentially contribute to an immune response." [GO_REF:0000022, GOC:add, ISBN:0781735149]	1281	13	10	17916	0.7692307692307693	0.0078064012490242	query_1	['GO:0002376']	11
TF	TF:M08887_1	Factor: IRF; motif: NNGAAANTGAAANN; match class: 1	1.7535855562256402e-06	True	Factor: IRF; motif: NNGAAANTGAAANN; match class: 1	74	13	5	19940	0.38461538461538464	0.06756756756756757	query_1	['TF:M08887_0']	11
GO:BP	GO:0050792	regulation of viral process	6.220777755510526e-06	True	"Any process that modulates the rate or extent of the viral life cycle, the set of processes by which a virus reproduces and spreads among hosts." [GOC:go_curators, GOC:tb]	211	13	6	17916	0.46153846153846156	0.02843601895734597	query_1	['GO:0016032', 'GO:0043903']	11
GO:BP	GO:0043903	regulation of symbiotic process	9.144157144715547e-06	True	"Any process that modulates the frequency, rate or extent of symbiosis, an interaction between two organisms living together in more or less intimate association." [GOC:jl]	225	13	6	17916	0.46153846153846156	0.02666666666666667	query_1	['GO:0044403', 'GO:0050789']	11
GO:BP	GO:0002376	immune system process	1.752729929192426e-05	True	"Any process involved in the development or functioning of the immune system, an organismal system for calibrated responses to potential internal or invasive threats." [GO_REF:0000022, GOC:add]	3199	13	12	17916	0.9230769230769231	0.003751172241325414	query_1	['GO:0008150']	11
TF	TF:M00258_0	Factor: ISGF-3; motif: CAGTTTCWCTTTYCC; match class: 0	2.5054544427346244e-05	True	Factor: ISGF-3; motif: CAGTTTCWCTTTYCC; match class: 0	848	13	8	19940	0.6153846153846154	0.009433962264150943	query_1	['TF:M00258']	11
TF	TF:M00258	Factor: ISGF-3; motif: CAGTTTCWCTTTYCC	2.5054544427346244e-05	True	Factor: ISGF-3; motif: CAGTTTCWCTTTYCC	848	13	8	19940	0.6153846153846154	0.009433962264150943	query_1	['TF:M00000']	11
TF	TF:M08887	Factor: IRF; motif: NNGAAANTGAAANN	2.5448437309043592e-05	True	Factor: IRF; motif: NNGAAANTGAAANN	1294	13	9	19940	0.6923076923076923	0.006955177743431221	query_1	['TF:M00000']	11
TF	TF:M08887_0	Factor: IRF; motif: NNGAAANTGAAANN; match class: 0	2.5448437309043592e-05	True	Factor: IRF; motif: NNGAAANTGAAANN; match class: 0	1294	13	9	19940	0.6923076923076923	0.006955177743431221	query_1	['TF:M08887']	11
REAC	REAC:R-HSA-168256	Immune System	2.861922351189572e-05	True	Immune System	2146	10	10	10588	1.0	0.004659832246039142	query_1	['REAC:0000000']	11
TF	TF:M04020_1	Factor: IRF8; motif: NCGAAACCGAAACT; match class: 1	3.301865620842103e-05	True	Factor: IRF8; motif: NCGAAACCGAAACT; match class: 1	44	13	4	19940	0.3076923076923077	0.09090909090909091	query_1	['TF:M04020_0']	11
TF	TF:M07323	Factor: IRF-4; motif: KRAAMNGAAANYN	7.168431693892914e-05	True	Factor: IRF-4; motif: KRAAMNGAAANYN	970	13	8	19940	0.6153846153846154	0.008247422680412371	query_1	['TF:M00000']	11
TF	TF:M07323_0	Factor: IRF-4; motif: KRAAMNGAAANYN; match class: 0	7.168431693892914e-05	True	Factor: IRF-4; motif: KRAAMNGAAANYN; match class: 0	970	13	8	19940	0.6153846153846154	0.008247422680412371	query_1	['TF:M07323']	11
TF	TF:M00453_1	Factor: IRF-7; motif: TNSGAAWNCGAAANTNNN; match class: 1	8.438877198021461e-05	True	Factor: IRF-7; motif: TNSGAAWNCGAAANTNNN; match class: 1	341	13	6	19940	0.46153846153846156	0.017595307917888565	query_1	['TF:M00453_0']	11
TF	TF:M04020	Factor: IRF8; motif: NCGAAACCGAAACT	9.090709867138435e-05	True	Factor: IRF8; motif: NCGAAACCGAAACT	1000	13	8	19940	0.6153846153846154	0.008	query_1	['TF:M00000']	11
TF	TF:M04020_0	Factor: IRF8; motif: NCGAAACCGAAACT; match class: 0	9.090709867138435e-05	True	Factor: IRF8; motif: NCGAAACCGAAACT; match class: 0	1000	13	8	19940	0.6153846153846154	0.008	query_1	['TF:M04020']	11
GO:BP	GO:0019058	viral life cycle	9.469731336330937e-05	True	"A set of processes which all viruses follow to ensure survival; includes attachment and entry of the virus particle, decoding of genome information, translation of viral mRNA by host ribosomes, genome replication, and assembly and release of viral particles containing the genome." [ISBN:1555811272]	333	13	6	17916	0.46153846153846156	0.018018018018018018	query_1	['GO:0016032']	11
GO:BP	GO:0071310	cellular response to organic substance	0.0001243357136364059	True	"Any process that results in a change in state or activity of a cell (in terms of movement, secretion, enzyme production, gene expression, etc.) as a result of an organic substance stimulus." [GOC:mah]	2810	13	11	17916	0.8461538461538461	0.003914590747330961	query_1	['GO:0010033', 'GO:0070887']	11
TF	TF:M09933_1	Factor: FOXP1; motif: TNTGTTTMY; match class: 1	0.00012716896074478282	True	Factor: FOXP1; motif: TNTGTTTMY; match class: 1	652	13	7	19940	0.5384615384615384	0.010736196319018405	query_1	['TF:M09933_0']	11
TF	TF:M00772	Factor: IRF; motif: RRAANTGAAASYGNV	0.0001309756765460227	True	Factor: IRF; motif: RRAANTGAAASYGNV	1048	13	8	19940	0.6153846153846154	0.007633587786259542	query_1	['TF:M00000']	11
TF	TF:M00772_0	Factor: IRF; motif: RRAANTGAAASYGNV; match class: 0	0.0001309756765460227	True	Factor: IRF; motif: RRAANTGAAASYGNV; match class: 0	1048	13	8	19940	0.6153846153846154	0.007633587786259542	query_1	['TF:M00772']	11
TF	TF:M09733_1	Factor: STAT2; motif: NRGAAANNGAAACTNA; match class: 1	0.00015794069293081786	True	Factor: STAT2; motif: NRGAAANNGAAACTNA; match class: 1	379	13	6	19940	0.46153846153846156	0.0158311345646438	query_1	['TF:M09733_0']	11
KEGG	KEGG:05160	Hepatitis C	0.00024758196978416424	True	Hepatitis C	155	7	4	7747	0.5714285714285714	0.025806451612903226	query_1	['KEGG:00000']	11
WP	WP:WP4341	Non-genomic actions of 1,25 dihydroxyvitamin D3	0.0002602941990886753	True	Non-genomic actions of 1,25 dihydroxyvitamin D3	70	11	4	6954	0.36363636363636365	0.05714285714285714	query_1	['WP:000000']	11
TF	TF:M00972_1	Factor: IRF; motif: RAAANTGAAAN; match class: 1	0.0002992239309163408	True	Factor: IRF; motif: RAAANTGAAAN; match class: 1	205	13	5	19940	0.38461538461538464	0.024390243902439025	query_1	['TF:M00972_0']	11
TF	TF:M07216	Factor: IRF1; motif: NNNYASTTTCACTTTCNNTTT	0.00041340765682909813	True	Factor: IRF1; motif: NNNYASTTTCACTTTCNNTTT	446	13	6	19940	0.46153846153846156	0.013452914798206279	query_1	['TF:M00000']	11
TF	TF:M07216_0	Factor: IRF1; motif: NNNYASTTTCACTTTCNNTTT; match class: 0	0.00041340765682909813	True	Factor: IRF1; motif: NNNYASTTTCACTTTCNNTTT; match class: 0	446	13	6	19940	0.46153846153846156	0.013452914798206279	query_1	['TF:M07216']	11
TF	TF:M00699_0	Factor: ICSBP; motif: RAARTGAAACTG; match class: 0	0.0004313563443456055	True	Factor: ICSBP; motif: RAARTGAAACTG; match class: 0	1222	13	8	19940	0.6153846153846154	0.006546644844517185	query_1	['TF:M00699']	11
TF	TF:M00699	Factor: ICSBP; motif: RAARTGAAACTG	0.0004313563443456055	True	Factor: ICSBP; motif: RAARTGAAACTG	1222	13	8	19940	0.6153846153846154	0.006546644844517185	query_1	['TF:M00000']	11
WP	WP:WP4197	The human immune response to tuberculosis	0.000452882762079485	True	The human immune response to tuberculosis	23	11	3	6954	0.2727272727272727	0.13043478260869565	query_1	['WP:000000']	11
TF	TF:M11684_1	Factor: IRF-8; motif: NYGAAACYGAAACTN; match class: 1	0.0007648174702606782	True	Factor: IRF-8; motif: NYGAAACYGAAACTN; match class: 1	848	13	7	19940	0.5384615384615384	0.008254716981132075	query_1	['TF:M11684_0']	11
TF	TF:M11670_0	Factor: IRF-5; motif: NYGAAACCGAAACY; match class: 0	0.0009388760721019712	True	Factor: IRF-5; motif: NYGAAACCGAAACY; match class: 0	874	13	7	19940	0.5384615384615384	0.008009153318077803	query_1	['TF:M11670']	11
TF	TF:M11670	Factor: IRF-5; motif: NYGAAACCGAAACY	0.0009388760721019712	True	Factor: IRF-5; motif: NYGAAACCGAAACY	874	13	7	19940	0.5384615384615384	0.008009153318077803	query_1	['TF:M00000']	11
GO:BP	GO:0070887	cellular response to chemical stimulus	0.0010087264305534212	True	"Any process that results in a change in state or activity of a cell (in terms of movement, secretion, enzyme production, gene expression, etc.) as a result of a chemical stimulus." [GOC:mah]	3421	13	11	17916	0.8461538461538461	0.003215434083601286	query_1	['GO:0042221', 'GO:0051716']	11
GO:BP	GO:0010033	response to organic substance	0.0010630998621338832	True	"Any process that results in a change in state or activity of a cell or an organism (in terms of movement, secretion, enzyme production, gene expression, etc.) as a result of an organic substance stimulus." [GOC:sm, PMID:23356676]	3438	13	11	17916	0.8461538461538461	0.0031995346131471784	query_1	['GO:0042221']	11
TF	TF:M08775_1	Factor: IRF-2; motif: NAANYGAAASYR; match class: 1	0.0013285381318439173	True	Factor: IRF-2; motif: NAANYGAAASYR; match class: 1	2813	13	10	19940	0.7692307692307693	0.0035549235691432635	query_1	['TF:M08775_0']	11
TF	TF:M04788	Factor: IRF-1; motif: STTTCACTTTCNNT	0.0013291154779918658	True	Factor: IRF-1; motif: STTTCACTTTCNNT	544	13	6	19940	0.46153846153846156	0.011029411764705883	query_1	['TF:M00000']	11
TF	TF:M04788_0	Factor: IRF-1; motif: STTTCACTTTCNNT; match class: 0	0.0013291154779918658	True	Factor: IRF-1; motif: STTTCACTTTCNNT; match class: 0	544	13	6	19940	0.46153846153846156	0.011029411764705883	query_1	['TF:M04788']	11
TF	TF:M09957_0	Factor: IRF-2; motif: NAAANNGAAAGTGAAASTRN; match class: 0	0.0013564309595936587	True	Factor: IRF-2; motif: NAAANNGAAAGTGAAASTRN; match class: 0	278	13	5	19940	0.38461538461538464	0.017985611510791366	query_1	['TF:M09957']	11
TF	TF:M09957	Factor: IRF-2; motif: NAAANNGAAAGTGAAASTRN	0.0013564309595936587	True	Factor: IRF-2; motif: NAAANNGAAAGTGAAASTRN	278	13	5	19940	0.38461538461538464	0.017985611510791366	query_1	['TF:M00000']	11
TF	TF:M04014_0	Factor: IRF3; motif: NNRRAANGGAAACCGAAACYR; match class: 0	0.0015073683651601357	True	Factor: IRF3; motif: NNRRAANGGAAACCGAAACYR; match class: 0	284	13	5	19940	0.38461538461538464	0.017605633802816902	query_1	['TF:M04014']	11
TF	TF:M04014	Factor: IRF3; motif: NNRRAANGGAAACCGAAACYR	0.0015073683651601357	True	Factor: IRF3; motif: NNRRAANGGAAACCGAAACYR	284	13	5	19940	0.38461538461538464	0.017605633802816902	query_1	['TF:M00000']	11
WP	WP:WP619	Type II interferon signaling (IFNG)	0.001963042668777606	True	Type II interferon signaling (IFNG)	37	11	3	6954	0.2727272727272727	0.08108108108108109	query_1	['WP:000000']	11
TF	TF:M00453	Factor: IRF-7; motif: TNSGAAWNCGAAANTNNN	0.0037385638273694497	True	Factor: IRF-7; motif: TNSGAAWNCGAAANTNNN	3135	13	10	19940	0.7692307692307693	0.003189792663476874	query_1	['TF:M00000']	11
TF	TF:M00453_0	Factor: IRF-7; motif: TNSGAAWNCGAAANTNNN; match class: 0	0.0037385638273694497	True	Factor: IRF-7; motif: TNSGAAWNCGAAANTNNN; match class: 0	3135	13	10	19940	0.7692307692307693	0.003189792663476874	query_1	['TF:M00453']	11
TF	TF:M11670_1	Factor: IRF-5; motif: NYGAAACCGAAACY; match class: 1	0.0037741428568570418	True	Factor: IRF-5; motif: NYGAAACCGAAACY; match class: 1	37	13	3	19940	0.23076923076923078	0.08108108108108109	query_1	['TF:M11670_0']	11
TF	TF:M11664_1	Factor: IRF-2; motif: NGAAASYGAAAS; match class: 1	0.0038110548032917954	True	Factor: IRF-2; motif: NGAAASYGAAAS; match class: 1	142	13	4	19940	0.3076923076923077	0.028169014084507043	query_1	['TF:M11664_0']	11
TF	TF:M11685_0	Factor: IRF-8; motif: NCGAAACYGAAACYN; match class: 0	0.004331321103601854	True	Factor: IRF-8; motif: NCGAAACYGAAACYN; match class: 0	1650	13	8	19940	0.6153846153846154	0.0048484848484848485	query_1	['TF:M11685']	11
TF	TF:M11685	Factor: IRF-8; motif: NCGAAACYGAAACYN	0.004331321103601854	True	Factor: IRF-8; motif: NCGAAACYGAAACYN	1650	13	8	19940	0.6153846153846154	0.0048484848484848485	query_1	['TF:M00000']	11
TF	TF:M07323_1	Factor: IRF-4; motif: KRAAMNGAAANYN; match class: 1	0.004793622016063621	True	Factor: IRF-4; motif: KRAAMNGAAANYN; match class: 1	40	13	3	19940	0.23076923076923078	0.075	query_1	['TF:M07323_0']	11
TF	TF:M10080_0	Factor: STAT2; motif: RRGRAANNGAAACTGAAAN; match class: 0	0.004844423753601705	True	Factor: STAT2; motif: RRGRAANNGAAACTGAAAN; match class: 0	360	13	5	19940	0.38461538461538464	0.013888888888888888	query_1	['TF:M10080']	11
TF	TF:M10080	Factor: STAT2; motif: RRGRAANNGAAACTGAAAN	0.004844423753601705	True	Factor: STAT2; motif: RRGRAANNGAAACTGAAAN	360	13	5	19940	0.38461538461538464	0.013888888888888888	query_1	['TF:M00000']	11
TF	TF:M11664	Factor: IRF-2; motif: NGAAASYGAAAS	0.0050137825465163275	True	Factor: IRF-2; motif: NGAAASYGAAAS	1682	13	8	19940	0.6153846153846154	0.0047562425683709865	query_1	['TF:M00000']	11
TF	TF:M11664_0	Factor: IRF-2; motif: NGAAASYGAAAS; match class: 0	0.0050137825465163275	True	Factor: IRF-2; motif: NGAAASYGAAAS; match class: 0	1682	13	8	19940	0.6153846153846154	0.0047562425683709865	query_1	['TF:M11664']	11
TF	TF:M04015_1	Factor: IRF-4; motif: NCGAAACCGAAACYA; match class: 1	0.005981306740365348	True	Factor: IRF-4; motif: NCGAAACCGAAACYA; match class: 1	159	13	4	19940	0.3076923076923077	0.025157232704402517	query_1	['TF:M04015_0']	11
GO:BP	GO:0006950	response to stress	0.007012595376434529	True	"Any process that results in a change in state or activity of a cell or an organism (in terms of movement, secretion, enzyme production, gene expression, etc.) as a result of a disturbance in organismal or cellular homeostasis, usually, but not necessarily, exogenous (e.g. temperature, humidity, ionizing radiation)." [GOC:mah]	4112	13	11	17916	0.8461538461538461	0.0026750972762645915	query_1	['GO:0050896']	11
REAC	REAC:R-HSA-8983711	OAS antiviral response	0.007164734079161764	True	OAS antiviral response	9	10	2	10588	0.2	0.2222222222222222	query_1	['REAC:R-HSA-1169410']	11
TF	TF:M00699_1	Factor: ICSBP; motif: RAARTGAAACTG; match class: 1	0.007348481394795791	True	Factor: ICSBP; motif: RAARTGAAACTG; match class: 1	46	13	3	19940	0.23076923076923078	0.06521739130434782	query_1	['TF:M00699_0']	11
REAC	REAC:R-HSA-1169408	ISG15 antiviral mechanism	0.00799165421196423	True	ISG15 antiviral mechanism	70	10	3	10588	0.3	0.04285714285714286	query_1	['REAC:R-HSA-1169410']	11
GO:BP	GO:0007166	cell surface receptor signaling pathway	0.008829886649804268	True	"A series of molecular signals initiated by activation of a receptor on the surface of a cell. The pathway begins with binding of an extracellular ligand to a cell surface receptor, or for receptors that signal in the absence of a ligand, by ligand-withdrawal or the activity of a constitutively active receptor. The pathway ends with regulation of a downstream cellular process, e.g. transcription.…	3209	13	10	17916	0.7692307692307693	0.0031162355874104083	query_1	['GO:0007165']	11
TF	TF:M11678_0	Factor: IRF-7; motif: NNGAAAGTGAAANTR; match class: 0	0.010232199001454683	True	Factor: IRF-7; motif: NNGAAAGTGAAANTR; match class: 0	182	13	4	19940	0.3076923076923077	0.02197802197802198	query_1	['TF:M11678']	11
TF	TF:M11678	Factor: IRF-7; motif: NNGAAAGTGAAANTR	0.010232199001454683	True	Factor: IRF-7; motif: NNGAAAGTGAAANTR	182	13	4	19940	0.3076923076923077	0.02197802197802198	query_1	['TF:M00000']	11
TF	TF:M11683_1	Factor: IRF-8; motif: NCGAAACCGAAACYN; match class: 1	0.014861634760091218	True	Factor: IRF-8; motif: NCGAAACCGAAACYN; match class: 1	824	13	6	19940	0.46153846153846156	0.007281553398058253	query_1	['TF:M11683_0']	11
KEGG	KEGG:05164	Influenza A	0.015534892857797133	True	Influenza A	167	7	3	7747	0.42857142857142855	0.017964071856287425	query_1	['KEGG:00000']	11
TF	TF:M09745_1	Factor: HELIOS; motif: RNARRRGGAASTGARAN; match class: 1	0.017092871399672256	True	Factor: HELIOS; motif: RNARRRGGAASTGARAN; match class: 1	466	13	5	19940	0.38461538461538464	0.01072961373390558	query_1	['TF:M09745_0']	11
TF	TF:M11677_0	Factor: IRF-3; motif: NGGAAACNGAAACCGAAACN; match class: 0	0.018377957671087217	True	Factor: IRF-3; motif: NGGAAACNGAAACCGAAACN; match class: 0	473	13	5	19940	0.38461538461538464	0.010570824524312896	query_1	['TF:M11677']	11
TF	TF:M11677	Factor: IRF-3; motif: NGGAAACNGAAACCGAAACN	0.018377957671087217	True	Factor: IRF-3; motif: NGGAAACNGAAACCGAAACN	473	13	5	19940	0.38461538461538464	0.010570824524312896	query_1	['TF:M00000']	11
TF	TF:M00972_0	Factor: IRF; motif: RAAANTGAAAN; match class: 0	0.0195321991235406	True	Factor: IRF; motif: RAAANTGAAAN; match class: 0	2013	13	8	19940	0.6153846153846154	0.003974167908594138	query_1	['TF:M00972']	11
TF	TF:M00972	Factor: IRF; motif: RAAANTGAAAN	0.0195321991235406	True	Factor: IRF; motif: RAAANTGAAAN	2013	13	8	19940	0.6153846153846154	0.003974167908594138	query_1	['TF:M00000']	11
TF	TF:M04015	Factor: IRF-4; motif: NCGAAACCGAAACYA	0.02256348164576675	True	Factor: IRF-4; motif: NCGAAACCGAAACYA	2052	13	8	19940	0.6153846153846154	0.003898635477582846	query_1	['TF:M00000']	11
TF	TF:M04015_0	Factor: IRF-4; motif: NCGAAACCGAAACYA; match class: 0	0.02256348164576675	True	Factor: IRF-4; motif: NCGAAACCGAAACYA; match class: 0	2052	13	8	19940	0.6153846153846154	0.003898635477582846	query_1	['TF:M04015']	11
MIRNA	MIRNA:hsa-miR-1-3p	hsa-miR-1-3p	0.026460650621517003	True	hsa-miR-1-3p	912	13	6	14714	0.46153846153846156	0.006578947368421052	query_1	['MIRNA:000000']	11
TF	TF:M09733_0	Factor: STAT2; motif: NRGAAANNGAAACTNA; match class: 0	0.026783588493829075	True	Factor: STAT2; motif: NRGAAANNGAAACTNA; match class: 0	2900	13	9	19940	0.6923076923076923	0.003103448275862069	query_1	['TF:M09733']	11
TF	TF:M09733	Factor: STAT2; motif: NRGAAANNGAAACTNA	0.026783588493829075	True	Factor: STAT2; motif: NRGAAANNGAAACTNA	2900	13	9	19940	0.6923076923076923	0.003103448275862069	query_1	['TF:M00000']	11
GO:BP	GO:0060700	regulation of ribonuclease activity	0.02726117367464307	True	"Any process that modulates the rate, frequency, or extent of ribonuclease activity, catalysis of the hydrolysis of phosphodiester bonds in chains of RNA." [GOC:dph, GOC:tb]	9	13	2	17916	0.15384615384615385	0.2222222222222222	query_1	['GO:0032069', 'GO:0051252']	11
GO:BP	GO:0016032	viral process	0.033285026943978044	True	"A multi-organism process in which a virus is a participant. The other participant is the host. Includes infection of a host cell, replication of the viral genome, and assembly of progeny virus particles. In some cases the viral genetic material may integrate into the host genome and only subsequently, under particular circumstances, 'complete' its life cycle." [GOC:bf, GOC:jl, GOC:mah]	910	13	6	17916	0.46153846153846156	0.006593406593406593	query_1	['GO:0044403']	11
TF	TF:M11665_1	Factor: IRF-2; motif: NGAAASYGAAAS; match class: 1	0.034748124465060905	True	Factor: IRF-2; motif: NGAAASYGAAAS; match class: 1	248	13	4	19940	0.3076923076923077	0.016129032258064516	query_1	['TF:M11665_0']	11
GO:BP	GO:0042221	response to chemical	0.035867552656069404	True	"Any process that results in a change in state or activity of a cell or an organism (in terms of movement, secretion, enzyme production, gene expression, etc.) as a result of a chemical stimulus." [GOC:jl]	4809	13	11	17916	0.8461538461538461	0.0022873778332293615	query_1	['GO:0050896']	11
TF	TF:M11682_1	Factor: IRF-8; motif: NYGAAASYGAAACYN; match class: 1	0.03850644043937831	True	Factor: IRF-8; motif: NYGAAASYGAAACYN; match class: 1	551	13	5	19940	0.38461538461538464	0.009074410163339383	query_1	['TF:M11682_0']	11
TF	TF:M10080_1	Factor: STAT2; motif: RRGRAANNGAAACTGAAAN; match class: 1	0.04001085378982725	True	Factor: STAT2; motif: RRGRAANNGAAACTGAAAN; match class: 1	10	13	2	19940	0.15384615384615385	0.2	query_1	['TF:M10080_0']	11
GO:BP	GO:0035457	cellular response to interferon-alpha	0.04161492555715331	True	"Any process that results in a change in state or activity of a cell (in terms of movement, secretion, enzyme production, gene expression, etc.) as a result of an interferon-alpha stimulus. Interferon-alpha is a type I interferon." [GOC:sl, PR:000024938]	11	13	2	17916	0.15384615384615385	0.18181818181818182	query_1	['GO:0035455', 'GO:0071345']	11
GO:BP	GO:0044403	symbiotic process	0.04730469163694205	True	"A process carried out by gene products in an organism that enable the organism to engage in a symbiotic relationship, a more or less intimate association, with another organism. The various forms of symbiosis include parasitism, in which the association is disadvantageous or destructive to one of the organisms; mutualism, in which the association is advantageous, or often necessary to one or bot…	968	13	6	17916	0.46153846153846156	0.006198347107438017	query_1	['GO:0044419']	11
KEGG	KEGG:00750	Vitamin B6 metabolism	0.029893567053499454	True	Vitamin B6 metabolism	6	2	1	7747	0.5	0.16666666666666666	query_1	['KEGG:00000']	37
GO:CC	GO:0097630	intrinsic component of omegasome membrane	0.04992695132276742	True	"The component of the omegasome membrane consisting of the gene products and protein complexes having either part of their peptide sequence embedded in the hydrophobic region of the membrane or some other covalently attached group such as a GPI anchor that is similarly embedded in the membrane." [GOC:mf, PMID:18725538, PMID:24591649]	1	9	1	18856	0.1111111111111111	1.0	query_1	['GO:0031300', 'GO:1903349']	37
GO:CC	GO:0097631	integral component of omegasome membrane	0.04992695132276742	True	"The component of the omegasome membrane consisting of the gene products and protein complexes having at least some part of their peptide sequence embedded in the hydrophobic region of the membrane." [GOC:mf, PMID:18725538, PMID:24591649]	1	9	1	18856	0.1111111111111111	1.0	query_1	['GO:0031301', 'GO:0097630']	37
CORUM	CORUM:1057	DIPA-MCRS1 complex	0.04994745527705908	True	DIPA-MCRS1 complex	2	1	1	3627	1.0	0.5	query_1	['CORUM:0000000']	37
GO:CC	GO:0022626	cytosolic ribosome	2.6260254678520282e-21	True	"A ribosome located in the cytosol." [GOC:mtg_sensu]	108	10	10	18856	1.0	0.09259259259259259	query_1	['GO:0005829', 'GO:0005840']	47
GO:BP	GO:0006614	SRP-dependent cotranslational protein targeting to membrane	1.5846603465661896e-20	True	"The targeting of proteins to a membrane that occurs during translation and is dependent upon two key components, the signal-recognition particle (SRP) and the SRP receptor. SRP is a cytosolic particle that transiently binds to the endoplasmic reticulum (ER) signal sequence in a nascent protein, to the large ribosomal unit, and to the SRP receptor in the ER membrane." [ISBN:0716731363]	96	10	10	17916	1.0	0.10416666666666667	query_1	['GO:0006613', 'GO:0045047']	47
GO:BP	GO:0006613	cotranslational protein targeting to membrane	2.6990736523103225e-20	True	"The targeting of proteins to a membrane that occurs during translation. The transport of most secretory proteins, particularly those with more than 100 amino acids, into the endoplasmic reticulum lumen occurs in this manner, as does the import of some proteins into mitochondria." [ISBN:0716731363, PMID:10512867, PMID:16896215]	101	10	10	17916	1.0	0.09900990099009901	query_1	['GO:0006612']	47
GO:BP	GO:0045047	protein targeting to ER	6.588413975149638e-20	True	"The process of directing proteins towards the endoplasmic reticulum (ER) using signals contained within the protein. One common mechanism uses a 16- to 30-residue signal sequence, typically located at the N-terminus of the protein and containing positively charged amino acids followed by a continuous stretch of hydrophobic residues, which directs the ribosome to the ER membrane and initiates tra…	110	10	10	17916	1.0	0.09090909090909091	query_1	['GO:0006605', 'GO:0072599']	47
GO:BP	GO:0072599	establishment of protein localization to endoplasmic reticulum	9.56121461065676e-20	True	"The directed movement of a protein to a specific location in the endoplasmic reticulum." [GOC:mah]	114	10	10	17916	1.0	0.08771929824561403	query_1	['GO:0070972', 'GO:0072594']	47
GO:BP	GO:0000184	nuclear-transcribed mRNA catabolic process, nonsense-mediated decay	1.9361869626236269e-19	True	"The nonsense-mediated decay pathway for nuclear-transcribed mRNAs degrades mRNAs in which an amino-acid codon has changed to a nonsense codon; this prevents the translation of such mRNAs into truncated, and potentially harmful, proteins." [GOC:krc, GOC:ma, PMID:10025395]	122	10	10	17916	1.0	0.08196721311475409	query_1	['GO:0000956']	47
REAC	REAC:R-HSA-192823	Viral mRNA Translation	2.9287953947488877e-19	True	Viral mRNA Translation	90	10	10	10588	1.0	0.1111111111111111	query_1	['REAC:R-HSA-168273']	47
REAC	REAC:R-HSA-156902	Peptide chain elongation	2.9287953947488877e-19	True	Peptide chain elongation	90	10	10	10588	1.0	0.1111111111111111	query_1	['REAC:R-HSA-156842']	47
REAC	REAC:R-HSA-156842	Eukaryotic Translation Elongation	4.628846777007205e-19	True	Eukaryotic Translation Elongation	94	10	10	10588	1.0	0.10638297872340426	query_1	['REAC:R-HSA-72766']	47
REAC	REAC:R-HSA-72764	Eukaryotic Translation Termination	4.628846777007205e-19	True	Eukaryotic Translation Termination	94	10	10	10588	1.0	0.10638297872340426	query_1	['REAC:R-HSA-72766']	47
REAC	REAC:R-HSA-2408557	Selenocysteine synthesis	4.628846777007205e-19	True	Selenocysteine synthesis	94	10	10	10588	1.0	0.10638297872340426	query_1	['REAC:R-HSA-2408522']	47
REAC	REAC:R-HSA-975956	Nonsense Mediated Decay (NMD) independent of the Exon Junction Complex (EJC)	5.774977100725829e-19	True	Nonsense Mediated Decay (NMD) independent of the Exon Junction Complex (EJC)	96	10	10	10588	1.0	0.10416666666666667	query_1	['REAC:R-HSA-927802']	47
GO:BP	GO:0070972	protein localization to endoplasmic reticulum	7.483401364008049e-19	True	"A process in which a protein is transported to, or maintained in, a location within the endoplasmic reticulum." [GOC:mah]	139	10	10	17916	1.0	0.07194244604316546	query_1	['GO:0033365']	47
GO:MF	GO:0003735	structural constituent of ribosome	7.611140675912889e-19	True	"The action of a molecule that contributes to the structural integrity of the ribosome." [GOC:mah]	171	10	10	18134	1.0	0.05847953216374269	query_1	['GO:0005198']	47
GO:CC	GO:0044391	ribosomal subunit	9.502593106935214e-19	True	"Either of the two subunits of a ribosome: the ribosomal large subunit or the ribosomal small subunit." [GOC:jl]	191	10	10	18856	1.0	0.05235602094240838	query_1	['GO:0005840', 'GO:1990904']	47
REAC	REAC:R-HSA-72689	Formation of a pool of free 40S subunits	1.0905388859224371e-18	True	Formation of a pool of free 40S subunits	102	10	10	10588	1.0	0.09803921568627451	query_1	['REAC:R-HSA-72737']	47
REAC	REAC:R-HSA-9633012	Response of EIF2AK4 (GCN2) to amino acid deficiency	1.0905388859224371e-18	True	Response of EIF2AK4 (GCN2) to amino acid deficiency	102	10	10	10588	1.0	0.09803921568627451	query_1	['REAC:R-HSA-2262752']	47
REAC	REAC:R-HSA-156827	L13a-mediated translational silencing of Ceruloplasmin expression	2.8974397341765822e-18	True	L13a-mediated translational silencing of Ceruloplasmin expression	112	10	10	10588	1.0	0.08928571428571429	query_1	['REAC:R-HSA-72613']	47
REAC	REAC:R-HSA-72706	GTP hydrolysis and joining of the 60S ribosomal subunit	3.178744562737434e-18	True	GTP hydrolysis and joining of the 60S ribosomal subunit	113	10	10	10588	1.0	0.08849557522123894	query_1	['REAC:R-HSA-72737']	47
REAC	REAC:R-HSA-1799339	SRP-dependent cotranslational protein targeting to membrane	3.178744562737434e-18	True	SRP-dependent cotranslational protein targeting to membrane	113	10	10	10588	1.0	0.08849557522123894	query_1	['REAC:R-HSA-72766']	47
REAC	REAC:R-HSA-975957	Nonsense Mediated Decay (NMD) enhanced by the Exon Junction Complex (EJC)	4.1762626833476414e-18	True	Nonsense Mediated Decay (NMD) enhanced by the Exon Junction Complex (EJC)	116	10	10	10588	1.0	0.08620689655172414	query_1	['REAC:R-HSA-927802']	47
REAC	REAC:R-HSA-927802	Nonsense-Mediated Decay (NMD)	4.1762626833476414e-18	True	Nonsense-Mediated Decay (NMD)	116	10	10	10588	1.0	0.08620689655172414	query_1	['REAC:R-HSA-8953854']	47
REAC	REAC:R-HSA-2408522	Selenoamino acid metabolism	4.5665676070249975e-18	True	Selenoamino acid metabolism	117	10	10	10588	1.0	0.08547008547008547	query_1	['REAC:R-HSA-71291']	47
WP	WP:WP477	Cytoplasmic Ribosomal Proteins	5.247361293038436e-18	True	Cytoplasmic Ribosomal Proteins	88	10	10	6954	1.0	0.11363636363636363	query_1	['WP:000000']	47
REAC	REAC:R-HSA-72613	Eukaryotic Translation Initiation	5.942335496047192e-18	True	Eukaryotic Translation Initiation	120	10	10	10588	1.0	0.08333333333333333	query_1	['REAC:R-HSA-72766']	47
REAC	REAC:R-HSA-72737	Cap-dependent Translation Initiation	5.942335496047192e-18	True	Cap-dependent Translation Initiation	120	10	10	10588	1.0	0.08333333333333333	query_1	['REAC:R-HSA-72613']	47
GO:BP	GO:0019083	viral transcription	9.018943969584274e-18	True	"The process by which a viral genome, or part of a viral genome, is transcribed within the host cell." [GOC:jl, ISBN:0781702534]	177	10	10	17916	1.0	0.05649717514124294	query_1	['GO:0016032', 'GO:0019080']	47
GO:CC	GO:0005840	ribosome	1.1596094649168294e-17	True	"An intracellular organelle, about 200 A in diameter, consisting of RNA and protein. It is the site of protein biosynthesis resulting from translation of messenger RNA (mRNA). It consists of two subunits, one large and one small, each containing only protein and RNA. Both the ribosome and its subunits are characterized by their sedimentation coefficients, expressed in Svedberg units (symbol: S). …	244	10	10	18856	1.0	0.040983606557377046	query_1	['GO:0043232']	47
REAC	REAC:R-HSA-168273	Influenza Viral RNA Transcription and Replication	1.7275348998616605e-17	True	Influenza Viral RNA Transcription and Replication	133	10	10	10588	1.0	0.07518796992481203	query_1	['REAC:R-HSA-168255']	47
GO:BP	GO:0019080	viral gene expression	2.3091920731705883e-17	True	"A process by which a viral gene is converted into a mature gene product or products (proteins or RNA). This includes viral transcription, processing to produce a mature RNA product, and viral translation." [GOC:bf, GOC:jl, ISBN:0121585336]	194	10	10	17916	1.0	0.05154639175257732	query_1	['GO:0016032']	47
GO:BP	GO:0006413	translational initiation	2.564874194611441e-17	True	"The process preceding formation of the peptide bond between the first two amino acids of a protein. This includes the formation of a complex of the ribosome, mRNA or circRNA, and an initiation complex that contains the first aminoacyl-tRNA." [ISBN:019879276X]	196	10	10	17916	1.0	0.05102040816326531	query_1	['GO:0006412', 'GO:0044237']	47
GO:BP	GO:0006612	protein targeting to membrane	2.702033242451596e-17	True	"The process of directing proteins towards a membrane, usually using signals contained within the protein." [GOC:curators]	197	10	10	17916	1.0	0.050761421319796954	query_1	['GO:0006605', 'GO:0090150']	47
GO:BP	GO:0000956	nuclear-transcribed mRNA catabolic process	5.4531477190786463e-17	True	"The chemical reactions and pathways resulting in the breakdown of nuclear-transcribed mRNAs in eukaryotic cells." [GOC:krc]	211	10	10	17916	1.0	0.04739336492890995	query_1	['GO:0006402']	47
REAC	REAC:R-HSA-168255	Influenza Infection	6.864003019761269e-17	True	Influenza Infection	152	10	10	10588	1.0	0.06578947368421052	query_1	['REAC:R-HSA-5663205']	47
KEGG	KEGG:03010	Ribosome	9.67890967202386e-17	True	Ribosome	134	10	10	7747	1.0	0.07462686567164178	query_1	['KEGG:00000']	47
REAC	REAC:R-HSA-9010553	Regulation of expression of SLITs and ROBOs	2.30662478346518e-16	True	Regulation of expression of SLITs and ROBOs	171	10	10	10588	1.0	0.05847953216374269	query_1	['REAC:R-HSA-376176']	47
REAC	REAC:R-HSA-6791226	Major pathway of rRNA processing in the nucleolus and cytosol	4.6270137234946e-16	True	Major pathway of rRNA processing in the nucleolus and cytosol	183	10	10	10588	1.0	0.0546448087431694	query_1	['REAC:R-HSA-8868773']	47
REAC	REAC:R-HSA-8868773	rRNA processing in the nucleus and cytosol	7.981604921377626e-16	True	rRNA processing in the nucleus and cytosol	193	10	10	10588	1.0	0.05181347150259067	query_1	['REAC:R-HSA-72312']	47
REAC	REAC:R-HSA-72312	rRNA processing	1.3385399307480072e-15	True	rRNA processing	203	10	10	10588	1.0	0.04926108374384237	query_1	['REAC:R-HSA-8953854']	47
REAC	REAC:R-HSA-376176	Signaling by ROBO receptors	2.6465098773601994e-15	True	Signaling by ROBO receptors	217	10	10	10588	1.0	0.04608294930875576	query_1	['REAC:R-HSA-422475']	47
CORUM	CORUM:306	Ribosome, cytoplasmic	3.14644604260498e-15	True	Ribosome, cytoplasmic	80	10	10	3627	1.0	0.125	query_1	['CORUM:0000000']	47
GO:BP	GO:0090150	establishment of protein localization to membrane	5.6631048961175855e-15	True	"The directed movement of a protein to a specific location in a membrane." [GOC:ascb_2009, GOC:dph, GOC:tb]	333	10	10	17916	1.0	0.03003003003003003	query_1	['GO:0045184', 'GO:0072657']	47
GO:BP	GO:0006402	mRNA catabolic process	1.7869396176309313e-14	True	"The chemical reactions and pathways resulting in the breakdown of mRNA, messenger RNA, which is responsible for carrying the coded genetic 'message', transcribed from DNA, to sites of protein assembly at the ribosomes." [ISBN:0198506732]	373	10	10	17916	1.0	0.02680965147453083	query_1	['GO:0006401', 'GO:0010629', 'GO:0016071']	47
GO:BP	GO:0006401	RNA catabolic process	5.2588670026568595e-14	True	"The chemical reactions and pathways resulting in the breakdown of RNA, ribonucleic acid, one of the two main type of nucleic acid, consisting of a long, unbranched macromolecule formed from ribonucleotides joined in 3',5'-phosphodiester linkage." [ISBN:0198506732]	415	10	10	17916	1.0	0.024096385542168676	query_1	['GO:0016070', 'GO:0034655', 'GO:0044265']	47
REAC	REAC:R-HSA-72766	Translation	5.440548670098655e-14	True	Translation	292	10	10	10588	1.0	0.03424657534246575	query_1	['REAC:R-HSA-392499']	47
GO:BP	GO:0006605	protein targeting	7.18292194182082e-14	True	"The process of targeting specific proteins to particular regions of the cell, typically membrane-bounded subcellular organelles. Usually requires an organelle specific protein sequence motif." [GOC:ma]	428	10	10	17916	1.0	0.02336448598130841	query_1	['GO:0006886']	47
GO:CC	GO:1990904	ribonucleoprotein complex	4.604348494664581e-13	True	"A macromolecular complex containing both protein and RNA molecules." [GOC:vesicles]	695	10	10	18856	1.0	0.014388489208633094	query_1	['GO:0032991']	47
REAC	REAC:R-HSA-71291	Metabolism of amino acids and derivatives	5.680538775900938e-13	True	Metabolism of amino acids and derivatives	368	10	10	10588	1.0	0.02717391304347826	query_1	['REAC:R-HSA-1430728']	47
GO:BP	GO:0034655	nucleobase-containing compound catabolic process	9.36803186254919e-13	True	"The chemical reactions and pathways resulting in the breakdown of nucleobases, nucleosides, nucleotides and nucleic acids." [GOC:mah]	552	10	10	17916	1.0	0.018115942028985508	query_1	['GO:0006139', 'GO:0019439', 'GO:0044270', 'GO:0046700', 'GO:1901361']	47
GO:MF	GO:0005198	structural molecule activity	1.0981025066160234e-12	True	"The action of a molecule that contributes to the structural integrity of a complex or its assembly within or outside a cell." [GOC:mah, GOC:vw]	692	10	10	18134	1.0	0.014450867052023121	query_1	['GO:0003674']	47
GO:BP	GO:0072594	establishment of protein localization to organelle	1.389149339173603e-12	True	"The directed movement of a protein to a specific location on or in an organelle. Encompasses establishment of localization in the membrane or lumen of a membrane-bounded organelle." [GOC:mah]	574	10	10	17916	1.0	0.017421602787456445	query_1	['GO:0033365', 'GO:0045184']	47
GO:BP	GO:0046700	heterocycle catabolic process	2.134689874732005e-12	True	"The chemical reactions and pathways resulting in the breakdown of heterocyclic compounds, those with a cyclic molecular structure and at least two different atoms in the ring (or rings)." [GOC:ai]	599	10	10	17916	1.0	0.01669449081803005	query_1	['GO:0044248', 'GO:0046483']	47
GO:BP	GO:0044270	cellular nitrogen compound catabolic process	2.1708710590494995e-12	True	"The chemical reactions and pathways resulting in the breakdown of organic and inorganic nitrogenous compounds." [GOC:jl, ISBN:0198506732]	600	10	10	17916	1.0	0.016666666666666666	query_1	['GO:0034641', 'GO:0044248']	47
GO:BP	GO:0019439	aromatic compound catabolic process	2.7840402230962067e-12	True	"The chemical reactions and pathways resulting in the breakdown of aromatic compounds, any substance containing an aromatic carbon ring." [GOC:ai]	615	10	10	17916	1.0	0.016260162601626018	query_1	['GO:0006725', 'GO:0044248']	47
GO:BP	GO:0072657	protein localization to membrane	4.2916539803658016e-12	True	"A process in which a protein is transported to, or maintained in, a specific location in a membrane." [GOC:mah]	642	10	10	17916	1.0	0.01557632398753894	query_1	['GO:0034613']	47
GO:BP	GO:1901361	organic cyclic compound catabolic process	4.713126960253328e-12	True	"The chemical reactions and pathways resulting in the breakdown of organic cyclic compound." [GOC:TermGenie]	648	10	10	17916	1.0	0.015432098765432098	query_1	['GO:1901360', 'GO:1901575']	47
REAC	REAC:R-HSA-5663205	Infectious disease	1.1843210647957628e-11	True	Infectious disease	497	10	10	10588	1.0	0.02012072434607646	query_1	['REAC:R-HSA-1643685']	47
GO:BP	GO:0006412	translation	1.9451175851106535e-11	True	"The cellular metabolic process in which a protein is formed, using the sequence of a mature mRNA or circRNA molecule to specify the sequence of amino acids in a polypeptide chain. Translation is mediated by the ribosome, and begins with the formation of a ternary complex between aminoacylated initiator methionine tRNA, GTP, and initiation factor 2, which subsequently associates with the small su…	746	10	10	17916	1.0	0.013404825737265416	query_1	['GO:0010467', 'GO:0034645', 'GO:0043043', 'GO:0044267']	47
GO:BP	GO:0043043	peptide biosynthetic process	2.7099294786518858e-11	True	"The chemical reactions and pathways resulting in the formation of peptides, compounds of 2 or more (but usually less than 100) amino acids where the alpha carboxyl group of one is bound to the alpha amino group of another. This may include the translation of a precursor protein and its subsequent processing into a functional peptide." [GOC:dph, GOC:jl]	771	10	10	17916	1.0	0.01297016861219196	query_1	['GO:0006518', 'GO:0043604', 'GO:1901566']	47
REAC	REAC:R-HSA-9675108	Nervous system development	3.2314644348037556e-11	True	Nervous system development	549	10	10	10588	1.0	0.018214936247723135	query_1	['REAC:R-HSA-1266738']	47
REAC	REAC:R-HSA-422475	Axon guidance	3.2314644348037556e-11	True	Axon guidance	549	10	10	10588	1.0	0.018214936247723135	query_1	['REAC:R-HSA-9675108']	47
REAC	REAC:R-HSA-2262752	Cellular responses to stress	5.720318072955923e-11	True	Cellular responses to stress	581	10	10	10588	1.0	0.01721170395869191	query_1	['REAC:R-HSA-8953897']	47
REAC	REAC:R-HSA-8953897	Cellular responses to external stimuli	7.271576993726883e-11	True	Cellular responses to external stimuli	595	10	10	10588	1.0	0.01680672268907563	query_1	['REAC:0000000']	47
GO:BP	GO:0016071	mRNA metabolic process	8.616907720105307e-11	True	"The chemical reactions and pathways involving mRNA, messenger RNA, which is responsible for carrying the coded genetic 'message', transcribed from DNA, to sites of protein assembly at the ribosomes." [ISBN:0198506732]	865	10	10	17916	1.0	0.011560693641618497	query_1	['GO:0016070']	47
GO:BP	GO:0016032	viral process	1.4345959052307024e-10	True	"A multi-organism process in which a virus is a participant. The other participant is the host. Includes infection of a host cell, replication of the viral genome, and assembly of progeny virus particles. In some cases the viral genetic material may integrate into the host genome and only subsequently, under particular circumstances, 'complete' its life cycle." [GOC:bf, GOC:jl, GOC:mah]	910	10	10	17916	1.0	0.01098901098901099	query_1	['GO:0044403']	47
GO:BP	GO:0006518	peptide metabolic process	1.466599301016414e-10	True	"The chemical reactions and pathways involving peptides, compounds of two or more amino acids where the alpha carboxyl group of one is bound to the alpha amino group of another." [GOC:go_curators]	912	10	10	17916	1.0	0.010964912280701754	query_1	['GO:0043603', 'GO:1901564']	47
GO:BP	GO:0043604	amide biosynthetic process	1.499243815980626e-10	True	"The chemical reactions and pathways resulting in the formation of an amide, any derivative of an oxoacid in which an acidic hydroxy group has been replaced by an amino or substituted amino group." [GOC:curators]	914	10	10	17916	1.0	0.010940919037199124	query_1	['GO:0043603', 'GO:0044271']	47
REAC	REAC:R-HSA-8953854	Metabolism of RNA	2.1300857974288919e-10	True	Metabolism of RNA	662	10	10	10588	1.0	0.015105740181268883	query_1	['REAC:0000000']	47
GO:BP	GO:0044403	symbiotic process	2.6690996090291297e-10	True	"A process carried out by gene products in an organism that enable the organism to engage in a symbiotic relationship, a more or less intimate association, with another organism. The various forms of symbiosis include parasitism, in which the association is disadvantageous or destructive to one of the organisms; mutualism, in which the association is advantageous, or often necessary to one or bot…	968	10	10	17916	1.0	0.010330578512396695	query_1	['GO:0044419']	47
GO:BP	GO:0033365	protein localization to organelle	2.696931721740578e-10	True	"A process in which a protein is transported to, or maintained in, a location within an organelle." [GOC:mah]	969	10	10	17916	1.0	0.010319917440660475	query_1	['GO:0034613']	47
GO:CC	GO:0022627	cytosolic small ribosomal subunit	1.8264701617883795e-09	True	"The small subunit of a ribosome located in the cytosol." [GOC:mtg_sensu]	46	10	5	18856	0.5	0.10869565217391304	query_1	['GO:0015935', 'GO:0022626']	47
GO:BP	GO:0043603	cellular amide metabolic process	2.069500672825893e-09	True	"The chemical reactions and pathways involving an amide, any derivative of an oxoacid in which an acidic hydroxy group has been replaced by an amino or substituted amino group, as carried out by individual cells." [GOC:curators]	1187	10	10	17916	1.0	0.008424599831508003	query_1	['GO:0034641']	47
GO:BP	GO:0006886	intracellular protein transport	2.3279915810140766e-09	True	"The directed movement of proteins in a cell, including the movement of proteins between specific compartments or structures within a cell, such as organelles of a eukaryotic cell." [GOC:mah]	1201	10	10	17916	1.0	0.00832639467110741	query_1	['GO:0015031', 'GO:0034613', 'GO:0046907']	47
GO:BP	GO:0044265	cellular macromolecule catabolic process	2.5091504878970948e-09	True	"The chemical reactions and pathways resulting in the breakdown of a macromolecule, any large molecule including proteins, nucleic acids and carbohydrates, as carried out by individual cells." [GOC:jl]	1210	10	10	17916	1.0	0.008264462809917356	query_1	['GO:0009057', 'GO:0044248', 'GO:0044260']	47
CORUM	CORUM:3055	Nop56p-associated pre-rRNA complex	3.072323433891093e-09	True	Nop56p-associated pre-rRNA complex	104	10	8	3627	0.8	0.07692307692307693	query_1	['CORUM:0000000']	47
GO:CC	GO:0022625	cytosolic large ribosomal subunit	6.651614120627879e-09	True	"The large subunit of a ribosome located in the cytosol." [GOC:mtg_sensu]	59	10	5	18856	0.5	0.0847457627118644	query_1	['GO:0015934', 'GO:0022626']	47
GO:BP	GO:0009057	macromolecule catabolic process	1.5633062473797052e-08	True	"The chemical reactions and pathways resulting in the breakdown of a macromolecule, any molecule of high relative molecular mass, the structure of which essentially comprises the multiple repetition of units derived, actually or conceptually, from molecules of low relative molecular mass." [GOC:mah]	1452	10	10	17916	1.0	0.006887052341597796	query_1	['GO:0043170', 'GO:1901575']	47
GO:CC	GO:0015935	small ribosomal subunit	2.2850115355498854e-08	True	"The smaller of the two subunits of a ribosome." [GOC:mah]	75	10	5	18856	0.5	0.06666666666666667	query_1	['GO:0044391']	47
REAC	REAC:R-HSA-1266738	Developmental Biology	2.9760369800950465e-08	True	Developmental Biology	1082	10	10	10588	1.0	0.009242144177449169	query_1	['REAC:0000000']	47
GO:MF	GO:0003723	RNA binding	3.1282583638661094e-08	True	"Interacting selectively and non-covalently with an RNA molecule or a portion thereof." [GOC:jl, GOC:mah]	1922	10	10	18134	1.0	0.005202913631633715	query_1	['GO:0003676']	47
REAC	REAC:R-HSA-1643685	Disease	5.682731850836016e-08	True	Disease	1154	10	10	10588	1.0	0.008665511265164644	query_1	['REAC:0000000']	47
GO:BP	GO:0046907	intracellular transport	1.4409352501789105e-07	True	"The directed movement of substances within a cell." [GOC:ai]	1812	10	10	17916	1.0	0.005518763796909493	query_1	['GO:0006810', 'GO:0051641', 'GO:0051649']	47
REAC	REAC:R-HSA-72695	Formation of the ternary complex, and subsequently, the 43S complex	1.443593739101463e-07	True	Formation of the ternary complex, and subsequently, the 43S complex	52	10	5	10588	0.5	0.09615384615384616	query_1	['REAC:R-HSA-72737']	47
GO:CC	GO:0042788	polysomal ribosome	1.7160321335938227e-07	True	"A ribosome bound to mRNA that forms part of a polysome." [GOC:jl]	33	10	4	18856	0.4	0.12121212121212122	query_1	['GO:0005840', 'GO:0005844']	47
GO:CC	GO:0015934	large ribosomal subunit	2.3944900685261207e-07	True	"The larger of the two subunits of a ribosome. Two sites on the ribosomal large subunit are involved in translation, namely the aminoacyl site (A site) and peptidyl site (P site)." [ISBN:0198506732]	119	10	5	18856	0.5	0.04201680672268908	query_1	['GO:0044391']	47
GO:BP	GO:1901566	organonitrogen compound biosynthetic process	2.5211867157599485e-07	True	"The chemical reactions and pathways resulting in the formation of organonitrogen compound." [GOC:pr, GOC:TermGenie]	1916	10	10	17916	1.0	0.005219206680584551	query_1	['GO:1901564', 'GO:1901576']	47
REAC	REAC:R-HSA-72649	Translation initiation complex formation	2.773118264092793e-07	True	Translation initiation complex formation	59	10	5	10588	0.5	0.0847457627118644	query_1	['REAC:R-HSA-72662']	47
REAC	REAC:R-HSA-72702	Ribosomal scanning and start codon recognition	2.773118264092793e-07	True	Ribosomal scanning and start codon recognition	59	10	5	10588	0.5	0.0847457627118644	query_1	['REAC:R-HSA-72737']	47
REAC	REAC:R-HSA-72662	Activation of the mRNA upon binding of the cap-binding complex and eIFs, and subsequent binding to 43S	3.0240243567701e-07	True	Activation of the mRNA upon binding of the cap-binding complex and eIFs, and subsequent binding to 43S	60	10	5	10588	0.5	0.08333333333333333	query_1	['REAC:R-HSA-72737']	47
GO:BP	GO:0034613	cellular protein localization	3.540195372854821e-07	True	"Any process in which a protein is transported to, and/or maintained in, a specific location at the level of a cell. Localization at the cellular level encompasses movement within the cell, from within the cell to the cell surface, or from one location to another at the surface of a cell." [GOC:mah]	1982	10	10	17916	1.0	0.005045408678102927	query_1	['GO:0008104', 'GO:0070727']	47
GO:BP	GO:0070727	cellular macromolecule localization	3.742125188026544e-07	True	"Any process in which a macromolecule is transported to, and/or maintained in, a specific location at the level of a cell. Localization at the cellular level encompasses movement within the cell, from within the cell to the cell surface, or from one location to another at the surface of a cell." [GOC:mah]	1993	10	10	17916	1.0	0.005017561465127948	query_1	['GO:0033036', 'GO:0051641']	47
GO:BP	GO:0015031	protein transport	8.038442870150277e-07	True	"The directed movement of proteins into, out of or within a cell, or between cells, by means of some agent such as a transporter or pore." [GOC:ai]	2151	10	10	17916	1.0	0.004649000464900047	query_1	['GO:0015833', 'GO:0045184']	47
GO:BP	GO:0044419	interspecies interaction between organisms	8.189501838484133e-07	True	"Any process in which an organism has an effect on an organism of a different species." [GOC:cc]	2155	10	10	17916	1.0	0.004640371229698376	query_1	['GO:0008150']	47
GO:BP	GO:0015833	peptide transport	9.62434643133479e-07	True	"The directed movement of peptides, compounds of two or more amino acids where the alpha carboxyl group of one is bound to the alpha amino group of another, into, out of or within a cell, or between cells, by means of some agent such as a transporter or pore." [GOC:ai]	2190	10	10	17916	1.0	0.0045662100456621	query_1	['GO:0042886', 'GO:0071702']	47
GO:BP	GO:0042886	amide transport	1.1281608676025999e-06	True	"The directed movement of an amide, any compound containing one, two, or three acyl groups attached to a nitrogen atom, into, out of or within a cell, or between cells, by means of some agent such as a transporter or pore." [GOC:jl, ISBN:0198506732]	2225	10	10	17916	1.0	0.0044943820224719105	query_1	['GO:0071705']	47
GO:BP	GO:1901575	organic substance catabolic process	1.2284966751404417e-06	True	"The chemical reactions and pathways resulting in the breakdown of an organic substance, any molecular entity containing carbon." [GOC:pr, GOC:TermGenie]	2244	10	10	17916	1.0	0.004456327985739751	query_1	['GO:0009056', 'GO:0071704']	47
GO:BP	GO:0045184	establishment of protein localization	1.2339933045594134e-06	True	"The directed movement of a protein to a specific location." [GOC:bf]	2245	10	10	17916	1.0	0.004454342984409799	query_1	['GO:0008104', 'GO:0051234']	47
GO:BP	GO:0044248	cellular catabolic process	1.5864218990737682e-06	True	"The chemical reactions and pathways resulting in the breakdown of substances, carried out by individual cells." [GOC:jl]	2302	10	10	17916	1.0	0.004344048653344918	query_1	['GO:0009056', 'GO:0044237']	47
CORUM	CORUM:338	40S ribosomal subunit, cytoplasmic	1.6323497646379548e-06	True	40S ribosomal subunit, cytoplasmic	31	10	5	3627	0.5	0.16129032258064516	query_1	['CORUM:0000000']	47
GO:BP	GO:0002181	cytoplasmic translation	1.8454236375959339e-06	True	"The chemical reactions and pathways resulting in the formation of a protein in the cytoplasm. This is a ribosome-mediated process in which the information in messenger RNA (mRNA) is used to specify the sequence of amino acids in the protein." [GOC:hjd]	103	10	5	17916	0.5	0.04854368932038835	query_1	['GO:0006412']	47
GO:BP	GO:0010629	negative regulation of gene expression	2.2339269956363882e-06	True	"Any process that decreases the frequency, rate or extent of gene expression. Gene expression is the process in which a gene's coding sequence is converted into a mature gene product or products (proteins or RNA). This includes the production of an RNA transcript as well as any processing to produce a mature RNA product or an mRNA or circRNA (for protein-coding genes) and the translation of that …	2382	10	10	17916	1.0	0.0041981528127623844	query_1	['GO:0010467', 'GO:0010468', 'GO:0010605']	47
CORUM	CORUM:305	40S ribosomal subunit, cytoplasmic	2.2748362473108176e-06	True	40S ribosomal subunit, cytoplasmic	33	10	5	3627	0.5	0.15151515151515152	query_1	['CORUM:0000000']	47
GO:BP	GO:0071705	nitrogen compound transport	4.184498450223647e-06	True	"The directed movement of nitrogen-containing compounds into, out of or within a cell, or between cells, by means of some agent such as a transporter or pore." [GOC:mah]	2536	10	10	17916	1.0	0.003943217665615142	query_1	['GO:0006810']	47
GO:CC	GO:0005844	polysome	4.271658047529624e-06	True	"A multiribosomal structure representing a linear array of ribosomes held together by messenger RNA. They represent the active complexes in cellular protein synthesis and are able to incorporate amino acids into polypeptides both in vivo and in vitro." [ISBN:0198506732, NIF_Subcellular:sao1038025871]	72	10	4	18856	0.4	0.05555555555555555	query_1	['GO:1990904']	47
GO:BP	GO:0009056	catabolic process	7.780978568002942e-06	True	"The chemical reactions and pathways resulting in the breakdown of substances, including the breakdown of carbon compounds with the liberation of energy for use by the cell or organism." [ISBN:0198547684]	2698	10	10	17916	1.0	0.0037064492216456633	query_1	['GO:0008152']	47
GO:BP	GO:0051649	establishment of localization in cell	1.1694114556042168e-05	True	"Any process, occuring in a cell, that localizes a substance or cellular component. This may occur via movement, tethering or selective degradation." [GOC:ai, GOC:dos, GOC:dph, GOC:tb]	2810	10	10	17916	1.0	0.0035587188612099642	query_1	['GO:0051234', 'GO:0051641']	47
CORUM	CORUM:308	60S ribosomal subunit, cytoplasmic	1.4465939810541553e-05	True	60S ribosomal subunit, cytoplasmic	47	10	5	3627	0.5	0.10638297872340426	query_1	['CORUM:0000000']	47
REAC	REAC:R-HSA-392499	Metabolism of proteins	1.4997955466573933e-05	True	Metabolism of proteins	2012	10	10	10588	1.0	0.004970178926441352	query_1	['REAC:0000000']	47
GO:BP	GO:0008104	protein localization	1.8021868876940237e-05	True	"Any process in which a protein is transported to, or maintained in, a specific location." [GOC:ai]	2934	10	10	17916	1.0	0.0034083162917518746	query_1	['GO:0033036']	47
GO:BP	GO:0071702	organic substance transport	1.99548417171034e-05	True	"The directed movement of organic substances into, out of or within a cell, or between cells, or within a multicellular organism by means of some agent such as a transporter or pore. An organic substance is a molecular entity that contains carbon." [GOC:mah]	2964	10	10	17916	1.0	0.0033738191632928477	query_1	['GO:0006810']	47
REAC	REAC:R-HSA-1430728	Metabolism	2.003691549624941e-05	True	Metabolism	2071	10	10	10588	1.0	0.004828585224529213	query_1	['REAC:0000000']	47
GO:BP	GO:0010605	negative regulation of macromolecule metabolic process	4.297870781802806e-05	True	"Any process that decreases the frequency, rate or extent of the chemical reactions and pathways involving macromolecules, any molecule of high relative molecular mass, the structure of which essentially comprises the multiple repetition of units derived, actually or conceptually, from molecules of low relative molecular mass." [GOC:dph, GOC:tb]	3200	10	10	17916	1.0	0.003125	query_1	['GO:0009892', 'GO:0043170', 'GO:0060255']	47
GO:BP	GO:0033036	macromolecule localization	5.9743891819580756e-05	True	"Any process in which a macromolecule is transported to, or maintained in, a specific location." [GOC:mah]	3307	10	10	17916	1.0	0.0030238887208950713	query_1	['GO:0051179']	47
GO:BP	GO:0009892	negative regulation of metabolic process	8.892601994426068e-05	True	"Any process that stops, prevents, or reduces the frequency, rate or extent of the chemical reactions and pathways within a cell or an organism." [GOC:go_curators]	3441	10	10	17916	1.0	0.002906131938390003	query_1	['GO:0008152', 'GO:0019222', 'GO:0048519']	47
GO:BP	GO:0051641	cellular localization	0.0001045272605918757	True	"A cellular localization process whereby a substance or cellular entity, such as a protein complex or organelle, is transported to, and/or maintained in, a specific location within a cell including the localization of substances or cellular entities to the cell membrane." [GOC:tb, GOC:vw]	3497	10	10	17916	1.0	0.0028595939376608523	query_1	['GO:0009987', 'GO:0051179']	47
GO:MF	GO:0003676	nucleic acid binding	0.00010872785381805942	True	"Interacting selectively and non-covalently with any nucleic acid." [GOC:jl]	4338	10	10	18134	1.0	0.002305209774089442	query_1	['GO:0097159', 'GO:1901363']	47
GO:CC	GO:0043232	intracellular non-membrane-bounded organelle	0.0001685864802958736	True	"Organized structure of distinctive morphology and function, not bounded by a lipid bilayer membrane and occurring within the cell. Includes ribosomes, the cytoskeleton and chromosomes." [GOC:go_curators]	4965	10	10	18856	1.0	0.002014098690835851	query_1	['GO:0043228', 'GO:0043229']	47
GO:CC	GO:0043228	non-membrane-bounded organelle	0.0001713251607107855	True	"Organized structure of distinctive morphology and function, not bounded by a lipid bilayer membrane. Includes ribosomes, the cytoskeleton and chromosomes." [GOC:go_curators]	4973	10	10	18856	1.0	0.0020108586366378444	query_1	['GO:0043226']	47
GO:CC	GO:0005829	cytosol	0.0002483810616947355	True	"The part of the cytoplasm that does not contain organelles but which does contain other particulate matter, such as protein complexes." [GOC:hjd, GOC:jl]	5161	10	10	18856	1.0	0.001937608990505716	query_1	['GO:0005737', 'GO:0110165']	47
GO:BP	GO:0042254	ribosome biogenesis	0.00040074140865751644	True	"A cellular process that results in the biosynthesis of constituent macromolecules, assembly, and arrangement of constituent parts of ribosome subunits; includes transport to the sites of protein synthesis." [GOC:ma, PMID:26404467, Wikipedia:Ribosome_biogenesis]	301	10	5	17916	0.5	0.016611295681063124	query_1	['GO:0022613']	47
GO:CC	GO:0032991	protein-containing complex	0.0004644042993691988	True	"A stable assembly of two or more macromolecules, i.e. proteins, nucleic acids, carbohydrates or lipids, in which at least one component is a protein and the constituent parts function together." [GOC:dos, GOC:mah]	5494	10	10	18856	1.0	0.0018201674554058974	query_1	['GO:0005575']	47
GO:BP	GO:0016070	RNA metabolic process	0.0018238722408743019	True	"The cellular chemical reactions and pathways involving RNA, ribonucleic acid, one of the two main type of nucleic acid, consisting of a long, unbranched macromolecule formed from ribonucleotides joined in 3',5'-phosphodiester linkage." [ISBN:0198506732]	4653	10	10	17916	1.0	0.002149151085321298	query_1	['GO:0090304']	47
GO:BP	GO:0022613	ribonucleoprotein complex biogenesis	0.002417511444070014	True	"A cellular process that results in the biosynthesis of constituent macromolecules, assembly, and arrangement of constituent parts of a complex containing RNA and proteins. Includes the biosynthesis of the constituent RNA and protein molecules, and those macromolecular modifications that are involved in synthesis or assembly of the ribonucleoprotein complex." [GOC:isa_complete, GOC:mah]	433	10	5	17916	0.5	0.011547344110854504	query_1	['GO:0044085']	47
GO:BP	GO:0034645	cellular macromolecule biosynthetic process	0.0033473109098244827	True	"The chemical reactions and pathways resulting in the formation of a macromolecule, any molecule of high relative molecular mass, the structure of which essentially comprises the multiple repetition of units derived, actually or conceptually, from molecules of low relative molecular mass, carried out by individual cells." [GOC:mah]	4944	10	10	17916	1.0	0.0020226537216828477	query_1	['GO:0009059', 'GO:0044249', 'GO:0044260']	47
GO:BP	GO:0044271	cellular nitrogen compound biosynthetic process	0.0033540937080206836	True	"The chemical reactions and pathways resulting in the formation of organic and inorganic nitrogenous compounds." [GOC:jl, ISBN:0198506732]	4945	10	10	17916	1.0	0.0020222446916076846	query_1	['GO:0034641', 'GO:0044249']	47
GO:BP	GO:0010468	regulation of gene expression	0.004017701942563093	True	"Any process that modulates the frequency, rate or extent of gene expression. Gene expression is the process in which a gene's coding sequence is converted into a mature gene product or products (proteins or RNA). This includes the production of an RNA transcript as well as any processing to produce a mature RNA product or an mRNA or circRNA (for protein-coding genes) and the translation of that …	5035	10	10	17916	1.0	0.0019860973187686196	query_1	['GO:0010467', 'GO:0060255']	47
GO:MF	GO:1901363	heterocyclic compound binding	0.0043402090419542684	True	"Interacting selectively and non-covalently with heterocyclic compound." [GOC:TermGenie]	6270	10	10	18134	1.0	0.001594896331738437	query_1	['GO:0005488']	47
GO:CC	GO:0005925	focal adhesion	0.004587976449530814	True	"A cell-substrate junction that anchors the cell to the extracellular matrix and that forms a point of termination of actin filaments. In insects focal adhesion has also been referred to as hemi-adherens junction (HAJ)." [GOC:aruk, GOC:bc, ISBN:0124325653, ISBN:0815316208, PMID:10419689, PMID:12191915, PMID:15246682, PMID:1643657, PMID:16805308, PMID:19197329, PMID:23033047, PMID:26923917, PMID:2…	414	10	4	18856	0.4	0.00966183574879227	query_1	['GO:0030055']	47
GO:BP	GO:0009059	macromolecule biosynthetic process	0.004732044360839078	True	"The chemical reactions and pathways resulting in the formation of a macromolecule, any molecule of high relative molecular mass, the structure of which essentially comprises the multiple repetition of units derived, actually or conceptually, from molecules of low relative molecular mass." [GOC:mah]	5118	10	10	17916	1.0	0.0019538882375928096	query_1	['GO:0043170', 'GO:1901576']	47
GO:CC	GO:0030055	cell-substrate junction	0.0048985606561438985	True	"A cell junction that forms a connection between a cell and the extracellular matrix." [GOC:aruk, GOC:bc, GOC:hb, GOC:mah, PMID:10419689, PMID:1643657, PMID:16805308, PMID:26923917, PMID:8314002]	421	10	4	18856	0.4	0.009501187648456057	query_1	['GO:0070161']	47
GO:MF	GO:0097159	organic cyclic compound binding	0.004966295076301394	True	"Interacting selectively and non-covalently with an organic cyclic compound, any molecular entity that contains carbon arranged in a cyclic molecular structure." [GOC:sjw, PMID:7583672]	6355	10	10	18134	1.0	0.0015735641227380016	query_1	['GO:0005488']	47
GO:BP	GO:0090304	nucleic acid metabolic process	0.005066095642043931	True	"Any cellular metabolic process involving nucleic acids." [GOC:dph, GOC:tb]	5153	10	10	17916	1.0	0.0019406171162429653	query_1	['GO:0006139', 'GO:0043170']	47
GO:BP	GO:0006364	rRNA processing	0.005463451436740385	True	"Any process involved in the conversion of a primary ribosomal RNA (rRNA) transcript into one or more mature rRNA molecules." [GOC:curators]	217	10	4	17916	0.4	0.018433179723502304	query_1	['GO:0016072', 'GO:0034470', 'GO:0042254']	47
GO:BP	GO:0016072	rRNA metabolic process	0.0066475676588045865	True	"The chemical reactions and pathways involving rRNA, ribosomal RNA, a structural constituent of ribosomes." [ISBN:0198506732]	228	10	4	17916	0.4	0.017543859649122806	query_1	['GO:0034660']	47
CORUM	CORUM:5380	TRBP containing complex (DICER, RPL7A, EIF6, MOV10 and subunits of the 60S ribosomal particle)	0.00689426162434033	True	TRBP containing complex (DICER, RPL7A, EIF6, MOV10 and subunits of the 60S ribosomal particle)	25	10	3	3627	0.3	0.12	query_1	['CORUM:0000000']	47
GO:BP	GO:0006810	transport	0.007444061419299445	True	"The directed movement of substances (such as macromolecules, small molecules, ions) or cellular components (such as complexes and organelles) into, out of or within a cell, or between cells, or within a multicellular organism by means of some agent such as a transporter, pore or motor protein." [GOC:dos, GOC:dph, GOC:jl, GOC:mah]	5355	10	10	17916	1.0	0.0018674136321195146	query_1	['GO:0051234']	47
GO:BP	GO:0044267	cellular protein metabolic process	0.0075561159938934315	True	"The chemical reactions and pathways involving a specific protein, rather than of proteins in general, occurring at the level of an individual cell. Includes cellular protein modification." [GOC:jl]	5363	10	10	17916	1.0	0.001864628006712661	query_1	['GO:0019538', 'GO:0044260']	47
GO:BP	GO:0042274	ribosomal small subunit biogenesis	0.009231213865510087	True	"A cellular process that results in the biosynthesis of constituent macromolecules, assembly, and arrangement of constituent parts of a small ribosomal subunit; includes transport to the sites of protein synthesis." [GOC:jl]	71	10	3	17916	0.3	0.04225352112676056	query_1	['GO:0022613', 'GO:0042254']	47
GO:BP	GO:0051234	establishment of localization	0.009360755308548642	True	"Any process that localizes a substance or cellular component. This may occur via movement, tethering or selective degradation." [GOC:ai, GOC:dos]	5479	10	10	17916	1.0	0.001825150574922431	query_1	['GO:0051179']	47
GO:BP	GO:0006139	nucleobase-containing compound metabolic process	0.01351970990613455	True	"Any cellular metabolic process involving nucleobases, nucleosides, nucleotides and nucleic acids." [GOC:ai]	5684	10	10	17916	1.0	0.0017593244194229415	query_1	['GO:0006725', 'GO:0034641', 'GO:0044238', 'GO:0046483', 'GO:1901360']	47
GO:BP	GO:0048519	negative regulation of biological process	0.014102002836551372	True	"Any process that stops, prevents, or reduces the frequency, rate or extent of a biological process. Biological processes are regulated by many means; examples include the control of gene expression, protein modification or interaction with a protein or substrate molecule." [GOC:jid]	5708	10	10	17916	1.0	0.001751927119831815	query_1	['GO:0008150', 'GO:0050789']	47
GO:BP	GO:0046483	heterocycle metabolic process	0.018344514409817526	True	"The chemical reactions and pathways involving heterocyclic compounds, those with a cyclic molecular structure and at least two different atoms in the ring (or rings)." [ISBN:0198506732]	5860	10	10	17916	1.0	0.0017064846416382253	query_1	['GO:0044237']	47
GO:BP	GO:0006725	cellular aromatic compound metabolic process	0.019804073159709685	True	"The chemical reactions and pathways involving aromatic compounds, any organic compound characterized by one or more planar rings, each of which contains conjugated double bonds and delocalized pi electrons, as carried out by individual cells." [GOC:ai, ISBN:0198506732]	5905	10	10	17916	1.0	0.001693480101608806	query_1	['GO:0044237']	47
TF	TF:M11452	Factor: Elf-1; motif: NANGCGGAAGTR	0.02081863779408068	True	Factor: Elf-1; motif: NANGCGGAAGTR	6334	10	10	19940	1.0	0.0015787811809283233	query_1	['TF:M00000']	47
TF	TF:M11452_0	Factor: Elf-1; motif: NANGCGGAAGTR; match class: 0	0.02081863779408068	True	Factor: Elf-1; motif: NANGCGGAAGTR; match class: 0	6334	10	10	19940	1.0	0.0015787811809283233	query_1	['TF:M11452']	47
GO:BP	GO:0019538	protein metabolic process	0.021547702903758893	True	"The chemical reactions and pathways involving a protein. Includes protein modification." [GOC:ma]	5955	10	10	17916	1.0	0.0016792611251049538	query_1	['GO:0043170', 'GO:0044238', 'GO:1901564']	47
GO:BP	GO:0010467	gene expression	0.023117816798352172	True	"The process in which a gene's sequence is converted into a mature gene product or products (proteins or RNA). This includes the production of an RNA transcript as well as any processing to produce a mature RNA product or an mRNA or circRNA (for protein-coding genes) and the translation of that mRNA or circRNA into protein. Protein maturation is included when required to form an active form of a …	5997	10	10	17916	1.0	0.0016675004168751042	query_1	['GO:0043170']	47
GO:BP	GO:0044249	cellular biosynthetic process	0.027911940040597997	True	"The chemical reactions and pathways resulting in the formation of substances, carried out by individual cells." [GOC:jl]	6111	10	10	17916	1.0	0.0016363933889707086	query_1	['GO:0009058', 'GO:0044237']	47
GO:CC	GO:0030054	cell junction	0.028230772175167805	True	"A cellular component that forms a specialized region of connection between two or more cells, or between a cell and the extracellular matrix, or between two membrane-bound components of a cell, such as flagella." [GOC:aruk, GOC:bc, GOC:mah, http://www.vivo.colostate.edu/hbooks/cmb/cells/pmemb/junctions_a.html, ISBN:0198506732, PMID:26820516, PMID:28096264]	2099	10	6	18856	0.6	0.0028585040495474035	query_1	['GO:0110165']	47
GO:BP	GO:1901360	organic cyclic compound metabolic process	0.029170918874676193	True	"The chemical reactions and pathways involving organic cyclic compound." [GOC:TermGenie]	6138	10	10	17916	1.0	0.0016291951775822744	query_1	['GO:0071704']	47
GO:BP	GO:1901576	organic substance biosynthetic process	0.03358299082448969	True	"The chemical reactions and pathways resulting in the formation of an organic substance, any molecular entity containing carbon." [GOC:pr, GOC:TermGenie]	6225	10	10	17916	1.0	0.001606425702811245	query_1	['GO:0009058', 'GO:0071704']	47
GO:BP	GO:0009058	biosynthetic process	0.038282032009238395	True	"The chemical reactions and pathways resulting in the formation of substances; typically the energy-requiring part of metabolism in which simpler substances are transformed into more complex ones." [GOC:curators, ISBN:0198547684]	6307	10	10	17916	1.0	0.0015855398763278896	query_1	['GO:0008152']	47
HP	HP:0001972	Macrocytic anemia	0.04794000447368296	True	A type of anemia characterized by increased size of erythrocytes with increased mean corpuscular volume (MCV) and increased mean corpuscular hemoglobin (MCH).	49	2	2	4232	1.0	0.04081632653061224	query_1	['HP:0010972']	47
GO:BP	GO:0034641	cellular nitrogen compound metabolic process	0.048885841937507196	True	"The chemical reactions and pathways involving various organic and inorganic nitrogenous compounds, as carried out by individual cells." [GOC:mah]	6463	10	10	17916	1.0	0.0015472690700912889	query_1	['GO:0006807', 'GO:0044237']	47
MIRNA	MIRNA:hsa-miR-652-3p	hsa-miR-652-3p	0.04994435806220939	True	hsa-miR-652-3p	161	10	3	14714	0.3	0.018633540372670808	query_1	['MIRNA:000000']	47
