# Supplementary material for: Gene Expression and Co-expression Networks Are Strongly Altered Through Stages in Clear Cell Renal Carcinoma
Source: Front Genet. 2020 Nov 3;11:578679. doi: 10.3389/fgene.2020.578679 (PMC7669746; doi:10.3389/fgene.2020.578679)
Supplement: Supplementary Material 4 — Complete list of enriched processes for network intersections at different cut-off values. These files contain the enriched categories for both sets, all-phenotypes (control and the four progression stages), as well as ccRC-only intersections. In all cases, the list of enriched categories was performed over network communities, not over the whole geneset. Files are separated based on the cut-off of networks. Visualization of enriched process in Networks of 100,000 and 1,000,000 MI cuts. [file Data_Sheet_4.ZIP › Supp_Mat_4/inter-all-groups-10K-components.go.txt]

source	native	name	p_value	significant	description	term_size	query_size	intersection_size	effective_domain_size	precision	recall	query	parents	component
GO:BP	GO:1903047	mitotic cell cycle process	2.80123231125397e-11	True	"A process that is part of the mitotic cell cycle." [GO_REF:0000060, GOC:mtg_cell_cycle, GOC:TermGenie]	892	14	12	17916	0.8571428571428571	0.013452914798206279	query_1	['GO:0000278', 'GO:0022402']	13
GO:BP	GO:0007049	cell cycle	3.457570264710107e-11	True	"The progression of biochemical and morphological phases and events that occur in a cell during successive cell replication or nuclear replication events. Canonically, the cell cycle comprises the replication and segregation of genetic material followed by the division of the cell, but in endocycles or syncytial cells nuclear replication or nuclear division may not be followed by cell division." …	1902	14	14	17916	1.0	0.007360672975814932	query_1	['GO:0009987']	13
GO:BP	GO:0022402	cell cycle process	8.030492449673984e-11	True	"The cellular process that ensures successive accurate and complete genome replication and chromosome segregation." [GOC:isa_complete, GOC:mtg_cell_cycle]	1403	14	13	17916	0.9285714285714286	0.009265858873841768	query_1	['GO:0007049', 'GO:0009987']	13
GO:BP	GO:0000278	mitotic cell cycle	2.852467666853551e-10	True	"Progression through the phases of the mitotic cell cycle, the most common eukaryotic cell cycle, which canonically comprises four successive phases called G1, S, G2, and M and includes replication of the genome and the subsequent segregation of chromosomes into daughter cells. In some variant cell cycles nuclear replication or nuclear division may not be followed by cell division, or G1 and G2 p…	1083	14	12	17916	0.8571428571428571	0.0110803324099723	query_1	['GO:0007049']	13
REAC	REAC:R-HSA-1640170	Cell Cycle	1.5346415459002144e-09	True	Cell Cycle	633	11	10	10588	0.9090909090909091	0.01579778830963665	query_1	['REAC:0000000']	13
GO:BP	GO:0051301	cell division	2.8281065753055554e-09	True	"The process resulting in division and partitioning of components of a cell to form more cells; may or may not be accompanied by the physical separation of a cell into distinct, individually membrane-bounded daughter cells." [GOC:di, GOC:go_curators, GOC:pr]	613	14	10	17916	0.7142857142857143	0.01631321370309951	query_1	['GO:0009987']	13
GO:BP	GO:0000280	nuclear division	5.083006176881097e-09	True	"The division of a cell nucleus into two nuclei, with DNA and other nuclear contents distributed between the daughter nuclei." [GOC:mah]	416	14	9	17916	0.6428571428571429	0.021634615384615384	query_1	['GO:0048285']	13
GO:BP	GO:0048285	organelle fission	1.3537271460362095e-08	True	"The creation of two or more organelles by division of one organelle." [GOC:jid]	464	14	9	17916	0.6428571428571429	0.01939655172413793	query_1	['GO:0006996']	13
REAC	REAC:R-HSA-69278	Cell Cycle, Mitotic	2.426781498993489e-08	True	Cell Cycle, Mitotic	528	11	9	10588	0.8181818181818182	0.017045454545454544	query_1	['REAC:R-HSA-1640170']	13
GO:BP	GO:0007059	chromosome segregation	4.9436924942407636e-08	True	"The process in which genetic material, in the form of chromosomes, is organized into specific structures and then physically separated and apportioned to two or more sets. In eukaryotes, chromosome segregation begins with the condensation of chromosomes, includes chromosome separation, and ends when chromosomes have completed movement to the spindle poles." [GOC:jl, GOC:mah, GOC:mtg_cell_cycle, …	328	14	8	17916	0.5714285714285714	0.024390243902439025	query_1	['GO:0009987']	13
GO:BP	GO:0051726	regulation of cell cycle	9.650062194888191e-08	True	"Any process that modulates the rate or extent of progression through the cell cycle." [GOC:ai, GOC:dph, GOC:tb]	1264	14	11	17916	0.7857142857142857	0.00870253164556962	query_1	['GO:0007049', 'GO:0050794']	13
GO:CC	GO:0015630	microtubule cytoskeleton	1.6718994895547633e-07	True	"The part of the cytoskeleton (the internal framework of a cell) composed of microtubules and associated proteins." [GOC:jl, ISBN:0395825172]	1248	14	10	18856	0.7142857142857143	0.008012820512820512	query_1	['GO:0005856']	13
GO:CC	GO:0005819	spindle	3.947257537151285e-07	True	"The array of microtubules and associated molecules that forms between opposite poles of a eukaryotic cell during mitosis or meiosis and serves to move the duplicated chromosomes apart." [ISBN:0198547684]	364	14	7	18856	0.5	0.019230769230769232	query_1	['GO:0015630', 'GO:0043232']	13
GO:BP	GO:0140014	mitotic nuclear division	8.214845729733798e-07	True	"A mitotic cell cycle process comprising the steps by which the nucleus of a eukaryotic cell divides; the process involves condensation of chromosomal DNA into a highly compacted form. Canonically, mitosis produces two daughter nuclei whose chromosome complement is identical to that of the mother cell." [ISBN:0198547684]	271	14	7	17916	0.5	0.025830258302583026	query_1	['GO:0000280', 'GO:1903047']	13
GO:CC	GO:0000793	condensed chromosome	8.724707312344117e-07	True	"A highly compacted molecule of DNA and associated proteins resulting in a cytologically distinct structure." [GOC:elh]	219	14	6	18856	0.42857142857142855	0.0273972602739726	query_1	['GO:0005694']	13
WP	WP:WP2361	Gastric Cancer Network 1	1.4044829450747394e-06	True	Gastric Cancer Network 1	29	8	4	6954	0.5	0.13793103448275862	query_1	['WP:000000']	13
GO:CC	GO:0099080	supramolecular complex	7.316562077707702e-06	True	"A cellular component that consists of an indeterminate number of proteins or macromolecular complexes, organized into a regular, higher-order structure such as a polymer, sheet, network or a fiber." [GOC:dos]	1310	14	9	18856	0.6428571428571429	0.006870229007633588	query_1	['GO:0110165']	13
GO:CC	GO:0030496	midbody	2.0264594702152613e-05	True	"A thin cytoplasmic bridge formed between daughter cells at the end of cytokinesis. The midbody forms where the contractile ring constricts, and may persist for some time before finally breaking to complete cytokinesis." [ISBN:0815316194]	182	14	5	18856	0.35714285714285715	0.027472527472527472	query_1	['GO:0110165']	13
GO:BP	GO:0007346	regulation of mitotic cell cycle	2.2462786425435362e-05	True	"Any process that modulates the rate or extent of progress through the mitotic cell cycle." [GOC:dph, GOC:go_curators, GOC:tb]	711	14	8	17916	0.5714285714285714	0.011251758087201125	query_1	['GO:0000278', 'GO:0051726']	13
GO:CC	GO:0005874	microtubule	4.529707321704753e-05	True	"Any of the long, generally straight, hollow tubes of internal diameter 12-15 nm and external diameter 24 nm found in a wide variety of eukaryotic cells; each consists (usually) of 13 protofilaments of polymeric tubulin, staggered in such a manner that the tubulin monomers are arranged in a helical pattern on the microtubular surface, and with the alpha/beta axes of the tubulin subunits parallel …	426	14	6	18856	0.42857142857142855	0.014084507042253521	query_1	['GO:0015630', 'GO:0099513']	13
GO:BP	GO:0010564	regulation of cell cycle process	5.214553305230666e-05	True	"Any process that modulates a cellular process that is involved in the progression of biochemical and morphological phases and events that occur in a cell during successive cell replication or nuclear replication events." [GOC:dph, GOC:tb]	792	14	8	17916	0.5714285714285714	0.010101010101010102	query_1	['GO:0022402', 'GO:0051726']	13
GO:CC	GO:0005856	cytoskeleton	5.365443736667493e-05	True	"Any of the various filamentous elements that form the internal framework of cells, and typically remain after treatment of the cells with mild detergent to remove membrane constituents and soluble components of the cytoplasm. The term embraces intermediate filaments, microfilaments, microtubules, the microtrabecular lattice, and other structures characterized by a polymeric filamentous nature an…	2267	14	10	18856	0.7142857142857143	0.004411116012351125	query_1	['GO:0043232']	13
GO:CC	GO:0000777	condensed chromosome kinetochore	0.00012863265658252682	True	"A multisubunit complex that is located at the centromeric region of a condensed chromosome and provides an attachment point for the spindle microtubules." [GOC:elh]	107	14	4	18856	0.2857142857142857	0.037383177570093455	query_1	['GO:0000776', 'GO:0000779']	13
GO:CC	GO:0000779	condensed chromosome, centromeric region	0.00021049722608881637	True	"The region of a condensed chromosome that includes the centromere and associated proteins, including the kinetochore. In monocentric chromosomes, this region corresponds to a single area of the chromosome, whereas in holocentric chromosomes, it is evenly distributed along the chromosome." [GOC:elh, GOC:kmv]	121	14	4	18856	0.2857142857142857	0.03305785123966942	query_1	['GO:0000775', 'GO:0000793']	13
GO:BP	GO:0000819	sister chromatid segregation	0.0003588300353164479	True	"The cell cycle process in which sister chromatids are organized and then physically separated and apportioned to two or more sets." [GOC:ai, GOC:elh]	189	14	5	17916	0.35714285714285715	0.026455026455026454	query_1	['GO:0051276', 'GO:0098813']	13
GO:CC	GO:0000776	kinetochore	0.0003661635545507091	True	"A multisubunit complex that is located at the centromeric region of DNA and provides an attachment point for the spindle microtubules." [GOC:elh]	139	14	4	18856	0.2857142857142857	0.02877697841726619	query_1	['GO:0000775', 'GO:0043232', 'GO:0099080']	13
GO:CC	GO:0043232	intracellular non-membrane-bounded organelle	0.0007870088639484637	True	"Organized structure of distinctive morphology and function, not bounded by a lipid bilayer membrane and occurring within the cell. Includes ribosomes, the cytoskeleton and chromosomes." [GOC:go_curators]	4965	14	12	18856	0.8571428571428571	0.002416918429003021	query_1	['GO:0043228', 'GO:0043229']	13
GO:CC	GO:0043228	non-membrane-bounded organelle	0.0008015506661675749	True	"Organized structure of distinctive morphology and function, not bounded by a lipid bilayer membrane. Includes ribosomes, the cytoskeleton and chromosomes." [GOC:go_curators]	4973	14	12	18856	0.8571428571428571	0.0024130303639654134	query_1	['GO:0043226']	13
REAC	REAC:R-HSA-69618	Mitotic Spindle Checkpoint	0.0008642342324149359	True	Mitotic Spindle Checkpoint	108	11	4	10588	0.36363636363636365	0.037037037037037035	query_1	['REAC:R-HSA-69620']	13
MIRNA	MIRNA:hsa-miR-215-5p	hsa-miR-215-5p	0.0009396507015688194	True	hsa-miR-215-5p	752	14	7	14714	0.5	0.009308510638297872	query_1	['MIRNA:000000']	13
GO:BP	GO:0051304	chromosome separation	0.0010675609848221819	True	"The cell cycle process in which paired chromosomes are detached from each other. Chromosome separation begins with the release of cohesin complexes from chromosomes; in budding yeast, this includes the cleavage of cohesin complexes along the chromosome arms, followed by the separation of the centromeric regions. Chromosome separation also includes formation of chromatid axes mediated by condensi…	94	14	4	17916	0.2857142857142857	0.0425531914893617	query_1	['GO:0007059', 'GO:0022402']	13
GO:CC	GO:0099513	polymeric cytoskeletal fiber	0.0013500053619689503	True	"A component of the cytoskeleton consisting of a homo or heteropolymeric fiber constructed from an indeterminate number of protein subunits." [GOC:dos]	764	14	6	18856	0.42857142857142855	0.007853403141361256	query_1	['GO:0005856', 'GO:0099512']	13
GO:CC	GO:0000775	chromosome, centromeric region	0.0015193372682076535	True	"The region of a chromosome that includes the centromeric DNA and associated proteins. In monocentric chromosomes, this region corresponds to a single area of the chromosome, whereas in holocentric chromosomes, it is evenly distributed along the chromosome." [GOC:cjm, GOC:elh, GOC:kmv, GOC:pr]	199	14	4	18856	0.2857142857142857	0.020100502512562814	query_1	['GO:0098687']	13
REAC	REAC:R-HSA-69620	Cell Cycle Checkpoints	0.0015970406872314968	True	Cell Cycle Checkpoints	289	11	5	10588	0.45454545454545453	0.01730103806228374	query_1	['REAC:R-HSA-1640170']	13
GO:BP	GO:0051983	regulation of chromosome segregation	0.001796122976502368	True	"Any process that modulates the frequency, rate or extent of chromosome segregation, the process in which genetic material, in the form of chromosomes, is organized and then physically separated and apportioned to two or more sets." [GOC:ai]	107	14	4	17916	0.2857142857142857	0.037383177570093455	query_1	['GO:0007059', 'GO:0050794']	13
GO:BP	GO:0098813	nuclear chromosome segregation	0.001984449728096248	True	"The process in which genetic material, in the form of nuclear chromosomes, is organized into specific structures and then physically separated and apportioned to two or more sets. Nuclear chromosome segregation begins with the condensation of chromosomes, includes chromosome separation, and ends when chromosomes have completed movement to the spindle poles." [GOC:dos]	267	14	5	17916	0.35714285714285715	0.018726591760299626	query_1	['GO:0007059', 'GO:0022402']	13
GO:CC	GO:0045171	intercellular bridge	0.0024761262268465345	True	"A direct connection between the cytoplasm of two cells that is formed following the completion of cleavage furrow ingression during cell division. They are usually present only briefly prior to completion of cytokinesis. However, in some cases, such as the bridges between germ cells during their development, they become stabilised." [PMID:9635420]	71	14	3	18856	0.21428571428571427	0.04225352112676056	query_1	['GO:0005576', 'GO:0110165']	13
GO:BP	GO:0044772	mitotic cell cycle phase transition	0.004985477563607716	True	"The cell cycle process by which a cell commits to entering the next mitotic cell cycle phase." [GOC:mtg_cell_cycle]	597	14	6	17916	0.42857142857142855	0.010050251256281407	query_1	['GO:0044770', 'GO:1903047']	13
MIRNA	MIRNA:hsa-miR-192-5p	hsa-miR-192-5p	0.005689843693104398	True	hsa-miR-192-5p	986	14	7	14714	0.5	0.007099391480730223	query_1	['MIRNA:000000']	13
GO:CC	GO:0099512	supramolecular fiber	0.006066463201937847	True	"A polymer consisting of an indefinite number of protein or protein complex subunits that have polymerised to form a fiber-shaped structure." [GOC:dos]	995	14	6	18856	0.42857142857142855	0.006030150753768844	query_1	['GO:0099081']	13
GO:CC	GO:0031981	nuclear lumen	0.006142138554142437	True	"The volume enclosed by the nuclear inner membrane." [GOC:mah, GOC:pz]	4773	14	11	18856	0.7857142857142857	0.0023046302116069557	query_1	['GO:0005634', 'GO:0070013']	13
GO:CC	GO:0099081	supramolecular polymer	0.006346598695283976	True	"A polymeric supramolecular structure." [GOC:dos]	1003	14	6	18856	0.42857142857142855	0.005982053838484547	query_1	['GO:0099080']	13
GO:CC	GO:0000940	condensed chromosome outer kinetochore	0.006348954058726113	True	"The region of a condensed chromosome kinetochore most external to centromeric DNA; this outer region mediates kinetochore-microtubule interactions." [GOC:clt, PMID:11483983]	14	14	2	18856	0.14285714285714285	0.14285714285714285	query_1	['GO:0000777', 'GO:0032991']	13
REAC	REAC:R-HSA-68886	M Phase	0.006534516615036688	True	M Phase	386	11	5	10588	0.45454545454545453	0.012953367875647668	query_1	['REAC:R-HSA-69278']	13
GO:BP	GO:0044770	cell cycle phase transition	0.00758867335223626	True	"The cell cycle process by which a cell commits to entering the next cell cycle phase." [GOC:mtg_cell_cycle]	642	14	6	17916	0.42857142857142855	0.009345794392523364	query_1	['GO:0022402']	13
REAC	REAC:R-HSA-2467813	Separation of Sister Chromatids	0.00762724314547984	True	Separation of Sister Chromatids	187	11	4	10588	0.36363636363636365	0.0213903743315508	query_1	['REAC:R-HSA-68882']	13
GO:BP	GO:0000070	mitotic sister chromatid segregation	0.008290209666641696	True	"The cell cycle process in which replicated homologous chromosomes are organized and then physically separated and apportioned to two sets during the mitotic cell cycle. Each replicated chromosome, composed of two sister chromatids, aligns at the cell equator, paired with its homologous partner. One homolog of each morphologic type goes into each of the resulting chromosome sets." [GOC:ai, GOC:jl]	157	14	4	17916	0.2857142857142857	0.025477707006369428	query_1	['GO:0000819', 'GO:0140014', 'GO:1903047']	13
GO:BP	GO:0033044	regulation of chromosome organization	0.008819935139623999	True	"Any process that modulates the frequency, rate or extent of a process involved in the formation, arrangement of constituent parts, or disassembly of a chromosome." [GOC:mah]	362	14	5	17916	0.35714285714285715	0.013812154696132596	query_1	['GO:0033043', 'GO:0051276']	13
REAC	REAC:R-HSA-68882	Mitotic Anaphase	0.008992079141525722	True	Mitotic Anaphase	195	11	4	10588	0.36363636363636365	0.020512820512820513	query_1	['REAC:R-HSA-2555396']	13
REAC	REAC:R-HSA-2555396	Mitotic Metaphase and Anaphase	0.00917450461447766	True	Mitotic Metaphase and Anaphase	196	11	4	10588	0.36363636363636365	0.02040816326530612	query_1	['REAC:R-HSA-68886']	13
TF	TF:M10005	Factor: NF-YA; motif: NYRRCCAATCAGAR	0.009359937228015891	True	Factor: NF-YA; motif: NYRRCCAATCAGAR	2286	14	9	19940	0.6428571428571429	0.003937007874015748	query_1	['TF:M00000']	13
TF	TF:M10005_0	Factor: NF-YA; motif: NYRRCCAATCAGAR; match class: 0	0.009359937228015891	True	Factor: NF-YA; motif: NYRRCCAATCAGAR; match class: 0	2286	14	9	19940	0.6428571428571429	0.003937007874015748	query_1	['TF:M10005']	13
GO:CC	GO:0005654	nucleoplasm	0.010671981855174654	True	"That part of the nuclear content other than the chromosomes or the nucleolus." [GOC:ma, ISBN:0124325653]	3999	14	10	18856	0.7142857142857143	0.002500625156289072	query_1	['GO:0031981', 'GO:0110165']	13
GO:BP	GO:0007093	mitotic cell cycle checkpoint	0.010843341675546103	True	"A cell cycle checkpoint that ensures accurate chromosome replication and segregation by preventing progression through a mitotic cell cycle until conditions are suitable for the cell to proceed to the next stage." [GOC:mtg_cell_cycle]	168	14	4	17916	0.2857142857142857	0.023809523809523808	query_1	['GO:0000075', 'GO:0045930', 'GO:1903047']	13
GO:BP	GO:0007088	regulation of mitotic nuclear division	0.011363626264254738	True	"Any process that modulates the frequency, rate or extent of mitosis." [GOC:go_curators]	170	14	4	17916	0.2857142857142857	0.023529411764705882	query_1	['GO:0007346', 'GO:0010564', 'GO:0051783', 'GO:0140014']	13
GO:CC	GO:0072686	mitotic spindle	0.013765812466950208	True	"A spindle that forms as part of mitosis. Mitotic and meiotic spindles contain distinctive complements of proteins associated with microtubules." [GOC:mah, GOC:vw, PMID:11408572, PMID:18367542, PMID:8027178]	126	14	3	18856	0.21428571428571427	0.023809523809523808	query_1	['GO:0005819']	13
GO:CC	GO:0098687	chromosomal region	0.014117333740671374	True	"Any subdivision of a chromosome along its length." [GOC:dos]	352	14	4	18856	0.2857142857142857	0.011363636363636364	query_1	['GO:0005694', 'GO:0110165']	13
HP	HP:0001321	Cerebellar hypoplasia	0.016642991002680657	True	Underdevelopment of the cerebellum.	197	5	4	4232	0.8	0.02030456852791878	query_1	['HP:0007360']	13
GO:CC	GO:0005680	anaphase-promoting complex	0.01758420850575067	True	"A ubiquitin ligase complex that degrades mitotic cyclins and anaphase inhibitory protein, thereby triggering sister chromatid separation and exit from mitosis. Substrate recognition by APC occurs through degradation signals, the most common of which is termed the Dbox degradation motif, originally discovered in cyclin B." [GOC:jh, GOC:vw, PMID:10465783, PMID:10611969]	23	14	2	18856	0.14285714285714285	0.08695652173913043	query_1	['GO:0000152', 'GO:0031461']	13
GO:BP	GO:0030071	regulation of mitotic metaphase/anaphase transition	0.017854767244671423	True	"Any process that modulates the frequency, rate or extent of the cell cycle process in which a cell progresses from metaphase to anaphase during mitosis, triggered by the activation of the anaphase promoting complex by Cdc20/Sleepy homolog which results in the degradation of Securin." [GOC:mah]	58	14	3	17916	0.21428571428571427	0.05172413793103448	query_1	['GO:0007091', 'GO:0010965', 'GO:1901990', 'GO:1902099']	13
GO:BP	GO:0006996	organelle organization	0.018918316266744464	True	"A process that is carried out at the cellular level which results in the assembly, arrangement of constituent parts, or disassembly of an organelle within a cell. An organelle is an organized structure of distinctive morphology and function. Includes the nucleus, mitochondria, plastids, vacuoles, vesicles, ribosomes and the cytoskeleton. Excludes the plasma membrane." [GOC:mah]	3988	14	11	17916	0.7857142857142857	0.0027582748244734203	query_1	['GO:0016043']	13
GO:BP	GO:0051783	regulation of nuclear division	0.019150053592606797	True	"Any process that modulates the frequency, rate or extent of nuclear division, the partitioning of the nucleus and its genetic information." [GOC:ai]	194	14	4	17916	0.2857142857142857	0.020618556701030927	query_1	['GO:0000280', 'GO:0033043']	13
GO:BP	GO:0007091	metaphase/anaphase transition of mitotic cell cycle	0.01978309048845323	True	"The cell cycle process in which a cell progresses from metaphase to anaphase during mitosis, triggered by the activation of the anaphase promoting complex by Cdc20/Sleepy homolog which results in the degradation of Securin." [GOC:mtg_cell_cycle, PMID:10465783]	60	14	3	17916	0.21428571428571427	0.05	query_1	['GO:0010965', 'GO:0044772', 'GO:0044784']	13
GO:BP	GO:1902099	regulation of metaphase/anaphase transition of cell cycle	0.01978309048845323	True	"Any process that modulates the frequency, rate or extent of metaphase/anaphase transition of cell cycle." [GOC:mtg_cell_cycle, GOC:TermGenie]	60	14	3	17916	0.21428571428571427	0.05	query_1	['GO:0033045', 'GO:0044784', 'GO:1901987']	13
GO:BP	GO:0016043	cellular component organization	0.021274917308146315	True	"A process that results in the assembly, arrangement of constituent parts, or disassembly of a cellular component." [GOC:ai, GOC:jl, GOC:mah]	6374	14	13	17916	0.9285714285714286	0.0020395356134295575	query_1	['GO:0071840']	13
GO:BP	GO:0010965	regulation of mitotic sister chromatid separation	0.02184415305956947	True	"Any process that modulates the frequency, rate or extent of mitotic sister chromatid separation. Mitotic sister chromatid separation is the process in which sister chromatids are physically detached from each other during mitosis." [GOC:dph, GOC:tb]	62	14	3	17916	0.21428571428571427	0.04838709677419355	query_1	['GO:0033047', 'GO:0051306', 'GO:1905818']	13
GO:BP	GO:0044784	metaphase/anaphase transition of cell cycle	0.02184415305956947	True	"The cell cycle process in which a cell progresses from metaphase to anaphase as part of the cell cycle." [GOC:mtg_cell_cycle]	62	14	3	17916	0.21428571428571427	0.04838709677419355	query_1	['GO:0033045', 'GO:0044770']	13
GO:CC	GO:0005815	microtubule organizing center	0.023861167599506218	True	"An intracellular structure that can catalyze gamma-tubulin-dependent microtubule nucleation and that can anchor microtubules by interacting with their minus ends, plus ends or sides." [GOC:vw, ISBN:0815316194, PMID:17072892, PMID:17245416, Wikipedia:Microtubule_organizing_center]	779	14	5	18856	0.35714285714285715	0.006418485237483954	query_1	['GO:0015630', 'GO:0110165']	13
GO:BP	GO:0007017	microtubule-based process	0.02389949673686733	True	"Any cellular process that depends upon or alters the microtubule cytoskeleton, that part of the cytoskeleton comprising microtubules and their associated proteins." [GOC:mah]	784	14	6	17916	0.42857142857142855	0.007653061224489796	query_1	['GO:0009987']	13
GO:BP	GO:1901990	regulation of mitotic cell cycle phase transition	0.024287073780985432	True	"Any process that modulates the frequency, rate or extent of mitotic cell cycle phase transition." [GOC:mtg_cell_cycle, GOC:TermGenie, PMID:22841721]	446	14	5	17916	0.35714285714285715	0.011210762331838564	query_1	['GO:0007346', 'GO:0044772', 'GO:1901987']	13
GO:BP	GO:0051306	mitotic sister chromatid separation	0.025193913094279072	True	"The process in which sister chromatids are physically detached from each other during mitosis." [GOC:ai]	65	14	3	17916	0.21428571428571427	0.046153846153846156	query_1	['GO:0000070', 'GO:0051304', 'GO:1903047']	13
GO:CC	GO:0005875	microtubule associated complex	0.026396866743261697	True	"Any multimeric complex connected to a microtubule." [GOC:jl]	157	14	3	18856	0.21428571428571427	0.01910828025477707	query_1	['GO:0015630', 'GO:0032991']	13
REAC	REAC:R-HSA-141444	Amplification of signal from unattached kinetochores via a MAD2 inhibitory signal	0.02692050297110182	True	Amplification of signal from unattached kinetochores via a MAD2 inhibitory signal	92	11	3	10588	0.2727272727272727	0.03260869565217391	query_1	['REAC:R-HSA-141424']	13
REAC	REAC:R-HSA-141424	Amplification of signal from the kinetochores	0.02692050297110182	True	Amplification of signal from the kinetochores	92	11	3	10588	0.2727272727272727	0.03260869565217391	query_1	['REAC:R-HSA-69618']	13
GO:BP	GO:0051276	chromosome organization	0.027009571304139075	True	"A process that is carried out at the cellular level that results in the assembly, arrangement of constituent parts, or disassembly of chromosomes, structures composed of a very long molecule of DNA and associated proteins that carries hereditary information. This term covers covalent modifications at the molecular level as well as spatial relationships among the major components of a chromosome.…	1247	14	7	17916	0.5	0.0056134723336006415	query_1	['GO:0006996']	13
GO:BP	GO:1905818	regulation of chromosome separation	0.027605357049369426	True	"Any process that modulates the frequency, rate or extent of chromosome separation." [GO_REF:0000058, GOC:bhm, GOC:TermGenie, PMID:21795393]	67	14	3	17916	0.21428571428571427	0.04477611940298507	query_1	['GO:0010564', 'GO:0051304', 'GO:0051983']	13
MIRNA	MIRNA:hsa-miR-193b-3p	hsa-miR-193b-3p	0.029902453243428634	True	hsa-miR-193b-3p	844	14	6	14714	0.42857142857142855	0.0071090047393364926	query_1	['MIRNA:000000']	13
GO:BP	GO:0071840	cellular component organization or biogenesis	0.030428912359107805	True	"A process that results in the biosynthesis of constituent macromolecules, assembly, arrangement of constituent parts, or disassembly of a cellular component." [GOC:mah]	6559	14	13	17916	0.9285714285714286	0.0019820094526604667	query_1	['GO:0009987']	13
GO:BP	GO:0000075	cell cycle checkpoint	0.030861214110246265	True	"A cell cycle process that controls cell cycle progression by monitoring the integrity of specific cell cycle events. A cell cycle checkpoint begins with detection of deficiencies or defects and ends with signal transduction." [GOC:mtg_cell_cycle]	219	14	4	17916	0.2857142857142857	0.0182648401826484	query_1	['GO:0009987', 'GO:0045786']	13
GO:CC	GO:0000922	spindle pole	0.03111129295281866	True	"Either of the ends of a spindle, where spindle microtubules are organized; usually contains a microtubule organizing center and accessory molecules, spindle microtubules and astral microtubules." [GOC:clt]	166	14	3	18856	0.21428571428571427	0.018072289156626505	query_1	['GO:0005819', 'GO:0110165']	13
GO:BP	GO:0033047	regulation of mitotic sister chromatid segregation	0.035741559240676415	True	"Any process that modulates the frequency, rate or extent of sister chromatid segregation during mitosis." [GOC:mah]	73	14	3	17916	0.21428571428571427	0.0410958904109589	query_1	['GO:0000070', 'GO:0007088', 'GO:0033045']	13
GO:BP	GO:1901987	regulation of cell cycle phase transition	0.03639035664065415	True	"Any process that modulates the frequency, rate or extent of cell cycle phase transition." [GOC:mtg_cell_cycle, GOC:TermGenie, PMID:22841721]	485	14	5	17916	0.35714285714285715	0.010309278350515464	query_1	['GO:0010564', 'GO:0044770']	13
GO:CC	GO:1990752	microtubule end	0.036542116495154604	True	"Any end of a microtubule. Microtubule ends differ in that the so-called microtubule plus-end is the one that preferentially grows by polymerization, with respect to the minus-end." [GOC:pr]	33	14	2	18856	0.14285714285714285	0.06060606060606061	query_1	['GO:0005874', 'GO:0110165']	13
WP	WP:WP2363	Gastric Cancer Network 2	0.04406332995968317	True	Gastric Cancer Network 2	31	8	2	6954	0.25	0.06451612903225806	query_1	['WP:000000']	13
REAC	REAC:R-HSA-141405	Inhibition of the proteolytic activity of APC/C required for the onset of anaphase by mitotic spindle checkpoint components	0.04987991761081318	True	Inhibition of the proteolytic activity of APC/C required for the onset of anaphase by mitotic spindle checkpoint components	20	11	2	10588	0.18181818181818182	0.1	query_1	['REAC:R-HSA-176408', 'REAC:R-HSA-69618']	13
REAC	REAC:R-HSA-141430	Inactivation of APC/C via direct inhibition of the APC/C complex	0.04987991761081318	True	Inactivation of APC/C via direct inhibition of the APC/C complex	20	11	2	10588	0.18181818181818182	0.1	query_1	['REAC:R-HSA-141405']	13
CORUM	CORUM:2580	Survivin homodimer complex	0.04994745527706109	True	Survivin homodimer complex	1	5	1	3627	0.2	1.0	query_1	['CORUM:0000000']	13
GO:CC	GO:0031974	membrane-enclosed lumen	0.04999446724146511	True	"The enclosed volume within a sealed membrane or between two sealed membranes. Encompasses the volume enclosed by the membranes of a particular organelle, e.g. endoplasmic reticulum lumen, or the space between the two lipid bilayers of a double membrane surrounding an organelle, e.g. nuclear envelope lumen." [GOC:add, GOC:mah]	5890	14	11	18856	0.7857142857142857	0.001867572156196944	query_1	['GO:0110165']	13
GO:CC	GO:0070013	intracellular organelle lumen	0.04999446724146511	True	"An organelle lumen that is part of an intracellular organelle." [GOC:mah]	5890	14	11	18856	0.7857142857142857	0.001867572156196944	query_1	['GO:0043229', 'GO:0043233']	13
GO:CC	GO:0043233	organelle lumen	0.04999446724146511	True	"The internal volume enclosed by the membranes of a particular organelle; includes the volume enclosed by a single organelle membrane, e.g. endoplasmic reticulum lumen, or the volume enclosed by the innermost of the two lipid bilayers of an organelle envelope, e.g. nuclear lumen." [GOC:jl, GOC:mah]	5890	14	11	18856	0.7857142857142857	0.001867572156196944	query_1	['GO:0031974', 'GO:0043226']	13
GO:BP	GO:0042110	T cell activation	5.0902566883018636e-08	True	"The change in morphology and behavior of a mature or immature T cell resulting from exposure to a mitogen, cytokine, chemokine, cellular ligand, or an antigen for which it is specific." [GOC:mgi_curators, ISBN:0781735149]	477	11	8	17916	0.7272727272727273	0.016771488469601678	query_1	['GO:0046649']	20
WP	WP:WP4884	Pathogenesis of SARS-CoV-2 Mediated by nsp9/nsp10 Complex	7.266984457410485e-08	True	Pathogenesis of SARS-CoV-2 Mediated by nsp9/nsp10 Complex	21	6	4	6954	0.6666666666666666	0.19047619047619047	query_1	['WP:000000']	20
WP	WP:WP4585	Cancer immunotherapy by PD-1 blockade	1.0746777796105034e-07	True	Cancer immunotherapy by PD-1 blockade	23	6	4	6954	0.6666666666666666	0.17391304347826086	query_1	['WP:000000']	20
KEGG	KEGG:04640	Hematopoietic cell lineage	2.4703462141253357e-07	True	Hematopoietic cell lineage	95	7	5	7747	0.7142857142857143	0.05263157894736842	query_1	['KEGG:00000']	20
GO:CC	GO:0042105	alpha-beta T cell receptor complex	5.311343623867132e-07	True	"A T cell receptor complex in which the TCR heterodimer comprises alpha and beta chains, associated with the CD3 complex; recognizes a complex consisting of an antigen-derived peptide bound to a class I or class II MHC protein." [GOC:mah, ISBN:0781735149]	7	11	3	18856	0.2727272727272727	0.42857142857142855	query_1	['GO:0042101']	20
GO:BP	GO:0046649	lymphocyte activation	1.9845642012457167e-06	True	"A change in morphology and behavior of a lymphocyte resulting from exposure to a specific antigen, mitogen, cytokine, chemokine, cellular ligand, or soluble factor." [GOC:mgi_curators, ISBN:0781735149]	756	11	8	17916	0.7272727272727273	0.010582010582010581	query_1	['GO:0045321']	20
GO:BP	GO:0030217	T cell differentiation	4.108417506079721e-06	True	"The process in which a precursor cell type acquires characteristics of a more mature T-cell. A T cell is a type of lymphocyte whose definin characteristic is the expression of a T cell receptor complex." [GO_REF:0000022, GOC:jid, GOC:mah]	249	11	6	17916	0.5454545454545454	0.024096385542168676	query_1	['GO:0030098', 'GO:0042110']	20
REAC	REAC:R-HSA-198933	Immunoregulatory interactions between a Lymphoid and a non-Lymphoid cell	6.0310321218936734e-06	True	Immunoregulatory interactions between a Lymphoid and a non-Lymphoid cell	181	7	5	10588	0.7142857142857143	0.027624309392265192	query_1	['REAC:R-HSA-1280218']	20
GO:BP	GO:0043368	positive T cell selection	6.228425341507498e-06	True	"The process of sparing immature T cells which react with self-MHC protein complexes with low affinity levels from apoptotic death." [ISBN:0781735149, PMID:12414722]	36	11	4	17916	0.36363636363636365	0.1111111111111111	query_1	['GO:0045058']	20
GO:BP	GO:0045058	T cell selection	2.23120890716465e-05	True	"The process in which T cells that express T cell receptors that are restricted by self MHC protein complexes and tolerant to self antigens are selected for further maturation." [ISBN:0781735149, PMID:12414722]	49	11	4	17916	0.36363636363636365	0.08163265306122448	query_1	['GO:0002376', 'GO:0030217']	20
GO:BP	GO:0002682	regulation of immune system process	2.527250333253857e-05	True	"Any process that modulates the frequency, rate, or extent of an immune system process." [GOC:add]	1618	11	9	17916	0.8181818181818182	0.005562422744128554	query_1	['GO:0002376', 'GO:0050789']	20
HP	HP:0005403	Decrease in T cell count	2.854106815678366e-05	True	An abnormally low count of T cells.	41	5	4	4232	0.8	0.0975609756097561	query_1	['HP:0001888']	20
WP	WP:WP69	T-Cell antigen Receptor (TCR) Signaling Pathway	3.053336714995417e-05	True	T-Cell antigen Receptor (TCR) Signaling Pathway	90	6	4	6954	0.6666666666666666	0.044444444444444446	query_1	['WP:000000']	20
GO:BP	GO:0030098	lymphocyte differentiation	3.910495593627821e-05	True	"The process in which a relatively unspecialized precursor cell acquires specialized features of a lymphocyte. A lymphocyte is a leukocyte commonly found in the blood and lymph that has the characteristics of a large nucleus, a neutral staining cytoplasm, and prominent heterochromatin." [CL:0000542, GOC:go_curators]	363	11	6	17916	0.5454545454545454	0.01652892561983471	query_1	['GO:0002521', 'GO:0046649']	20
REAC	REAC:R-HSA-202430	Translocation of ZAP-70 to Immunological synapse	4.290084244873985e-05	True	Translocation of ZAP-70 to Immunological synapse	20	7	3	10588	0.42857142857142855	0.15	query_1	['REAC:R-HSA-202403']	20
KEGG	KEGG:05142	Chagas disease (American trypanosomiasis)	4.444985822199474e-05	True	Chagas disease (American trypanosomiasis)	101	7	4	7747	0.5714285714285714	0.039603960396039604	query_1	['KEGG:00000']	20
KEGG	KEGG:04660	T cell receptor signaling pathway	4.81032845910187e-05	True	T cell receptor signaling pathway	103	7	4	7747	0.5714285714285714	0.038834951456310676	query_1	['KEGG:00000']	20
GO:CC	GO:0042101	T cell receptor complex	5.836427067052515e-05	True	"A protein complex that contains a disulfide-linked heterodimer of T cell receptor (TCR) chains, which are members of the immunoglobulin superfamily, and mediates antigen recognition, ultimately resulting in T cell activation. The TCR heterodimer is associated with the CD3 complex, which consists of the nonpolymorphic polypeptides gamma, delta, epsilon, zeta, and, in some cases, eta (an RNA splic…	124	11	4	18856	0.36363636363636365	0.03225806451612903	query_1	['GO:0098802']	20
REAC	REAC:R-HSA-202427	Phosphorylation of CD3 and TCR zeta chains	6.65901261907902e-05	True	Phosphorylation of CD3 and TCR zeta chains	23	7	3	10588	0.42857142857142855	0.13043478260869565	query_1	['REAC:R-HSA-202403']	20
REAC	REAC:R-HSA-389948	PD-1 signaling	7.608140778854492e-05	True	PD-1 signaling	24	7	3	10588	0.42857142857142855	0.125	query_1	['REAC:R-HSA-388841']	20
GO:BP	GO:0045059	positive thymic T cell selection	8.672674599776733e-05	True	"The process of sparing immature T cells in the thymus which react with self-MHC protein complexes with low affinity levels from apoptotic death." [ISBN:0781735149, PMID:12414722]	14	11	3	17916	0.2727272727272727	0.21428571428571427	query_1	['GO:0043368', 'GO:0045061']	20
GO:BP	GO:0045321	leukocyte activation	0.00014846215299836558	True	"A change in morphology and behavior of a leukocyte resulting from exposure to a specific antigen, mitogen, cytokine, cellular ligand, or soluble factor." [GOC:add]	1308	11	8	17916	0.7272727272727273	0.0061162079510703364	query_1	['GO:0001775', 'GO:0002376']	20
KEGG	KEGG:05340	Primary immunodeficiency	0.0001665772828324709	True	Primary immunodeficiency	37	7	3	7747	0.42857142857142855	0.08108108108108109	query_1	['KEGG:00000']	20
GO:CC	GO:0009897	external side of plasma membrane	0.0001952327400937195	True	"The leaflet of the plasma membrane that faces away from the cytoplasm and any proteins embedded or anchored in it or attached to its surface." [GOC:dos, GOC:tb]	407	11	5	18856	0.45454545454545453	0.012285012285012284	query_1	['GO:0005886', 'GO:0009986', 'GO:0098552']	20
REAC	REAC:R-HSA-202433	Generation of second messenger molecules	0.0002452570660558342	True	Generation of second messenger molecules	35	7	3	10588	0.42857142857142855	0.08571428571428572	query_1	['REAC:R-HSA-202403']	20
GO:BP	GO:0045061	thymic T cell selection	0.00036593847534468777	True	"The process of T cell selection that occurs in the thymus." [ISBN:0781735149, PMID:12414722]	22	11	3	17916	0.2727272727272727	0.13636363636363635	query_1	['GO:0033077', 'GO:0045058']	20
GO:BP	GO:0001775	cell activation	0.0003671084972602567	True	"A change in the morphology or behavior of a cell resulting from exposure to an activating factor such as a cellular or soluble ligand." [GOC:mgi_curators]	1469	11	8	17916	0.7272727272727273	0.005445881552076242	query_1	['GO:0009987']	20
GO:BP	GO:0002521	leukocyte differentiation	0.00038098782021136124	True	"The process in which a relatively unspecialized hemopoietic precursor cell acquires the specialized features of a leukocyte. A leukocyte is an achromatic cell of the myeloid or lymphoid lineages capable of ameboid movement, found in blood or other tissue." [CL:0000738, GOC:add, PMID:16551264]	533	11	6	17916	0.5454545454545454	0.01125703564727955	query_1	['GO:0030097', 'GO:0030154']	20
GO:BP	GO:0002376	immune system process	0.00041692747090991516	True	"Any process involved in the development or functioning of the immune system, an organismal system for calibrated responses to potential internal or invasive threats." [GO_REF:0000022, GOC:add]	3199	11	10	17916	0.9090909090909091	0.0031259768677711786	query_1	['GO:0008150']	20
GO:BP	GO:0006955	immune response	0.0004229602369111865	True	"Any immune system process that functions in the calibrated response of an organism to a potential internal or invasive threat." [GO_REF:0000022, GOC:add]	2228	11	9	17916	0.8181818181818182	0.004039497307001795	query_1	['GO:0002376', 'GO:0050896']	20
GO:BP	GO:0050776	regulation of immune response	0.0006049298688351385	True	"Any process that modulates the frequency, rate or extent of the immune response, the immunological reaction of an organism to an immunogenic stimulus." [GOC:ai]	996	11	7	17916	0.6363636363636364	0.007028112449799197	query_1	['GO:0002682', 'GO:0006955', 'GO:0048583']	20
HP	HP:0001888	Lymphopenia	0.001280339708371174	True	A reduced number of lymphocytes in the blood.	104	5	4	4232	0.8	0.038461538461538464	query_1	['HP:0001882', 'HP:0040088']	20
GO:CC	GO:0098552	side of membrane	0.0013540104886520688	True	"A cellular component consisting of one leaflet of a membrane bilayer and any proteins embedded or anchored in it or attached to its surface." [GOC:dos]	605	11	5	18856	0.45454545454545453	0.008264462809917356	query_1	['GO:0016020', 'GO:0110165']	20
GO:MF	GO:0042608	T cell receptor binding	0.0013661005334869504	True	"Interacting selectively and non-covalently with a T cell receptor, the antigen-recognizing receptor on the surface of T cells." [GOC:jl]	8	10	2	18134	0.2	0.25	query_1	['GO:0005102', 'GO:0044877']	20
GO:BP	GO:0002250	adaptive immune response	0.0015806211398885154	True	"An immune response mediated by cells expressing specific receptors for antigen produced through a somatic diversification process, and allowing for an enhanced secondary response to subsequent exposures to the same antigen (immunological memory)." [GO_REF:0000022, GOC:add, ISBN:0781735149]	679	11	6	17916	0.5454545454545454	0.008836524300441826	query_1	['GO:0006955']	20
GO:CC	GO:0098802	plasma membrane signaling receptor complex	0.0017556166639123383	True	"Any protein complex that is part of the plasma membrane and which functions as a signaling receptor." [GOC:dos]	292	11	4	18856	0.36363636363636365	0.0136986301369863	query_1	['GO:0043235', 'GO:0098797']	20
REAC	REAC:R-HSA-388841	Costimulation by the CD28 family	0.0017788639498005538	True	Costimulation by the CD28 family	67	7	3	10588	0.42857142857142855	0.04477611940298507	query_1	['REAC:R-HSA-1280218']	20
HP	HP:0040088	Abnormal lymphocyte count	0.0019891427326440597	True	Any abnormality in the total number of lymphocytes in the blood.	116	5	4	4232	0.8	0.034482758620689655	query_1	['HP:0004332', 'HP:0011893']	20
KEGG	KEGG:04658	Th1 and Th2 cell differentiation	0.0023858579917191134	True	Th1 and Th2 cell differentiation	89	7	3	7747	0.42857142857142855	0.033707865168539325	query_1	['KEGG:00000']	20
KEGG	KEGG:05235	PD-L1 expression and PD-1 checkpoint pathway in cancer	0.0023858579917191134	True	PD-L1 expression and PD-1 checkpoint pathway in cancer	89	7	3	7747	0.42857142857142855	0.033707865168539325	query_1	['KEGG:00000']	20
HP	HP:0003460	Decreased circulating total IgA	0.002537366759149446	True	Undetectable serum immunoglobulin A level at a value < 5 mg/dL (0.05 g/L).	3	5	2	4232	0.4	0.6666666666666666	query_1	['HP:0002720']	20
HP	HP:0004332	Abnormal lymphocyte morphology	0.0032454880196245285	True	An abnormality of lymphocytes.	131	5	4	4232	0.8	0.030534351145038167	query_1	['HP:0001881']	20
KEGG	KEGG:04659	Th17 cell differentiation	0.0038034786392221955	True	Th17 cell differentiation	104	7	3	7747	0.42857142857142855	0.028846153846153848	query_1	['KEGG:00000']	20
REAC	REAC:R-HSA-202424	Downstream TCR signaling	0.005598172668569113	True	Downstream TCR signaling	98	7	3	10588	0.42857142857142855	0.030612244897959183	query_1	['REAC:R-HSA-202403']	20
GO:BP	GO:0050852	T cell receptor signaling pathway	0.006368488247846439	True	"A series of molecular signals initiated by the cross-linking of an antigen receptor on a T cell." [GOC:add]	199	11	4	17916	0.36363636363636365	0.020100502512562814	query_1	['GO:0050851']	20
GO:BP	GO:0033634	positive regulation of cell-cell adhesion mediated by integrin	0.0071303630808867	True	"Any process that activates or increases the frequency, rate, or extent of cell-cell adhesion mediated by integrin." [GOC:add]	6	11	2	17916	0.18181818181818182	0.3333333333333333	query_1	['GO:0022409', 'GO:0033630', 'GO:0033631', 'GO:0033632']	20
HP	HP:0004429	Recurrent viral infections	0.007301563910382878	True	Increased susceptibility to viral infections, as manifested by recurrent episodes of viral infection.	43	5	3	4232	0.6	0.06976744186046512	query_1	['HP:0002719']	20
HP	HP:0031123	Recurrent gastroenteritis	0.008449891666852675	True	Increased susceptibility to gastroenteritis, an infectious inflammationof the stomach and small intestines manifested by signs and symptoms such as diarheas and abdominal pain, as manifested by recurrent episodes of gastroenteritis.	5	5	2	4232	0.4	0.4	query_1	['HP:0004798']	20
KEGG	KEGG:05162	Measles	0.00883232507457983	True	Measles	138	7	3	7747	0.42857142857142855	0.021739130434782608	query_1	['KEGG:00000']	20
GO:BP	GO:0030097	hemopoiesis	0.009383648801090856	True	"The process whose specific outcome is the progression of the myeloid and lymphoid derived organ/tissue systems of the blood and other parts of the body over time, from formation to the mature structure. The site of hemopoiesis is variable during development, but occurs primarily in bone marrow or kidney in many adult vertebrates." [GOC:dgh, ISBN:0198506732]	922	11	6	17916	0.5454545454545454	0.006507592190889371	query_1	['GO:0048534']	20
REAC	REAC:R-HSA-1280218	Adaptive Immune System	0.009540641180975879	True	Adaptive Immune System	799	7	5	10588	0.7142857142857143	0.006257822277847309	query_1	['REAC:R-HSA-168256']	20
GO:CC	GO:0009986	cell surface	0.009848646762117727	True	"The external part of the cell wall and/or plasma membrane." [GOC:jl, GOC:mtg_sensu, GOC:sm]	914	11	5	18856	0.45454545454545453	0.005470459518599562	query_1	['GO:0110165']	20
REAC	REAC:R-HSA-202403	TCR signaling	0.01027218654883375	True	TCR signaling	120	7	3	10588	0.42857142857142855	0.025	query_1	['REAC:R-HSA-1280218']	20
HP	HP:0001882	Leukopenia	0.010850466761260114	True	An abnormal decreased number of leukocytes in the blood.	177	5	4	4232	0.8	0.022598870056497175	query_1	['HP:0011893']	20
GO:BP	GO:0048534	hematopoietic or lymphoid organ development	0.011994918925298775	True	"The process whose specific outcome is the progression of any organ involved in hematopoiesis (also known as hemopoiesis) or lymphoid cell activation over time, from its formation to the mature structure. Such development includes differentiation of resident cell types (stromal cells) and of migratory cell types dependent on the unique microenvironment afforded by the organ for their proper diffe…	962	11	6	17916	0.5454545454545454	0.006237006237006237	query_1	['GO:0002520', 'GO:0048513']	20
HP	HP:0005415	Decreased proportion of CD8-positive T cells	0.012668842544495218	True	A decreased proportion of circulating CD8-positive, alpha-beta T cells relative to total number of T cells.	6	5	2	4232	0.4	0.3333333333333333	query_1	['HP:0005403', 'HP:0031393']	20
GO:CC	GO:0005887	integral component of plasma membrane	0.012918856144883232	True	"The component of the plasma membrane consisting of the gene products and protein complexes having at least some part of their peptide sequence embedded in the hydrophobic region of the membrane." [GOC:dos, GOC:go_curators]	1619	11	6	18856	0.5454545454545454	0.0037059913526868438	query_1	['GO:0016021', 'GO:0031226']	20
GO:CC	GO:0043235	receptor complex	0.014634285918720976	True	"Any protein complex that undergoes combination with a hormone, neurotransmitter, drug or intracellular messenger to initiate a change in cell function." [GOC:go_curators]	503	11	4	18856	0.36363636363636365	0.007952286282306162	query_1	['GO:0032991']	20
GO:BP	GO:0033077	T cell differentiation in thymus	0.015137358101809764	True	"The process in which a precursor cell type acquires the specialized features of a T cell via a differentiation pathway dependent upon transit through the thymus." [GOC:add, ISBN:0781735149]	74	11	3	17916	0.2727272727272727	0.04054054054054054	query_1	['GO:0030217']	20
GO:BP	GO:0002520	immune system development	0.01643639905713246	True	"The process whose specific outcome is the progression of an organismal system whose objective is to provide calibrated responses by an organism to a potential internal or invasive threat, over time, from its formation to the mature structure. A system is a regularly interacting or interdependent group of organs or tissues that work together to carry out a given biological process." [GOC:add, GOC…	1016	11	6	17916	0.5454545454545454	0.005905511811023622	query_1	['GO:0002376', 'GO:0048731']	20
GO:CC	GO:0031226	intrinsic component of plasma membrane	0.016761830432183867	True	"The component of the plasma membrane consisting of the gene products and protein complexes having either part of their peptide sequence embedded in the hydrophobic region of the membrane or some other covalently attached group such as a GPI anchor that is similarly embedded in the membrane." [GOC:dos, GOC:mah]	1696	11	6	18856	0.5454545454545454	0.003537735849056604	query_1	['GO:0005886', 'GO:0031224']	20
HP	HP:0008866	Failure to thrive secondary to recurrent infections	0.017727989602597766	True	Insufficient weight gain or inappropriate weight loss for a child, that is attributed to an endogenous recurrent infections.	7	5	2	4232	0.4	0.2857142857142857	query_1	['HP:0001508', 'HP:0002719', 'HP:0032169']	20
GO:MF	GO:0046983	protein dimerization activity	0.021206024076441708	True	"The formation of a protein dimer, a macromolecular structure consists of two noncovalently associated identical or nonidentical subunits." [ISBN:0198506732]	1035	10	5	18134	0.5	0.004830917874396135	query_1	['GO:0005515']	20
GO:MF	GO:0042802	identical protein binding	0.023921615745953896	True	"Interacting selectively and non-covalently with an identical protein or proteins." [GOC:jl]	1786	10	6	18134	0.6	0.0033594624860022394	query_1	['GO:0005515']	20
GO:CC	GO:0001772	immunological synapse	0.024529697918969078	True	"An area of close contact between a lymphocyte (T-, B-, or natural killer cell) and a target cell formed through the clustering of particular signaling and adhesion molecules and their associated membrane rafts on both the lymphocyte and the target cell and facilitating activation of the lymphocyte, transfer of membrane from the target cell to the lymphocyte, and in some situations killing of the…	40	11	2	18856	0.18181818181818182	0.05	query_1	['GO:0005886', 'GO:0110165']	20
GO:BP	GO:0002684	positive regulation of immune system process	0.024885770737656812	True	"Any process that activates or increases the frequency, rate, or extent of an immune system process." [GOC:add]	1092	11	6	17916	0.5454545454545454	0.005494505494505495	query_1	['GO:0002376', 'GO:0002682', 'GO:0048518']	20
KEGG	KEGG:05169	Epstein-Barr virus infection	0.02527190696378154	True	Epstein-Barr virus infection	197	7	3	7747	0.42857142857142855	0.015228426395939087	query_1	['KEGG:00000']	20
GO:BP	GO:0033632	regulation of cell-cell adhesion mediated by integrin	0.026100910329954347	True	"Any process that modulates the frequency, rate, or extent of cell-cell adhesion mediated by integrin." [GOC:add]	11	11	2	17916	0.18181818181818182	0.18181818181818182	query_1	['GO:0022407', 'GO:0033628', 'GO:0033631']	20
GO:MF	GO:0030159	signaling receptor complex adaptor activity	0.028799949681916678	True	"The binding activity of a molecule that provides a physical support for the assembly of a multiprotein receptor signaling complex." [GOC:mah]	35	10	2	18134	0.2	0.05714285714285714	query_1	['GO:0035591']	20
HP	HP:0009098	Chronic oral candidiasis	0.03036208905626827	True	Chronic accumulation and overgrowth of the fungus Candida albicans on the mucous membranes of the mouth, generally manifested as associated with creamy white lesions on the tongue or inner cheeks, occasionally spreading to the gums, tonsils, palate or oropharynx.	9	5	2	4232	0.4	0.2222222222222222	query_1	['HP:0002728']	20
HP	HP:0032169	Severe infection	0.03036208905626827	True	A type of infection that is regarded as a sign of a pathological susceptibility to infection because of unusual severity or intensity of the infection.	9	5	2	4232	0.4	0.2222222222222222	query_1	['HP:0032101']	20
HP	HP:0045080	Decreased proportion of CD3-positive T cells	0.03036208905626827	True	Any abnormality in the proportion of CD3-positive T cells relative to the total number of T cells.	9	5	2	4232	0.4	0.2222222222222222	query_1	['HP:0005403']	20
KEGG	KEGG:05170	Human immunodeficiency virus 1 infection	0.030485142975250946	True	Human immunodeficiency virus 1 infection	210	7	3	7747	0.42857142857142855	0.014285714285714285	query_1	['KEGG:00000']	20
GO:BP	GO:0043383	negative T cell selection	0.0313106019151997	True	"The process of elimination of immature T cells which react strongly with self-antigens." [ISBN:0781735149, PMID:12414722]	12	11	2	17916	0.18181818181818182	0.16666666666666666	query_1	['GO:0045058']	20
KEGG	KEGG:05166	Human T-cell leukemia virus 1 infection	0.033108469854942583	True	Human T-cell leukemia virus 1 infection	216	7	3	7747	0.42857142857142855	0.013888888888888888	query_1	['KEGG:00000']	20
GO:BP	GO:0032649	regulation of interferon-gamma production	0.039719440499226016	True	"Any process that modulates the frequency, rate, or extent of interferon-gamma production. Interferon-gamma is also known as type II interferon." [GOC:add, GOC:mah]	102	11	3	17916	0.2727272727272727	0.029411764705882353	query_1	['GO:0001817', 'GO:0032609']	20
GO:BP	GO:0050851	antigen receptor-mediated signaling pathway	0.04045591482066328	True	"A series of molecular signals initiated by the cross-linking of an antigen receptor on a B or T cell." [GOC:add]	318	11	4	17916	0.36363636363636365	0.012578616352201259	query_1	['GO:0002429']	20
HP	HP:0005401	Recurrent candida infections	0.04634263211955066	True	An increased susceptibility to candida infections, as manifested by a history of recurrent episodes of candida infections.	11	5	2	4232	0.4	0.18181818181818182	query_1	['HP:0002841']	20
GO:CC	GO:0098797	plasma membrane protein complex	0.046735846912435944	True	"Any protein complex that is part of the plasma membrane." [GOC:dos]	681	11	4	18856	0.36363636363636365	0.005873715124816446	query_1	['GO:0005886', 'GO:0098796']	20
GO:BP	GO:0050863	regulation of T cell activation	0.04902962354075282	True	"Any process that modulates the frequency, rate or extent of T cell activation." [GOC:ai]	334	11	4	17916	0.36363636363636365	0.011976047904191617	query_1	['GO:0042110', 'GO:0051249']	20
CORUM	CORUM:1067	CD8A-LCK complex	0.04994745527705908	True	CD8A-LCK complex	2	1	1	3627	1.0	0.5	query_1	['CORUM:0000000']	20
