# Supplementary material for: Gene Expression and Co-expression Networks Are Strongly Altered Through Stages in Clear Cell Renal Carcinoma
Source: Front Genet. 2020 Nov 3;11:578679. doi: 10.3389/fgene.2020.578679 (PMC7669746; doi:10.3389/fgene.2020.578679)
Supplement: Supplementary Material 4 — Complete list of enriched processes for network intersections at different cut-off values. These files contain the enriched categories for both sets, all-phenotypes (control and the four progression stages), as well as ccRC-only intersections. In all cases, the list of enriched categories was performed over network communities, not over the whole geneset. Files are separated based on the cut-off of networks. Visualization of enriched process in Networks of 100,000 and 1,000,000 MI cuts. [file Data_Sheet_4.ZIP › Supp_Mat_4/inter-only-stages-100-components.go.txt]

source	native	name	p_value	significant	description	term_size	query_size	intersection_size	effective_domain_size	precision	recall	query	parents	component
GO:MF	GO:0034987	immunoglobulin receptor binding	0.01731767927092017	True	"Interacting selectively and non-covalently with one or more specific sites on an immunoglobulin receptor molecule." [GOC:BHF, GOC:vk]	80	3	2	18134	0.6666666666666666	0.025	query_1	['GO:0005102']	10
TF	TF:M00183_1	Factor: c-Myb; motif: NNNAACTGNC; match class: 1	0.01986278788379779	True	Factor: c-Myb; motif: NNNAACTGNC; match class: 1	229	5	3	19940	0.6	0.013100436681222707	query_1	['TF:M00183_0']	10
GO:BP	GO:0006959	humoral immune response	0.02503246860958666	True	"An immune response mediated through a body fluid." [GOC:hb, ISBN:0198506732]	365	4	3	17916	0.75	0.00821917808219178	query_1	['GO:0006955']	10
GO:CC	GO:0042571	immunoglobulin complex, circulating	0.029900228874214358	True	"An immunoglobulin complex that is secreted into extracellular space and found in mucosal areas or other tissues or circulating in the blood or lymph. In its canonical form, a circulating immunoglobulin complex is composed of two identical heavy chains and two identical light chains, held together by disulfide bonds. Some forms of are polymers of the basic structure and contain additional compone…	76	5	2	18856	0.4	0.02631578947368421	query_1	['GO:0005615', 'GO:0019814']	10
CORUM	CORUM:3122	OCT1-OBF1-DNA complex	0.04994745527705908	True	OCT1-OBF1-DNA complex	2	1	1	3627	1.0	0.5	query_1	['CORUM:0000000']	10
CORUM	CORUM:3132	OCT1-OBF1-DNA complex	0.04994745527705908	True	OCT1-OBF1-DNA complex	2	1	1	3627	1.0	0.5	query_1	['CORUM:0000000']	10
