# Supplementary material for: Gene Expression and Co-expression Networks Are Strongly Altered Through Stages in Clear Cell Renal Carcinoma
Source: Front Genet. 2020 Nov 3;11:578679. doi: 10.3389/fgene.2020.578679 (PMC7669746; doi:10.3389/fgene.2020.578679)
Supplement: Supplementary Material 4 — Complete list of enriched processes for network intersections at different cut-off values. These files contain the enriched categories for both sets, all-phenotypes (control and the four progression stages), as well as ccRC-only intersections. In all cases, the list of enriched categories was performed over network communities, not over the whole geneset. Files are separated based on the cut-off of networks. Visualization of enriched process in Networks of 100,000 and 1,000,000 MI cuts. [file Data_Sheet_4.ZIP › Supp_Mat_4/inter-all-groups-1M-components.go.txt]

source	native	name	p_value	significant	description	term_size	query_size	intersection_size	effective_domain_size	precision	recall	query	parents	component
REAC	REAC:R-HSA-156827	L13a-mediated translational silencing of Ceruloplasmin expression	1.3449228152745932e-77	True	L13a-mediated translational silencing of Ceruloplasmin expression	112	135	56	10588	0.4148148148148148	0.5	query_1	['REAC:R-HSA-72613']	20
REAC	REAC:R-HSA-72706	GTP hydrolysis and joining of the 60S ribosomal subunit	2.646501322840813e-77	True	GTP hydrolysis and joining of the 60S ribosomal subunit	113	135	56	10588	0.4148148148148148	0.49557522123893805	query_1	['REAC:R-HSA-72737']	20
REAC	REAC:R-HSA-72689	Formation of a pool of free 40S subunits	2.0810030178046937e-76	True	Formation of a pool of free 40S subunits	102	135	54	10588	0.4	0.5294117647058824	query_1	['REAC:R-HSA-72737']	20
REAC	REAC:R-HSA-72613	Eukaryotic Translation Initiation	2.405721976259104e-75	True	Eukaryotic Translation Initiation	120	135	56	10588	0.4148148148148148	0.4666666666666667	query_1	['REAC:R-HSA-72766']	20
REAC	REAC:R-HSA-72737	Cap-dependent Translation Initiation	2.405721976259104e-75	True	Cap-dependent Translation Initiation	120	135	56	10588	0.4148148148148148	0.4666666666666667	query_1	['REAC:R-HSA-72613']	20
GO:BP	GO:0006614	SRP-dependent cotranslational protein targeting to membrane	2.1604743837209222e-73	True	"The targeting of proteins to a membrane that occurs during translation and is dependent upon two key components, the signal-recognition particle (SRP) and the SRP receptor. SRP is a cytosolic particle that transiently binds to the endoplasmic reticulum (ER) signal sequence in a nascent protein, to the large ribosomal unit, and to the SRP receptor in the ER membrane." [ISBN:0716731363]	96	162	49	17916	0.30246913580246915	0.5104166666666666	query_1	['GO:0006613', 'GO:0045047']	20
GO:CC	GO:0022626	cytosolic ribosome	3.956525971051128e-73	True	"A ribosome located in the cytosol." [GOC:mtg_sensu]	108	168	50	18856	0.2976190476190476	0.46296296296296297	query_1	['GO:0005829', 'GO:0005840']	20
GO:BP	GO:0006613	cotranslational protein targeting to membrane	6.382445594854171e-72	True	"The targeting of proteins to a membrane that occurs during translation. The transport of most secretory proteins, particularly those with more than 100 amino acids, into the endoplasmic reticulum lumen occurs in this manner, as does the import of some proteins into mitochondria." [ISBN:0716731363, PMID:10512867, PMID:16896215]	101	162	49	17916	0.30246913580246915	0.48514851485148514	query_1	['GO:0006612']	20
REAC	REAC:R-HSA-72764	Eukaryotic Translation Termination	2.1467389702942868e-70	True	Eukaryotic Translation Termination	94	135	50	10588	0.37037037037037035	0.5319148936170213	query_1	['REAC:R-HSA-72766']	20
REAC	REAC:R-HSA-156842	Eukaryotic Translation Elongation	2.1467389702942868e-70	True	Eukaryotic Translation Elongation	94	135	50	10588	0.37037037037037035	0.5319148936170213	query_1	['REAC:R-HSA-72766']	20
REAC	REAC:R-HSA-156902	Peptide chain elongation	1.457346763013156e-69	True	Peptide chain elongation	90	135	49	10588	0.362962962962963	0.5444444444444444	query_1	['REAC:R-HSA-156842']	20
REAC	REAC:R-HSA-192823	Viral mRNA Translation	1.457346763013156e-69	True	Viral mRNA Translation	90	135	49	10588	0.362962962962963	0.5444444444444444	query_1	['REAC:R-HSA-168273']	20
GO:BP	GO:0045047	protein targeting to ER	1.6156619655684035e-69	True	"The process of directing proteins towards the endoplasmic reticulum (ER) using signals contained within the protein. One common mechanism uses a 16- to 30-residue signal sequence, typically located at the N-terminus of the protein and containing positively charged amino acids followed by a continuous stretch of hydrophobic residues, which directs the ribosome to the ER membrane and initiates tra…	110	162	49	17916	0.30246913580246915	0.44545454545454544	query_1	['GO:0006605', 'GO:0072599']	20
GO:BP	GO:0072599	establishment of protein localization to endoplasmic reticulum	1.5531489273263238e-68	True	"The directed movement of a protein to a specific location in the endoplasmic reticulum." [GOC:mah]	114	162	49	17916	0.30246913580246915	0.4298245614035088	query_1	['GO:0070972', 'GO:0072594']	20
REAC	REAC:R-HSA-2408557	Selenocysteine synthesis	2.8881408444875875e-68	True	Selenocysteine synthesis	94	135	49	10588	0.362962962962963	0.5212765957446809	query_1	['REAC:R-HSA-2408522']	20
REAC	REAC:R-HSA-9633012	Response of EIF2AK4 (GCN2) to amino acid deficiency	5.86917028620596e-68	True	Response of EIF2AK4 (GCN2) to amino acid deficiency	102	135	50	10588	0.37037037037037035	0.49019607843137253	query_1	['REAC:R-HSA-2262752']	20
WP	WP:WP477	Cytoplasmic Ribosomal Proteins	8.925351269352662e-68	True	Cytoplasmic Ribosomal Proteins	88	100	48	6954	0.48	0.5454545454545454	query_1	['WP:000000']	20
REAC	REAC:R-HSA-975956	Nonsense Mediated Decay (NMD) independent of the Exon Junction Complex (EJC)	1.1988222882807279e-67	True	Nonsense Mediated Decay (NMD) independent of the Exon Junction Complex (EJC)	96	135	49	10588	0.362962962962963	0.5104166666666666	query_1	['REAC:R-HSA-927802']	20
GO:BP	GO:0000184	nuclear-transcribed mRNA catabolic process, nonsense-mediated decay	1.0583824232128883e-66	True	"The nonsense-mediated decay pathway for nuclear-transcribed mRNAs degrades mRNAs in which an amino-acid codon has changed to a nonsense codon; this prevents the translation of such mRNAs into truncated, and potentially harmful, proteins." [GOC:krc, GOC:ma, PMID:10025395]	122	162	49	17916	0.30246913580246915	0.4016393442622951	query_1	['GO:0000956']	20
GO:BP	GO:0006413	translational initiation	2.3500754622763483e-65	True	"The process preceding formation of the peptide bond between the first two amino acids of a protein. This includes the formation of a complex of the ribosome, mRNA or circRNA, and an initiation complex that contains the first aminoacyl-tRNA." [ISBN:019879276X]	196	162	55	17916	0.3395061728395062	0.28061224489795916	query_1	['GO:0006412', 'GO:0044237']	20
REAC	REAC:R-HSA-1799339	SRP-dependent cotranslational protein targeting to membrane	5.075464341228562e-65	True	SRP-dependent cotranslational protein targeting to membrane	113	135	50	10588	0.37037037037037035	0.4424778761061947	query_1	['REAC:R-HSA-72766']	20
REAC	REAC:R-HSA-9010553	Regulation of expression of SLITs and ROBOs	1.3235365401495796e-64	True	Regulation of expression of SLITs and ROBOs	171	135	56	10588	0.4148148148148148	0.32748538011695905	query_1	['REAC:R-HSA-376176']	20
REAC	REAC:R-HSA-2408522	Selenoamino acid metabolism	4.754856763902901e-64	True	Selenoamino acid metabolism	117	135	50	10588	0.37037037037037035	0.42735042735042733	query_1	['REAC:R-HSA-71291']	20
GO:BP	GO:0070972	protein localization to endoplasmic reticulum	2.7884960758899937e-63	True	"A process in which a protein is transported to, or maintained in, a location within the endoplasmic reticulum." [GOC:mah]	139	162	49	17916	0.30246913580246915	0.35251798561151076	query_1	['GO:0033365']	20
REAC	REAC:R-HSA-927802	Nonsense-Mediated Decay (NMD)	2.4751621435077356e-62	True	Nonsense-Mediated Decay (NMD)	116	135	49	10588	0.362962962962963	0.4224137931034483	query_1	['REAC:R-HSA-8953854']	20
REAC	REAC:R-HSA-975957	Nonsense Mediated Decay (NMD) enhanced by the Exon Junction Complex (EJC)	2.4751621435077356e-62	True	Nonsense Mediated Decay (NMD) enhanced by the Exon Junction Complex (EJC)	116	135	49	10588	0.362962962962963	0.4224137931034483	query_1	['REAC:R-HSA-927802']	20
GO:BP	GO:0019080	viral gene expression	4.876167127514445e-62	True	"A process by which a viral gene is converted into a mature gene product or products (proteins or RNA). This includes viral transcription, processing to produce a mature RNA product, and viral translation." [GOC:bf, GOC:jl, ISBN:0121585336]	194	162	53	17916	0.3271604938271605	0.27319587628865977	query_1	['GO:0016032']	20
REAC	REAC:R-HSA-6791226	Major pathway of rRNA processing in the nucleolus and cytosol	6.47823372451418e-61	True	Major pathway of rRNA processing in the nucleolus and cytosol	183	135	55	10588	0.4074074074074074	0.3005464480874317	query_1	['REAC:R-HSA-8868773']	20
REAC	REAC:R-HSA-168273	Influenza Viral RNA Transcription and Replication	1.4489268065379387e-60	True	Influenza Viral RNA Transcription and Replication	133	135	50	10588	0.37037037037037035	0.37593984962406013	query_1	['REAC:R-HSA-168255']	20
GO:MF	GO:0003735	structural constituent of ribosome	1.6873879766727864e-60	True	"The action of a molecule that contributes to the structural integrity of the ribosome." [GOC:mah]	171	163	50	18134	0.3067484662576687	0.29239766081871343	query_1	['GO:0005198']	20
KEGG	KEGG:03010	Ribosome	4.157756687202686e-60	True	Ribosome	134	109	50	7747	0.45871559633027525	0.373134328358209	query_1	['KEGG:00000']	20
REAC	REAC:R-HSA-8868773	rRNA processing in the nucleus and cytosol	1.8938409601172632e-59	True	rRNA processing in the nucleus and cytosol	193	135	55	10588	0.4074074074074074	0.2849740932642487	query_1	['REAC:R-HSA-72312']	20
GO:CC	GO:0044391	ribosomal subunit	4.087430752129327e-58	True	"Either of the two subunits of a ribosome: the ribosomal large subunit or the ribosomal small subunit." [GOC:jl]	191	168	50	18856	0.2976190476190476	0.2617801047120419	query_1	['GO:0005840', 'GO:1990904']	20
REAC	REAC:R-HSA-72312	rRNA processing	4.5071235745180295e-58	True	rRNA processing	203	135	55	10588	0.4074074074074074	0.270935960591133	query_1	['REAC:R-HSA-8953854']	20
REAC	REAC:R-HSA-376176	Signaling by ROBO receptors	6.3316448372277494e-58	True	Signaling by ROBO receptors	217	135	56	10588	0.4148148148148148	0.25806451612903225	query_1	['REAC:R-HSA-422475']	20
GO:BP	GO:0019083	viral transcription	3.0860048393618245e-57	True	"The process by which a viral genome, or part of a viral genome, is transcribed within the host cell." [GOC:jl, ISBN:0781702534]	177	162	49	17916	0.30246913580246915	0.2768361581920904	query_1	['GO:0016032', 'GO:0019080']	20
GO:CC	GO:0005840	ribosome	4.1241785948895224e-57	True	"An intracellular organelle, about 200 A in diameter, consisting of RNA and protein. It is the site of protein biosynthesis resulting from translation of messenger RNA (mRNA). It consists of two subunits, one large and one small, each containing only protein and RNA. Both the ribosome and its subunits are characterized by their sedimentation coefficients, expressed in Svedberg units (symbol: S). …	244	168	53	18856	0.31547619047619047	0.21721311475409835	query_1	['GO:0043232']	20
REAC	REAC:R-HSA-168255	Influenza Infection	4.502866651326087e-57	True	Influenza Infection	152	135	50	10588	0.37037037037037035	0.32894736842105265	query_1	['REAC:R-HSA-5663205']	20
REAC	REAC:R-HSA-72766	Translation	4.356003403703283e-56	True	Translation	292	135	60	10588	0.4444444444444444	0.2054794520547945	query_1	['REAC:R-HSA-392499']	20
CORUM	CORUM:306	Ribosome, cytoplasmic	1.4715226956863721e-55	True	Ribosome, cytoplasmic	80	105	48	3627	0.45714285714285713	0.6	query_1	['CORUM:0000000']	20
GO:BP	GO:0000956	nuclear-transcribed mRNA catabolic process	1.0367159752916952e-54	True	"The chemical reactions and pathways resulting in the breakdown of nuclear-transcribed mRNAs in eukaryotic cells." [GOC:krc]	211	162	50	17916	0.30864197530864196	0.23696682464454977	query_1	['GO:0006402']	20
GO:BP	GO:0006612	protein targeting to membrane	1.1734376155417453e-54	True	"The process of directing proteins towards a membrane, usually using signals contained within the protein." [GOC:curators]	197	162	49	17916	0.30246913580246915	0.24873096446700507	query_1	['GO:0006605', 'GO:0090150']	20
GO:CC	GO:1990904	ribonucleoprotein complex	3.764356915470789e-53	True	"A macromolecular complex containing both protein and RNA molecules." [GOC:vesicles]	695	168	70	18856	0.4166666666666667	0.10071942446043165	query_1	['GO:0032991']	20
GO:BP	GO:0006402	mRNA catabolic process	1.5085063302240325e-51	True	"The chemical reactions and pathways resulting in the breakdown of mRNA, messenger RNA, which is responsible for carrying the coded genetic 'message', transcribed from DNA, to sites of protein assembly at the ribosomes." [ISBN:0198506732]	373	162	57	17916	0.35185185185185186	0.15281501340482573	query_1	['GO:0006401', 'GO:0010629', 'GO:0016071']	20
GO:BP	GO:0006401	RNA catabolic process	3.09908477135478e-50	True	"The chemical reactions and pathways resulting in the breakdown of RNA, ribonucleic acid, one of the two main type of nucleic acid, consisting of a long, unbranched macromolecule formed from ribonucleotides joined in 3',5'-phosphodiester linkage." [ISBN:0198506732]	415	162	58	17916	0.35802469135802467	0.13975903614457832	query_1	['GO:0016070', 'GO:0034655', 'GO:0044265']	20
REAC	REAC:R-HSA-8953854	Metabolism of RNA	1.0689419758590774e-48	True	Metabolism of RNA	662	135	72	10588	0.5333333333333333	0.10876132930513595	query_1	['REAC:0000000']	20
GO:BP	GO:0090150	establishment of protein localization to membrane	5.531546474973272e-47	True	"The directed movement of a protein to a specific location in a membrane." [GOC:ascb_2009, GOC:dph, GOC:tb]	333	162	52	17916	0.32098765432098764	0.15615615615615616	query_1	['GO:0045184', 'GO:0072657']	20
GO:BP	GO:0006605	protein targeting	3.12556902618028e-45	True	"The process of targeting specific proteins to particular regions of the cell, typically membrane-bounded subcellular organelles. Usually requires an organelle specific protein sequence motif." [GOC:ma]	428	162	55	17916	0.3395061728395062	0.12850467289719625	query_1	['GO:0006886']	20
GO:CC	GO:0022625	cytosolic large ribosomal subunit	3.081034849138578e-44	True	"The large subunit of a ribosome located in the cytosol." [GOC:mtg_sensu]	59	168	30	18856	0.17857142857142858	0.5084745762711864	query_1	['GO:0015934', 'GO:0022626']	20
REAC	REAC:R-HSA-71291	Metabolism of amino acids and derivatives	4.1668997585809405e-44	True	Metabolism of amino acids and derivatives	368	135	56	10588	0.4148148148148148	0.15217391304347827	query_1	['REAC:R-HSA-1430728']	20
GO:BP	GO:0006412	translation	8.809091764508197e-44	True	"The cellular metabolic process in which a protein is formed, using the sequence of a mature mRNA or circRNA molecule to specify the sequence of amino acids in a polypeptide chain. Translation is mediated by the ribosome, and begins with the formation of a ternary complex between aminoacylated initiator methionine tRNA, GTP, and initiation factor 2, which subsequently associates with the small su…	746	162	65	17916	0.4012345679012346	0.0871313672922252	query_1	['GO:0010467', 'GO:0034645', 'GO:0043043', 'GO:0044267']	20
GO:BP	GO:0034655	nucleobase-containing compound catabolic process	6.23674636520265e-43	True	"The chemical reactions and pathways resulting in the breakdown of nucleobases, nucleosides, nucleotides and nucleic acids." [GOC:mah]	552	162	58	17916	0.35802469135802467	0.10507246376811594	query_1	['GO:0006139', 'GO:0019439', 'GO:0044270', 'GO:0046700', 'GO:1901361']	20
GO:BP	GO:0043043	peptide biosynthetic process	7.187235540707169e-43	True	"The chemical reactions and pathways resulting in the formation of peptides, compounds of 2 or more (but usually less than 100) amino acids where the alpha carboxyl group of one is bound to the alpha amino group of another. This may include the translation of a precursor protein and its subsequent processing into a functional peptide." [GOC:dph, GOC:jl]	771	162	65	17916	0.4012345679012346	0.08430609597924774	query_1	['GO:0006518', 'GO:0043604', 'GO:1901566']	20
GO:BP	GO:0046700	heterocycle catabolic process	3.845217056503534e-42	True	"The chemical reactions and pathways resulting in the breakdown of heterocyclic compounds, those with a cyclic molecular structure and at least two different atoms in the ring (or rings)." [GOC:ai]	599	162	59	17916	0.36419753086419754	0.09849749582637729	query_1	['GO:0044248', 'GO:0046483']	20
GO:BP	GO:0044270	cellular nitrogen compound catabolic process	4.2396601808570995e-42	True	"The chemical reactions and pathways resulting in the breakdown of organic and inorganic nitrogenous compounds." [GOC:jl, ISBN:0198506732]	600	162	59	17916	0.36419753086419754	0.09833333333333333	query_1	['GO:0034641', 'GO:0044248']	20
GO:BP	GO:0019439	aromatic compound catabolic process	1.7954077098963793e-41	True	"The chemical reactions and pathways resulting in the breakdown of aromatic compounds, any substance containing an aromatic carbon ring." [GOC:ai]	615	162	59	17916	0.36419753086419754	0.0959349593495935	query_1	['GO:0006725', 'GO:0044248']	20
GO:BP	GO:0016071	mRNA metabolic process	7.085705454884033e-41	True	"The chemical reactions and pathways involving mRNA, messenger RNA, which is responsible for carrying the coded genetic 'message', transcribed from DNA, to sites of protein assembly at the ribosomes." [ISBN:0198506732]	865	162	66	17916	0.4074074074074074	0.07630057803468208	query_1	['GO:0016070']	20
REAC	REAC:R-HSA-5663205	Infectious disease	2.1319296410126467e-40	True	Infectious disease	497	135	59	10588	0.43703703703703706	0.11871227364185111	query_1	['REAC:R-HSA-1643685']	20
GO:BP	GO:1901361	organic cyclic compound catabolic process	3.7582299116398705e-40	True	"The chemical reactions and pathways resulting in the breakdown of organic cyclic compound." [GOC:TermGenie]	648	162	59	17916	0.36419753086419754	0.09104938271604938	query_1	['GO:1901360', 'GO:1901575']	20
GO:BP	GO:0072594	establishment of protein localization to organelle	1.976490134880548e-39	True	"The directed movement of a protein to a specific location on or in an organelle. Encompasses establishment of localization in the membrane or lumen of a membrane-bounded organelle." [GOC:mah]	574	162	56	17916	0.345679012345679	0.0975609756097561	query_1	['GO:0033365', 'GO:0045184']	20
GO:BP	GO:0006518	peptide metabolic process	2.0507175690419566e-39	True	"The chemical reactions and pathways involving peptides, compounds of two or more amino acids where the alpha carboxyl group of one is bound to the alpha amino group of another." [GOC:go_curators]	912	162	66	17916	0.4074074074074074	0.07236842105263158	query_1	['GO:0043603', 'GO:1901564']	20
REAC	REAC:R-HSA-2262752	Cellular responses to stress	8.366751631088881e-39	True	Cellular responses to stress	581	135	61	10588	0.45185185185185184	0.10499139414802065	query_1	['REAC:R-HSA-8953897']	20
GO:BP	GO:0043604	amide biosynthetic process	3.199031305713546e-38	True	"The chemical reactions and pathways resulting in the formation of an amide, any derivative of an oxoacid in which an acidic hydroxy group has been replaced by an amino or substituted amino group." [GOC:curators]	914	162	65	17916	0.4012345679012346	0.0711159737417943	query_1	['GO:0043603', 'GO:0044271']	20
REAC	REAC:R-HSA-8953897	Cellular responses to external stimuli	3.4961352859846915e-38	True	Cellular responses to external stimuli	595	135	61	10588	0.45185185185185184	0.10252100840336134	query_1	['REAC:0000000']	20
GO:MF	GO:0003723	RNA binding	2.5438592355363397e-37	True	"Interacting selectively and non-covalently with an RNA molecule or a portion thereof." [GOC:jl, GOC:mah]	1922	163	85	18134	0.5214723926380368	0.04422476586888657	query_1	['GO:0003676']	20
CORUM	CORUM:3055	Nop56p-associated pre-rRNA complex	1.370501107460938e-36	True	Nop56p-associated pre-rRNA complex	104	105	41	3627	0.3904761904761905	0.3942307692307692	query_1	['CORUM:0000000']	20
GO:BP	GO:0016032	viral process	5.266242345395708e-35	True	"A multi-organism process in which a virus is a participant. The other participant is the host. Includes infection of a host cell, replication of the viral genome, and assembly of progeny virus particles. In some cases the viral genetic material may integrate into the host genome and only subsequently, under particular circumstances, 'complete' its life cycle." [GOC:bf, GOC:jl, GOC:mah]	910	162	62	17916	0.38271604938271603	0.06813186813186813	query_1	['GO:0044403']	20
GO:BP	GO:0044403	symbiotic process	1.6819204306017584e-34	True	"A process carried out by gene products in an organism that enable the organism to engage in a symbiotic relationship, a more or less intimate association, with another organism. The various forms of symbiosis include parasitism, in which the association is disadvantageous or destructive to one of the organisms; mutualism, in which the association is advantageous, or often necessary to one or bot…	968	162	63	17916	0.3888888888888889	0.06508264462809918	query_1	['GO:0044419']	20
REAC	REAC:R-HSA-9675108	Nervous system development	2.51018689223054e-34	True	Nervous system development	549	135	56	10588	0.4148148148148148	0.10200364298724955	query_1	['REAC:R-HSA-1266738']	20
REAC	REAC:R-HSA-422475	Axon guidance	2.51018689223054e-34	True	Axon guidance	549	135	56	10588	0.4148148148148148	0.10200364298724955	query_1	['REAC:R-HSA-9675108']	20
REAC	REAC:R-HSA-72702	Ribosomal scanning and start codon recognition	5.8152811665580375e-34	True	Ribosomal scanning and start codon recognition	59	135	27	10588	0.2	0.4576271186440678	query_1	['REAC:R-HSA-72737']	20
REAC	REAC:R-HSA-72649	Translation initiation complex formation	5.8152811665580375e-34	True	Translation initiation complex formation	59	135	27	10588	0.2	0.4576271186440678	query_1	['REAC:R-HSA-72662']	20
REAC	REAC:R-HSA-72695	Formation of the ternary complex, and subsequently, the 43S complex	6.1155995443175025e-34	True	Formation of the ternary complex, and subsequently, the 43S complex	52	135	26	10588	0.1925925925925926	0.5	query_1	['REAC:R-HSA-72737']	20
REAC	REAC:R-HSA-72662	Activation of the mRNA upon binding of the cap-binding complex and eIFs, and subsequent binding to 43S	1.0468712351878356e-33	True	Activation of the mRNA upon binding of the cap-binding complex and eIFs, and subsequent binding to 43S	60	135	27	10588	0.2	0.45	query_1	['REAC:R-HSA-72737']	20
GO:BP	GO:0072657	protein localization to membrane	3.102529927895943e-33	True	"A process in which a protein is transported to, or maintained in, a specific location in a membrane." [GOC:mah]	642	162	53	17916	0.3271604938271605	0.08255451713395638	query_1	['GO:0034613']	20
GO:CC	GO:0015934	large ribosomal subunit	4.3225952263841766e-33	True	"The larger of the two subunits of a ribosome. Two sites on the ribosomal large subunit are involved in translation, namely the aminoacyl site (A site) and peptidyl site (P site)." [ISBN:0198506732]	119	168	30	18856	0.17857142857142858	0.25210084033613445	query_1	['GO:0044391']	20
GO:BP	GO:0043603	cellular amide metabolic process	2.774535401684272e-32	True	"The chemical reactions and pathways involving an amide, any derivative of an oxoacid in which an acidic hydroxy group has been replaced by an amino or substituted amino group, as carried out by individual cells." [GOC:curators]	1187	162	66	17916	0.4074074074074074	0.05560235888795282	query_1	['GO:0034641']	20
GO:BP	GO:0033365	protein localization to organelle	2.662474614919138e-31	True	"A process in which a protein is transported to, or maintained in, a location within an organelle." [GOC:mah]	969	162	60	17916	0.37037037037037035	0.06191950464396285	query_1	['GO:0034613']	20
CORUM	CORUM:308	60S ribosomal subunit, cytoplasmic	1.835985051619556e-30	True	60S ribosomal subunit, cytoplasmic	47	105	28	3627	0.26666666666666666	0.5957446808510638	query_1	['CORUM:0000000']	20
GO:BP	GO:0044265	cellular macromolecule catabolic process	8.550683079616599e-30	True	"The chemical reactions and pathways resulting in the breakdown of a macromolecule, any large molecule including proteins, nucleic acids and carbohydrates, as carried out by individual cells." [GOC:jl]	1210	162	64	17916	0.3950617283950617	0.05289256198347107	query_1	['GO:0009057', 'GO:0044248', 'GO:0044260']	20
GO:CC	GO:0022627	cytosolic small ribosomal subunit	4.399665712255876e-29	True	"The small subunit of a ribosome located in the cytosol." [GOC:mtg_sensu]	46	168	21	18856	0.125	0.45652173913043476	query_1	['GO:0015935', 'GO:0022626']	20
GO:MF	GO:0005198	structural molecule activity	6.927985040384811e-29	True	"The action of a molecule that contributes to the structural integrity of a complex or its assembly within or outside a cell." [GOC:mah, GOC:vw]	692	163	50	18134	0.3067484662576687	0.07225433526011561	query_1	['GO:0003674']	20
GO:BP	GO:0009057	macromolecule catabolic process	6.225966287030959e-28	True	"The chemical reactions and pathways resulting in the breakdown of a macromolecule, any molecule of high relative molecular mass, the structure of which essentially comprises the multiple repetition of units derived, actually or conceptually, from molecules of low relative molecular mass." [GOC:mah]	1452	162	67	17916	0.41358024691358025	0.046143250688705235	query_1	['GO:0043170', 'GO:1901575']	20
GO:CC	GO:0032991	protein-containing complex	1.2975780875263486e-26	True	"A stable assembly of two or more macromolecules, i.e. proteins, nucleic acids, carbohydrates or lipids, in which at least one component is a protein and the constituent parts function together." [GOC:dos, GOC:mah]	5494	168	119	18856	0.7083333333333334	0.021659992719330178	query_1	['GO:0005575']	20
GO:BP	GO:1901566	organonitrogen compound biosynthetic process	6.284040076618181e-25	True	"The chemical reactions and pathways resulting in the formation of organonitrogen compound." [GOC:pr, GOC:TermGenie]	1916	162	72	17916	0.4444444444444444	0.037578288100208766	query_1	['GO:1901564', 'GO:1901576']	20
GO:BP	GO:0022613	ribonucleoprotein complex biogenesis	1.076094189250728e-24	True	"A cellular process that results in the biosynthesis of constituent macromolecules, assembly, and arrangement of constituent parts of a complex containing RNA and proteins. Includes the biosynthesis of the constituent RNA and protein molecules, and those macromolecular modifications that are involved in synthesis or assembly of the ribonucleoprotein complex." [GOC:isa_complete, GOC:mah]	433	162	39	17916	0.24074074074074073	0.09006928406466513	query_1	['GO:0044085']	20
GO:CC	GO:0015935	small ribosomal subunit	1.0727074162779124e-23	True	"The smaller of the two subunits of a ribosome." [GOC:mah]	75	168	21	18856	0.125	0.28	query_1	['GO:0044391']	20
GO:BP	GO:0006886	intracellular protein transport	2.1393444187125146e-23	True	"The directed movement of proteins in a cell, including the movement of proteins between specific compartments or structures within a cell, such as organelles of a eukaryotic cell." [GOC:mah]	1201	162	57	17916	0.35185185185185186	0.04746044962531224	query_1	['GO:0015031', 'GO:0034613', 'GO:0046907']	20
REAC	REAC:R-HSA-392499	Metabolism of proteins	9.682765343375819e-23	True	Metabolism of proteins	2012	135	80	10588	0.5925925925925926	0.039761431411530816	query_1	['REAC:0000000']	20
GO:BP	GO:0010629	negative regulation of gene expression	3.734825868580497e-22	True	"Any process that decreases the frequency, rate or extent of gene expression. Gene expression is the process in which a gene's coding sequence is converted into a mature gene product or products (proteins or RNA). This includes the production of an RNA transcript as well as any processing to produce a mature RNA product or an mRNA or circRNA (for protein-coding genes) and the translation of that …	2382	162	76	17916	0.4691358024691358	0.03190596137699412	query_1	['GO:0010467', 'GO:0010468', 'GO:0010605']	20
CORUM	CORUM:338	40S ribosomal subunit, cytoplasmic	3.7857680793494864e-22	True	40S ribosomal subunit, cytoplasmic	31	105	20	3627	0.19047619047619047	0.6451612903225806	query_1	['CORUM:0000000']	20
GO:BP	GO:0042254	ribosome biogenesis	6.437121595556751e-22	True	"A cellular process that results in the biosynthesis of constituent macromolecules, assembly, and arrangement of constituent parts of ribosome subunits; includes transport to the sites of protein synthesis." [GOC:ma, PMID:26404467, Wikipedia:Ribosome_biogenesis]	301	162	32	17916	0.19753086419753085	0.10631229235880399	query_1	['GO:0022613']	20
GO:BP	GO:0046907	intracellular transport	1.9252033818506992e-21	True	"The directed movement of substances within a cell." [GOC:ai]	1812	162	66	17916	0.4074074074074074	0.03642384105960265	query_1	['GO:0006810', 'GO:0051641', 'GO:0051649']	20
CORUM	CORUM:305	40S ribosomal subunit, cytoplasmic	2.4486615692527196e-21	True	40S ribosomal subunit, cytoplasmic	33	105	20	3627	0.19047619047619047	0.6060606060606061	query_1	['CORUM:0000000']	20
GO:BP	GO:0002181	cytoplasmic translation	4.10331023783091e-21	True	"The chemical reactions and pathways resulting in the formation of a protein in the cytoplasm. This is a ribosome-mediated process in which the information in messenger RNA (mRNA) is used to specify the sequence of amino acids in the protein." [GOC:hjd]	103	162	22	17916	0.13580246913580246	0.21359223300970873	query_1	['GO:0006412']	20
REAC	REAC:R-HSA-1643685	Disease	6.2917728926850435e-21	True	Disease	1154	135	60	10588	0.4444444444444444	0.05199306759098787	query_1	['REAC:0000000']	20
REAC	REAC:R-HSA-1266738	Developmental Biology	1.0772272936825594e-20	True	Developmental Biology	1082	135	58	10588	0.42962962962962964	0.053604436229205174	query_1	['REAC:0000000']	20
GO:MF	GO:0003676	nucleic acid binding	2.988534884806674e-20	True	"Interacting selectively and non-covalently with any nucleic acid." [GOC:jl]	4338	163	98	18134	0.6012269938650306	0.022591055786076533	query_1	['GO:0097159', 'GO:1901363']	20
GO:BP	GO:0044419	interspecies interaction between organisms	3.183020177469243e-20	True	"Any process in which an organism has an effect on an organism of a different species." [GOC:cc]	2155	162	70	17916	0.43209876543209874	0.03248259860788863	query_1	['GO:0008150']	20
GO:BP	GO:0016072	rRNA metabolic process	2.6469860126488262e-19	True	"The chemical reactions and pathways involving rRNA, ribosomal RNA, a structural constituent of ribosomes." [ISBN:0198506732]	228	162	27	17916	0.16666666666666666	0.11842105263157894	query_1	['GO:0034660']	20
GO:BP	GO:0034641	cellular nitrogen compound metabolic process	5.21624460306342e-19	True	"The chemical reactions and pathways involving various organic and inorganic nitrogenous compounds, as carried out by individual cells." [GOC:mah]	6463	162	119	17916	0.7345679012345679	0.018412501934086337	query_1	['GO:0006807', 'GO:0044237']	20
GO:BP	GO:0006364	rRNA processing	1.2702162469386498e-18	True	"Any process involved in the conversion of a primary ribosomal RNA (rRNA) transcript into one or more mature rRNA molecules." [GOC:curators]	217	162	26	17916	0.16049382716049382	0.11981566820276497	query_1	['GO:0016072', 'GO:0034470', 'GO:0042254']	20
GO:BP	GO:1901575	organic substance catabolic process	9.718728253885563e-18	True	"The chemical reactions and pathways resulting in the breakdown of an organic substance, any molecular entity containing carbon." [GOC:pr, GOC:TermGenie]	2244	162	68	17916	0.41975308641975306	0.030303030303030304	query_1	['GO:0009056', 'GO:0071704']	20
TF	TF:M11451	Factor: Elf-1; motif: NANCCGGAAGTN	1.1621519330923088e-17	True	Factor: Elf-1; motif: NANCCGGAAGTN	6967	176	123	19940	0.6988636363636364	0.017654657671881728	query_1	['TF:M00000']	20
TF	TF:M11451_0	Factor: Elf-1; motif: NANCCGGAAGTN; match class: 0	1.1621519330923088e-17	True	Factor: Elf-1; motif: NANCCGGAAGTN; match class: 0	6967	176	123	19940	0.6988636363636364	0.017654657671881728	query_1	['TF:M11451']	20
GO:CC	GO:0005844	polysome	1.7188994228229323e-17	True	"A multiribosomal structure representing a linear array of ribosomes held together by messenger RNA. They represent the active complexes in cellular protein synthesis and are able to incorporate amino acids into polypeptides both in vivo and in vitro." [ISBN:0198506732, NIF_Subcellular:sao1038025871]	72	168	17	18856	0.10119047619047619	0.2361111111111111	query_1	['GO:1990904']	20
TF	TF:M04714_0	Factor: Elf-1; motif: ACTTCCGGG; match class: 0	6.877490581787831e-17	True	Factor: Elf-1; motif: ACTTCCGGG; match class: 0	7878	176	130	19940	0.7386363636363636	0.0165016501650165	query_1	['TF:M04714']	20
TF	TF:M04714	Factor: Elf-1; motif: ACTTCCGGG	6.877490581787831e-17	True	Factor: Elf-1; motif: ACTTCCGGG	7878	176	130	19940	0.7386363636363636	0.0165016501650165	query_1	['TF:M00000']	20
TF	TF:M00025_1	Factor: Elk-1; motif: NNNNCCGGAARTNN; match class: 1	9.182056174064549e-17	True	Factor: Elk-1; motif: NNNNCCGGAARTNN; match class: 1	4666	176	98	19940	0.5568181818181818	0.02100300042863266	query_1	['TF:M00025_0']	20
TF	TF:M11447_0	Factor: Elf-1; motif: NAMCCGGAAGTN; match class: 0	1.0309432997967962e-16	True	Factor: Elf-1; motif: NAMCCGGAAGTN; match class: 0	7795	176	129	19940	0.7329545454545454	0.016549069916613212	query_1	['TF:M11447']	20
TF	TF:M11447	Factor: Elf-1; motif: NAMCCGGAAGTN	1.0309432997967962e-16	True	Factor: Elf-1; motif: NAMCCGGAAGTN	7795	176	129	19940	0.7329545454545454	0.016549069916613212	query_1	['TF:M00000']	20
REAC	REAC:R-HSA-1430728	Metabolism	1.1732826522663877e-16	True	Metabolism	2071	135	73	10588	0.5407407407407407	0.035248672139063256	query_1	['REAC:0000000']	20
GO:BP	GO:0016070	RNA metabolic process	1.3530969901434367e-16	True	"The cellular chemical reactions and pathways involving RNA, ribonucleic acid, one of the two main type of nucleic acid, consisting of a long, unbranched macromolecule formed from ribonucleotides joined in 3',5'-phosphodiester linkage." [ISBN:0198506732]	4653	162	97	17916	0.5987654320987654	0.020846765527616593	query_1	['GO:0090304']	20
TF	TF:M11435	Factor: Elk-1; motif: NNCCGGAAGTN	1.3942992351702967e-16	True	Factor: Elk-1; motif: NNCCGGAAGTN	11831	176	159	19940	0.9034090909090909	0.0134392697151551	query_1	['TF:M00000']	20
TF	TF:M11435_0	Factor: Elk-1; motif: NNCCGGAAGTN; match class: 0	1.3942992351702967e-16	True	Factor: Elk-1; motif: NNCCGGAAGTN; match class: 0	11831	176	159	19940	0.9034090909090909	0.0134392697151551	query_1	['TF:M11435']	20
TF	TF:M08913_1	Factor: FLI-1; motif: NAYTTCCGGT; match class: 1	1.9209226634311992e-16	True	Factor: FLI-1; motif: NAYTTCCGGT; match class: 1	3070	176	78	19940	0.4431818181818182	0.025407166123778503	query_1	['TF:M08913_0']	20
GO:BP	GO:0044248	cellular catabolic process	2.0087884200536487e-16	True	"The chemical reactions and pathways resulting in the breakdown of substances, carried out by individual cells." [GOC:jl]	2302	162	67	17916	0.41358024691358025	0.029105125977410946	query_1	['GO:0009056', 'GO:0044237']	20
GO:CC	GO:0042788	polysomal ribosome	2.1497519089523172e-16	True	"A ribosome bound to mRNA that forms part of a polysome." [GOC:jl]	33	168	13	18856	0.07738095238095238	0.3939393939393939	query_1	['GO:0005840', 'GO:0005844']	20
GO:BP	GO:0034613	cellular protein localization	2.5477811078844006e-16	True	"Any process in which a protein is transported to, and/or maintained in, a specific location at the level of a cell. Localization at the cellular level encompasses movement within the cell, from within the cell to the cell surface, or from one location to another at the surface of a cell." [GOC:mah]	1982	162	62	17916	0.38271604938271603	0.03128153380423814	query_1	['GO:0008104', 'GO:0070727']	20
TF	TF:M09905_0	Factor: SAP-1; motif: NNCCGGAAGTGN; match class: 0	3.088712244415489e-16	True	Factor: SAP-1; motif: NNCCGGAAGTGN; match class: 0	8347	176	133	19940	0.7556818181818182	0.015933868455732598	query_1	['TF:M09905']	20
TF	TF:M09905	Factor: SAP-1; motif: NNCCGGAAGTGN	3.088712244415489e-16	True	Factor: SAP-1; motif: NNCCGGAAGTGN	8347	176	133	19940	0.7556818181818182	0.015933868455732598	query_1	['TF:M00000']	20
GO:BP	GO:0070727	cellular macromolecule localization	3.3736050065617197e-16	True	"Any process in which a macromolecule is transported to, and/or maintained in, a specific location at the level of a cell. Localization at the cellular level encompasses movement within the cell, from within the cell to the cell surface, or from one location to another at the surface of a cell." [GOC:mah]	1993	162	62	17916	0.38271604938271603	0.031108881083793276	query_1	['GO:0033036', 'GO:0051641']	20
TF	TF:M08759_0	Factor: c-Ets-2; motif: NCCGGAAGTG; match class: 0	4.761558113171269e-16	True	Factor: c-Ets-2; motif: NCCGGAAGTG; match class: 0	8382	176	133	19940	0.7556818181818182	0.01586733476497256	query_1	['TF:M08759']	20
TF	TF:M08759	Factor: c-Ets-2; motif: NCCGGAAGTG	4.761558113171269e-16	True	Factor: c-Ets-2; motif: NCCGGAAGTG	8382	176	133	19940	0.7556818181818182	0.01586733476497256	query_1	['TF:M00000']	20
GO:BP	GO:0010467	gene expression	5.50884543954888e-16	True	"The process in which a gene's sequence is converted into a mature gene product or products (proteins or RNA). This includes the production of an RNA transcript as well as any processing to produce a mature RNA product or an mRNA or circRNA (for protein-coding genes) and the translation of that mRNA or circRNA into protein. Protein maturation is included when required to form an active form of a …	5997	162	110	17916	0.6790123456790124	0.018342504585626147	query_1	['GO:0043170']	20
GO:CC	GO:0005829	cytosol	5.968848706886922e-16	True	"The part of the cytoplasm that does not contain organelles but which does contain other particulate matter, such as protein complexes." [GOC:hjd, GOC:jl]	5161	168	100	18856	0.5952380952380952	0.01937608990505716	query_1	['GO:0005737', 'GO:0110165']	20
TF	TF:M11392_0	Factor: Erg; motif: NACCGGAARYN; match class: 0	7.531123881159206e-16	True	Factor: Erg; motif: NACCGGAARYN; match class: 0	8781	176	136	19940	0.7727272727272727	0.015487985423072543	query_1	['TF:M11392']	20
TF	TF:M11392	Factor: Erg; motif: NACCGGAARYN	7.531123881159206e-16	True	Factor: Erg; motif: NACCGGAARYN	8781	176	136	19940	0.7727272727272727	0.015487985423072543	query_1	['TF:M00000']	20
TF	TF:M01078_0	Factor: c-Ets-1; motif: NNNRCCGGAWRYNNNN; match class: 0	8.069459253395241e-16	True	Factor: c-Ets-1; motif: NNNRCCGGAWRYNNNN; match class: 0	7617	176	126	19940	0.7159090909090909	0.01654194564789287	query_1	['TF:M01078']	20
TF	TF:M01078	Factor: c-Ets-1; motif: NNNRCCGGAWRYNNNN	8.069459253395241e-16	True	Factor: c-Ets-1; motif: NNNRCCGGAWRYNNNN	7617	176	126	19940	0.7159090909090909	0.01654194564789287	query_1	['TF:M00000']	20
GO:BP	GO:0010605	negative regulation of macromolecule metabolic process	1.5899302074568773e-15	True	"Any process that decreases the frequency, rate or extent of the chemical reactions and pathways involving macromolecules, any molecule of high relative molecular mass, the structure of which essentially comprises the multiple repetition of units derived, actually or conceptually, from molecules of low relative molecular mass." [GOC:dph, GOC:tb]	3200	162	78	17916	0.48148148148148145	0.024375	query_1	['GO:0009892', 'GO:0043170', 'GO:0060255']	20
TF	TF:M03982	Factor: ETV4; motif: ACCGGAAGTN	1.6480459402208735e-15	True	Factor: ETV4; motif: ACCGGAAGTN	6909	176	119	19940	0.6761363636363636	0.017223910840932118	query_1	['TF:M00000']	20
TF	TF:M03982_0	Factor: ETV4; motif: ACCGGAAGTN; match class: 0	1.6480459402208735e-15	True	Factor: ETV4; motif: ACCGGAAGTN; match class: 0	6909	176	119	19940	0.6761363636363636	0.017223910840932118	query_1	['TF:M03982']	20
TF	TF:M01752_1	Factor: ERG; motif: ACCGGAART; match class: 1	1.7701133453667429e-15	True	Factor: ERG; motif: ACCGGAART; match class: 1	3737	176	85	19940	0.48295454545454547	0.022745517795022745	query_1	['TF:M01752_0']	20
TF	TF:M02066	Factor: PEA3; motif: RCCGGAAGYN	1.8241106001585077e-15	True	Factor: PEA3; motif: RCCGGAAGYN	7131	176	121	19940	0.6875	0.01696816715748142	query_1	['TF:M00000']	20
TF	TF:M02066_0	Factor: PEA3; motif: RCCGGAAGYN; match class: 0	1.8241106001585077e-15	True	Factor: PEA3; motif: RCCGGAAGYN; match class: 0	7131	176	121	19940	0.6875	0.01696816715748142	query_1	['TF:M02066']	20
GO:BP	GO:0034470	ncRNA processing	1.9549542408042638e-15	True	"Any process that results in the conversion of one or more primary non-coding RNA (ncRNA) transcripts into one or more mature ncRNA molecules." [GOC:mah]	384	162	29	17916	0.17901234567901234	0.07552083333333333	query_1	['GO:0006396', 'GO:0034660']	20
GO:BP	GO:0044271	cellular nitrogen compound biosynthetic process	3.1296512349630684e-15	True	"The chemical reactions and pathways resulting in the formation of organic and inorganic nitrogenous compounds." [GOC:jl, ISBN:0198506732]	4945	162	98	17916	0.6049382716049383	0.019817997977755308	query_1	['GO:0034641', 'GO:0044249']	20
TF	TF:M11452	Factor: Elf-1; motif: NANGCGGAAGTR	3.1400212147919867e-15	True	Factor: Elf-1; motif: NANGCGGAAGTR	6334	176	113	19940	0.6420454545454546	0.017840227344490055	query_1	['TF:M00000']	20
TF	TF:M11452_0	Factor: Elf-1; motif: NANGCGGAAGTR; match class: 0	3.1400212147919867e-15	True	Factor: Elf-1; motif: NANGCGGAAGTR; match class: 0	6334	176	113	19940	0.6420454545454546	0.017840227344490055	query_1	['TF:M11452']	20
TF	TF:M02071_0	Factor: ETV7; motif: NCCGGAANNN; match class: 0	4.014811787388898e-15	True	Factor: ETV7; motif: NCCGGAANNN; match class: 0	10211	176	146	19940	0.8295454545454546	0.01429830574870238	query_1	['TF:M02071']	20
TF	TF:M02071	Factor: ETV7; motif: NCCGGAANNN	4.014811787388898e-15	True	Factor: ETV7; motif: NCCGGAANNN	10211	176	146	19940	0.8295454545454546	0.01429830574870238	query_1	['TF:M00000']	20
TF	TF:M09935_0	Factor: GABP-alpha; motif: NNNRCCGGAAGTGN; match class: 0	4.8480913251947485e-15	True	Factor: GABP-alpha; motif: NNNRCCGGAAGTGN; match class: 0	4474	176	93	19940	0.5284090909090909	0.020786767992847562	query_1	['TF:M09935']	20
TF	TF:M09935	Factor: GABP-alpha; motif: NNNRCCGGAAGTGN	4.8480913251947485e-15	True	Factor: GABP-alpha; motif: NNNRCCGGAAGTGN	4474	176	93	19940	0.5284090909090909	0.020786767992847562	query_1	['TF:M00000']	20
TF	TF:M02065_1	Factor: ER81; motif: RCCGGAARYN; match class: 1	5.411658291448387e-15	True	Factor: ER81; motif: RCCGGAARYN; match class: 1	6789	176	117	19940	0.6647727272727273	0.01723376049491825	query_1	['TF:M02065_0']	20
GO:BP	GO:0046483	heterocycle metabolic process	5.82935864196944e-15	True	"The chemical reactions and pathways involving heterocyclic compounds, those with a cyclic molecular structure and at least two different atoms in the ring (or rings)." [ISBN:0198506732]	5860	162	107	17916	0.6604938271604939	0.01825938566552901	query_1	['GO:0044237']	20
TF	TF:M02065_0	Factor: ER81; motif: RCCGGAARYN; match class: 0	6.4660641593337865e-15	True	Factor: ER81; motif: RCCGGAARYN; match class: 0	12673	176	162	19940	0.9204545454545454	0.012783082143138957	query_1	['TF:M02065']	20
TF	TF:M02065	Factor: ER81; motif: RCCGGAARYN	6.4660641593337865e-15	True	Factor: ER81; motif: RCCGGAARYN	12673	176	162	19940	0.9204545454545454	0.012783082143138957	query_1	['TF:M00000']	20
TF	TF:M09901	Factor: nerf; motif: NNNCCGGAAGTGN	6.798097148089603e-15	True	Factor: nerf; motif: NNNCCGGAAGTGN	5408	176	103	19940	0.5852272727272727	0.01904585798816568	query_1	['TF:M00000']	20
TF	TF:M09901_0	Factor: nerf; motif: NNNCCGGAAGTGN; match class: 0	6.798097148089603e-15	True	Factor: nerf; motif: NNNCCGGAAGTGN; match class: 0	5408	176	103	19940	0.5852272727272727	0.01904585798816568	query_1	['TF:M09901']	20
TF	TF:M11434_1	Factor: Elk-1; motif: NRSCGGAAGNN; match class: 1	7.37886745415508e-15	True	Factor: Elk-1; motif: NRSCGGAAGNN; match class: 1	2955	176	74	19940	0.42045454545454547	0.025042301184433163	query_1	['TF:M11434_0']	20
TF	TF:M02063	Factor: c-ets-1; motif: ACCGGAWGTN	7.647416024554385e-15	True	Factor: c-ets-1; motif: ACCGGAWGTN	7685	176	125	19940	0.7102272727272727	0.01626545217957059	query_1	['TF:M00000']	20
TF	TF:M02063_0	Factor: c-ets-1; motif: ACCGGAWGTN; match class: 0	7.647416024554385e-15	True	Factor: c-ets-1; motif: ACCGGAWGTN; match class: 0	7685	176	125	19940	0.7102272727272727	0.01626545217957059	query_1	['TF:M02063']	20
GO:BP	GO:0006139	nucleobase-containing compound metabolic process	8.171101068140046e-15	True	"Any cellular metabolic process involving nucleobases, nucleosides, nucleotides and nucleic acids." [GOC:ai]	5684	162	105	17916	0.6481481481481481	0.01847290640394089	query_1	['GO:0006725', 'GO:0034641', 'GO:0044238', 'GO:0046483', 'GO:1901360']	20
TF	TF:M11428_0	Factor: PEA3; motif: NACCGGAAGTN; match class: 0	8.497681054014481e-15	True	Factor: PEA3; motif: NACCGGAAGTN; match class: 0	7252	176	121	19940	0.6875	0.016685052399338113	query_1	['TF:M11428']	20
TF	TF:M11428	Factor: PEA3; motif: NACCGGAAGTN	8.497681054014481e-15	True	Factor: PEA3; motif: NACCGGAAGTN	7252	176	121	19940	0.6875	0.016685052399338113	query_1	['TF:M00000']	20
GO:BP	GO:0034660	ncRNA metabolic process	1.0462402980612358e-14	True	"The chemical reactions and pathways involving non-coding RNA transcripts (ncRNAs)." [GOC:mah]	481	162	31	17916	0.19135802469135801	0.06444906444906445	query_1	['GO:0016070']	20
TF	TF:M02070_1	Factor: TEL1; motif: CNCGGAANNN; match class: 1	1.0617280741755358e-14	True	Factor: TEL1; motif: CNCGGAANNN; match class: 1	4882	176	97	19940	0.5511363636363636	0.019868906185989348	query_1	['TF:M02070_0']	20
GO:BP	GO:0006725	cellular aromatic compound metabolic process	1.0874710240221674e-14	True	"The chemical reactions and pathways involving aromatic compounds, any organic compound characterized by one or more planar rings, each of which contains conjugated double bonds and delocalized pi electrons, as carried out by individual cells." [GOC:ai, ISBN:0198506732]	5905	162	107	17916	0.6604938271604939	0.018120237087214226	query_1	['GO:0044237']	20
GO:BP	GO:0009056	catabolic process	1.141723786257552e-14	True	"The chemical reactions and pathways resulting in the breakdown of substances, including the breakdown of carbon compounds with the liberation of energy for use by the cell or organism." [ISBN:0198547684]	2698	162	70	17916	0.43209876543209874	0.025945144551519646	query_1	['GO:0008152']	20
GO:BP	GO:0090304	nucleic acid metabolic process	1.7008687137135344e-14	True	"Any cellular metabolic process involving nucleic acids." [GOC:dph, GOC:tb]	5153	162	99	17916	0.6111111111111112	0.019212109450805356	query_1	['GO:0006139', 'GO:0043170']	20
GO:CC	GO:0005925	focal adhesion	1.7198865050983397e-14	True	"A cell-substrate junction that anchors the cell to the extracellular matrix and that forms a point of termination of actin filaments. In insects focal adhesion has also been referred to as hemi-adherens junction (HAJ)." [GOC:aruk, GOC:bc, ISBN:0124325653, ISBN:0815316208, PMID:10419689, PMID:12191915, PMID:15246682, PMID:1643657, PMID:16805308, PMID:19197329, PMID:23033047, PMID:26923917, PMID:2…	414	168	28	18856	0.16666666666666666	0.06763285024154589	query_1	['GO:0030055']	20
TF	TF:M02063_1	Factor: c-ets-1; motif: ACCGGAWGTN; match class: 1	2.048653523401036e-14	True	Factor: c-ets-1; motif: ACCGGAWGTN; match class: 1	2426	176	66	19940	0.375	0.02720527617477329	query_1	['TF:M02063_0']	20
TF	TF:M03970_0	Factor: ELK1; motif: ACCGGAAGTN; match class: 0	2.322025750894006e-14	True	Factor: ELK1; motif: ACCGGAAGTN; match class: 0	4844	176	96	19940	0.5454545454545454	0.01981833195706028	query_1	['TF:M03970']	20
TF	TF:M03970	Factor: ELK1; motif: ACCGGAAGTN	2.322025750894006e-14	True	Factor: ELK1; motif: ACCGGAAGTN	4844	176	96	19940	0.5454545454545454	0.01981833195706028	query_1	['TF:M00000']	20
TF	TF:M01660_0	Factor: GABP-alpha; motif: CTTCCK; match class: 0	2.3899243152752913e-14	True	Factor: GABP-alpha; motif: CTTCCK; match class: 0	11216	176	152	19940	0.8636363636363636	0.01355206847360913	query_1	['TF:M01660']	20
TF	TF:M01660	Factor: GABP-alpha; motif: CTTCCK	2.3899243152752913e-14	True	Factor: GABP-alpha; motif: CTTCCK	11216	176	152	19940	0.8636363636363636	0.01355206847360913	query_1	['TF:M00000']	20
GO:CC	GO:0030055	cell-substrate junction	2.6547281697956028e-14	True	"A cell junction that forms a connection between a cell and the extracellular matrix." [GOC:aruk, GOC:bc, GOC:hb, GOC:mah, PMID:10419689, PMID:1643657, PMID:16805308, PMID:26923917, PMID:8314002]	421	168	28	18856	0.16666666666666666	0.0665083135391924	query_1	['GO:0070161']	20
GO:BP	GO:0009892	negative regulation of metabolic process	3.089315455835478e-14	True	"Any process that stops, prevents, or reduces the frequency, rate or extent of the chemical reactions and pathways within a cell or an organism." [GOC:go_curators]	3441	162	79	17916	0.4876543209876543	0.02295844231328102	query_1	['GO:0008152', 'GO:0019222', 'GO:0048519']	20
TF	TF:M02062	Factor: Erg; motif: ACCGGAAGTN	3.31500368310831e-14	True	Factor: Erg; motif: ACCGGAAGTN	8148	176	128	19940	0.7272727272727273	0.015709376534118802	query_1	['TF:M00000']	20
TF	TF:M02062_0	Factor: Erg; motif: ACCGGAAGTN; match class: 0	3.31500368310831e-14	True	Factor: Erg; motif: ACCGGAAGTN; match class: 0	8148	176	128	19940	0.7272727272727273	0.015709376534118802	query_1	['TF:M02062']	20
TF	TF:M11430	Factor: PEA3; motif: NACCGGAAGTN	3.462089218169975e-14	True	Factor: PEA3; motif: NACCGGAAGTN	10961	176	150	19940	0.8522727272727273	0.01368488276617097	query_1	['TF:M00000']	20
TF	TF:M11430_0	Factor: PEA3; motif: NACCGGAAGTN; match class: 0	3.462089218169975e-14	True	Factor: PEA3; motif: NACCGGAAGTN; match class: 0	10961	176	150	19940	0.8522727272727273	0.01368488276617097	query_1	['TF:M11430']	20
TF	TF:M08913_0	Factor: FLI-1; motif: NAYTTCCGGT; match class: 0	3.958510609693664e-14	True	Factor: FLI-1; motif: NAYTTCCGGT; match class: 0	8396	176	130	19940	0.7386363636363636	0.015483563601715102	query_1	['TF:M08913']	20
TF	TF:M08913	Factor: FLI-1; motif: NAYTTCCGGT	3.958510609693664e-14	True	Factor: FLI-1; motif: NAYTTCCGGT	8396	176	130	19940	0.7386363636363636	0.015483563601715102	query_1	['TF:M00000']	20
GO:BP	GO:0034645	cellular macromolecule biosynthetic process	4.925012514081327e-14	True	"The chemical reactions and pathways resulting in the formation of a macromolecule, any molecule of high relative molecular mass, the structure of which essentially comprises the multiple repetition of units derived, actually or conceptually, from molecules of low relative molecular mass, carried out by individual cells." [GOC:mah]	4944	162	96	17916	0.5925925925925926	0.019417475728155338	query_1	['GO:0009059', 'GO:0044249', 'GO:0044260']	20
TF	TF:M02059	Factor: ELK-1; motif: ACCGGAAGTN	4.968041342219166e-14	True	Factor: ELK-1; motif: ACCGGAAGTN	9515	176	139	19940	0.7897727272727273	0.014608512874408829	query_1	['TF:M00000']	20
TF	TF:M02059_0	Factor: ELK-1; motif: ACCGGAAGTN; match class: 0	4.968041342219166e-14	True	Factor: ELK-1; motif: ACCGGAAGTN; match class: 0	9515	176	139	19940	0.7897727272727273	0.014608512874408829	query_1	['TF:M02059']	20
TF	TF:M11396_1	Factor: Erg; motif: NACCGGAARTN; match class: 1	5.323928250857619e-14	True	Factor: Erg; motif: NACCGGAARTN; match class: 1	4992	176	97	19940	0.5511363636363636	0.019431089743589744	query_1	['TF:M11396_0']	20
TF	TF:M11382	Factor: ESE-1; motif: NWTRCGGAWGCN	5.535351804482062e-14	True	Factor: ESE-1; motif: NWTRCGGAWGCN	10446	176	146	19940	0.8295454545454546	0.013976641776756654	query_1	['TF:M00000']	20
TF	TF:M11382_0	Factor: ESE-1; motif: NWTRCGGAWGCN; match class: 0	5.535351804482062e-14	True	Factor: ESE-1; motif: NWTRCGGAWGCN; match class: 0	10446	176	146	19940	0.8295454545454546	0.013976641776756654	query_1	['TF:M11382']	20
TF	TF:M02059_1	Factor: ELK-1; motif: ACCGGAAGTN; match class: 1	6.702975968500071e-14	True	Factor: ELK-1; motif: ACCGGAAGTN; match class: 1	3787	176	83	19940	0.4715909090909091	0.02191708476366517	query_1	['TF:M02059_0']	20
TF	TF:M03977	Factor: ETS1; motif: ACCGGAARYN	6.800281995275194e-14	True	Factor: ETS1; motif: ACCGGAARYN	10602	176	147	19940	0.8352272727272727	0.013865308432371251	query_1	['TF:M00000']	20
TF	TF:M03977_0	Factor: ETS1; motif: ACCGGAARYN; match class: 0	6.800281995275194e-14	True	Factor: ETS1; motif: ACCGGAARYN; match class: 0	10602	176	147	19940	0.8352272727272727	0.013865308432371251	query_1	['TF:M03977']	20
TF	TF:M11448_0	Factor: Elf-1; motif: NANGCGGAAGTN; match class: 0	8.680219389343827e-14	True	Factor: Elf-1; motif: NANGCGGAAGTN; match class: 0	7662	176	123	19940	0.6988636363636364	0.01605324980422866	query_1	['TF:M11448']	20
TF	TF:M11448	Factor: Elf-1; motif: NANGCGGAAGTN	8.680219389343827e-14	True	Factor: Elf-1; motif: NANGCGGAAGTN	7662	176	123	19940	0.6988636363636364	0.01605324980422866	query_1	['TF:M00000']	20
TF	TF:M00025_0	Factor: Elk-1; motif: NNNNCCGGAARTNN; match class: 0	8.933665352269304e-14	True	Factor: Elk-1; motif: NNNNCCGGAARTNN; match class: 0	10354	176	145	19940	0.8238636363636364	0.014004249565385358	query_1	['TF:M00025']	20
TF	TF:M00025	Factor: Elk-1; motif: NNNNCCGGAARTNN	8.933665352269304e-14	True	Factor: Elk-1; motif: NNNNCCGGAARTNN	10354	176	145	19940	0.8238636363636364	0.014004249565385358	query_1	['TF:M00000']	20
CORUM	CORUM:5380	TRBP containing complex (DICER, RPL7A, EIF6, MOV10 and subunits of the 60S ribosomal particle)	9.089668782677562e-14	True	TRBP containing complex (DICER, RPL7A, EIF6, MOV10 and subunits of the 60S ribosomal particle)	25	105	14	3627	0.13333333333333333	0.56	query_1	['CORUM:0000000']	20
TF	TF:M02052_1	Factor: EHF; motif: CSCGGAARTN; match class: 1	1.3326524997710873e-13	True	Factor: EHF; motif: CSCGGAARTN; match class: 1	4081	176	86	19940	0.48863636363636365	0.021073266356285224	query_1	['TF:M02052_0']	20
GO:BP	GO:0009059	macromolecule biosynthetic process	1.5572436286611493e-13	True	"The chemical reactions and pathways resulting in the formation of a macromolecule, any molecule of high relative molecular mass, the structure of which essentially comprises the multiple repetition of units derived, actually or conceptually, from molecules of low relative molecular mass." [GOC:mah]	5118	162	97	17916	0.5987654320987654	0.018952715904650252	query_1	['GO:0043170', 'GO:1901576']	20
TF	TF:M02069	Factor: Erm; motif: ACCGGAAGTN	1.6843793141188375e-13	True	Factor: Erm; motif: ACCGGAAGTN	6956	176	116	19940	0.6590909090909091	0.01667625071880391	query_1	['TF:M00000']	20
TF	TF:M02069_0	Factor: Erm; motif: ACCGGAAGTN; match class: 0	1.6843793141188375e-13	True	Factor: Erm; motif: ACCGGAAGTN; match class: 0	6956	176	116	19940	0.6590909090909091	0.01667625071880391	query_1	['TF:M02069']	20
TF	TF:M11400	Factor: Fli-1; motif: NACCGGAARTN	2.0993282825939609e-13	True	Factor: Fli-1; motif: NACCGGAARTN	10033	176	142	19940	0.8068181818181818	0.014153294129373068	query_1	['TF:M00000']	20
TF	TF:M11400_0	Factor: Fli-1; motif: NACCGGAARTN; match class: 0	2.0993282825939609e-13	True	Factor: Fli-1; motif: NACCGGAARTN; match class: 0	10033	176	142	19940	0.8068181818181818	0.014153294129373068	query_1	['TF:M11400']	20
GO:BP	GO:1901360	organic cyclic compound metabolic process	2.4566771827874903e-13	True	"The chemical reactions and pathways involving organic cyclic compound." [GOC:TermGenie]	6138	162	107	17916	0.6604938271604939	0.017432388400130335	query_1	['GO:0071704']	20
TF	TF:M01752_0	Factor: ERG; motif: ACCGGAART; match class: 0	2.9566365068795523e-13	True	Factor: ERG; motif: ACCGGAART; match class: 0	9549	176	138	19940	0.7840909090909091	0.014451775054979578	query_1	['TF:M01752']	20
TF	TF:M01752	Factor: ERG; motif: ACCGGAART	2.9566365068795523e-13	True	Factor: ERG; motif: ACCGGAART	9549	176	138	19940	0.7840909090909091	0.014451775054979578	query_1	['TF:M00000']	20
TF	TF:M09904	Factor: Elk-1; motif: RCCGGAAGTGN	3.447889912873458e-13	True	Factor: Elk-1; motif: RCCGGAAGTGN	8234	176	127	19940	0.7215909090909091	0.01542385231965023	query_1	['TF:M00000']	20
TF	TF:M09904_0	Factor: Elk-1; motif: RCCGGAAGTGN; match class: 0	3.447889912873458e-13	True	Factor: Elk-1; motif: RCCGGAAGTGN; match class: 0	8234	176	127	19940	0.7215909090909091	0.01542385231965023	query_1	['TF:M09904']	20
TF	TF:M11425_1	Factor: PEA3; motif: NACCGGAAGTN; match class: 1	3.69095224158202e-13	True	Factor: PEA3; motif: NACCGGAAGTN; match class: 1	2353	176	63	19940	0.35795454545454547	0.026774330641733957	query_1	['TF:M11425_0']	20
TF	TF:M02067_1	Factor: ER71; motif: ACCGGAARYN; match class: 1	3.8286127440671983e-13	True	Factor: ER71; motif: ACCGGAARYN; match class: 1	1630	176	52	19940	0.29545454545454547	0.03190184049079755	query_1	['TF:M02067_0']	20
TF	TF:M03983_0	Factor: ETV5; motif: NCCGGAWGYN; match class: 0	4.17827861988509e-13	True	Factor: ETV5; motif: NCCGGAWGYN; match class: 0	3173	176	74	19940	0.42045454545454547	0.023321777497636306	query_1	['TF:M03983']	20
TF	TF:M03983	Factor: ETV5; motif: NCCGGAWGYN	4.17827861988509e-13	True	Factor: ETV5; motif: NCCGGAWGYN	3173	176	74	19940	0.42045454545454547	0.023321777497636306	query_1	['TF:M00000']	20
GO:BP	GO:0051649	establishment of localization in cell	4.351980762621954e-13	True	"Any process, occuring in a cell, that localizes a substance or cellular component. This may occur via movement, tethering or selective degradation." [GOC:ai, GOC:dos, GOC:dph, GOC:tb]	2810	162	69	17916	0.42592592592592593	0.024555160142348754	query_1	['GO:0051234', 'GO:0051641']	20
TF	TF:M02053_1	Factor: ELF1; motif: NCCGGAARTN; match class: 1	4.3844814443942293e-13	True	Factor: ELF1; motif: NCCGGAARTN; match class: 1	1574	176	51	19940	0.2897727272727273	0.032401524777636595	query_1	['TF:M02053_0']	20
TF	TF:M11419_0	Factor: ER81; motif: NNCCGGAWGYN; match class: 0	5.718420191791935e-13	True	Factor: ER81; motif: NNCCGGAWGYN; match class: 0	6127	176	107	19940	0.6079545454545454	0.017463685327240085	query_1	['TF:M11419']	20
TF	TF:M11419	Factor: ER81; motif: NNCCGGAWGYN	5.718420191791935e-13	True	Factor: ER81; motif: NNCCGGAWGYN	6127	176	107	19940	0.6079545454545454	0.017463685327240085	query_1	['TF:M00000']	20
TF	TF:M03988_1	Factor: FLI1; motif: ACCGGAARTN; match class: 1	5.737312333680321e-13	True	Factor: FLI1; motif: ACCGGAARTN; match class: 1	2960	176	71	19940	0.4034090909090909	0.023986486486486488	query_1	['TF:M03988_0']	20
HP	HP:0001972	Macrocytic anemia	5.773699519808244e-13	True	A type of anemia characterized by increased size of erythrocytes with increased mean corpuscular volume (MCV) and increased mean corpuscular hemoglobin (MCH).	49	34	12	4232	0.35294117647058826	0.24489795918367346	query_1	['HP:0010972']	20
TF	TF:M11425_0	Factor: PEA3; motif: NACCGGAAGTN; match class: 0	6.457740464975415e-13	True	Factor: PEA3; motif: NACCGGAAGTN; match class: 0	7500	176	120	19940	0.6818181818181818	0.016	query_1	['TF:M11425']	20
TF	TF:M11425	Factor: PEA3; motif: NACCGGAAGTN	6.457740464975415e-13	True	Factor: PEA3; motif: NACCGGAAGTN	7500	176	120	19940	0.6818181818181818	0.016	query_1	['TF:M00000']	20
TF	TF:M02066_1	Factor: PEA3; motif: RCCGGAAGYN; match class: 1	6.599696471506479e-13	True	Factor: PEA3; motif: RCCGGAAGYN; match class: 1	2311	176	62	19940	0.3522727272727273	0.026828212894850715	query_1	['TF:M02066_0']	20
GO:BP	GO:0022618	ribonucleoprotein complex assembly	1.1946860021518643e-12	True	"The aggregation, arrangement and bonding together of proteins and RNA molecules to form a ribonucleoprotein complex." [GOC:jl]	190	162	20	17916	0.12345679012345678	0.10526315789473684	query_1	['GO:0022613', 'GO:0034622', 'GO:0071826']	20
GO:BP	GO:0015031	protein transport	1.4183756485359646e-12	True	"The directed movement of proteins into, out of or within a cell, or between cells, by means of some agent such as a transporter or pore." [GOC:ai]	2151	162	59	17916	0.36419753086419754	0.027429102742910275	query_1	['GO:0015833', 'GO:0045184']	20
TF	TF:M03975	Factor: ERG; motif: ACCGGAARTN	1.5591529218672323e-12	True	Factor: ERG; motif: ACCGGAARTN	10089	176	141	19940	0.8011363636363636	0.013975617008623252	query_1	['TF:M00000']	20
TF	TF:M03975_0	Factor: ERG; motif: ACCGGAARTN; match class: 0	1.5591529218672323e-12	True	Factor: ERG; motif: ACCGGAARTN; match class: 0	10089	176	141	19940	0.8011363636363636	0.013975617008623252	query_1	['TF:M03975']	20
GO:BP	GO:0044237	cellular metabolic process	1.6526374443695727e-12	True	"The chemical reactions and pathways by which individual cells transform chemical substances." [GOC:go_curators]	10857	162	144	17916	0.8888888888888888	0.013263332412268583	query_1	['GO:0008152', 'GO:0009987']	20
TF	TF:M11404_1	Factor: Fli-1; motif: NACCGGAARTN; match class: 1	1.8036142763172109e-12	True	Factor: Fli-1; motif: NACCGGAARTN; match class: 1	3179	176	73	19940	0.4147727272727273	0.022963195973576597	query_1	['TF:M11404_0']	20
TF	TF:M08917	Factor: GABP-ALPHA; motif: RCCGGAARTNN	1.951082834519246e-12	True	Factor: GABP-ALPHA; motif: RCCGGAARTNN	2726	176	67	19940	0.3806818181818182	0.02457813646368305	query_1	['TF:M00000']	20
TF	TF:M08917_0	Factor: GABP-ALPHA; motif: RCCGGAARTNN; match class: 0	1.951082834519246e-12	True	Factor: GABP-ALPHA; motif: RCCGGAARTNN; match class: 0	2726	176	67	19940	0.3806818181818182	0.02457813646368305	query_1	['TF:M08917']	20
TF	TF:M08759_1	Factor: c-Ets-2; motif: NCCGGAAGTG; match class: 1	2.0322580551978763e-12	True	Factor: c-Ets-2; motif: NCCGGAAGTG; match class: 1	2954	176	70	19940	0.3977272727272727	0.023696682464454975	query_1	['TF:M08759_0']	20
TF	TF:M11434	Factor: Elk-1; motif: NRSCGGAAGNN	2.2473216380863663e-12	True	Factor: Elk-1; motif: NRSCGGAAGNN	8285	176	126	19940	0.7159090909090909	0.015208207604103801	query_1	['TF:M00000']	20
TF	TF:M11434_0	Factor: Elk-1; motif: NRSCGGAAGNN; match class: 0	2.2473216380863663e-12	True	Factor: Elk-1; motif: NRSCGGAAGNN; match class: 0	8285	176	126	19940	0.7159090909090909	0.015208207604103801	query_1	['TF:M11434']	20
GO:BP	GO:0045184	establishment of protein localization	2.3942453499942973e-12	True	"The directed movement of a protein to a specific location." [GOC:bf]	2245	162	60	17916	0.37037037037037035	0.026726057906458798	query_1	['GO:0008104', 'GO:0051234']	20
GO:BP	GO:0071826	ribonucleoprotein complex subunit organization	2.425825196297692e-12	True	"Any process in which macromolecules aggregate, disaggregate, or are modified, resulting in the formation, disassembly, or alteration of a ribonucleoprotein complex." [GOC:mah]	197	162	20	17916	0.12345679012345678	0.10152284263959391	query_1	['GO:0043933']	20
TF	TF:M11428_1	Factor: PEA3; motif: NACCGGAAGTN; match class: 1	2.564283242915511e-12	True	Factor: PEA3; motif: NACCGGAAGTN; match class: 1	2168	176	59	19940	0.3352272727272727	0.0272140221402214	query_1	['TF:M11428_0']	20
TF	TF:M11450	Factor: Elf-1; motif: NANSCGGAAGTR	2.5650780236919474e-12	True	Factor: Elf-1; motif: NANSCGGAAGTR	5654	176	101	19940	0.5738636363636364	0.017863459497700743	query_1	['TF:M00000']	20
TF	TF:M11450_0	Factor: Elf-1; motif: NANSCGGAAGTR; match class: 0	2.5650780236919474e-12	True	Factor: Elf-1; motif: NANSCGGAAGTR; match class: 0	5654	176	101	19940	0.5738636363636364	0.017863459497700743	query_1	['TF:M11450']	20
GO:BP	GO:0015833	peptide transport	3.2359992366499196e-12	True	"The directed movement of peptides, compounds of two or more amino acids where the alpha carboxyl group of one is bound to the alpha amino group of another, into, out of or within a cell, or between cells, by means of some agent such as a transporter or pore." [GOC:ai]	2190	162	59	17916	0.36419753086419754	0.026940639269406392	query_1	['GO:0042886', 'GO:0071702']	20
GO:BP	GO:0042274	ribosomal small subunit biogenesis	4.262968131436212e-12	True	"A cellular process that results in the biosynthesis of constituent macromolecules, assembly, and arrangement of constituent parts of a small ribosomal subunit; includes transport to the sites of protein synthesis." [GOC:jl]	71	162	14	17916	0.08641975308641975	0.19718309859154928	query_1	['GO:0022613', 'GO:0042254']	20
TF	TF:M02052	Factor: EHF; motif: CSCGGAARTN	4.593389006341577e-12	True	Factor: EHF; motif: CSCGGAARTN	10192	176	141	19940	0.8011363636363636	0.013834379905808478	query_1	['TF:M00000']	20
TF	TF:M02052_0	Factor: EHF; motif: CSCGGAARTN; match class: 0	4.593389006341577e-12	True	Factor: EHF; motif: CSCGGAARTN; match class: 0	10192	176	141	19940	0.8011363636363636	0.013834379905808478	query_1	['TF:M02052']	20
TF	TF:M11404	Factor: Fli-1; motif: NACCGGAARTN	4.6663987544961205e-12	True	Factor: Fli-1; motif: NACCGGAARTN	8821	176	130	19940	0.7386363636363636	0.014737558099988663	query_1	['TF:M00000']	20
TF	TF:M11404_0	Factor: Fli-1; motif: NACCGGAARTN; match class: 0	4.6663987544961205e-12	True	Factor: Fli-1; motif: NACCGGAARTN; match class: 0	8821	176	130	19940	0.7386363636363636	0.014737558099988663	query_1	['TF:M11404']	20
TF	TF:M11392_1	Factor: Erg; motif: NACCGGAARYN; match class: 1	4.908486482746961e-12	True	Factor: Erg; motif: NACCGGAARYN; match class: 1	3238	176	73	19940	0.4147727272727273	0.022544780728844967	query_1	['TF:M11392_0']	20
TF	TF:M02067	Factor: ER71; motif: ACCGGAARYN	4.945174264579908e-12	True	Factor: ER71; motif: ACCGGAARYN	6000	176	104	19940	0.5909090909090909	0.017333333333333333	query_1	['TF:M00000']	20
TF	TF:M02067_0	Factor: ER71; motif: ACCGGAARYN; match class: 0	4.945174264579908e-12	True	Factor: ER71; motif: ACCGGAARYN; match class: 0	6000	176	104	19940	0.5909090909090909	0.017333333333333333	query_1	['TF:M02067']	20
TF	TF:M09905_1	Factor: SAP-1; motif: NNCCGGAAGTGN; match class: 1	5.842785499256258e-12	True	Factor: SAP-1; motif: NNCCGGAAGTGN; match class: 1	3014	176	70	19940	0.3977272727272727	0.023224950232249502	query_1	['TF:M09905_0']	20
TF	TF:M11414_0	Factor: GABP-alpha; motif: NACCGGAAGTN; match class: 0	6.583893355241897e-12	True	Factor: GABP-alpha; motif: NACCGGAAGTN; match class: 0	2944	176	69	19940	0.39204545454545453	0.0234375	query_1	['TF:M11414']	20
TF	TF:M11414	Factor: GABP-alpha; motif: NACCGGAAGTN	6.583893355241897e-12	True	Factor: GABP-alpha; motif: NACCGGAAGTN	2944	176	69	19940	0.39204545454545453	0.0234375	query_1	['TF:M00000']	20
GO:BP	GO:0042886	amide transport	6.670487405418184e-12	True	"The directed movement of an amide, any compound containing one, two, or three acyl groups attached to a nitrogen atom, into, out of or within a cell, or between cells, by means of some agent such as a transporter or pore." [GOC:jl, ISBN:0198506732]	2225	162	59	17916	0.36419753086419754	0.02651685393258427	query_1	['GO:0071705']	20
TF	TF:M03977_1	Factor: ETS1; motif: ACCGGAARYN; match class: 1	6.716938456779428e-12	True	Factor: ETS1; motif: ACCGGAARYN; match class: 1	4698	176	90	19940	0.5113636363636364	0.019157088122605363	query_1	['TF:M03977_0']	20
TF	TF:M03988	Factor: FLI1; motif: ACCGGAARTN	6.894783247405164e-12	True	Factor: FLI1; motif: ACCGGAARTN	8387	176	126	19940	0.7159090909090909	0.015023250268272326	query_1	['TF:M00000']	20
TF	TF:M03988_0	Factor: FLI1; motif: ACCGGAARTN; match class: 0	6.894783247405164e-12	True	Factor: FLI1; motif: ACCGGAARTN; match class: 0	8387	176	126	19940	0.7159090909090909	0.015023250268272326	query_1	['TF:M03988']	20
GO:BP	GO:0006396	RNA processing	7.842406752332761e-12	True	"Any process involved in the conversion of one or more primary RNA transcripts into one or more mature RNA molecules." [GOC:mah]	945	162	38	17916	0.2345679012345679	0.04021164021164021	query_1	['GO:0010467', 'GO:0016070']	20
TF	TF:M03966	Factor: ELF1; motif: AACCCGGAAGTR	9.534429333164892e-12	True	Factor: ELF1; motif: AACCCGGAAGTR	6663	176	110	19940	0.625	0.016509079993996697	query_1	['TF:M00000']	20
TF	TF:M03966_0	Factor: ELF1; motif: AACCCGGAAGTR; match class: 0	9.534429333164892e-12	True	Factor: ELF1; motif: AACCCGGAAGTR; match class: 0	6663	176	110	19940	0.625	0.016509079993996697	query_1	['TF:M03966']	20
TF	TF:M11427_0	Factor: PEA3; motif: NACCGGAAGTN; match class: 0	1.0759278110287284e-11	True	Factor: PEA3; motif: NACCGGAAGTN; match class: 0	10673	176	144	19940	0.8181818181818182	0.0134919891314532	query_1	['TF:M11427']	20
TF	TF:M11427	Factor: PEA3; motif: NACCGGAAGTN	1.0759278110287284e-11	True	Factor: PEA3; motif: NACCGGAAGTN	10673	176	144	19940	0.8181818181818182	0.0134919891314532	query_1	['TF:M00000']	20
TF	TF:M11427_1	Factor: PEA3; motif: NACCGGAAGTN; match class: 1	1.1666550662524309e-11	True	Factor: PEA3; motif: NACCGGAAGTN; match class: 1	4648	176	89	19940	0.5056818181818182	0.01914802065404475	query_1	['TF:M11427_0']	20
TF	TF:M03990_0	Factor: GABPA; motif: ACCGGAAGTN; match class: 0	1.3033141437875411e-11	True	Factor: GABPA; motif: ACCGGAAGTN; match class: 0	5302	176	96	19940	0.5454545454545454	0.018106374952847983	query_1	['TF:M03990']	20
TF	TF:M03990	Factor: GABPA; motif: ACCGGAAGTN	1.3033141437875411e-11	True	Factor: GABPA; motif: ACCGGAAGTN	5302	176	96	19940	0.5454545454545454	0.018106374952847983	query_1	['TF:M00000']	20
TF	TF:M11424	Factor: Erm; motif: NNSCGGAWGYN	1.3261577747526963e-11	True	Factor: Erm; motif: NNSCGGAWGYN	8217	176	124	19940	0.7045454545454546	0.015090665693075331	query_1	['TF:M00000']	20
TF	TF:M11424_0	Factor: Erm; motif: NNSCGGAWGYN; match class: 0	1.3261577747526963e-11	True	Factor: Erm; motif: NNSCGGAWGYN; match class: 0	8217	176	124	19940	0.7045454545454546	0.015090665693075331	query_1	['TF:M11424']	20
TF	TF:M03975_1	Factor: ERG; motif: ACCGGAARTN; match class: 1	1.3354794652017711e-11	True	Factor: ERG; motif: ACCGGAARTN; match class: 1	4043	176	82	19940	0.4659090909090909	0.020281968835023496	query_1	['TF:M03975_0']	20
GO:MF	GO:1901363	heterocyclic compound binding	1.3458136751634263e-11	True	"Interacting selectively and non-covalently with heterocyclic compound." [GOC:TermGenie]	6270	163	104	18134	0.6380368098159509	0.016586921850079744	query_1	['GO:0005488']	20
TF	TF:M11430_1	Factor: PEA3; motif: NACCGGAAGTN; match class: 1	1.4294291749268526e-11	True	Factor: PEA3; motif: NACCGGAAGTN; match class: 1	4936	176	92	19940	0.5227272727272727	0.018638573743922204	query_1	['TF:M11430_0']	20
GO:BP	GO:0044267	cellular protein metabolic process	1.5503943259596072e-11	True	"The chemical reactions and pathways involving a specific protein, rather than of proteins in general, occurring at the level of an individual cell. Includes cellular protein modification." [GOC:jl]	5363	162	96	17916	0.5925925925925926	0.017900428864441546	query_1	['GO:0019538', 'GO:0044260']	20
TF	TF:M02073	Factor: Fli-1; motif: ACCGGAAGYN	1.6505057650891247e-11	True	Factor: Fli-1; motif: ACCGGAAGYN	5900	176	102	19940	0.5795454545454546	0.01728813559322034	query_1	['TF:M00000']	20
TF	TF:M02073_0	Factor: Fli-1; motif: ACCGGAAGYN; match class: 0	1.6505057650891247e-11	True	Factor: Fli-1; motif: ACCGGAAGYN; match class: 0	5900	176	102	19940	0.5795454545454546	0.01728813559322034	query_1	['TF:M02073']	20
TF	TF:M01163	Factor: Elk-1; motif: AACCGGAAGTR	1.7741733543823222e-11	True	Factor: Elk-1; motif: AACCGGAAGTR	5326	176	96	19940	0.5454545454545454	0.018024784078107398	query_1	['TF:M00000']	20
TF	TF:M01163_0	Factor: Elk-1; motif: AACCGGAAGTR; match class: 0	1.7741733543823222e-11	True	Factor: Elk-1; motif: AACCGGAAGTR; match class: 0	5326	176	96	19940	0.5454545454545454	0.018024784078107398	query_1	['TF:M01163']	20
TF	TF:M09904_1	Factor: Elk-1; motif: RCCGGAAGTGN; match class: 1	1.8291846921549614e-11	True	Factor: Elk-1; motif: RCCGGAAGTGN; match class: 1	2774	176	66	19940	0.375	0.023792357606344627	query_1	['TF:M09904_0']	20
TF	TF:M11451_1	Factor: Elf-1; motif: NANCCGGAAGTN; match class: 1	2.009908400595179e-11	True	Factor: Elf-1; motif: NANCCGGAAGTN; match class: 1	2129	176	57	19940	0.32386363636363635	0.02677313292625646	query_1	['TF:M11451_0']	20
TF	TF:M11420	Factor: ER81; motif: NACCGGAAGTN	2.11038902573558e-11	True	Factor: ER81; motif: NACCGGAAGTN	3247	176	72	19940	0.4090909090909091	0.02217431475207884	query_1	['TF:M00000']	20
TF	TF:M11420_0	Factor: ER81; motif: NACCGGAAGTN; match class: 0	2.11038902573558e-11	True	Factor: ER81; motif: NACCGGAAGTN; match class: 0	3247	176	72	19940	0.4090909090909091	0.02217431475207884	query_1	['TF:M11420']	20
TF	TF:M02054_0	Factor: ELF2; motif: CCCGGAARYN; match class: 0	2.169865287465836e-11	True	Factor: ELF2; motif: CCCGGAARYN; match class: 0	3091	176	70	19940	0.3977272727272727	0.022646392753154318	query_1	['TF:M02054']	20
TF	TF:M02054	Factor: ELF2; motif: CCCGGAARYN	2.169865287465836e-11	True	Factor: ELF2; motif: CCCGGAARYN	3091	176	70	19940	0.3977272727272727	0.022646392753154318	query_1	['TF:M00000']	20
TF	TF:M02064_1	Factor: c-ets-2; motif: ACCGGAWRTN; match class: 1	2.8711069898703783e-11	True	Factor: c-ets-2; motif: ACCGGAWRTN; match class: 1	4624	176	88	19940	0.5	0.01903114186851211	query_1	['TF:M02064_0']	20
GO:MF	GO:0097159	organic cyclic compound binding	3.640974461083066e-11	True	"Interacting selectively and non-covalently with an organic cyclic compound, any molecular entity that contains carbon arranged in a cyclic molecular structure." [GOC:sjw, PMID:7583672]	6355	163	104	18134	0.6380368098159509	0.016365066876475216	query_1	['GO:0005488']	20
TF	TF:M11421	Factor: ER81; motif: NACCGGAAGTN	5.085293597376714e-11	True	Factor: ER81; motif: NACCGGAAGTN	2533	176	62	19940	0.3522727272727273	0.024476904855902093	query_1	['TF:M00000']	20
TF	TF:M11421_0	Factor: ER81; motif: NACCGGAAGTN; match class: 0	5.085293597376714e-11	True	Factor: ER81; motif: NACCGGAAGTN; match class: 0	2533	176	62	19940	0.3522727272727273	0.024476904855902093	query_1	['TF:M11421']	20
TF	TF:M04714_1	Factor: Elf-1; motif: ACTTCCGGG; match class: 1	5.629501316721142e-11	True	Factor: Elf-1; motif: ACTTCCGGG; match class: 1	2687	176	64	19940	0.36363636363636365	0.02381838481577968	query_1	['TF:M04714_0']	20
TF	TF:M11447_1	Factor: Elf-1; motif: NAMCCGGAAGTN; match class: 1	6.003772338374615e-11	True	Factor: Elf-1; motif: NAMCCGGAAGTN; match class: 1	2616	176	63	19940	0.35795454545454547	0.02408256880733945	query_1	['TF:M11447_0']	20
TF	TF:M11382_1	Factor: ESE-1; motif: NWTRCGGAWGCN; match class: 1	6.22914359018006e-11	True	Factor: ESE-1; motif: NWTRCGGAWGCN; match class: 1	4150	176	82	19940	0.4659090909090909	0.019759036144578312	query_1	['TF:M11382_0']	20
GO:BP	GO:0051641	cellular localization	6.348368353592671e-11	True	"A cellular localization process whereby a substance or cellular entity, such as a protein complex or organelle, is transported to, and/or maintained in, a specific location within a cell including the localization of substances or cellular entities to the cell membrane." [GOC:tb, GOC:vw]	3497	162	74	17916	0.4567901234567901	0.021160995138690308	query_1	['GO:0009987', 'GO:0051179']	20
TF	TF:M11396_0	Factor: Erg; motif: NACCGGAARTN; match class: 0	6.496082726858903e-11	True	Factor: Erg; motif: NACCGGAARTN; match class: 0	10852	176	144	19940	0.8181818181818182	0.013269443420567637	query_1	['TF:M11396']	20
TF	TF:M11396	Factor: Erg; motif: NACCGGAARTN	6.496082726858903e-11	True	Factor: Erg; motif: NACCGGAARTN	10852	176	144	19940	0.8181818181818182	0.013269443420567637	query_1	['TF:M00000']	20
HP	HP:0002488	Acute leukemia	6.971615486021222e-11	True	A clonal (malignant) hematopoietic disorder with an acute onset, affecting the bone marrow and the peripheral blood. The malignant cells show minimal differentiation and are called blasts, either myeloid blasts (myeloblasts) or lymphoid blasts (lymphoblasts).	93	34	13	4232	0.38235294117647056	0.13978494623655913	query_1	['HP:0001909']	20
TF	TF:M01214_1	Factor: ESE-1; motif: NSMGGAARTN; match class: 1	7.458368625798823e-11	True	Factor: ESE-1; motif: NSMGGAARTN; match class: 1	2194	176	57	19940	0.32386363636363635	0.025979945305378303	query_1	['TF:M01214_0']	20
TF	TF:M02055_1	Factor: ESE-1; motif: NSMGGAARTN; match class: 1	7.458368625798823e-11	True	Factor: ESE-1; motif: NSMGGAARTN; match class: 1	2194	176	57	19940	0.32386363636363635	0.025979945305378303	query_1	['TF:M02055_0']	20
TF	TF:M11413	Factor: ER71; motif: NACCGGAARTN	7.581249120696792e-11	True	Factor: ER71; motif: NACCGGAARTN	2125	176	56	19940	0.3181818181818182	0.02635294117647059	query_1	['TF:M00000']	20
TF	TF:M11413_0	Factor: ER71; motif: NACCGGAARTN; match class: 0	7.581249120696792e-11	True	Factor: ER71; motif: NACCGGAARTN; match class: 0	2125	176	56	19940	0.3181818181818182	0.02635294117647059	query_1	['TF:M11413']	20
TF	TF:M01660_1	Factor: GABP-alpha; motif: CTTCCK; match class: 1	7.744097835245226e-11	True	Factor: GABP-alpha; motif: CTTCCK; match class: 1	5159	176	93	19940	0.5284090909090909	0.018026749370032954	query_1	['TF:M01660_0']	20
TF	TF:M02072	Factor: Pet-1; motif: ACCGGAWRTN	7.767230734042793e-11	True	Factor: Pet-1; motif: ACCGGAWRTN	2410	176	60	19940	0.3409090909090909	0.024896265560165973	query_1	['TF:M00000']	20
TF	TF:M02072_0	Factor: Pet-1; motif: ACCGGAWRTN; match class: 0	7.767230734042793e-11	True	Factor: Pet-1; motif: ACCGGAWRTN; match class: 0	2410	176	60	19940	0.3409090909090909	0.024896265560165973	query_1	['TF:M02072']	20
TF	TF:M02068	Factor: etv3; motif: ACCGGAAGYN	7.920529393160916e-11	True	Factor: etv3; motif: ACCGGAAGYN	3492	176	74	19940	0.42045454545454547	0.021191294387170677	query_1	['TF:M00000']	20
TF	TF:M02068_0	Factor: etv3; motif: ACCGGAAGYN; match class: 0	7.920529393160916e-11	True	Factor: etv3; motif: ACCGGAAGYN; match class: 0	3492	176	74	19940	0.42045454545454547	0.021191294387170677	query_1	['TF:M02068']	20
TF	TF:M01165	Factor: Elk-1; motif: RACCGGAAGTR	9.410980636301868e-11	True	Factor: Elk-1; motif: RACCGGAAGTR	7835	176	119	19940	0.6761363636363636	0.015188257817485642	query_1	['TF:M00000']	20
TF	TF:M01165_0	Factor: Elk-1; motif: RACCGGAAGTR; match class: 0	9.410980636301868e-11	True	Factor: Elk-1; motif: RACCGGAAGTR; match class: 0	7835	176	119	19940	0.6761363636363636	0.015188257817485642	query_1	['TF:M01165']	20
TF	TF:M11432_1	Factor: Elk-1; motif: NACMGGAAGTN; match class: 1	9.560689644873665e-11	True	Factor: Elk-1; motif: NACMGGAAGTN; match class: 1	1541	176	47	19940	0.26704545454545453	0.030499675535366644	query_1	['TF:M11432_0']	20
TF	TF:M11422_0	Factor: Erm; motif: NRCMGGAAGTN; match class: 0	9.686092415480546e-11	True	Factor: Erm; motif: NRCMGGAAGTN; match class: 0	4715	176	88	19940	0.5	0.018663838812301166	query_1	['TF:M11422']	20
TF	TF:M11422	Factor: Erm; motif: NRCMGGAAGTN	9.686092415480546e-11	True	Factor: Erm; motif: NRCMGGAAGTN	4715	176	88	19940	0.5	0.018663838812301166	query_1	['TF:M00000']	20
GO:BP	GO:0044249	cellular biosynthetic process	1.0127675162656172e-10	True	"The chemical reactions and pathways resulting in the formation of substances, carried out by individual cells." [GOC:jl]	6111	162	102	17916	0.6296296296296297	0.016691212567501227	query_1	['GO:0009058', 'GO:0044237']	20
TF	TF:M01214_0	Factor: ESE-1; motif: NSMGGAARTN; match class: 0	1.2597877254152098e-10	True	Factor: ESE-1; motif: NSMGGAARTN; match class: 0	7641	176	117	19940	0.6647727272727273	0.015312131919905771	query_1	['TF:M01214']	20
TF	TF:M01214	Factor: ESE-1; motif: NSMGGAARTN	1.2597877254152098e-10	True	Factor: ESE-1; motif: NSMGGAARTN	7641	176	117	19940	0.6647727272727273	0.015312131919905771	query_1	['TF:M00000']	20
TF	TF:M02055_0	Factor: ESE-1; motif: NSMGGAARTN; match class: 0	1.2597877254152098e-10	True	Factor: ESE-1; motif: NSMGGAARTN; match class: 0	7641	176	117	19940	0.6647727272727273	0.015312131919905771	query_1	['TF:M02055']	20
TF	TF:M02055	Factor: ESE-1; motif: NSMGGAARTN	1.2597877254152098e-10	True	Factor: ESE-1; motif: NSMGGAARTN	7641	176	117	19940	0.6647727272727273	0.015312131919905771	query_1	['TF:M00000']	20
GO:CC	GO:0005622	intracellular	1.4959061515699415e-10	True	"The living contents of a cell; the matter contained within (but not including) the plasma membrane, usually taken to exclude large vacuoles and masses of secretory or ingested material. In eukaryotes it includes the nucleus and cytoplasm." [ISBN:0198506732]	14605	168	163	18856	0.9702380952380952	0.011160561451557686	query_1	['GO:0005575']	20
TF	TF:M11400_1	Factor: Fli-1; motif: NACCGGAARTN; match class: 1	1.6289143652591706e-10	True	Factor: Fli-1; motif: NACCGGAARTN; match class: 1	4219	176	82	19940	0.4659090909090909	0.019435885280872246	query_1	['TF:M11400_0']	20
GO:MF	GO:0019843	rRNA binding	1.671323723174158e-10	True	"Interacting selectively and non-covalently with ribosomal RNA." [GOC:jl]	62	163	12	18134	0.0736196319018405	0.1935483870967742	query_1	['GO:0003723']	20
TF	TF:M09606_0	Factor: nerf; motif: NRRNSCGGAAGNRNNNN; match class: 0	1.7887665982863068e-10	True	Factor: nerf; motif: NRRNSCGGAAGNRNNNN; match class: 0	6301	176	104	19940	0.5909090909090909	0.016505316616410092	query_1	['TF:M09606']	20
TF	TF:M09606	Factor: nerf; motif: NRRNSCGGAAGNRNNNN	1.7887665982863068e-10	True	Factor: nerf; motif: NRRNSCGGAAGNRNNNN	6301	176	104	19940	0.5909090909090909	0.016505316616410092	query_1	['TF:M00000']	20
TF	TF:M11432_0	Factor: Elk-1; motif: NACMGGAAGTN; match class: 0	1.9597413536545515e-10	True	Factor: Elk-1; motif: NACMGGAAGTN; match class: 0	6208	176	103	19940	0.5852272727272727	0.016591494845360825	query_1	['TF:M11432']	20
TF	TF:M11432	Factor: Elk-1; motif: NACMGGAAGTN	1.9597413536545515e-10	True	Factor: Elk-1; motif: NACMGGAAGTN	6208	176	103	19940	0.5852272727272727	0.016591494845360825	query_1	['TF:M00000']	20
TF	TF:M02061_0	Factor: ERF; motif: ACCGGAARYN; match class: 0	2.0311218686460693e-10	True	Factor: ERF; motif: ACCGGAARYN; match class: 0	2317	176	58	19940	0.32954545454545453	0.025032369443245578	query_1	['TF:M02061']	20
TF	TF:M02061	Factor: ERF; motif: ACCGGAARYN	2.0311218686460693e-10	True	Factor: ERF; motif: ACCGGAARYN	2317	176	58	19940	0.32954545454545453	0.025032369443245578	query_1	['TF:M00000']	20
GO:BP	GO:0008104	protein localization	2.2082827189360667e-10	True	"Any process in which a protein is transported to, or maintained in, a specific location." [GOC:ai]	2934	162	66	17916	0.4074074074074074	0.022494887525562373	query_1	['GO:0033036']	20
TF	TF:M11424_1	Factor: Erm; motif: NNSCGGAWGYN; match class: 1	2.650473309456103e-10	True	Factor: Erm; motif: NNSCGGAWGYN; match class: 1	2853	176	65	19940	0.3693181818181818	0.02278303540133193	query_1	['TF:M11424_0']	20
TF	TF:M08377_1	Factor: meis1:Elf-1; motif: NTGCCGGAAGTN; match class: 1	2.660548135447357e-10	True	Factor: meis1:Elf-1; motif: NTGCCGGAAGTN; match class: 1	5070	176	91	19940	0.5170454545454546	0.017948717948717947	query_1	['TF:M08377_0']	20
TF	TF:M01078_1	Factor: c-Ets-1; motif: NNNRCCGGAWRYNNNN; match class: 1	2.858068615172444e-10	True	Factor: c-Ets-1; motif: NNNRCCGGAWRYNNNN; match class: 1	2481	176	60	19940	0.3409090909090909	0.02418379685610641	query_1	['TF:M01078_0']	20
TF	TF:M11433_1	Factor: Elk-1; motif: NRCCGGAAGTN; match class: 1	2.941245133111622e-10	True	Factor: Elk-1; motif: NRCCGGAAGTN; match class: 1	2265	176	57	19940	0.32386363636363635	0.025165562913907286	query_1	['TF:M11433_0']	20
GO:BP	GO:0009058	biosynthetic process	3.003349391745567e-10	True	"The chemical reactions and pathways resulting in the formation of substances; typically the energy-requiring part of metabolism in which simpler substances are transformed into more complex ones." [GOC:curators, ISBN:0198547684]	6307	162	103	17916	0.6358024691358025	0.016331060726177262	query_1	['GO:0008152']	20
GO:BP	GO:1901576	organic substance biosynthetic process	3.826132576406823e-10	True	"The chemical reactions and pathways resulting in the formation of an organic substance, any molecular entity containing carbon." [GOC:pr, GOC:TermGenie]	6225	162	102	17916	0.6296296296296297	0.0163855421686747	query_1	['GO:0009058', 'GO:0071704']	20
TF	TF:M11435_1	Factor: Elk-1; motif: NNCCGGAAGTN; match class: 1	4.236257116322274e-10	True	Factor: Elk-1; motif: NNCCGGAAGTN; match class: 1	5778	176	98	19940	0.5568181818181818	0.016960886119764623	query_1	['TF:M11435_0']	20
GO:CC	GO:0005730	nucleolus	4.2891999161732583e-10	True	"A small, dense body one or more of which are present in the nucleus of eukaryotic cells. It is rich in RNA and protein, is not bounded by a limiting membrane, and is not seen during mitosis. Its prime function is the transcription of the nucleolar DNA into 45S ribosomal-precursor RNA, the processing of this RNA into 5.8S, 18S, and 28S components of ribosomal RNA, and the association of these com…	926	168	34	18856	0.20238095238095238	0.0367170626349892	query_1	['GO:0031981', 'GO:0043232']	20
TF	TF:M11439_0	Factor: Net; motif: NRCCGGAAGTN; match class: 0	4.5971680671423445e-10	True	Factor: Net; motif: NRCCGGAAGTN; match class: 0	2582	176	61	19940	0.3465909090909091	0.023625096824167312	query_1	['TF:M11439']	20
TF	TF:M11439	Factor: Net; motif: NRCCGGAAGTN	4.5971680671423445e-10	True	Factor: Net; motif: NRCCGGAAGTN	2582	176	61	19940	0.3465909090909091	0.023625096824167312	query_1	['TF:M00000']	20
TF	TF:M11415_0	Factor: GABP-alpha; motif: NRCCGGAAGTN; match class: 0	5.30248744068349e-10	True	Factor: GABP-alpha; motif: NRCCGGAAGTN; match class: 0	3291	176	70	19940	0.3977272727272727	0.02127013065937405	query_1	['TF:M11415']	20
TF	TF:M11415	Factor: GABP-alpha; motif: NRCCGGAAGTN	5.30248744068349e-10	True	Factor: GABP-alpha; motif: NRCCGGAAGTN	3291	176	70	19940	0.3977272727272727	0.02127013065937405	query_1	['TF:M00000']	20
TF	TF:M09607	Factor: SAP-1; motif: ACCGGAAGTNN	5.69533801778874e-10	True	Factor: SAP-1; motif: ACCGGAAGTNN	4761	176	87	19940	0.4943181818181818	0.018273471959672338	query_1	['TF:M00000']	20
TF	TF:M09607_0	Factor: SAP-1; motif: ACCGGAAGTNN; match class: 0	5.69533801778874e-10	True	Factor: SAP-1; motif: ACCGGAAGTNN; match class: 0	4761	176	87	19940	0.4943181818181818	0.018273471959672338	query_1	['TF:M09607']	20
GO:BP	GO:0042255	ribosome assembly	7.094472055449854e-10	True	"The aggregation, arrangement and bonding together of the mature ribosome and of its subunits." [GOC:ma]	63	162	12	17916	0.07407407407407407	0.19047619047619047	query_1	['GO:0042254', 'GO:0070925']	20
TF	TF:M09901_1	Factor: nerf; motif: NNNCCGGAAGTGN; match class: 1	7.318764565787421e-10	True	Factor: nerf; motif: NNNCCGGAAGTGN; match class: 1	1377	176	43	19940	0.24431818181818182	0.03122730573710966	query_1	['TF:M09901_0']	20
TF	TF:M09605	Factor: Elf-1; motif: NAANCMGGAAGTGN	9.310742679197811e-10	True	Factor: Elf-1; motif: NAANCMGGAAGTGN	5846	176	98	19940	0.5568181818181818	0.016763599042080055	query_1	['TF:M00000']	20
TF	TF:M09605_0	Factor: Elf-1; motif: NAANCMGGAAGTGN; match class: 0	9.310742679197811e-10	True	Factor: Elf-1; motif: NAANCMGGAAGTGN; match class: 0	5846	176	98	19940	0.5568181818181818	0.016763599042080055	query_1	['TF:M09605']	20
TF	TF:M07415	Factor: Elf-1; motif: AWCCCGGAAGTN	9.412253007233602e-10	True	Factor: Elf-1; motif: AWCCCGGAAGTN	8056	176	119	19940	0.6761363636363636	0.01477159880834161	query_1	['TF:M00000']	20
TF	TF:M07415_0	Factor: Elf-1; motif: AWCCCGGAAGTN; match class: 0	9.412253007233602e-10	True	Factor: Elf-1; motif: AWCCCGGAAGTN; match class: 0	8056	176	119	19940	0.6761363636363636	0.01477159880834161	query_1	['TF:M07415']	20
TF	TF:M01165_1	Factor: Elk-1; motif: RACCGGAAGTR; match class: 1	1.221811811376638e-09	True	Factor: Elk-1; motif: RACCGGAAGTR; match class: 1	2198	176	55	19940	0.3125	0.02502274795268426	query_1	['TF:M01165_0']	20
TF	TF:M02053	Factor: ELF1; motif: NCCGGAARTN	1.2463115114932532e-09	True	Factor: ELF1; motif: NCCGGAARTN	6070	176	100	19940	0.5681818181818182	0.016474464579901153	query_1	['TF:M00000']	20
TF	TF:M02053_0	Factor: ELF1; motif: NCCGGAARTN; match class: 0	1.2463115114932532e-09	True	Factor: ELF1; motif: NCCGGAARTN; match class: 0	6070	176	100	19940	0.5681818181818182	0.016474464579901153	query_1	['TF:M02053']	20
TF	TF:M03990_1	Factor: GABPA; motif: ACCGGAAGTN; match class: 1	1.2886506377303786e-09	True	Factor: GABPA; motif: ACCGGAAGTN; match class: 1	1219	176	40	19940	0.22727272727272727	0.03281378178835111	query_1	['TF:M03990_0']	20
TF	TF:M03970_1	Factor: ELK1; motif: ACCGGAAGTN; match class: 1	1.2894516458298116e-09	True	Factor: ELK1; motif: ACCGGAAGTN; match class: 1	1103	176	38	19940	0.2159090909090909	0.03445149592021759	query_1	['TF:M03970_0']	20
TF	TF:M03981	Factor: ETV3; motif: ACCGGAAGTN	1.4068984451684853e-09	True	Factor: ETV3; motif: ACCGGAAGTN	2350	176	57	19940	0.32386363636363635	0.02425531914893617	query_1	['TF:M00000']	20
TF	TF:M03981_0	Factor: ETV3; motif: ACCGGAAGTN; match class: 0	1.4068984451684853e-09	True	Factor: ETV3; motif: ACCGGAAGTN; match class: 0	2350	176	57	19940	0.32386363636363635	0.02425531914893617	query_1	['TF:M03981']	20
TF	TF:M11433	Factor: Elk-1; motif: NRCCGGAAGTN	1.4893353429467458e-09	True	Factor: Elk-1; motif: NRCCGGAAGTN	7767	176	116	19940	0.6590909090909091	0.014934981331273335	query_1	['TF:M00000']	20
TF	TF:M11433_0	Factor: Elk-1; motif: NRCCGGAAGTN; match class: 0	1.4893353429467458e-09	True	Factor: Elk-1; motif: NRCCGGAAGTN; match class: 0	7767	176	116	19940	0.6590909090909091	0.014934981331273335	query_1	['TF:M11433']	20
TF	TF:M02062_1	Factor: Erg; motif: ACCGGAAGTN; match class: 1	1.6203016219043655e-09	True	Factor: Erg; motif: ACCGGAAGTN; match class: 1	2732	176	62	19940	0.3522727272727273	0.022693997071742314	query_1	['TF:M02062_0']	20
TF	TF:M02071_1	Factor: ETV7; motif: NCCGGAANNN; match class: 1	1.6670057433389181e-09	True	Factor: ETV7; motif: NCCGGAANNN; match class: 1	4483	176	83	19940	0.4715909090909091	0.018514387686816864	query_1	['TF:M02071_0']	20
GO:BP	GO:0033036	macromolecule localization	1.7785276297652526e-09	True	"Any process in which a macromolecule is transported to, or maintained in, a specific location." [GOC:mah]	3307	162	69	17916	0.42592592592592593	0.02086483217417599	query_1	['GO:0051179']	20
GO:CC	GO:0005737	cytoplasm	1.941831534234028e-09	True	"All of the contents of a cell excluding the plasma membrane and nucleus, but including other subcellular structures." [ISBN:0198547684]	11653	168	144	18856	0.8571428571428571	0.012357332875654338	query_1	['GO:0005622', 'GO:0110165']	20
GO:CC	GO:0043229	intracellular organelle	2.041513046328371e-09	True	"Organized structure of distinctive morphology and function, occurring within the cell. Includes the nucleus, mitochondria, plastids, vacuoles, vesicles, ribosomes and the cytoskeleton. Excludes the plasma membrane." [GOC:go_curators]	12870	168	152	18856	0.9047619047619048	0.01181041181041181	query_1	['GO:0005622', 'GO:0043226']	20
TF	TF:M04698_0	Factor: GABP-alpha; motif: CACTTCCGG; match class: 0	2.1835642745287945e-09	True	Factor: GABP-alpha; motif: CACTTCCGG; match class: 0	3223	176	68	19940	0.38636363636363635	0.02109835556934533	query_1	['TF:M04698']	20
TF	TF:M04698	Factor: GABP-alpha; motif: CACTTCCGG	2.1835642745287945e-09	True	Factor: GABP-alpha; motif: CACTTCCGG	3223	176	68	19940	0.38636363636363635	0.02109835556934533	query_1	['TF:M00000']	20
GO:BP	GO:0071705	nitrogen compound transport	2.2000785923227515e-09	True	"The directed movement of nitrogen-containing compounds into, out of or within a cell, or between cells, by means of some agent such as a transporter or pore." [GOC:mah]	2536	162	59	17916	0.36419753086419754	0.02326498422712934	query_1	['GO:0006810']	20
GO:CC	GO:0005654	nucleoplasm	2.325931167750629e-09	True	"That part of the nuclear content other than the chromosomes or the nucleolus." [GOC:ma, ISBN:0124325653]	3999	168	75	18856	0.44642857142857145	0.018754688672168042	query_1	['GO:0031981', 'GO:0110165']	20
TF	TF:M02073_1	Factor: Fli-1; motif: ACCGGAAGYN; match class: 1	2.3462691040112115e-09	True	Factor: Fli-1; motif: ACCGGAAGYN; match class: 1	1488	176	44	19940	0.25	0.02956989247311828	query_1	['TF:M02073_0']	20
TF	TF:M02056_0	Factor: ELF4; motif: NCCGGAARTN; match class: 0	3.093679801625952e-09	True	Factor: ELF4; motif: NCCGGAARTN; match class: 0	5368	176	92	19940	0.5227272727272727	0.01713859910581222	query_1	['TF:M02056']	20
TF	TF:M02056	Factor: ELF4; motif: NCCGGAARTN	3.093679801625952e-09	True	Factor: ELF4; motif: NCCGGAARTN	5368	176	92	19940	0.5227272727272727	0.01713859910581222	query_1	['TF:M00000']	20
TF	TF:M09608_1	Factor: Erg; motif: NNACCGGAARTSN; match class: 1	3.1745163496532947e-09	True	Factor: Erg; motif: NNACCGGAARTSN; match class: 1	2396	176	57	19940	0.32386363636363635	0.02378964941569282	query_1	['TF:M09608_0']	20
TF	TF:M02069_1	Factor: Erm; motif: ACCGGAAGTN; match class: 1	3.726214170467121e-09	True	Factor: Erm; motif: ACCGGAAGTN; match class: 1	1975	176	51	19940	0.2897727272727273	0.025822784810126582	query_1	['TF:M02069_0']	20
TF	TF:M01258	Factor: GABP; motif: CACTTCCGGNNN	3.791392460297123e-09	True	Factor: GABP; motif: CACTTCCGGNNN	2862	176	63	19940	0.35795454545454547	0.0220125786163522	query_1	['TF:M00000']	20
TF	TF:M01258_0	Factor: GABP; motif: CACTTCCGGNNN; match class: 0	3.791392460297123e-09	True	Factor: GABP; motif: CACTTCCGGNNN; match class: 0	2862	176	63	19940	0.35795454545454547	0.0220125786163522	query_1	['TF:M01258']	20
GO:CC	GO:0031981	nuclear lumen	4.334098807520173e-09	True	"The volume enclosed by the nuclear inner membrane." [GOC:mah, GOC:pz]	4773	168	83	18856	0.49404761904761907	0.017389482505761576	query_1	['GO:0005634', 'GO:0070013']	20
TF	TF:M07415_1	Factor: Elf-1; motif: AWCCCGGAAGTN; match class: 1	4.413821575892287e-09	True	Factor: Elf-1; motif: AWCCCGGAAGTN; match class: 1	2415	176	57	19940	0.32386363636363635	0.02360248447204969	query_1	['TF:M07415_0']	20
TF	TF:M11448_1	Factor: Elf-1; motif: NANGCGGAAGTN; match class: 1	4.4674249258322824e-09	True	Factor: Elf-1; motif: NANGCGGAAGTN; match class: 1	2342	176	56	19940	0.3181818181818182	0.02391118701964133	query_1	['TF:M11448_0']	20
TF	TF:M11437_0	Factor: SAP-1; motif: NRCCGGAWGYN; match class: 0	5.52517736934609e-09	True	Factor: SAP-1; motif: NRCCGGAWGYN; match class: 0	2808	176	62	19940	0.3522727272727273	0.02207977207977208	query_1	['TF:M11437']	20
TF	TF:M11437	Factor: SAP-1; motif: NRCCGGAWGYN	5.52517736934609e-09	True	Factor: SAP-1; motif: NRCCGGAWGYN	2808	176	62	19940	0.3522727272727273	0.02207977207977208	query_1	['TF:M00000']	20
GO:BP	GO:0019538	protein metabolic process	5.674855943365705e-09	True	"The chemical reactions and pathways involving a protein. Includes protein modification." [GOC:ma]	5955	162	97	17916	0.5987654320987654	0.016288832913518052	query_1	['GO:0043170', 'GO:0044238', 'GO:1901564']	20
TF	TF:M03969	Factor: ELF5; motif: ANSMGGAAGTN	6.047732129953028e-09	True	Factor: ELF5; motif: ANSMGGAAGTN	3374	176	69	19940	0.39204545454545453	0.02045050385299348	query_1	['TF:M00000']	20
TF	TF:M03969_0	Factor: ELF5; motif: ANSMGGAAGTN; match class: 0	6.047732129953028e-09	True	Factor: ELF5; motif: ANSMGGAAGTN; match class: 0	3374	176	69	19940	0.39204545454545453	0.02045050385299348	query_1	['TF:M03969']	20
TF	TF:M09608	Factor: Erg; motif: NNACCGGAARTSN	6.122091668990567e-09	True	Factor: Erg; motif: NNACCGGAARTSN	8244	176	119	19940	0.6761363636363636	0.014434740417273169	query_1	['TF:M00000']	20
TF	TF:M09608_0	Factor: Erg; motif: NNACCGGAARTSN; match class: 0	6.122091668990567e-09	True	Factor: Erg; motif: NNACCGGAARTSN; match class: 0	8244	176	119	19940	0.6761363636363636	0.014434740417273169	query_1	['TF:M09608']	20
GO:BP	GO:0042273	ribosomal large subunit biogenesis	6.3275215388172164e-09	True	"A cellular process that results in the biosynthesis of constituent macromolecules, assembly, and arrangement of constituent parts of a large ribosomal subunit; includes transport to the sites of protein synthesis." [GOC:jl]	75	162	12	17916	0.07407407407407407	0.16	query_1	['GO:0022613', 'GO:0042254']	20
TF	TF:M09900_1	Factor: Elf-1; motif: NNANCCGGAAGTGS; match class: 1	7.226544048024343e-09	True	Factor: Elf-1; motif: NNANCCGGAAGTGS; match class: 1	1167	176	38	19940	0.2159090909090909	0.032562125107112254	query_1	['TF:M09900_0']	20
TF	TF:M09900_0	Factor: Elf-1; motif: NNANCCGGAAGTGS; match class: 0	8.924773276589549e-09	True	Factor: Elf-1; motif: NNANCCGGAAGTGS; match class: 0	5269	176	90	19940	0.5113636363636364	0.01708104004554944	query_1	['TF:M09900']	20
TF	TF:M09900	Factor: Elf-1; motif: NNANCCGGAAGTGS	8.924773276589549e-09	True	Factor: Elf-1; motif: NNANCCGGAAGTGS	5269	176	90	19940	0.5113636363636364	0.01708104004554944	query_1	['TF:M00000']	20
TF	TF:M08451_1	Factor: Elk-1:HOXA1; motif: ACCGGAAGTAATTA; match class: 1	9.652324108117023e-09	True	Factor: Elk-1:HOXA1; motif: ACCGGAAGTAATTA; match class: 1	2612	176	59	19940	0.3352272727272727	0.02258805513016845	query_1	['TF:M08451_0']	20
TF	TF:M11419_1	Factor: ER81; motif: NNCCGGAWGYN; match class: 1	1.0425443830608086e-08	True	Factor: ER81; motif: NNCCGGAWGYN; match class: 1	1620	176	45	19940	0.2556818181818182	0.027777777777777776	query_1	['TF:M11419_0']	20
GO:BP	GO:0010468	regulation of gene expression	1.0896737017751996e-08	True	"Any process that modulates the frequency, rate or extent of gene expression. Gene expression is the process in which a gene's coding sequence is converted into a mature gene product or products (proteins or RNA). This includes the production of an RNA transcript as well as any processing to produce a mature RNA product or an mRNA or circRNA (for protein-coding genes) and the translation of that …	5035	162	87	17916	0.5370370370370371	0.01727904667328699	query_1	['GO:0010467', 'GO:0060255']	20
GO:CC	GO:0043232	intracellular non-membrane-bounded organelle	1.3261188777255398e-08	True	"Organized structure of distinctive morphology and function, not bounded by a lipid bilayer membrane and occurring within the cell. Includes ribosomes, the cytoskeleton and chromosomes." [GOC:go_curators]	4965	168	84	18856	0.5	0.016918429003021148	query_1	['GO:0043228', 'GO:0043229']	20
HP	HP:0001909	Leukemia	1.406680536085581e-08	True	A cancer of the blood and bone marrow characterized by an abnormal proliferation of leukocytes.	139	34	13	4232	0.38235294117647056	0.09352517985611511	query_1	['HP:0001881', 'HP:0004377']	20
GO:BP	GO:0034622	cellular protein-containing complex assembly	1.4411555695671317e-08	True	"The aggregation, arrangement and bonding together of a set of components to form a protein complex, occurring at the level of an individual cell." [GOC:jl]	1086	162	36	17916	0.2222222222222222	0.03314917127071823	query_1	['GO:0065003']	20
GO:CC	GO:0043228	non-membrane-bounded organelle	1.4495470282364482e-08	True	"Organized structure of distinctive morphology and function, not bounded by a lipid bilayer membrane. Includes ribosomes, the cytoskeleton and chromosomes." [GOC:go_curators]	4973	168	84	18856	0.5	0.016891212547757894	query_1	['GO:0043226']	20
TF	TF:M01167	Factor: SAP-1a; motif: NACCGGAAGTV	1.579526975819484e-08	True	Factor: SAP-1a; motif: NACCGGAAGTV	1981	176	50	19940	0.2840909090909091	0.02523977788995457	query_1	['TF:M00000']	20
TF	TF:M01167_0	Factor: SAP-1a; motif: NACCGGAAGTV; match class: 0	1.579526975819484e-08	True	Factor: SAP-1a; motif: NACCGGAAGTV; match class: 0	1981	176	50	19940	0.2840909090909091	0.02523977788995457	query_1	['TF:M01167']	20
GO:CC	GO:0070161	anchoring junction	1.7632936152515885e-08	True	"A cell junction that mechanically attaches a cell (and its cytoskeleton) to neighboring cells or to the extracellular matrix." [ISBN:0815332181]	833	168	30	18856	0.17857142857142858	0.03601440576230492	query_1	['GO:0030054']	20
GO:MF	GO:0048027	mRNA 5'-UTR binding	2.1022196486722358e-08	True	"Interacting selectively and non-covalently with the 5' untranslated region of an mRNA molecule." [GOC:jid]	25	163	8	18134	0.049079754601226995	0.32	query_1	['GO:0003729']	20
TF	TF:M11449	Factor: Elf-1; motif: NANCCGGAAGTN	2.6056107046414837e-08	True	Factor: Elf-1; motif: NANCCGGAAGTN	4344	176	79	19940	0.44886363636363635	0.01818600368324125	query_1	['TF:M00000']	20
TF	TF:M11449_0	Factor: Elf-1; motif: NANCCGGAAGTN; match class: 0	2.6056107046414837e-08	True	Factor: Elf-1; motif: NANCCGGAAGTN; match class: 0	4344	176	79	19940	0.44886363636363635	0.01818600368324125	query_1	['TF:M11449']	20
GO:BP	GO:0008152	metabolic process	3.0593936941151875e-08	True	"The chemical reactions and pathways, including anabolism and catabolism, by which living organisms transform chemical substances. Metabolic processes typically transform small molecules, but also include macromolecular processes such as DNA repair and replication, and protein synthesis and degradation." [GOC:go_curators, ISBN:0198547684]	11830	162	144	17916	0.8888888888888888	0.012172442941673712	query_1	['GO:0008150']	20
TF	TF:M11422_1	Factor: Erm; motif: NRCMGGAAGTN; match class: 1	3.603351682926691e-08	True	Factor: Erm; motif: NRCMGGAAGTN; match class: 1	939	176	33	19940	0.1875	0.03514376996805112	query_1	['TF:M11422_0']	20
GO:BP	GO:0044085	cellular component biogenesis	3.738552698220813e-08	True	"A process that results in the biosynthesis of constituent macromolecules, assembly, and arrangement of constituent parts of a cellular component. Includes biosynthesis of constituent macromolecules, and those macromolecular modifications that are involved in synthesis or assembly of the cellular component." [GOC:jl, GOC:mah]	3190	162	65	17916	0.4012345679012346	0.02037617554858934	query_1	['GO:0071840']	20
HPA	HPA:022020_23	hippocampus; neuronal cells[Approved,High]	3.95532465285794e-08	True	hippocampus; neuronal cells[Approved,High]	569	130	30	9494	0.23076923076923078	0.05272407732864675	query_1	['HPA:022020_22']	20
TF	TF:M03969_1	Factor: ELF5; motif: ANSMGGAAGTN; match class: 1	4.463549245239113e-08	True	Factor: ELF5; motif: ANSMGGAAGTN; match class: 1	447	176	23	19940	0.13068181818181818	0.05145413870246085	query_1	['TF:M03969_0']	20
TF	TF:M11452_1	Factor: Elf-1; motif: NANGCGGAAGTR; match class: 1	6.05735789899012e-08	True	Factor: Elf-1; motif: NANGCGGAAGTR; match class: 1	1706	176	45	19940	0.2556818181818182	0.02637749120750293	query_1	['TF:M11452_0']	20
GO:CC	GO:0043233	organelle lumen	6.194059526118397e-08	True	"The internal volume enclosed by the membranes of a particular organelle; includes the volume enclosed by a single organelle membrane, e.g. endoplasmic reticulum lumen, or the volume enclosed by the innermost of the two lipid bilayers of an organelle envelope, e.g. nuclear lumen." [GOC:jl, GOC:mah]	5890	168	92	18856	0.5476190476190477	0.01561969439728353	query_1	['GO:0031974', 'GO:0043226']	20
GO:CC	GO:0031974	membrane-enclosed lumen	6.194059526118397e-08	True	"The enclosed volume within a sealed membrane or between two sealed membranes. Encompasses the volume enclosed by the membranes of a particular organelle, e.g. endoplasmic reticulum lumen, or the space between the two lipid bilayers of a double membrane surrounding an organelle, e.g. nuclear envelope lumen." [GOC:add, GOC:mah]	5890	168	92	18856	0.5476190476190477	0.01561969439728353	query_1	['GO:0110165']	20
GO:CC	GO:0070013	intracellular organelle lumen	6.194059526118397e-08	True	"An organelle lumen that is part of an intracellular organelle." [GOC:mah]	5890	168	92	18856	0.5476190476190477	0.01561969439728353	query_1	['GO:0043229', 'GO:0043233']	20
GO:BP	GO:1901564	organonitrogen compound metabolic process	6.301702199148323e-08	True	"The chemical reactions and pathways involving organonitrogen compound." [GOC:pr, GOC:TermGenie]	6911	162	104	17916	0.6419753086419753	0.015048473448126177	query_1	['GO:0006807', 'GO:0071704']	20
TF	TF:M02070	Factor: TEL1; motif: CNCGGAANNN	6.790883087471803e-08	True	Factor: TEL1; motif: CNCGGAANNN	10933	176	139	19940	0.7897727272727273	0.0127138022500686	query_1	['TF:M00000']	20
TF	TF:M02070_0	Factor: TEL1; motif: CNCGGAANNN; match class: 0	6.790883087471803e-08	True	Factor: TEL1; motif: CNCGGAANNN; match class: 0	10933	176	139	19940	0.7897727272727273	0.0127138022500686	query_1	['TF:M02070']	20
TF	TF:M09606_1	Factor: nerf; motif: NRRNSCGGAAGNRNNNN; match class: 1	7.230293967508327e-08	True	Factor: nerf; motif: NRRNSCGGAAGNRNNNN; match class: 1	1715	176	45	19940	0.2556818181818182	0.026239067055393587	query_1	['TF:M09606_0']	20
TF	TF:M03966_1	Factor: ELF1; motif: AACCCGGAAGTR; match class: 1	7.888927192517804e-08	True	Factor: ELF1; motif: AACCCGGAAGTR; match class: 1	1585	176	43	19940	0.24431818181818182	0.027129337539432176	query_1	['TF:M03966_0']	20
TF	TF:M08222	Factor: Elk-1:HOXB13; motif: ACCGGAAGTNGTAAAN	8.505629519269924e-08	True	Factor: Elk-1:HOXB13; motif: ACCGGAAGTNGTAAAN	7739	176	112	19940	0.6363636363636364	0.014472154025067838	query_1	['TF:M00000']	20
TF	TF:M08222_0	Factor: Elk-1:HOXB13; motif: ACCGGAAGTNGTAAAN; match class: 0	8.505629519269924e-08	True	Factor: Elk-1:HOXB13; motif: ACCGGAAGTNGTAAAN; match class: 0	7739	176	112	19940	0.6363636363636364	0.014472154025067838	query_1	['TF:M08222']	20
TF	TF:M02074	Factor: GABPalpha; motif: RCCGGAWRYN	9.394771952433725e-08	True	Factor: GABPalpha; motif: RCCGGAWRYN	4633	176	81	19940	0.4602272727272727	0.01748327217785452	query_1	['TF:M00000']	20
TF	TF:M02074_0	Factor: GABPalpha; motif: RCCGGAWRYN; match class: 0	9.394771952433725e-08	True	Factor: GABPalpha; motif: RCCGGAWRYN; match class: 0	4633	176	81	19940	0.4602272727272727	0.01748327217785452	query_1	['TF:M02074']	20
TF	TF:M08231	Factor: Elk-1:T-bet; motif: TCACACCGGAAGNN	9.644407145993131e-08	True	Factor: Elk-1:T-bet; motif: TCACACCGGAAGNN	6686	176	102	19940	0.5795454545454546	0.01525575830092731	query_1	['TF:M00000']	20
TF	TF:M08231_0	Factor: Elk-1:T-bet; motif: TCACACCGGAAGNN; match class: 0	9.644407145993131e-08	True	Factor: Elk-1:T-bet; motif: TCACACCGGAAGNN; match class: 0	6686	176	102	19940	0.5795454545454546	0.01525575830092731	query_1	['TF:M08231']	20
TF	TF:M03982_1	Factor: ETV4; motif: ACCGGAAGTN; match class: 1	1.1863901310678883e-07	True	Factor: ETV4; motif: ACCGGAAGTN; match class: 1	2021	176	49	19940	0.2784090909090909	0.024245423057892134	query_1	['TF:M03982_0']	20
KEGG	KEGG:05012	Parkinson disease	1.2217115754381975e-07	True	Parkinson disease	249	109	19	7747	0.1743119266055046	0.07630522088353414	query_1	['KEGG:00000']	20
TF	TF:M03967	Factor: ELF3; motif: WACCCGGAAGTAN	1.2322927706915672e-07	True	Factor: ELF3; motif: WACCCGGAAGTAN	7669	176	111	19940	0.6306818181818182	0.014473855783022559	query_1	['TF:M00000']	20
TF	TF:M03967_0	Factor: ELF3; motif: WACCCGGAAGTAN; match class: 0	1.2322927706915672e-07	True	Factor: ELF3; motif: WACCCGGAAGTAN; match class: 0	7669	176	111	19940	0.6306818181818182	0.014473855783022559	query_1	['TF:M03967']	20
TF	TF:M08205	Factor: E2F-1:Elk-1; motif: SGCGCSNNAMCGGAAGT	1.3498116401670028e-07	True	Factor: E2F-1:Elk-1; motif: SGCGCSNNAMCGGAAGT	14542	176	163	19940	0.9261363636363636	0.011208912116627699	query_1	['TF:M00000']	20
TF	TF:M08205_0	Factor: E2F-1:Elk-1; motif: SGCGCSNNAMCGGAAGT; match class: 0	1.3498116401670028e-07	True	Factor: E2F-1:Elk-1; motif: SGCGCSNNAMCGGAAGT; match class: 0	14542	176	163	19940	0.9261363636363636	0.011208912116627699	query_1	['TF:M08205']	20
GO:BP	GO:0006119	oxidative phosphorylation	1.4338061390155347e-07	True	"The phosphorylation of ADP to ATP that accompanies the oxidation of a metabolite through the operation of the respiratory chain. Oxidation of compounds establishes a proton gradient across the membrane, providing the energy for ATP synthesis." [ISBN:0198506732, ISBN:0471331309]	148	162	14	17916	0.08641975308641975	0.0945945945945946	query_1	['GO:0006091', 'GO:0016310', 'GO:0046034']	20
GO:CC	GO:0005743	mitochondrial inner membrane	1.4429602913358534e-07	True	"The inner, i.e. lumen-facing, lipid bilayer of the mitochondrial envelope. It is highly folded to form cristae." [GOC:ai]	489	168	22	18856	0.13095238095238096	0.044989775051124746	query_1	['GO:0019866', 'GO:0031966']	20
HP	HP:0002076	Migraine	1.4545297548043872e-07	True	Migraine is a chronic neurological disorder characterized by episodic attacks of headache and associated symptoms.	132	34	12	4232	0.35294117647058826	0.09090909090909091	query_1	['HP:0002315']	20
GO:CC	GO:0098800	inner mitochondrial membrane protein complex	1.5437016572173453e-07	True	"Any protein complex that is part of the inner mitochondrial membrane." [GOC:dos]	143	168	13	18856	0.07738095238095238	0.09090909090909091	query_1	['GO:0005743', 'GO:0098796', 'GO:0098798']	20
GO:BP	GO:0042775	mitochondrial ATP synthesis coupled electron transport	1.6457245433588764e-07	True	"The transfer of electrons through a series of electron donors and acceptors, generating energy that is ultimately used for synthesis of ATP, as it occurs in the mitochondrial inner membrane or chloroplast thylakoid membrane." [GOC:mtg_sensu, ISBN:0716731363]	98	162	12	17916	0.07407407407407407	0.12244897959183673	query_1	['GO:0042773']	20
REAC	REAC:R-HSA-163200	Respiratory electron transport, ATP synthesis by chemiosmotic coupling, and heat production by uncoupling proteins.	1.6541697481411417e-07	True	Respiratory electron transport, ATP synthesis by chemiosmotic coupling, and heat production by uncoupling proteins.	123	135	14	10588	0.1037037037037037	0.11382113821138211	query_1	['REAC:R-HSA-1428517']	20
GO:BP	GO:0042773	ATP synthesis coupled electron transport	1.8582343577798197e-07	True	"The transfer of electrons through a series of electron donors and acceptors, generating energy that is ultimately used for synthesis of ATP." [ISBN:0716731363]	99	162	12	17916	0.07407407407407407	0.12121212121212122	query_1	['GO:0006119', 'GO:0022904']	20
GO:CC	GO:0043231	intracellular membrane-bounded organelle	2.1174296119918883e-07	True	"Organized structure of distinctive morphology and function, bounded by a single or double lipid bilayer membrane and occurring within the cell. Includes the nucleus, mitochondria, plastids, vacuoles, and vesicles. Excludes the plasma membrane." [GOC:go_curators]	11085	168	136	18856	0.8095238095238095	0.012268831754623365	query_1	['GO:0043227', 'GO:0043229']	20
HP	HP:0010972	Anemia of inadequate production	2.463370433561973e-07	True	A kind of anemia characterized by inadequate production of erythrocytes.	138	34	12	4232	0.35294117647058826	0.08695652173913043	query_1	['HP:0001903']	20
TF	TF:M03967_1	Factor: ELF3; motif: WACCCGGAAGTAN; match class: 1	2.4664445425631715e-07	True	Factor: ELF3; motif: WACCCGGAAGTAN; match class: 1	1991	176	48	19940	0.2727272727272727	0.024108488196885988	query_1	['TF:M03967_0']	20
GO:BP	GO:0065003	protein-containing complex assembly	2.600005696446746e-07	True	"The aggregation, arrangement and bonding together of a set of macromolecules to form a protein-containing complex." [GOC:jl]	1657	162	43	17916	0.2654320987654321	0.02595051297525649	query_1	['GO:0022607', 'GO:0043933']	20
GO:BP	GO:0043933	protein-containing complex subunit organization	2.7292547493681906e-07	True	"Any process in which macromolecules aggregate, disaggregate, or are modified, resulting in the formation, disassembly, or alteration of a protein complex." [GOC:mah]	1938	162	47	17916	0.29012345679012347	0.024251805985552117	query_1	['GO:0016043']	20
TF	TF:M08760_0	Factor: ETV7; motif: NNSCGGAAGTR; match class: 0	2.803608569198052e-07	True	Factor: ETV7; motif: NNSCGGAAGTR; match class: 0	2367	176	53	19940	0.30113636363636365	0.022391212505280946	query_1	['TF:M08760']	20
TF	TF:M08760	Factor: ETV7; motif: NNSCGGAAGTR	2.803608569198052e-07	True	Factor: ETV7; motif: NNSCGGAAGTR	2367	176	53	19940	0.30113636363636365	0.022391212505280946	query_1	['TF:M00000']	20
TF	TF:M11450_1	Factor: Elf-1; motif: NANSCGGAAGTR; match class: 1	2.9305821988974983e-07	True	Factor: Elf-1; motif: NANSCGGAAGTR; match class: 1	1322	176	38	19940	0.2159090909090909	0.028744326777609682	query_1	['TF:M11450_0']	20
TF	TF:M03791_0	Factor: GABPalpha_GABPbeta; motif: CTTCCKGY; match class: 0	3.4640543120640873e-07	True	Factor: GABPalpha_GABPbeta; motif: CTTCCKGY; match class: 0	3008	176	61	19940	0.3465909090909091	0.020279255319148936	query_1	['TF:M03791']	20
TF	TF:M03791	Factor: GABPalpha_GABPbeta; motif: CTTCCKGY	3.4640543120640873e-07	True	Factor: GABPalpha_GABPbeta; motif: CTTCCKGY	3008	176	61	19940	0.3465909090909091	0.020279255319148936	query_1	['TF:M00000']	20
KEGG	KEGG:00190	Oxidative phosphorylation	3.6298606364851e-07	True	Oxidative phosphorylation	133	109	14	7747	0.12844036697247707	0.10526315789473684	query_1	['KEGG:00000']	20
TF	TF:M04826_1	Factor: p300; motif: ACNTCCG; match class: 1	3.907869137614236e-07	True	Factor: p300; motif: ACNTCCG; match class: 1	15377	176	167	19940	0.9488636363636364	0.010860375886063601	query_1	['TF:M04826_0']	20
TF	TF:M11442_0	Factor: Net; motif: NACCGGAAGTN; match class: 0	4.4335304328791426e-07	True	Factor: Net; motif: NACCGGAAGTN; match class: 0	2025	176	48	19940	0.2727272727272727	0.023703703703703703	query_1	['TF:M11442']	20
TF	TF:M11442	Factor: Net; motif: NACCGGAAGTN	4.4335304328791426e-07	True	Factor: Net; motif: NACCGGAAGTN	2025	176	48	19940	0.2727272727272727	0.023703703703703703	query_1	['TF:M00000']	20
TF	TF:M11449_1	Factor: Elf-1; motif: NANCCGGAAGTN; match class: 1	4.4952553922232004e-07	True	Factor: Elf-1; motif: NANCCGGAAGTN; match class: 1	699	176	27	19940	0.1534090909090909	0.03862660944206009	query_1	['TF:M11449_0']	20
GO:BP	GO:0071702	organic substance transport	4.6788415507657164e-07	True	"The directed movement of organic substances into, out of or within a cell, or between cells, or within a multicellular organism by means of some agent such as a transporter or pore. An organic substance is a molecular entity that contains carbon." [GOC:mah]	2964	162	60	17916	0.37037037037037035	0.020242914979757085	query_1	['GO:0006810']	20
TF	TF:M08213	Factor: Elk-1:TBR2; motif: TNRCACCGGAAGN	4.7539133932138586e-07	True	Factor: Elk-1:TBR2; motif: TNRCACCGGAAGN	6335	176	97	19940	0.5511363636363636	0.01531176006314128	query_1	['TF:M00000']	20
TF	TF:M08213_0	Factor: Elk-1:TBR2; motif: TNRCACCGGAAGN; match class: 0	4.7539133932138586e-07	True	Factor: Elk-1:TBR2; motif: TNRCACCGGAAGN; match class: 0	6335	176	97	19940	0.5511363636363636	0.01531176006314128	query_1	['TF:M08213']	20
TF	TF:M11018_1	Factor: IRX-1; motif: NACRYNNNNNNNNRYGNN; match class: 1	5.006313623914422e-07	True	Factor: IRX-1; motif: NACRYNNNNNNNNRYGNN; match class: 1	15993	176	170	19940	0.9659090909090909	0.010629650472081536	query_1	['TF:M11018_0']	20
HP	HP:0000457	Depressed nasal ridge	5.777768767064198e-07	True	Lack of prominence of the nose resulting from a posteriorly-placed nasal ridge.	115	34	11	4232	0.3235294117647059	0.09565217391304348	query_1	['HP:0011119']	20
KEGG	KEGG:05016	Huntington disease	6.009993103895863e-07	True	Huntington disease	305	109	20	7747	0.1834862385321101	0.06557377049180328	query_1	['KEGG:00000']	20
GO:CC	GO:0070469	respirasome	6.247319717647158e-07	True	"The protein complexes that form the electron transport system (the respiratory chain), associated with a cell membrane, usually the plasma membrane (in prokaryotes) or the inner mitochondrial membrane (on eukaryotes). The respiratory chain complexes transfer electrons from an electron donor to an electron acceptor and are associated with a proton pump to create a transmembrane electrochemical gr…	103	168	11	18856	0.06547619047619048	0.10679611650485436	query_1	['GO:0016020', 'GO:0110165']	20
GO:CC	GO:0033290	eukaryotic 48S preinitiation complex	6.735774884383357e-07	True	"A protein complex composed of the small ribosomal subunit, eIF3, eIF1A, methionyl-initiatior methionine and a capped mRNA. The complex is initially positioned at the 5'-end of the capped mRNA." [GOC:hjd, PMID:15145049]	15	168	6	18856	0.03571428571428571	0.4	query_1	['GO:0070993']	20
GO:BP	GO:0006807	nitrogen compound metabolic process	7.807973952977077e-07	True	"The chemical reactions and pathways involving organic or inorganic compounds that contain nitrogen." [GOC:jl, ISBN:0198506732]	10110	162	129	17916	0.7962962962962963	0.012759643916913947	query_1	['GO:0008152']	20
GO:CC	GO:0070062	extracellular exosome	8.629938325465365e-07	True	"A vesicle that is released into the extracellular region by fusion of the limiting endosomal membrane of a multivesicular body with the plasma membrane. Extracellular exosomes, also simply called exosomes, have a diameter of about 40-100 nm." [GOC:BHF, GOC:mah, GOC:vesicles, PMID:15908444, PMID:17641064, PMID:19442504, PMID:19498381, PMID:22418571, PMID:24009894]	2144	168	47	18856	0.27976190476190477	0.021921641791044777	query_1	['GO:0005615', 'GO:1903561']	20
TF	TF:M09935_1	Factor: GABP-alpha; motif: NNNRCCGGAAGTGN; match class: 1	9.35620601366691e-07	True	Factor: GABP-alpha; motif: NNNRCCGGAAGTGN; match class: 1	1063	176	33	19940	0.1875	0.031044214487300093	query_1	['TF:M09935_0']	20
TF	TF:M11389_0	Factor: elf5; motif: GAMCCGGAAGTN; match class: 0	1.0256088227404883e-06	True	Factor: elf5; motif: GAMCCGGAAGTN; match class: 0	1316	176	37	19940	0.21022727272727273	0.02811550151975684	query_1	['TF:M11389']	20
TF	TF:M11389	Factor: elf5; motif: GAMCCGGAAGTN	1.0256088227404883e-06	True	Factor: elf5; motif: GAMCCGGAAGTN	1316	176	37	19940	0.21022727272727273	0.02811550151975684	query_1	['TF:M00000']	20
TF	TF:M00032	Factor: c-Ets-1(p54); motif: NCMGGAWGYN	1.0494680600832803e-06	True	Factor: c-Ets-1(p54); motif: NCMGGAWGYN	7904	176	111	19940	0.6306818181818182	0.014043522267206478	query_1	['TF:M00000']	20
TF	TF:M00032_0	Factor: c-Ets-1(p54); motif: NCMGGAWGYN; match class: 0	1.0494680600832803e-06	True	Factor: c-Ets-1(p54); motif: NCMGGAWGYN; match class: 0	7904	176	111	19940	0.6306818181818182	0.014043522267206478	query_1	['TF:M00032']	20
GO:BP	GO:0030490	maturation of SSU-rRNA	1.1793285626094304e-06	True	"Any process involved in the maturation of a precursor Small SubUnit (SSU) ribosomal RNA (rRNA) molecule into a mature SSU-rRNA molecule." [GOC:curators]	50	162	9	17916	0.05555555555555555	0.18	query_1	['GO:0006364', 'GO:0042274']	20
GO:CC	GO:0019866	organelle inner membrane	1.3173301203114695e-06	True	"The inner, i.e. lumen-facing, lipid bilayer of an organelle envelope; usually highly selective to most ions and metabolites." [GOC:mah]	551	168	22	18856	0.13095238095238096	0.039927404718693285	query_1	['GO:0031090', 'GO:0031967']	20
GO:BP	GO:0022904	respiratory electron transport chain	1.339704413339979e-06	True	"A process in which a series of electron carriers operate together to transfer electrons from donors such as NADH and FADH2 to any of several different terminal electron acceptors to generate a transmembrane electrochemical gradient." [GOC:mtg_electron_transport, ISBN:0716720094]	117	162	12	17916	0.07407407407407407	0.10256410256410256	query_1	['GO:0022900', 'GO:0045333']	20
REAC	REAC:R-HSA-611105	Respiratory electron transport	1.675915231190921e-06	True	Respiratory electron transport	100	135	12	10588	0.08888888888888889	0.12	query_1	['REAC:R-HSA-163200']	20
TF	TF:M08451	Factor: Elk-1:HOXA1; motif: ACCGGAAGTAATTA	1.6908057867171966e-06	True	Factor: Elk-1:HOXA1; motif: ACCGGAAGTAATTA	8518	176	116	19940	0.6590909090909091	0.013618220239492839	query_1	['TF:M00000']	20
TF	TF:M08451_0	Factor: Elk-1:HOXA1; motif: ACCGGAAGTAATTA; match class: 0	1.6908057867171966e-06	True	Factor: Elk-1:HOXA1; motif: ACCGGAAGTAATTA; match class: 0	8518	176	116	19940	0.6590909090909091	0.013618220239492839	query_1	['TF:M08451']	20
GO:CC	GO:0098803	respiratory chain complex	1.8799923677728118e-06	True	"Any protein complex that is part of a respiratory chain." [GOC:dos]	88	168	10	18856	0.05952380952380952	0.11363636363636363	query_1	['GO:0070469', 'GO:0098796']	20
TF	TF:M10880_1	Factor: Alx-4; motif: NNCRTTAN; match class: 1	1.9331385007354326e-06	True	Factor: Alx-4; motif: NNCRTTAN; match class: 1	2730	176	56	19940	0.3181818181818182	0.020512820512820513	query_1	['TF:M10880_0']	20
HP	HP:0000980	Pallor	2.0110857566216202e-06	True	Abnormally pale skin.	129	34	11	4232	0.3235294117647059	0.08527131782945736	query_1	['HP:0011121']	20
GO:CC	GO:0043226	organelle	2.141171506509689e-06	True	"Organized structure of distinctive morphology and function. Includes the nucleus, mitochondria, plastids, vacuoles, vesicles, ribosomes and the cytoskeleton, and prokaryotic structures such as anammoxosomes and pirellulosomes. Excludes the plasma membrane." [GOC:go_curators]	13825	168	153	18856	0.9107142857142857	0.011066907775768535	query_1	['GO:0110165']	20
TF	TF:M08377	Factor: meis1:Elf-1; motif: NTGCCGGAAGTN	2.1999047962997014e-06	True	Factor: meis1:Elf-1; motif: NTGCCGGAAGTN	11345	176	139	19940	0.7897727272727273	0.012252093433230499	query_1	['TF:M00000']	20
TF	TF:M08377_0	Factor: meis1:Elf-1; motif: NTGCCGGAAGTN; match class: 0	2.1999047962997014e-06	True	Factor: meis1:Elf-1; motif: NTGCCGGAAGTN; match class: 0	11345	176	139	19940	0.7897727272727273	0.012252093433230499	query_1	['TF:M08377']	20
GO:CC	GO:0070993	translation preinitiation complex	2.443613390322289e-06	True	"A ribonucleoprotein complex that contains the small ribosomal subunit, a translation initiation ternary complex (i.e. an initiator tRNA, GTP, and an IF2 or eIF2 complex), and an mRNA." [GOC:hjd, GOC:mah]	18	168	6	18856	0.03571428571428571	0.3333333333333333	query_1	['GO:0005737', 'GO:1990904']	20
WP	WP:WP111	Electron Transport Chain (OXPHOS system in mitochondria)	2.6740564255639115e-06	True	Electron Transport Chain (OXPHOS system in mitochondria)	103	100	12	6954	0.12	0.11650485436893204	query_1	['WP:000000']	20
GO:BP	GO:0045333	cellular respiration	3.684042395491621e-06	True	"The enzymatic release of energy from inorganic and organic compounds (especially carbohydrates and fats) which either requires oxygen (aerobic respiration) or does not (anaerobic respiration)." [GOC:das, ISBN:0140513590, ISBN:0198506732]	189	162	14	17916	0.08641975308641975	0.07407407407407407	query_1	['GO:0015980']	20
TF	TF:M11436	Factor: SAP-1; motif: NRNCGGAWRYN	3.7226665958700964e-06	True	Factor: SAP-1; motif: NRNCGGAWRYN	1445	176	38	19940	0.2159090909090909	0.02629757785467128	query_1	['TF:M00000']	20
TF	TF:M11436_0	Factor: SAP-1; motif: NRNCGGAWRYN; match class: 0	3.7226665958700964e-06	True	Factor: SAP-1; motif: NRNCGGAWRYN; match class: 0	1445	176	38	19940	0.2159090909090909	0.02629757785467128	query_1	['TF:M11436']	20
GO:CC	GO:0005634	nucleus	3.754292007334573e-06	True	"A membrane-bounded organelle of eukaryotic cells in which chromosomes are housed and replicated. In most cells, the nucleus contains all of the cell's chromosomes except the organellar chromosomes, and is the site of RNA synthesis and processing. In some species, or in specialized cell types, RNA metabolism or DNA replication may be absent." [GOC:go_curators]	7494	168	103	18856	0.6130952380952381	0.01374432879637043	query_1	['GO:0043231']	20
GO:CC	GO:1903561	extracellular vesicle	3.7731298025075894e-06	True	"Any vesicle that is part of the extracellular region." [GO_REF:0000064, GOC:pm, GOC:TermGenie, PMID:24769233]	2245	168	47	18856	0.27976190476190477	0.02093541202672606	query_1	['GO:0031982', 'GO:0043230']	20
TF	TF:M09605_1	Factor: Elf-1; motif: NAANCMGGAAGTGN; match class: 1	3.87982025999118e-06	True	Factor: Elf-1; motif: NAANCMGGAAGTGN; match class: 1	1315	176	36	19940	0.20454545454545456	0.02737642585551331	query_1	['TF:M09605_0']	20
TF	TF:M00716_0	Factor: ZF5; motif: GSGCGCGR; match class: 0	3.9824710763231635e-06	True	Factor: ZF5; motif: GSGCGCGR; match class: 0	16221	176	170	19940	0.9659090909090909	0.010480241662043031	query_1	['TF:M00716']	20
TF	TF:M00716	Factor: ZF5; motif: GSGCGCGR	3.9824710763231635e-06	True	Factor: ZF5; motif: GSGCGCGR	16221	176	170	19940	0.9659090909090909	0.010480241662043031	query_1	['TF:M00000']	20
GO:CC	GO:0043230	extracellular organelle	4.048088330249677e-06	True	"Organized structure of distinctive morphology and function, occurring outside the cell. Includes, for example, extracellular membrane vesicles (EMVs) and the cellulosomes of anaerobic bacteria and fungi." [GOC:jl, PMID:9914479]	2250	168	47	18856	0.27976190476190477	0.020888888888888887	query_1	['GO:0005576', 'GO:0043226']	20
TF	TF:M11457_0	Factor: nerf; motif: NANGCGGAAGTR; match class: 0	4.962235450005158e-06	True	Factor: nerf; motif: NANGCGGAAGTR; match class: 0	1073	176	32	19940	0.18181818181818182	0.02982292637465051	query_1	['TF:M11457']	20
TF	TF:M11457	Factor: nerf; motif: NANGCGGAAGTR	4.962235450005158e-06	True	Factor: nerf; motif: NANGCGGAAGTR	1073	176	32	19940	0.18181818181818182	0.02982292637465051	query_1	['TF:M00000']	20
HP	HP:0000179	Thick lower lip vermilion	6.075920136182336e-06	True	Increased thickness of the lower lip, leading to a prominent appearance of the lower lip. The height of the vermilion of the lower lip in the midline is more than 2 SD above the mean. Alternatively, an apparently increased height of the vermilion of the lower lip in the frontal view (subjective).	143	34	11	4232	0.3235294117647059	0.07692307692307693	query_1	['HP:0000178', 'HP:0012471']	20
TF	TF:M00032_1	Factor: c-Ets-1(p54); motif: NCMGGAWGYN; match class: 1	6.2860278106605395e-06	True	Factor: c-Ets-1(p54); motif: NCMGGAWGYN; match class: 1	2190	176	48	19940	0.2727272727272727	0.021917808219178082	query_1	['TF:M00032_0']	20
TF	TF:M09913_0	Factor: ER81; motif: NNCCGGAAGYG; match class: 0	6.446798069992831e-06	True	Factor: ER81; motif: NNCCGGAAGYG; match class: 0	2900	176	57	19940	0.32386363636363635	0.019655172413793102	query_1	['TF:M09913']	20
TF	TF:M09913	Factor: ER81; motif: NNCCGGAAGYG	6.446798069992831e-06	True	Factor: ER81; motif: NNCCGGAAGYG	2900	176	57	19940	0.32386363636363635	0.019655172413793102	query_1	['TF:M00000']	20
HP	HP:0000823	Delayed puberty	7.0183442988327915e-06	True	Passing the age when puberty normally occurs with no physical or hormonal signs of the onset of puberty.	184	34	12	4232	0.35294117647058826	0.06521739130434782	query_1	['HP:0001510', 'HP:0008373']	20
GO:BP	GO:0006810	transport	7.391934766788694e-06	True	"The directed movement of substances (such as macromolecules, small molecules, ions) or cellular components (such as complexes and organelles) into, out of or within a cell, or between cells, or within a multicellular organism by means of some agent such as a transporter, pore or motor protein." [GOC:dos, GOC:dph, GOC:jl, GOC:mah]	5355	162	84	17916	0.5185185185185185	0.01568627450980392	query_1	['GO:0051234']	20
TF	TF:M11530	Factor: E2F-2; motif: NWTTTGGCGCCAWWNN	9.202631525109987e-06	True	Factor: E2F-2; motif: NWTTTGGCGCCAWWNN	14699	176	161	19940	0.9147727272727273	0.010953126062997483	query_1	['TF:M00000']	20
TF	TF:M11530_0	Factor: E2F-2; motif: NWTTTGGCGCCAWWNN; match class: 0	9.202631525109987e-06	True	Factor: E2F-2; motif: NWTTTGGCGCCAWWNN; match class: 0	14699	176	161	19940	0.9147727272727273	0.010953126062997483	query_1	['TF:M11530']	20
GO:BP	GO:0051234	establishment of localization	9.50778229338834e-06	True	"Any process that localizes a substance or cellular component. This may occur via movement, tethering or selective degradation." [GOC:ai, GOC:dos]	5479	162	85	17916	0.5246913580246914	0.015513779886840664	query_1	['GO:0051179']	20
GO:CC	GO:0031966	mitochondrial membrane	9.757942045982517e-06	True	"Either of the lipid bilayers that surround the mitochondrion and form the mitochondrial envelope." [GOC:mah, NIF_Subcellular:sao1045389829]	727	168	24	18856	0.14285714285714285	0.033012379642365884	query_1	['GO:0005740', 'GO:0031090']	20
TF	TF:M02064_0	Factor: c-ets-2; motif: ACCGGAWRTN; match class: 0	1.0583809351848577e-05	True	Factor: c-ets-2; motif: ACCGGAWRTN; match class: 0	11026	176	135	19940	0.7670454545454546	0.012243787411572647	query_1	['TF:M02064']	20
TF	TF:M02064	Factor: c-ets-2; motif: ACCGGAWRTN	1.0583809351848577e-05	True	Factor: c-ets-2; motif: ACCGGAWRTN	11026	176	135	19940	0.7670454545454546	0.012243787411572647	query_1	['TF:M00000']	20
GO:BP	GO:0000027	ribosomal large subunit assembly	1.1459270535996217e-05	True	"The aggregation, arrangement and bonding together of constituent RNAs and proteins to form the large ribosomal subunit." [GOC:jl]	29	162	7	17916	0.043209876543209874	0.2413793103448276	query_1	['GO:0022618', 'GO:0042255', 'GO:0042273']	20
GO:CC	GO:0043227	membrane-bounded organelle	1.1598282849376877e-05	True	"Organized structure of distinctive morphology and function, bounded by a single or double lipid bilayer membrane. Includes the nucleus, mitochondria, plastids, vacuoles, and vesicles. Excludes the plasma membrane." [GOC:go_curators]	12688	168	144	18856	0.8571428571428571	0.011349306431273645	query_1	['GO:0043226']	20
HP	HP:0004377	Hematological neoplasm	1.2790996954305903e-05	True	Neoplasms located in the blood and blood-forming tissue (the bone marrow and lymphatic tissue).	239	34	13	4232	0.38235294117647056	0.05439330543933055	query_1	['HP:0001871', 'HP:0011793']	20
KEGG	KEGG:04932	Non-alcoholic fatty liver disease (NAFLD)	1.3013824417369692e-05	True	Non-alcoholic fatty liver disease (NAFLD)	149	109	13	7747	0.11926605504587157	0.087248322147651	query_1	['KEGG:00000']	20
REAC	REAC:R-HSA-1428517	The citric acid (TCA) cycle and respiratory electron transport	1.4368055046718464e-05	True	The citric acid (TCA) cycle and respiratory electron transport	173	135	14	10588	0.1037037037037037	0.08092485549132948	query_1	['REAC:R-HSA-1430728']	20
HPA	HPA:044010_22	skin 2; epidermal cells[Approved,Medium]	1.511638889498079e-05	True	skin 2; epidermal cells[Approved,Medium]	2799	130	68	9494	0.5230769230769231	0.024294390853876385	query_1	['HPA:044010_21']	20
GO:BP	GO:0044260	cellular macromolecule metabolic process	1.5234989012967958e-05	True	"The chemical reactions and pathways involving macromolecules, any molecule of high relative molecular mass, the structure of which essentially comprises the multiple repetition of units derived, actually or conceptually, from molecules of low relative molecular mass, as carried out by individual cells." [GOC:mah]	8402	162	112	17916	0.691358024691358	0.013330159485836705	query_1	['GO:0043170', 'GO:0044237']	20
GO:BP	GO:0000028	ribosomal small subunit assembly	1.6904498816052543e-05	True	"The aggregation, arrangement and bonding together of constituent RNAs and proteins to form the small ribosomal subunit." [GOC:jl]	18	162	6	17916	0.037037037037037035	0.3333333333333333	query_1	['GO:0022618', 'GO:0042255', 'GO:0042274']	20
TF	TF:M04691_1	Factor: Kaiso; motif: TCTCGCGAG; match class: 1	1.7170146404987654e-05	True	Factor: Kaiso; motif: TCTCGCGAG; match class: 1	10585	176	131	19940	0.7443181818181818	0.012376003778932452	query_1	['TF:M04691_0']	20
TF	TF:M02074_1	Factor: GABPalpha; motif: RCCGGAWRYN; match class: 1	1.8602260483956608e-05	True	Factor: GABPalpha; motif: RCCGGAWRYN; match class: 1	1008	176	30	19940	0.17045454545454544	0.02976190476190476	query_1	['TF:M02074_0']	20
TF	TF:M11402	Factor: Fli-1; motif: NACCGGAARTN	1.9290394733489252e-05	True	Factor: Fli-1; motif: NACCGGAARTN	3933	176	68	19940	0.38636363636363635	0.017289600813628275	query_1	['TF:M00000']	20
TF	TF:M11402_0	Factor: Fli-1; motif: NACCGGAARTN; match class: 0	1.9290394733489252e-05	True	Factor: Fli-1; motif: NACCGGAARTN; match class: 0	3933	176	68	19940	0.38636363636363635	0.017289600813628275	query_1	['TF:M11402']	20
TF	TF:M11454	Factor: ELFR; motif: NANGMGGAAGTN	2.371677279680846e-05	True	Factor: ELFR; motif: NANGMGGAAGTN	1081	176	31	19940	0.17613636363636365	0.028677150786308975	query_1	['TF:M00000']	20
TF	TF:M11454_0	Factor: ELFR; motif: NANGMGGAAGTN; match class: 0	2.371677279680846e-05	True	Factor: ELFR; motif: NANGMGGAAGTN; match class: 0	1081	176	31	19940	0.17613636363636365	0.028677150786308975	query_1	['TF:M11454']	20
GO:BP	GO:0043170	macromolecule metabolic process	2.575110304893691e-05	True	"The chemical reactions and pathways involving macromolecules, any molecule of high relative molecular mass, the structure of which essentially comprises the multiple repetition of units derived, actually or conceptually, from molecules of low relative molecular mass." [GOC:mah]	9774	162	123	17916	0.7592592592592593	0.012584407612031922	query_1	['GO:0071704']	20
GO:CC	GO:0005740	mitochondrial envelope	2.860614037700423e-05	True	"The double lipid bilayer enclosing the mitochondrion and separating its contents from the cell cytoplasm; includes the intermembrane space." [GOC:ai, GOC:pz]	770	168	24	18856	0.14285714285714285	0.03116883116883117	query_1	['GO:0005739', 'GO:0031967']	20
TF	TF:M00333	Factor: ZF5; motif: NRNGNGCGCGCWN	3.213363130123275e-05	True	Factor: ZF5; motif: NRNGNGCGCGCWN	15183	176	163	19940	0.9261363636363636	0.010735691233616545	query_1	['TF:M00000']	20
TF	TF:M00333_0	Factor: ZF5; motif: NRNGNGCGCGCWN; match class: 0	3.213363130123275e-05	True	Factor: ZF5; motif: NRNGNGCGCGCWN; match class: 0	15183	176	163	19940	0.9261363636363636	0.010735691233616545	query_1	['TF:M00333']	20
MIRNA	MIRNA:hsa-miR-615-3p	hsa-miR-615-3p	3.3939842309517695e-05	True	hsa-miR-615-3p	890	156	29	14714	0.1858974358974359	0.03258426966292135	query_1	['MIRNA:000000']	20
WP	WP:WP4396	Nonalcoholic fatty liver disease	3.48322722588511e-05	True	Nonalcoholic fatty liver disease	155	100	13	6954	0.13	0.08387096774193549	query_1	['WP:000000']	20
GO:CC	GO:0005746	mitochondrial respirasome	3.763407336743487e-05	True	"The protein complexes that form the mitochondrial electron transport system (the respiratory chain), associated with the inner mitochondrial membrane. The respiratory chain complexes transfer electrons from an electron donor to an electron acceptor and are associated with a proton pump to create a transmembrane electrochemical gradient." [GOC:curators, GOC:ecd, ISBN:0198547684]	91	168	9	18856	0.05357142857142857	0.0989010989010989	query_1	['GO:0005743', 'GO:0070469']	20
TF	TF:M02056_1	Factor: ELF4; motif: NCCGGAARTN; match class: 1	4.000948397537595e-05	True	Factor: ELF4; motif: NCCGGAARTN; match class: 1	1301	176	34	19940	0.19318181818181818	0.026133743274404306	query_1	['TF:M02056_0']	20
TF	TF:M08222_1	Factor: Elk-1:HOXB13; motif: ACCGGAAGTNGTAAAN; match class: 1	4.185479969237736e-05	True	Factor: Elk-1:HOXB13; motif: ACCGGAAGTNGTAAAN; match class: 1	2090	176	45	19940	0.2556818181818182	0.0215311004784689	query_1	['TF:M08222_0']	20
GO:BP	GO:0044238	primary metabolic process	4.473000531558922e-05	True	"The chemical reactions and pathways involving those compounds which are formed as a part of the normal anabolic and catabolic processes. These processes take place in most, if not all, cells of the organism." [GOC:go_curators, http://www.metacyc.org]	10599	162	129	17916	0.7962962962962963	0.012170959524483441	query_1	['GO:0008152']	20
GO:CC	GO:0098798	mitochondrial protein complex	4.497777612429791e-05	True	"A protein complex that is part of a mitochondrion." [GOC:dos]	270	168	14	18856	0.08333333333333333	0.05185185185185185	query_1	['GO:0005739', 'GO:0032991']	20
TF	TF:M01876	Factor: GABP-beta; motif: ASMGGAAGKGN	4.5459616908137096e-05	True	Factor: GABP-beta; motif: ASMGGAAGKGN	2172	176	46	19940	0.26136363636363635	0.02117863720073665	query_1	['TF:M00000']	20
TF	TF:M01876_0	Factor: GABP-beta; motif: ASMGGAAGKGN; match class: 0	4.5459616908137096e-05	True	Factor: GABP-beta; motif: ASMGGAAGKGN; match class: 0	2172	176	46	19940	0.26136363636363635	0.02117863720073665	query_1	['TF:M01876']	20
TF	TF:M08875	Factor: E2F; motif: NNTTTCGCGCN	4.9205454059922515e-05	True	Factor: E2F; motif: NNTTTCGCGCN	6229	176	91	19940	0.5170454545454546	0.014609086530743297	query_1	['TF:M00000']	20
TF	TF:M08875_0	Factor: E2F; motif: NNTTTCGCGCN; match class: 0	4.9205454059922515e-05	True	Factor: E2F; motif: NNTTTCGCGCN; match class: 0	6229	176	91	19940	0.5170454545454546	0.014609086530743297	query_1	['TF:M08875']	20
GO:BP	GO:0000462	maturation of SSU-rRNA from tricistronic rRNA transcript (SSU-rRNA, 5.8S rRNA, LSU-rRNA)	5.811842770992443e-05	True	"Any process involved in the maturation of a precursor Small SubUnit (SSU) ribosomal RNA (rRNA) molecule into a mature SSU-rRNA molecule from the pre-rRNA molecule originally produced as a tricistronic rRNA transcript that contains the Small Subunit (SSU) rRNA, 5.8S rRNA, and the Large Subunit (LSU) in that order from 5' to 3' along the primary transcript." [GOC:curators]	36	162	7	17916	0.043209876543209874	0.19444444444444445	query_1	['GO:0030490']	20
GO:CC	GO:0005852	eukaryotic translation initiation factor 3 complex	6.710892099831873e-05	True	"A complex of several polypeptides that plays at least two important roles in protein synthesis: First, eIF3 binds to the 40S ribosome and facilitates loading of the Met-tRNA/eIF2.GTP ternary complex to form the 43S preinitiation complex. Subsequently, eIF3 apparently assists eIF4 in recruiting mRNAs to the 43S complex. The eIF3 complex contains five conserved core subunits, and may contain sever…	16	168	5	18856	0.02976190476190476	0.3125	query_1	['GO:0005737', 'GO:0032991']	20
HP	HP:0012471	Thick vermilion border	6.839085875976778e-05	True	Increased width of the skin of vermilion border region of upper lip.	225	34	12	4232	0.35294117647058826	0.05333333333333334	query_1	['HP:0000159']	20
GO:MF	GO:0045182	translation regulator activity	7.39945740439746e-05	True	"Any molecular function involved in the initiation, activation, perpetuation, repression or termination of polypeptide synthesis at the ribosome." [GOC:ai]	151	163	11	18134	0.06748466257668712	0.0728476821192053	query_1	['GO:0003674']	20
HP	HP:0000178	Abnormality of lower lip	7.928890607796684e-05	True	An abnormality of the lower lip.	228	34	12	4232	0.35294117647058826	0.05263157894736842	query_1	['HP:0000159']	20
TF	TF:M10438_1	Factor: ZF5; motif: GGSGCGCGS; match class: 1	8.175280038225471e-05	True	Factor: ZF5; motif: GGSGCGCGS; match class: 1	14970	176	161	19940	0.9147727272727273	0.010754843019372077	query_1	['TF:M10438_0']	20
TF	TF:M08423_0	Factor: TEF-3:ER81; motif: ACCGGAAATRCC; match class: 0	8.18540726202523e-05	True	Factor: TEF-3:ER81; motif: ACCGGAAATRCC; match class: 0	3890	176	66	19940	0.375	0.01696658097686375	query_1	['TF:M08423']	20
TF	TF:M08423	Factor: TEF-3:ER81; motif: ACCGGAAATRCC	8.18540726202523e-05	True	Factor: TEF-3:ER81; motif: ACCGGAAATRCC	3890	176	66	19940	0.375	0.01696658097686375	query_1	['TF:M00000']	20
TF	TF:M08341_0	Factor: HOXB2:Elk-1; motif: TAATKRCCGGAAGTN; match class: 0	9.341817215614225e-05	True	Factor: HOXB2:Elk-1; motif: TAATKRCCGGAAGTN; match class: 0	6202	176	90	19940	0.5113636363636364	0.014511447920025799	query_1	['TF:M08341']	20
TF	TF:M08341	Factor: HOXB2:Elk-1; motif: TAATKRCCGGAAGTN	9.341817215614225e-05	True	Factor: HOXB2:Elk-1; motif: TAATKRCCGGAAGTN	6202	176	90	19940	0.5113636363636364	0.014511447920025799	query_1	['TF:M00000']	20
GO:CC	GO:0016282	eukaryotic 43S preinitiation complex	9.438715872715217e-05	True	"A protein complex composed of the 40S ribosomal subunit plus eIF1A, eIF3, and eIF2-GTP-bound methionyl-initiator methionine tRNA." [GOC:hjd, PMID:15145049]	17	168	5	18856	0.02976190476190476	0.29411764705882354	query_1	['GO:0070993']	20
HPA	HPA:007030_22	cerebellum; cells in molecular layer[Approved,Medium]	9.764900888593577e-05	True	cerebellum; cells in molecular layer[Approved,Medium]	1657	130	47	9494	0.36153846153846153	0.028364514182257092	query_1	['HPA:007030_21']	20
TF	TF:M01163_1	Factor: Elk-1; motif: AACCGGAAGTR; match class: 1	9.869453516740856e-05	True	Factor: Elk-1; motif: AACCGGAAGTR; match class: 1	1085	176	30	19940	0.17045454545454544	0.027649769585253458	query_1	['TF:M01163_0']	20
HPA	HPA:006020_23	caudate; neuronal cells[Approved,High]	9.948384861277422e-05	True	caudate; neuronal cells[Approved,High]	498	130	23	9494	0.17692307692307693	0.04618473895582329	query_1	['HPA:006020_22']	20
TF	TF:M11005_1	Factor: LHX4; motif: NNCRTTAN; match class: 1	0.0001003598143170957	True	Factor: LHX4; motif: NNCRTTAN; match class: 1	4273	176	70	19940	0.3977272727272727	0.016381933068102036	query_1	['TF:M11005_0']	20
HPA	HPA:022020_22	hippocampus; neuronal cells[Approved,Medium]	0.00010490732935795863	True	hippocampus; neuronal cells[Approved,Medium]	2422	130	60	9494	0.46153846153846156	0.02477291494632535	query_1	['HPA:022020_21']	20
TF	TF:M08207	Factor: E2F-3:TBR2; motif: ANGTGYKANGGCGCSTTNNCRNNT	0.0001092046994154628	True	Factor: E2F-3:TBR2; motif: ANGTGYKANGGCGCSTTNNCRNNT	17239	176	173	19940	0.9829545454545454	0.01003538488311387	query_1	['TF:M00000']	20
TF	TF:M08207_0	Factor: E2F-3:TBR2; motif: ANGTGYKANGGCGCSTTNNCRNNT; match class: 0	0.0001092046994154628	True	Factor: E2F-3:TBR2; motif: ANGTGYKANGGCGCSTTNNCRNNT; match class: 0	17239	176	173	19940	0.9829545454545454	0.01003538488311387	query_1	['TF:M08207']	20
TF	TF:M11418_0	Factor: ER81; motif: NRCMGGAWGNN; match class: 0	0.00011150673868016251	True	Factor: ER81; motif: NRCMGGAWGNN; match class: 0	4010	176	67	19940	0.3806818181818182	0.016708229426433914	query_1	['TF:M11418']	20
TF	TF:M11418	Factor: ER81; motif: NRCMGGAWGNN	0.00011150673868016251	True	Factor: ER81; motif: NRCMGGAWGNN	4010	176	67	19940	0.3806818181818182	0.016708229426433914	query_1	['TF:M00000']	20
REAC	REAC:R-HSA-180585	Vif-mediated degradation of APOBEC3G	0.00011406212441035212	True	Vif-mediated degradation of APOBEC3G	53	135	8	10588	0.05925925925925926	0.1509433962264151	query_1	['REAC:R-HSA-162909']	20
TF	TF:M10956_1	Factor: isx; motif: NTCRTTAA; match class: 1	0.0001202591455073142	True	Factor: isx; motif: NTCRTTAA; match class: 1	3397	176	60	19940	0.3409090909090909	0.01766264350897851	query_1	['TF:M10956_0']	20
TF	TF:M00144_1	Factor: Pax-5; motif: RRMSWGANWYCTNRAGCGKRACSRYNSM; match class: 1	0.00012468221501933535	True	Factor: Pax-5; motif: RRMSWGANWYCTNRAGCGKRACSRYNSM; match class: 1	7173	176	99	19940	0.5625	0.013801756587202008	query_1	['TF:M00144_0']	20
TF	TF:M08225_1	Factor: Elk-1:Pax-5; motif: ACCGGAACYACGCWTSANYG; match class: 1	0.00013860267626263564	True	Factor: Elk-1:Pax-5; motif: ACCGGAACYACGCWTSANYG; match class: 1	8053	176	107	19940	0.6079545454545454	0.013286973798584378	query_1	['TF:M08225_0']	20
HPA	HPA:058010_22	vagina; squamous epithelial cells[Approved,Medium]	0.0001396258913256509	True	vagina; squamous epithelial cells[Approved,Medium]	2318	130	58	9494	0.4461538461538462	0.025021570319240724	query_1	['HPA:058010_21']	20
GO:MF	GO:0008135	translation factor activity, RNA binding	0.00015051332189646113	True	"Functions during translation by interacting selectively and non-covalently with RNA during polypeptide synthesis at the ribosome." [GOC:ai, GOC:vw]	98	163	9	18134	0.05521472392638037	0.09183673469387756	query_1	['GO:0003723', 'GO:0090079']	20
HP	HP:0011119	Abnormality of the nasal dorsum	0.0001741666679106402	True	An abnormality of the nasal dorsum, also known as the nasal ridge.	197	34	11	4232	0.3235294117647059	0.05583756345177665	query_1	['HP:0010938']	20
TF	TF:M11018	Factor: IRX-1; motif: NACRYNNNNNNNNRYGNN	0.00017707684188454748	True	Factor: IRX-1; motif: NACRYNNNNNNNNRYGNN	17069	176	172	19940	0.9772727272727273	0.010076747319702385	query_1	['TF:M00000']	20
TF	TF:M11018_0	Factor: IRX-1; motif: NACRYNNNNNNNNRYGNN; match class: 0	0.00017707684188454748	True	Factor: IRX-1; motif: NACRYNNNNNNNNRYGNN; match class: 0	17069	176	172	19940	0.9772727272727273	0.010076747319702385	query_1	['TF:M11018']	20
GO:CC	GO:0030684	preribosome	0.0001775846412892613	True	"Any complex of pre-rRNAs, ribosomal proteins, and associated proteins formed during ribosome biogenesis." [PMID:10567516]	80	168	8	18856	0.047619047619047616	0.1	query_1	['GO:1990904']	20
TF	TF:M09611	Factor: ER81; motif: NNNGRCMGGAAGYRNNNNNNNS	0.00022182255253834152	True	Factor: ER81; motif: NNNGRCMGGAAGYRNNNNNNNS	2690	176	51	19940	0.2897727272727273	0.01895910780669145	query_1	['TF:M00000']	20
TF	TF:M09611_0	Factor: ER81; motif: NNNGRCMGGAAGYRNNNNNNNS; match class: 0	0.00022182255253834152	True	Factor: ER81; motif: NNNGRCMGGAAGYRNNNNNNNS; match class: 0	2690	176	51	19940	0.2897727272727273	0.01895910780669145	query_1	['TF:M09611']	20
TF	TF:M09966	Factor: Kaiso; motif: SARNYCTCGCGAGAN	0.00022886552873008998	True	Factor: Kaiso; motif: SARNYCTCGCGAGAN	2369	176	47	19940	0.26704545454545453	0.019839594765723934	query_1	['TF:M00000']	20
TF	TF:M09966_0	Factor: Kaiso; motif: SARNYCTCGCGAGAN; match class: 0	0.00022886552873008998	True	Factor: Kaiso; motif: SARNYCTCGCGAGAN; match class: 0	2369	176	47	19940	0.26704545454545453	0.019839594765723934	query_1	['TF:M09966']	20
TF	TF:M08266_1	Factor: ER71:Pax-5; motif: ACCGGAACYACGCWTSANTG; match class: 1	0.00023030673521218174	True	Factor: ER71:Pax-5; motif: ACCGGAACYACGCWTSANTG; match class: 1	9021	176	115	19940	0.6534090909090909	0.012748032368916971	query_1	['TF:M08266_0']	20
HP	HP:0003196	Short nose	0.00025093121098352533	True	Distance from nasion to subnasale more than two standard deviations below the mean, or alternatively, an apparently decreased length from the nasal root to the nasal tip.	253	34	12	4232	0.35294117647058826	0.04743083003952569	query_1	['HP:0005105']	20
TF	TF:M04710_1	Factor: CHD2; motif: TCTCGCGAG; match class: 1	0.0002531284998770337	True	Factor: CHD2; motif: TCTCGCGAG; match class: 1	11578	176	136	19940	0.7727272727272727	0.011746415615823113	query_1	['TF:M04710_0']	20
GO:BP	GO:0022900	electron transport chain	0.00025485239516736754	True	"A process in which a series of electron carriers operate together to transfer electrons from donors to any of several different terminal electron acceptors to generate a transmembrane electrochemical gradient." [GOC:mtg_electron_transport]	186	162	12	17916	0.07407407407407407	0.06451612903225806	query_1	['GO:0006091', 'GO:0055114']	20
HP	HP:0001903	Anemia	0.00025706228291484803	True	A reduction in erythrocytes volume or hemoglobin concentration.	494	34	16	4232	0.47058823529411764	0.032388663967611336	query_1	['HP:0001877']	20
TF	TF:M08526_1	Factor: E2F-3:HES-7; motif: NNNSGCGCSNNNNNCRCGYGNN; match class: 1	0.00026298213767499194	True	Factor: E2F-3:HES-7; motif: NNNSGCGCSNNNNNCRCGYGNN; match class: 1	15120	176	161	19940	0.9147727272727273	0.010648148148148148	query_1	['TF:M08526_0']	20
MIRNA	MIRNA:hsa-miR-100-5p	hsa-miR-100-5p	0.0002714533768196785	True	hsa-miR-100-5p	249	156	14	14714	0.08974358974358974	0.05622489959839357	query_1	['MIRNA:000000']	20
TF	TF:M10591_1	Factor: BSX; motif: NNCGTTAN; match class: 1	0.0002722314040469809	True	Factor: BSX; motif: NNCGTTAN; match class: 1	2303	176	46	19940	0.26136363636363635	0.01997394702561876	query_1	['TF:M10591_0']	20
GO:CC	GO:0030054	cell junction	0.0002760619182208726	True	"A cellular component that forms a specialized region of connection between two or more cells, or between a cell and the extracellular matrix, or between two membrane-bound components of a cell, such as flagella." [GOC:aruk, GOC:bc, GOC:mah, http://www.vivo.colostate.edu/hbooks/cmb/cells/pmemb/junctions_a.html, ISBN:0198506732, PMID:26820516, PMID:28096264]	2099	168	41	18856	0.24404761904761904	0.01953311100524059	query_1	['GO:0110165']	20
TF	TF:M04696_1	Factor: YY1; motif: GCCGCCATNTTGNNNNNGGNCN; match class: 1	0.0002799272434368726	True	Factor: YY1; motif: GCCGCCATNTTGNNNNNGGNCN; match class: 1	1994	176	42	19940	0.23863636363636365	0.02106318956870612	query_1	['TF:M04696_0']	20
TF	TF:M11384_0	Factor: ESE-1; motif: ACCCGGAAGTRNNNNNNNWWWWW; match class: 0	0.0002826242207294425	True	Factor: ESE-1; motif: ACCCGGAAGTRNNNNNNNWWWWW; match class: 0	3302	176	58	19940	0.32954545454545453	0.01756511205330103	query_1	['TF:M11384']	20
TF	TF:M11384	Factor: ESE-1; motif: ACCCGGAAGTRNNNNNNNWWWWW	0.0002826242207294425	True	Factor: ESE-1; motif: ACCCGGAAGTRNNNNNNNWWWWW	3302	176	58	19940	0.32954545454545453	0.01756511205330103	query_1	['TF:M00000']	20
HP	HP:0001507	Growth abnormality	0.0002830982579028946	True	Growth abnormality	2106	34	31	4232	0.9117647058823529	0.014719848053181387	query_1	['HP:0000118']	20
TF	TF:M03983_1	Factor: ETV5; motif: NCCGGAWGYN; match class: 1	0.0002859621468655778	True	Factor: ETV5; motif: NCCGGAWGYN; match class: 1	540	176	20	19940	0.11363636363636363	0.037037037037037035	query_1	['TF:M03983_0']	20
KEGG	KEGG:05010	Alzheimer disease	0.0002929037762600817	True	Alzheimer disease	368	109	18	7747	0.1651376146788991	0.04891304347826087	query_1	['KEGG:00000']	20
TF	TF:M10436_1	Factor: YY1; motif: CAANATGGCGGC; match class: 1	0.0003393358103610969	True	Factor: YY1; motif: CAANATGGCGGC; match class: 1	2320	176	46	19940	0.26136363636363635	0.019827586206896553	query_1	['TF:M10436_0']	20
KEGG	KEGG:04714	Thermogenesis	0.0003579365505304298	True	Thermogenesis	231	109	14	7747	0.12844036697247707	0.06060606060606061	query_1	['KEGG:00000']	20
TF	TF:M11379_0	Factor: ESE-1; motif: ACCCGGAAGTRNNNNNNNNWWWW; match class: 0	0.00036436427064801674	True	Factor: ESE-1; motif: ACCCGGAAGTRNNNNNNNNWWWW; match class: 0	3239	176	57	19940	0.32386363636363635	0.01759802408150664	query_1	['TF:M11379']	20
TF	TF:M11379	Factor: ESE-1; motif: ACCCGGAAGTRNNNNNNNNWWWW	0.00036436427064801674	True	Factor: ESE-1; motif: ACCCGGAAGTRNNNNNNNNWWWW	3239	176	57	19940	0.32386363636363635	0.01759802408150664	query_1	['TF:M00000']	20
TF	TF:M03985_0	Factor: ETV6; motif: NSCGGAAGTR; match class: 0	0.00037068820036238097	True	Factor: ETV6; motif: NSCGGAAGTR; match class: 0	1152	176	30	19940	0.17045454545454544	0.026041666666666668	query_1	['TF:M03985']	20
TF	TF:M03985	Factor: ETV6; motif: NSCGGAAGTR	0.00037068820036238097	True	Factor: ETV6; motif: NSCGGAAGTR	1152	176	30	19940	0.17045454545454544	0.026041666666666668	query_1	['TF:M00000']	20
TF	TF:M10438	Factor: ZF5; motif: GGSGCGCGS	0.0003752194351209703	True	Factor: ZF5; motif: GGSGCGCGS	16363	176	168	19940	0.9545454545454546	0.010267065941453279	query_1	['TF:M00000']	20
TF	TF:M10438_0	Factor: ZF5; motif: GGSGCGCGS; match class: 0	0.0003752194351209703	True	Factor: ZF5; motif: GGSGCGCGS; match class: 0	16363	176	168	19940	0.9545454545454546	0.010267065941453279	query_1	['TF:M10438']	20
TF	TF:M03974_0	Factor: ERF; motif: ACCGGAAGTR; match class: 0	0.00039563645889957306	True	Factor: ERF; motif: ACCGGAAGTR; match class: 0	961	176	27	19940	0.1534090909090909	0.02809573361082206	query_1	['TF:M03974']	20
TF	TF:M03974	Factor: ERF; motif: ACCGGAAGTR	0.00039563645889957306	True	Factor: ERF; motif: ACCGGAAGTR	961	176	27	19940	0.1534090909090909	0.02809573361082206	query_1	['TF:M00000']	20
GO:MF	GO:0003743	translation initiation factor activity	0.0004120066622153461	True	"Functions in the initiation of ribosome-mediated translation of mRNA into a polypeptide." [ISBN:0198506732]	56	163	7	18134	0.04294478527607362	0.125	query_1	['GO:0008135']	20
MIRNA	MIRNA:hsa-miR-484	hsa-miR-484	0.00043453742750966415	True	hsa-miR-484	890	156	27	14714	0.17307692307692307	0.030337078651685393	query_1	['MIRNA:000000']	20
GO:BP	GO:0048519	negative regulation of biological process	0.00043765499055745344	True	"Any process that stops, prevents, or reduces the frequency, rate or extent of a biological process. Biological processes are regulated by many means; examples include the control of gene expression, protein modification or interaction with a protein or substrate molecule." [GOC:jid]	5708	162	83	17916	0.5123456790123457	0.014540995094604065	query_1	['GO:0008150', 'GO:0050789']	20
REAC	REAC:R-HSA-174084	Autodegradation of Cdh1 by Cdh1:APC/C	0.0004478461997122396	True	Autodegradation of Cdh1 by Cdh1:APC/C	63	135	8	10588	0.05925925925925926	0.12698412698412698	query_1	['REAC:R-HSA-174143']	20
GO:BP	GO:0001732	formation of cytoplasmic translation initiation complex	0.0004580042839117738	True	"Joining of the large subunit, with release of IF2/eIF2 and IF3/eIF3. This leaves the functional ribosome at the AUG, with the methionyl/formyl-methionyl-tRNA positioned at the P site." [GOC:hjd]	16	162	5	17916	0.030864197530864196	0.3125	query_1	['GO:0002183', 'GO:0022618']	20
HPA	HPA:007010_22	cerebellum; Purkinje cells[Approved,Medium]	0.0004925873224589075	True	cerebellum; Purkinje cells[Approved,Medium]	2780	130	64	9494	0.49230769230769234	0.02302158273381295	query_1	['HPA:007010_21']	20
TF	TF:M02054_1	Factor: ELF2; motif: CCCGGAARYN; match class: 1	0.0005270042761623374	True	Factor: ELF2; motif: CCCGGAARYN; match class: 1	456	176	18	19940	0.10227272727272728	0.039473684210526314	query_1	['TF:M02054_0']	20
HPA	HPA:004020_23	breast; glandular cells[Approved,High]	0.0005904689048856898	True	breast; glandular cells[Approved,High]	637	130	25	9494	0.19230769230769232	0.03924646781789639	query_1	['HPA:004020_22']	20
GO:BP	GO:0015980	energy derivation by oxidation of organic compounds	0.0005971132826527454	True	"The chemical reactions and pathways by which a cell derives energy from organic compounds; results in the oxidation of the compounds from which energy is released." [GOC:mah]	283	162	14	17916	0.08641975308641975	0.04946996466431095	query_1	['GO:0006091', 'GO:0055114']	20
HP	HP:0002315	Headache	0.0006238282895955229	True	Cephalgia, or pain sensed in various parts of the head, not confined to the area of distribution of any nerve.	275	34	12	4232	0.35294117647058826	0.04363636363636364	query_1	['HP:0012638']	20
REAC	REAC:R-HSA-1234176	Oxygen-dependent proline hydroxylation of Hypoxia-inducible Factor Alpha	0.0006431974662027758	True	Oxygen-dependent proline hydroxylation of Hypoxia-inducible Factor Alpha	66	135	8	10588	0.05925925925925926	0.12121212121212122	query_1	['REAC:R-HSA-1234174']	20
REAC	REAC:R-HSA-174154	APC/C:Cdc20 mediated degradation of Securin	0.0007226434783925917	True	APC/C:Cdc20 mediated degradation of Securin	67	135	8	10588	0.05925925925925926	0.11940298507462686	query_1	['REAC:R-HSA-176409']	20
TF	TF:M08526	Factor: E2F-3:HES-7; motif: NNNSGCGCSNNNNNCRCGYGNN	0.0007356785010517543	True	Factor: E2F-3:HES-7; motif: NNNSGCGCSNNNNNCRCGYGNN	17024	176	171	19940	0.9715909090909091	0.010044642857142858	query_1	['TF:M00000']	20
TF	TF:M08526_0	Factor: E2F-3:HES-7; motif: NNNSGCGCSNNNNNCRCGYGNN; match class: 0	0.0007356785010517543	True	Factor: E2F-3:HES-7; motif: NNNSGCGCSNNNNNCRCGYGNN; match class: 0	17024	176	171	19940	0.9715909090909091	0.010044642857142858	query_1	['TF:M08526']	20
HP	HP:0001877	Abnormal erythrocyte morphology	0.0008009163665853838	True	Any structural abnormality of erythrocytes (red-blood cells).	536	34	16	4232	0.47058823529411764	0.029850746268656716	query_1	['HP:0001871']	20
GO:BP	GO:0051179	localization	0.0008085033321844252	True	"Any process in which a cell, a substance, or a cellular entity, such as a protein complex or organelle, is transported, tethered to or otherwise maintained in a specific location. In the case of substances, localization may also be achieved via selective degradation." [GOC:ai, GOC:dos]	6919	162	94	17916	0.5802469135802469	0.013585778291660645	query_1	['GO:0008150']	20
GO:MF	GO:0090079	translation regulator activity, nucleic acid binding	0.0009061488258980661	True	"Any selective and non-covalent interaction with a nucleic acid involved in the initiation, activation, perpetuation, repression or termination of polypeptide synthesis at the ribosome." [GOC:dph, GOC:tb, GOC:vw]	121	163	9	18134	0.05521472392638037	0.0743801652892562	query_1	['GO:0003676', 'GO:0045182']	20
WP	WP:WP107	Translation Factors	0.0009148465050986832	True	Translation Factors	51	100	7	6954	0.07	0.13725490196078433	query_1	['WP:000000']	20
GO:BP	GO:0071704	organic substance metabolic process	0.0009705371120972925	True	"The chemical reactions and pathways involving an organic substance, any molecular entity containing carbon." [GOC:mah]	11268	162	131	17916	0.808641975308642	0.011625843095491658	query_1	['GO:0008152']	20
TF	TF:M08207_1	Factor: E2F-3:TBR2; motif: ANGTGYKANGGCGCSTTNNCRNNT; match class: 1	0.0009849078326321496	True	Factor: E2F-3:TBR2; motif: ANGTGYKANGGCGCSTTNNCRNNT; match class: 1	15618	176	163	19940	0.9261363636363636	0.010436675630682546	query_1	['TF:M08207_0']	20
TF	TF:M07250_0	Factor: E2F-1; motif: NNNSSCGCSAANN; match class: 0	0.0010119765841056759	True	Factor: E2F-1; motif: NNNSSCGCSAANN; match class: 0	10773	176	128	19940	0.7272727272727273	0.011881555741204863	query_1	['TF:M07250']	20
TF	TF:M07250	Factor: E2F-1; motif: NNNSSCGCSAANN	0.0010119765841056759	True	Factor: E2F-1; motif: NNNSSCGCSAANN	10773	176	128	19940	0.7272727272727273	0.011881555741204863	query_1	['TF:M00000']	20
TF	TF:M00428	Factor: E2F-1; motif: NKTSSCGC	0.0010221990257459036	True	Factor: E2F-1; motif: NKTSSCGC	8999	176	113	19940	0.6420454545454546	0.012556950772308034	query_1	['TF:M00000']	20
TF	TF:M00428_0	Factor: E2F-1; motif: NKTSSCGC; match class: 0	0.0010221990257459036	True	Factor: E2F-1; motif: NKTSSCGC; match class: 0	8999	176	113	19940	0.6420454545454546	0.012556950772308034	query_1	['TF:M00428']	20
GO:BP	GO:0061418	regulation of transcription from RNA polymerase II promoter in response to hypoxia	0.0010300533578619252	True	"Any process that modulates the frequency, rate or extent of transcription from an RNA polymerase II promoter as a result of a hypoxia stimulus." [GOC:dph, PMID:12511571]	78	162	8	17916	0.04938271604938271	0.10256410256410256	query_1	['GO:0043618', 'GO:0071456']	20
TF	TF:M00425_1	Factor: E2F; motif: TTTCGCGC; match class: 1	0.0010407832968328623	True	Factor: E2F; motif: TTTCGCGC; match class: 1	5389	176	79	19940	0.44886363636363635	0.014659491556875116	query_1	['TF:M00425_0']	20
HPA	HPA:035010_22	placenta; decidual cells[Approved,Medium]	0.0010465536800862711	True	placenta; decidual cells[Approved,Medium]	2028	130	51	9494	0.3923076923076923	0.02514792899408284	query_1	['HPA:035010_21']	20
REAC	REAC:R-HSA-211733	Regulation of activated PAK-2p34 by proteasome mediated degradation	0.0010899802199061596	True	Regulation of activated PAK-2p34 by proteasome mediated degradation	50	135	7	10588	0.05185185185185185	0.14	query_1	['REAC:R-HSA-169911']	20
TF	TF:M11882	Factor: pax-6; motif: NYACGCNYSANYGMNCN	0.0011373720141134374	True	Factor: pax-6; motif: NYACGCNYSANYGMNCN	15637	176	163	19940	0.9261363636363636	0.010423994372322058	query_1	['TF:M00000']	20
TF	TF:M11882_0	Factor: pax-6; motif: NYACGCNYSANYGMNCN; match class: 0	0.0011373720141134374	True	Factor: pax-6; motif: NYACGCNYSANYGMNCN; match class: 0	15637	176	163	19940	0.9261363636363636	0.010423994372322058	query_1	['TF:M11882']	20
REAC	REAC:R-HSA-174178	APC/C:Cdh1 mediated degradation of Cdc20 and other APC/C:Cdh1 targeted proteins in late mitosis/early G1	0.0012570926514067296	True	APC/C:Cdh1 mediated degradation of Cdc20 and other APC/C:Cdh1 targeted proteins in late mitosis/early G1	72	135	8	10588	0.05925925925925926	0.1111111111111111	query_1	['REAC:R-HSA-174143']	20
REAC	REAC:R-HSA-174184	Cdc20:Phospho-APC/C mediated degradation of Cyclin A	0.0012570926514067296	True	Cdc20:Phospho-APC/C mediated degradation of Cyclin A	72	135	8	10588	0.05925925925925926	0.1111111111111111	query_1	['REAC:R-HSA-179419']	20
REAC	REAC:R-HSA-69017	CDK-mediated phosphorylation and removal of Cdc6	0.0012570926514067296	True	CDK-mediated phosphorylation and removal of Cdc6	72	135	8	10588	0.05925925925925926	0.1111111111111111	query_1	['REAC:R-HSA-69052']	20
REAC	REAC:R-HSA-179419	APC:Cdc20 mediated degradation of cell cycle proteins prior to satisfation of the cell cycle checkpoint	0.0013968046553804844	True	APC:Cdc20 mediated degradation of cell cycle proteins prior to satisfation of the cell cycle checkpoint	73	135	8	10588	0.05925925925925926	0.1095890410958904	query_1	['REAC:R-HSA-176409']	20
REAC	REAC:R-HSA-349425	Autodegradation of the E3 ubiquitin ligase COP1	0.0014292953175879146	True	Autodegradation of the E3 ubiquitin ligase COP1	52	135	7	10588	0.05185185185185185	0.1346153846153846	query_1	['REAC:R-HSA-69541']	20
REAC	REAC:R-HSA-69613	p53-Independent G1/S DNA damage checkpoint	0.0014292953175879146	True	p53-Independent G1/S DNA damage checkpoint	52	135	7	10588	0.05185185185185185	0.1346153846153846	query_1	['REAC:R-HSA-69615']	20
REAC	REAC:R-HSA-69610	p53-Independent DNA Damage Response	0.0014292953175879146	True	p53-Independent DNA Damage Response	52	135	7	10588	0.05185185185185185	0.1346153846153846	query_1	['REAC:R-HSA-69613']	20
REAC	REAC:R-HSA-180534	Vpu mediated degradation of CD4	0.0014292953175879146	True	Vpu mediated degradation of CD4	52	135	7	10588	0.05185185185185185	0.1346153846153846	query_1	['REAC:R-HSA-162909']	20
REAC	REAC:R-HSA-69601	Ubiquitin Mediated Degradation of Phosphorylated Cdc25A	0.0014292953175879146	True	Ubiquitin Mediated Degradation of Phosphorylated Cdc25A	52	135	7	10588	0.05185185185185185	0.1346153846153846	query_1	['REAC:R-HSA-69610']	20
REAC	REAC:R-HSA-75815	Ubiquitin-dependent degradation of Cyclin D	0.0014292953175879146	True	Ubiquitin-dependent degradation of Cyclin D	52	135	7	10588	0.05185185185185185	0.1346153846153846	query_1	['REAC:R-HSA-69242']	20
TF	TF:M11446	Factor: Elf-1; motif: RANSMGGAAGTR	0.0015319788572344419	True	Factor: Elf-1; motif: RANSMGGAAGTR	2943	176	52	19940	0.29545454545454547	0.01766904519198097	query_1	['TF:M00000']	20
TF	TF:M11446_0	Factor: Elf-1; motif: RANSMGGAAGTR; match class: 0	0.0015319788572344419	True	Factor: Elf-1; motif: RANSMGGAAGTR; match class: 0	2943	176	52	19940	0.29545454545454547	0.01766904519198097	query_1	['TF:M11446']	20
REAC	REAC:R-HSA-169911	Regulation of Apoptosis	0.0016294394991584165	True	Regulation of Apoptosis	53	135	7	10588	0.05185185185185185	0.1320754716981132	query_1	['REAC:R-HSA-109581']	20
REAC	REAC:R-HSA-9604323	Negative regulation of NOTCH4 signaling	0.0016294394991584165	True	Negative regulation of NOTCH4 signaling	53	135	7	10588	0.05185185185185185	0.1320754716981132	query_1	['REAC:R-HSA-9013694']	20
GO:BP	GO:0031145	anaphase-promoting complex-dependent catabolic process	0.0016678087042402232	True	"The chemical reactions and pathways resulting in the breakdown of a protein or peptide by hydrolysis of its peptide bonds, initiated by the covalent attachment of ubiquitin, with ubiquitin-protein ligation catalyzed by the anaphase-promoting complex, and mediated by the proteasome." [GOC:mah, PMID:15380083, PMID:15840442]	83	162	8	17916	0.04938271604938271	0.0963855421686747	query_1	['GO:0043161']	20
REAC	REAC:R-HSA-1234174	Cellular response to hypoxia	0.0017160449397777815	True	Cellular response to hypoxia	75	135	8	10588	0.05925925925925926	0.10666666666666667	query_1	['REAC:R-HSA-2262752']	20
REAC	REAC:R-HSA-176409	APC/C:Cdc20 mediated degradation of mitotic proteins	0.0017160449397777815	True	APC/C:Cdc20 mediated degradation of mitotic proteins	75	135	8	10588	0.05925925925925926	0.10666666666666667	query_1	['REAC:R-HSA-176814']	20
TF	TF:M11406	Factor: Pet-1; motif: NACCGGAAGTN	0.0017213526317913757	True	Factor: Pet-1; motif: NACCGGAAGTN	1307	176	31	19940	0.17613636363636365	0.023718439173680182	query_1	['TF:M00000']	20
TF	TF:M11406_0	Factor: Pet-1; motif: NACCGGAAGTN; match class: 0	0.0017213526317913757	True	Factor: Pet-1; motif: NACCGGAAGTN; match class: 0	1307	176	31	19940	0.17613636363636365	0.023718439173680182	query_1	['TF:M11406']	20
HP	HP:0000002	Abnormality of body height	0.0017646325952418813	True	Deviation from the norm of height with respect to that which is expected according to age and gender norms.	1195	34	23	4232	0.6764705882352942	0.019246861924686193	query_1	['HP:0001507']	20
HPA	HPA:030010_22	oral mucosa; squamous epithelial cells[Approved,Medium]	0.0017883335840926263	True	oral mucosa; squamous epithelial cells[Approved,Medium]	2493	130	58	9494	0.4461538461538462	0.023265142398716406	query_1	['HPA:030010_21']	20
TF	TF:M00426_1	Factor: E2F; motif: TTTSGCGS; match class: 1	0.0018500251181012791	True	Factor: E2F; motif: TTTSGCGS; match class: 1	5859	176	83	19940	0.4715909090909091	0.014166239972691586	query_1	['TF:M00426_0']	20
REAC	REAC:R-HSA-450408	AUF1 (hnRNP D0) binds and destabilizes mRNA	0.0018523918189294396	True	AUF1 (hnRNP D0) binds and destabilizes mRNA	54	135	7	10588	0.05185185185185185	0.12962962962962962	query_1	['REAC:R-HSA-450531']	20
REAC	REAC:R-HSA-8941858	Regulation of RUNX3 expression and activity	0.0018523918189294396	True	Regulation of RUNX3 expression and activity	54	135	7	10588	0.05185185185185185	0.12962962962962962	query_1	['REAC:R-HSA-8878159']	20
GO:BP	GO:0046034	ATP metabolic process	0.001854151376386072	True	"The chemical reactions and pathways involving ATP, adenosine triphosphate, a universally important coenzyme and enzyme regulator." [GOC:go_curators]	311	162	14	17916	0.08641975308641975	0.04501607717041801	query_1	['GO:0008152']	20
HPA	HPA:050020_21	spleen; cells in white pulp[Approved,Low]	0.0018575813800159571	True	spleen; cells in white pulp[Approved,Low]	2371	130	56	9494	0.4307692307692308	0.02361872627583298	query_1	['HPA:050020_20']	20
REAC	REAC:R-HSA-176814	Activation of APC/C and APC/C:Cdc20 mediated degradation of mitotic proteins	0.001897549855278741	True	Activation of APC/C and APC/C:Cdc20 mediated degradation of mitotic proteins	76	135	8	10588	0.05925925925925926	0.10526315789473684	query_1	['REAC:R-HSA-174143']	20
TF	TF:M08224	Factor: Elk-1:Pax-1; motif: ACCGGAACTACGCWTSANTG	0.0019919453523239115	True	Factor: Elk-1:Pax-1; motif: ACCGGAACTACGCWTSANTG	8981	176	112	19940	0.6363636363636364	0.012470771628994544	query_1	['TF:M00000']	20
TF	TF:M08224_0	Factor: Elk-1:Pax-1; motif: ACCGGAACTACGCWTSANTG; match class: 0	0.0019919453523239115	True	Factor: Elk-1:Pax-1; motif: ACCGGAACTACGCWTSANTG; match class: 0	8981	176	112	19940	0.6363636363636364	0.012470771628994544	query_1	['TF:M08224']	20
GO:CC	GO:0045271	respiratory chain complex I	0.002085844330250097	True	"Respiratory chain complex I is an enzyme of the respiratory chain. It consists of several polypeptide chains and is L-shaped, with a horizontal arm lying in the membrane and a vertical arm that projects into the matrix. The electrons of NADH enter the chain at this complex." [GOC:imk, GOC:jid, ISBN:0716749556]	52	168	6	18856	0.03571428571428571	0.11538461538461539	query_1	['GO:0030964', 'GO:0098803']	20
GO:CC	GO:0030964	NADH dehydrogenase complex	0.002085844330250097	True	"An integral membrane complex that possesses NADH oxidoreductase activity. The complex is one of the components of the electron transport chain. It catalyzes the transfer of a pair of electrons from NADH to a quinone." [GOC:mah]	52	168	6	18856	0.03571428571428571	0.11538461538461539	query_1	['GO:0098796', 'GO:1990204']	20
GO:CC	GO:0005747	mitochondrial respiratory chain complex I	0.002085844330250097	True	"A protein complex located in the mitochondrial inner membrane that forms part of the mitochondrial respiratory chain. It contains about 25 different polypeptide subunits, including NADH dehydrogenase (ubiquinone), flavin mononucleotide and several different iron-sulfur clusters containing non-heme iron. The iron undergoes oxidation-reduction between Fe(II) and Fe(III), and catalyzes proton trans…	52	168	6	18856	0.03571428571428571	0.11538461538461539	query_1	['GO:0005746', 'GO:0045271', 'GO:0098800']	20
REAC	REAC:R-HSA-8854050	FBXL7 down-regulates AURKA during mitotic entry and in early mitosis	0.0021001654158042497	True	FBXL7 down-regulates AURKA during mitotic entry and in early mitosis	55	135	7	10588	0.05185185185185185	0.12727272727272726	query_1	['REAC:R-HSA-69275']	20
REAC	REAC:R-HSA-4641257	Degradation of AXIN	0.0021001654158042497	True	Degradation of AXIN	55	135	7	10588	0.05185185185185185	0.12727272727272726	query_1	['REAC:R-HSA-201681']	20
REAC	REAC:R-HSA-174113	SCF-beta-TrCP mediated degradation of Emi1	0.0021001654158042497	True	SCF-beta-TrCP mediated degradation of Emi1	55	135	7	10588	0.05185185185185185	0.12727272727272726	query_1	['REAC:R-HSA-176408']	20
REAC	REAC:R-HSA-5362768	Hh mutants that don't undergo autocatalytic processing are degraded by ERAD	0.0023748989261353193	True	Hh mutants that don't undergo autocatalytic processing are degraded by ERAD	56	135	7	10588	0.05185185185185185	0.125	query_1	['REAC:R-HSA-5387390']	20
TF	TF:M04059	Factor: NRF-1; motif: YGCGCATGCGCN	0.0024154426376656493	True	Factor: NRF-1; motif: YGCGCATGCGCN	1471	176	33	19940	0.1875	0.022433718558803536	query_1	['TF:M00000']	20
TF	TF:M04059_0	Factor: NRF-1; motif: YGCGCATGCGCN; match class: 0	0.0024154426376656493	True	Factor: NRF-1; motif: YGCGCATGCGCN; match class: 0	1471	176	33	19940	0.1875	0.022433718558803536	query_1	['TF:M04059']	20
HPA	HPA:058010_21	vagina; squamous epithelial cells[Approved,Low]	0.0024195305965633135	True	vagina; squamous epithelial cells[Approved,Low]	3575	130	74	9494	0.5692307692307692	0.0206993006993007	query_1	['HPA:058010_20']	20
TF	TF:M11379_1	Factor: ESE-1; motif: ACCCGGAAGTRNNNNNNNNWWWW; match class: 1	0.002450653232916485	True	Factor: ESE-1; motif: ACCCGGAAGTRNNNNNNNNWWWW; match class: 1	402	176	16	19940	0.09090909090909091	0.03980099502487562	query_1	['TF:M11379_0']	20
TF	TF:M00981_0	Factor: CREB,; motif: NTGACGTNA; match class: 0	0.0026119734729862227	True	Factor: CREB,; motif: NTGACGTNA; match class: 0	8456	176	107	19940	0.6079545454545454	0.012653736991485335	query_1	['TF:M00981']	20
TF	TF:M00981	Factor: CREB,; motif: NTGACGTNA	0.0026119734729862227	True	Factor: CREB,; motif: NTGACGTNA	8456	176	107	19940	0.6079545454545454	0.012653736991485335	query_1	['TF:M00000']	20
REAC	REAC:R-HSA-69541	Stabilization of p53	0.0026788608264830768	True	Stabilization of p53	57	135	7	10588	0.05185185185185185	0.12280701754385964	query_1	['REAC:R-HSA-69563']	20
REAC	REAC:R-HSA-4641258	Degradation of DVL	0.0026788608264830768	True	Degradation of DVL	57	135	7	10588	0.05185185185185185	0.12280701754385964	query_1	['REAC:R-HSA-201681']	20
CORUM	CORUM:742	eIF3 complex (EIF3S6, EIF3S5, EIF3S4, EIF3S3, EIF3S6IP, EIF3S2, EIF3S9, EIF3S12, EIF3S10, EIF3S8, EIF3S1, EIF3S7)	0.0027443823316326606	True	eIF3 complex (EIF3S6, EIF3S5, EIF3S4, EIF3S3, EIF3S6IP, EIF3S2, EIF3S9, EIF3S12, EIF3S10, EIF3S8, EIF3S1, EIF3S7)	12	105	5	3627	0.047619047619047616	0.4166666666666667	query_1	['CORUM:0000000']	20
REAC	REAC:R-HSA-176408	Regulation of APC/C activators between G1/S and early anaphase	0.002795119362913103	True	Regulation of APC/C activators between G1/S and early anaphase	80	135	8	10588	0.05925925925925926	0.1	query_1	['REAC:R-HSA-174143']	20
GO:BP	GO:0071840	cellular component organization or biogenesis	0.0028232162966503197	True	"A process that results in the biosynthesis of constituent macromolecules, assembly, arrangement of constituent parts, or disassembly of a cellular component." [GOC:mah]	6559	162	89	17916	0.5493827160493827	0.013569141637444732	query_1	['GO:0009987']	20
HPA	HPA:016010_22	esophagus; squamous epithelial cells[Approved,Medium]	0.0029015217271252396	True	esophagus; squamous epithelial cells[Approved,Medium]	2981	130	65	9494	0.5	0.021804763502180476	query_1	['HPA:016010_21']	20
HPA	HPA:032010_23	pancreas; exocrine glandular cells[Approved,High]	0.0029366166589301075	True	pancreas; exocrine glandular cells[Approved,High]	986	130	31	9494	0.23846153846153847	0.03144016227180527	query_1	['HPA:032010_22']	20
TF	TF:M11460_0	Factor: nerf; motif: NANSCGGAAGTN; match class: 0	0.0029569132781331903	True	Factor: nerf; motif: NANSCGGAAGTN; match class: 0	744	176	22	19940	0.125	0.02956989247311828	query_1	['TF:M11460']	20
TF	TF:M11460	Factor: nerf; motif: NANSCGGAAGTN	0.0029569132781331903	True	Factor: nerf; motif: NANSCGGAAGTN	744	176	22	19940	0.125	0.02956989247311828	query_1	['TF:M00000']	20
TF	TF:M04710_0	Factor: CHD2; motif: TCTCGCGAG; match class: 0	0.0030849244584561833	True	Factor: CHD2; motif: TCTCGCGAG; match class: 0	14244	176	153	19940	0.8693181818181818	0.010741364785172704	query_1	['TF:M04710']	20
TF	TF:M04710	Factor: CHD2; motif: TCTCGCGAG	0.0030849244584561833	True	Factor: CHD2; motif: TCTCGCGAG	14244	176	153	19940	0.8693181818181818	0.010741364785172704	query_1	['TF:M00000']	20
GO:CC	GO:1990204	oxidoreductase complex	0.0031609050775933518	True	"Any protein complex that possesses oxidoreductase activity." [GOC:bhm, PMID:18982432]	117	168	8	18856	0.047619047619047616	0.06837606837606838	query_1	['GO:1902494']	20
HPA	HPA:014010_21	endometrium 2; cells in endometrial stroma[Approved,Low]	0.0031642068869499355	True	endometrium 2; cells in endometrial stroma[Approved,Low]	1924	130	48	9494	0.36923076923076925	0.02494802494802495	query_1	['HPA:014010_20']	20
HPA	HPA:047030_21	soft tissue 1; fibroblasts[Approved,Low]	0.00319977589358234	True	soft tissue 1; fibroblasts[Approved,Low]	2600	130	59	9494	0.45384615384615384	0.022692307692307692	query_1	['HPA:047030_20']	20
HPA	HPA:031020_21	ovary; ovarian stroma cells[Approved,Low]	0.003339755533868165	True	ovary; ovarian stroma cells[Approved,Low]	2290	130	54	9494	0.4153846153846154	0.023580786026200874	query_1	['HPA:031020_20']	20
REAC	REAC:R-HSA-5676590	NIK-->noncanonical NF-kB signaling	0.003384218889253124	True	NIK-->noncanonical NF-kB signaling	59	135	7	10588	0.05185185185185185	0.11864406779661017	query_1	['REAC:R-HSA-5668541']	20
REAC	REAC:R-HSA-68827	CDT1 association with the CDC6:ORC:origin complex	0.003384218889253124	True	CDT1 association with the CDC6:ORC:origin complex	59	135	7	10588	0.05185185185185185	0.11864406779661017	query_1	['REAC:R-HSA-68867']	20
REAC	REAC:R-HSA-5387390	Hh mutants abrogate ligand secretion	0.003384218889253124	True	Hh mutants abrogate ligand secretion	59	135	7	10588	0.05185185185185185	0.11864406779661017	query_1	['REAC:R-HSA-5663202']	20
HPA	HPA:007010_23	cerebellum; Purkinje cells[Approved,High]	0.0035506380654326693	True	cerebellum; Purkinje cells[Approved,High]	945	130	30	9494	0.23076923076923078	0.031746031746031744	query_1	['HPA:007010_22']	20
KEGG	KEGG:03050	Proteasome	0.0037365198489796433	True	Proteasome	46	109	6	7747	0.05504587155963303	0.13043478260869565	query_1	['KEGG:00000']	20
TF	TF:M03984_0	Factor: ETV6; motif: CCGGAASCGGAAGTR; match class: 0	0.003744720775964958	True	Factor: ETV6; motif: CCGGAASCGGAAGTR; match class: 0	116	176	9	19940	0.05113636363636364	0.07758620689655173	query_1	['TF:M03984']	20
TF	TF:M03984	Factor: ETV6; motif: CCGGAASCGGAAGTR	0.003744720775964958	True	Factor: ETV6; motif: CCGGAASCGGAAGTR	116	176	9	19940	0.05113636363636364	0.07758620689655173	query_1	['TF:M00000']	20
HPA	HPA:008030_23	cerebral cortex; neuronal cells[Approved,High]	0.003751872380905333	True	cerebral cortex; neuronal cells[Approved,High]	898	130	29	9494	0.2230769230769231	0.03229398663697105	query_1	['HPA:008030_22']	20
REAC	REAC:R-HSA-5610783	Degradation of GLI2 by the proteasome	0.0037908401262715385	True	Degradation of GLI2 by the proteasome	60	135	7	10588	0.05185185185185185	0.11666666666666667	query_1	['REAC:R-HSA-5610787']	20
REAC	REAC:R-HSA-5607761	Dectin-1 mediated noncanonical NF-kB signaling	0.0037908401262715385	True	Dectin-1 mediated noncanonical NF-kB signaling	60	135	7	10588	0.05185185185185185	0.11666666666666667	query_1	['REAC:R-HSA-5607764']	20
REAC	REAC:R-HSA-187577	SCF(Skp2)-mediated degradation of p27/p21	0.0037908401262715385	True	SCF(Skp2)-mediated degradation of p27/p21	60	135	7	10588	0.05185185185185185	0.11666666666666667	query_1	['REAC:R-HSA-69202', 'REAC:R-HSA-69656']	20
REAC	REAC:R-HSA-5610785	GLI3 is processed to GLI3R by the proteasome	0.0037908401262715385	True	GLI3 is processed to GLI3R by the proteasome	60	135	7	10588	0.05185185185185185	0.11666666666666667	query_1	['REAC:R-HSA-5610787']	20
REAC	REAC:R-HSA-5610780	Degradation of GLI1 by the proteasome	0.0037908401262715385	True	Degradation of GLI1 by the proteasome	60	135	7	10588	0.05185185185185185	0.11666666666666667	query_1	['REAC:R-HSA-5610787']	20
TF	TF:M02057_1	Factor: Elf5; motif: CSMGGAARNN; match class: 1	0.00380957557887943	True	Factor: Elf5; motif: CSMGGAARNN; match class: 1	3559	176	58	19940	0.32954545454545453	0.01629671255970778	query_1	['TF:M02057_0']	20
HPA	HPA:044010_23	skin 2; epidermal cells[Approved,High]	0.0038364997972374373	True	skin 2; epidermal cells[Approved,High]	616	130	23	9494	0.17692307692307693	0.037337662337662336	query_1	['HPA:044010_22']	20
HP	HP:0012378	Fatigue	0.0038503326619602164	True	A subjective feeling of tiredness characterized by a lack of energy and motivation.	326	34	12	4232	0.35294117647058826	0.03680981595092025	query_1	['HP:0025142']	20
REAC	REAC:R-HSA-5678895	Defective CFTR causes cystic fibrosis	0.004237148474907053	True	Defective CFTR causes cystic fibrosis	61	135	7	10588	0.05185185185185185	0.11475409836065574	query_1	['REAC:R-HSA-5619084']	20
HPA	HPA:043030_22	skin 1; keratinocytes[Approved,Medium]	0.004243105477101172	True	skin 1; keratinocytes[Approved,Medium]	2246	130	53	9494	0.4076923076923077	0.023597506678539625	query_1	['HPA:043030_21']	20
GO:CC	GO:0098556	cytoplasmic side of rough endoplasmic reticulum membrane	0.00428430415100555	True	"The side (leaflet) of the rough endoplasmic reticulum membrane that faces the cytoplasm." [GOC:ab, GOC:dos]	6	168	3	18856	0.017857142857142856	0.5	query_1	['GO:0030867', 'GO:0098554']	20
HP	HP:0003287	Abnormality of mitochondrial metabolism	0.0043359923940043295	True	A functional anomaly of mitochondria.	126	34	8	4232	0.23529411764705882	0.06349206349206349	query_1	['HP:0012103']	20
CORUM	CORUM:1097	eIF3 complex (EIF3S6, EIF3S5, EIF3S4, EIF3S3, EIF3S6IP, EIF3S2, EIF3S9, EIF3S12, EIF3S10, EIF3S8, EIF3S1, EIF3S7, PCID1)	0.00435733882216983	True	eIF3 complex (EIF3S6, EIF3S5, EIF3S4, EIF3S3, EIF3S6IP, EIF3S2, EIF3S9, EIF3S12, EIF3S10, EIF3S8, EIF3S1, EIF3S7, PCID1)	13	105	5	3627	0.047619047619047616	0.38461538461538464	query_1	['CORUM:0000000']	20
TF	TF:M11882_1	Factor: pax-6; motif: NYACGCNYSANYGMNCN; match class: 1	0.004439553359303127	True	Factor: pax-6; motif: NYACGCNYSANYGMNCN; match class: 1	11491	176	132	19940	0.75	0.011487250892002436	query_1	['TF:M11882_0']	20
TF	TF:M08226_0	Factor: Elk-1:Pax-9; motif: ACCGGAACYACGCWYSANTG; match class: 0	0.004586362679975794	True	Factor: Elk-1:Pax-9; motif: ACCGGAACYACGCWYSANTG; match class: 0	12131	176	137	19940	0.7784090909090909	0.0112933805951694	query_1	['TF:M08226']	20
TF	TF:M08226	Factor: Elk-1:Pax-9; motif: ACCGGAACYACGCWYSANTG	0.004586362679975794	True	Factor: Elk-1:Pax-9; motif: ACCGGAACYACGCWYSANTG	12131	176	137	19940	0.7784090909090909	0.0112933805951694	query_1	['TF:M00000']	20
REAC	REAC:R-HSA-450531	Regulation of mRNA stability by proteins that bind AU-rich elements	0.0047988081548857265	True	Regulation of mRNA stability by proteins that bind AU-rich elements	86	135	8	10588	0.05925925925925926	0.09302325581395349	query_1	['REAC:R-HSA-8953854']	20
REAC	REAC:R-HSA-174143	APC/C-mediated degradation of cell cycle proteins	0.0047988081548857265	True	APC/C-mediated degradation of cell cycle proteins	86	135	8	10588	0.05925925925925926	0.09302325581395349	query_1	['REAC:R-HSA-453276']	20
REAC	REAC:R-HSA-453276	Regulation of mitotic cell cycle	0.0047988081548857265	True	Regulation of mitotic cell cycle	86	135	8	10588	0.05925925925925926	0.09302325581395349	query_1	['REAC:R-HSA-69278']	20
TF	TF:M11603	Factor: TCF-1; motif: ACATCGRGRCGCTGW	0.004989577503674809	True	Factor: TCF-1; motif: ACATCGRGRCGCTGW	16510	176	167	19940	0.9488636363636364	0.010115081768625077	query_1	['TF:M00000']	20
TF	TF:M11603_0	Factor: TCF-1; motif: ACATCGRGRCGCTGW; match class: 0	0.004989577503674809	True	Factor: TCF-1; motif: ACATCGRGRCGCTGW; match class: 0	16510	176	167	19940	0.9488636363636364	0.010115081768625077	query_1	['TF:M11603']	20
GO:BP	GO:0010972	negative regulation of G2/M transition of mitotic cell cycle	0.005076693543390602	True	"Any signalling pathway that decreases or inhibits the activity of a cell cycle cyclin-dependent protein kinase to modulate the switch from G2 phase to M phase of the mitotic cell cycle." [GOC:mtg_cell_cycle]	96	162	8	17916	0.04938271604938271	0.08333333333333333	query_1	['GO:0000086', 'GO:0010389', 'GO:1901991', 'GO:1902750']	20
HPA	HPA:016010_23	esophagus; squamous epithelial cells[Approved,High]	0.005184643122239534	True	esophagus; squamous epithelial cells[Approved,High]	767	130	26	9494	0.2	0.03389830508474576	query_1	['HPA:016010_22']	20
HPA	HPA:014010_22	endometrium 2; cells in endometrial stroma[Approved,Medium]	0.005212434618997856	True	endometrium 2; cells in endometrial stroma[Approved,Medium]	864	130	28	9494	0.2153846153846154	0.032407407407407406	query_1	['HPA:014010_21']	20
TF	TF:M03979_0	Factor: ETV1; motif: ACCGGAAGTN; match class: 0	0.005377964342317176	True	Factor: ETV1; motif: ACCGGAAGTN; match class: 0	1030	176	26	19940	0.14772727272727273	0.02524271844660194	query_1	['TF:M03979']	20
TF	TF:M03979	Factor: ETV1; motif: ACCGGAAGTN	0.005377964342317176	True	Factor: ETV1; motif: ACCGGAAGTN	1030	176	26	19940	0.14772727272727273	0.02524271844660194	query_1	['TF:M00000']	20
GO:BP	GO:0060255	regulation of macromolecule metabolic process	0.005442794400195437	True	"Any process that modulates the frequency, rate or extent of the chemical reactions and pathways involving macromolecules, any molecule of high relative molecular mass, the structure of which essentially comprises the multiple repetition of units derived, actually or conceptually, from molecules of low relative molecular mass." [GOC:dph, GOC:tb]	6649	162	89	17916	0.5493827160493827	0.013385471499473604	query_1	['GO:0019222', 'GO:0043170']	20
TF	TF:M08231_1	Factor: Elk-1:T-bet; motif: TCACACCGGAAGNN; match class: 1	0.005502085359535324	True	Factor: Elk-1:T-bet; motif: TCACACCGGAAGNN; match class: 1	1601	176	34	19940	0.19318181818181818	0.021236727045596503	query_1	['TF:M08231_0']	20
GO:CC	GO:0005739	mitochondrion	0.005743961873874687	True	"A semiautonomous, self replicating organelle that occurs in varying numbers, shapes, and sizes in the cytoplasm of virtually all eukaryotic cells. It is notably the site of tissue respiration." [GOC:giardia, ISBN:0198506732]	1638	168	32	18856	0.19047619047619047	0.019536019536019536	query_1	['GO:0005737', 'GO:0043231']	20
HPA	HPA:039010_22	salivary gland; glandular cells[Approved,Medium]	0.005756401422944436	True	salivary gland; glandular cells[Approved,Medium]	2840	130	62	9494	0.47692307692307695	0.021830985915492956	query_1	['HPA:039010_21']	20
TF	TF:M01876_1	Factor: GABP-beta; motif: ASMGGAAGKGN; match class: 1	0.005810975981940186	True	Factor: GABP-beta; motif: ASMGGAAGKGN; match class: 1	196	176	11	19940	0.0625	0.05612244897959184	query_1	['TF:M01876_0']	20
REAC	REAC:R-HSA-4608870	Asymmetric localization of PCP proteins	0.005844801000006913	True	Asymmetric localization of PCP proteins	64	135	7	10588	0.05185185185185185	0.109375	query_1	['REAC:R-HSA-4086400']	20
TF	TF:M09613_0	Factor: Fli-1; motif: RCMGGAAGYGNNN; match class: 0	0.005855924361653783	True	Factor: Fli-1; motif: RCMGGAAGYGNNN; match class: 0	5210	176	75	19940	0.42613636363636365	0.014395393474088292	query_1	['TF:M09613']	20
TF	TF:M09613	Factor: Fli-1; motif: RCMGGAAGYGNNN	0.005855924361653783	True	Factor: Fli-1; motif: RCMGGAAGYGNNN	5210	176	75	19940	0.42613636363636365	0.014395393474088292	query_1	['TF:M00000']	20
HPA	HPA:047030_22	soft tissue 1; fibroblasts[Approved,Medium]	0.006195787899125173	True	soft tissue 1; fibroblasts[Approved,Medium]	1620	130	42	9494	0.3230769230769231	0.025925925925925925	query_1	['HPA:047030_21']	20
TF	TF:M08266	Factor: ER71:Pax-5; motif: ACCGGAACYACGCWTSANTG	0.006413986452378063	True	Factor: ER71:Pax-5; motif: ACCGGAACYACGCWTSANTG	14496	176	154	19940	0.875	0.010623620309050773	query_1	['TF:M00000']	20
TF	TF:M08266_0	Factor: ER71:Pax-5; motif: ACCGGAACYACGCWTSANTG; match class: 0	0.006413986452378063	True	Factor: ER71:Pax-5; motif: ACCGGAACYACGCWTSANTG; match class: 0	14496	176	154	19940	0.875	0.010623620309050773	query_1	['TF:M08266']	20
REAC	REAC:R-HSA-5358346	Hedgehog ligand biogenesis	0.006481256826455388	True	Hedgehog ligand biogenesis	65	135	7	10588	0.05185185185185185	0.1076923076923077	query_1	['REAC:R-HSA-5358351']	20
REAC	REAC:R-HSA-69052	Switching of origins to a post-replicative state	0.006717507800970152	True	Switching of origins to a post-replicative state	90	135	8	10588	0.05925925925925926	0.08888888888888889	query_1	['REAC:R-HSA-69239']	20
HPA	HPA:043010_21	skin 1; Langerhans[Approved,Low]	0.006904443244428956	True	skin 1; Langerhans[Approved,Low]	2855	130	62	9494	0.47692307692307695	0.021716287215411557	query_1	['HPA:043010_20']	20
TF	TF:M09632_0	Factor: Kaiso; motif: GNTCTCGCGAGRNNNNGGN; match class: 0	0.007031304858559371	True	Factor: Kaiso; motif: GNTCTCGCGAGRNNNNGGN; match class: 0	3091	176	52	19940	0.29545454545454547	0.016823034616628922	query_1	['TF:M09632']	20
TF	TF:M09632	Factor: Kaiso; motif: GNTCTCGCGAGRNNNNGGN	0.007031304858559371	True	Factor: Kaiso; motif: GNTCTCGCGAGRNNNNGGN	3091	176	52	19940	0.29545454545454547	0.016823034616628922	query_1	['TF:M00000']	20
HPA	HPA:016010_13	esophagus; squamous epithelial cells[Supported,High]	0.00709897144552249	True	esophagus; squamous epithelial cells[Supported,High]	422	130	18	9494	0.13846153846153847	0.04265402843601896	query_1	['HPA:016010_03', 'HPA:016010_12']	20
REAC	REAC:R-HSA-69580	p53-Dependent G1/S DNA damage checkpoint	0.007173907936993825	True	p53-Dependent G1/S DNA damage checkpoint	66	135	7	10588	0.05185185185185185	0.10606060606060606	query_1	['REAC:R-HSA-69615']	20
REAC	REAC:R-HSA-69563	p53-Dependent G1 DNA Damage Response	0.007173907936993825	True	p53-Dependent G1 DNA Damage Response	66	135	7	10588	0.05185185185185185	0.10606060606060606	query_1	['REAC:R-HSA-69580']	20
REAC	REAC:R-HSA-5658442	Regulation of RAS by GAPs	0.007926555457163989	True	Regulation of RAS by GAPs	67	135	7	10588	0.05185185185185185	0.1044776119402985	query_1	['REAC:R-HSA-5673001']	20
REAC	REAC:R-HSA-1169091	Activation of NF-kappaB in B cells	0.007926555457163989	True	Activation of NF-kappaB in B cells	67	135	7	10588	0.05185185185185185	0.1044776119402985	query_1	['REAC:R-HSA-1168372']	20
TF	TF:M11530_1	Factor: E2F-2; motif: NWTTTGGCGCCAWWNN; match class: 1	0.007986340298657352	True	Factor: E2F-2; motif: NWTTTGGCGCCAWWNN; match class: 1	13543	176	147	19940	0.8352272727272727	0.010854315882743854	query_1	['TF:M11530_0']	20
GO:BP	GO:0033108	mitochondrial respiratory chain complex assembly	0.00801979970920273	True	"The aggregation, arrangement and bonding together of a set of components to form a mitochondrial respiratory chain complex." [GOC:mah]	102	162	8	17916	0.04938271604938271	0.0784313725490196	query_1	['GO:0007005', 'GO:0034622']	20
TF	TF:M00333_1	Factor: ZF5; motif: NRNGNGCGCGCWN; match class: 1	0.008250334087505964	True	Factor: ZF5; motif: NRNGNGCGCGCWN; match class: 1	12481	176	139	19940	0.7897727272727273	0.011136928130758754	query_1	['TF:M00333_0']	20
GO:MF	GO:1990948	ubiquitin ligase inhibitor activity	0.00862951073607777	True	"Stops, prevents or reduces the activity of a ubiquitin ligase." [GOC:dph, GOC:vw, PMID:21389117]	6	163	3	18134	0.018404907975460124	0.5	query_1	['GO:0055105']	20
HP	HP:0012133	Erythroid hypoplasia	0.008634528452104698	True	Decreased count of erythroid precursor cells, that is, erythroid lineage cells in the bone marrow.	6	34	3	4232	0.08823529411764706	0.5	query_1	['HP:0012131']	20
REAC	REAC:R-HSA-69615	G1/S DNA Damage Checkpoints	0.008743176392292343	True	G1/S DNA Damage Checkpoints	68	135	7	10588	0.05185185185185185	0.10294117647058823	query_1	['REAC:R-HSA-69620']	20
REAC	REAC:R-HSA-68867	Assembly of the pre-replicative complex	0.008743176392292343	True	Assembly of the pre-replicative complex	68	135	7	10588	0.05185185185185185	0.10294117647058823	query_1	['REAC:R-HSA-69002']	20
GO:CC	GO:0000502	proteasome complex	0.009157484686583613	True	"A large multisubunit complex which catalyzes protein degradation, found in eukaryotes, archaea and some bacteria. In eukaryotes, this complex consists of the barrel shaped proteasome core complex and one or two associated proteins or complexes that act in regulating entry into or exit from the core." [GOC:rb, Wikipedia:Proteasome]	67	168	6	18856	0.03571428571428571	0.08955223880597014	query_1	['GO:0005622', 'GO:1905369']	20
TF	TF:M08224_1	Factor: Elk-1:Pax-1; motif: ACCGGAACTACGCWTSANTG; match class: 1	0.009211211836196689	True	Factor: Elk-1:Pax-1; motif: ACCGGAACTACGCWTSANTG; match class: 1	2772	176	48	19940	0.2727272727272727	0.017316017316017316	query_1	['TF:M08224_0']	20
TF	TF:M09607_1	Factor: SAP-1; motif: ACCGGAAGTNN; match class: 1	0.009400001393565045	True	Factor: SAP-1; motif: ACCGGAAGTNN; match class: 1	994	176	25	19940	0.14204545454545456	0.025150905432595575	query_1	['TF:M09607_0']	20
HPA	HPA:006020_21	caudate; neuronal cells[Approved,Low]	0.00940688498941772	True	caudate; neuronal cells[Approved,Low]	3695	130	74	9494	0.5692307692307692	0.020027063599458727	query_1	['HPA:006020_20']	20
HPA	HPA:013010_21	endometrium 1; cells in endometrial stroma[Approved,Low]	0.009529112602223024	True	endometrium 1; cells in endometrial stroma[Approved,Low]	2307	130	53	9494	0.4076923076923077	0.022973558734286952	query_1	['HPA:013010_20']	20
TF	TF:M12238_1	Factor: DREF; motif: MTRTCGCGAYAK; match class: 1	0.009598764921047444	True	Factor: DREF; motif: MTRTCGCGAYAK; match class: 1	295	176	13	19940	0.07386363636363637	0.04406779661016949	query_1	['TF:M12238_0']	20
REAC	REAC:R-HSA-8948751	Regulation of PTEN stability and activity	0.00962792753226234	True	Regulation of PTEN stability and activity	69	135	7	10588	0.05185185185185185	0.10144927536231885	query_1	['REAC:R-HSA-6807070']	20
TF	TF:M03925_0	Factor: YY2; motif: NCCGCCATNTY; match class: 0	0.009746153138969217	True	Factor: YY2; motif: NCCGCCATNTY; match class: 0	4691	176	69	19940	0.39204545454545453	0.014709017267107227	query_1	['TF:M03925']	20
TF	TF:M03925	Factor: YY2; motif: NCCGCCATNTY	0.009746153138969217	True	Factor: YY2; motif: NCCGCCATNTY	4691	176	69	19940	0.39204545454545453	0.014709017267107227	query_1	['TF:M00000']	20
TF	TF:M00430	Factor: E2F-1; motif: NTTSGCGG	0.009826654586558204	True	Factor: E2F-1; motif: NTTSGCGG	8098	176	102	19940	0.5795454545454546	0.012595702642627809	query_1	['TF:M00000']	20
TF	TF:M00430_0	Factor: E2F-1; motif: NTTSGCGG; match class: 0	0.009826654586558204	True	Factor: E2F-1; motif: NTTSGCGG; match class: 0	8098	176	102	19940	0.5795454545454546	0.012595702642627809	query_1	['TF:M00430']	20
GO:CC	GO:1905369	endopeptidase complex	0.009970229643422876	True	"A protein complex which is capable of endopeptidase activity." [GO_REF:0000088, GOC:bhm, GOC:TermGenie, PMID:1689240]	68	168	6	18856	0.03571428571428571	0.08823529411764706	query_1	['GO:1905368']	20
TF	TF:M07140	Factor: Kaiso; motif: NTCTCGCGAGANYTN	0.010008518017598403	True	Factor: Kaiso; motif: NTCTCGCGAGANYTN	559	176	18	19940	0.10227272727272728	0.03220035778175313	query_1	['TF:M00000']	20
TF	TF:M07140_0	Factor: Kaiso; motif: NTCTCGCGAGANYTN; match class: 0	0.010008518017598403	True	Factor: Kaiso; motif: NTCTCGCGAGANYTN; match class: 0	559	176	18	19940	0.10227272727272728	0.03220035778175313	query_1	['TF:M07140']	20
HP	HP:0008972	Decreased activity of mitochondrial respiratory chain	0.010103115337415383	True	Decreased activity of the mitochondrial respiratory chain.	66	34	6	4232	0.17647058823529413	0.09090909090909091	query_1	['HP:0011922']	20
HP	HP:0004322	Short stature	0.01095204305930448	True	A height below that which is expected according to age and gender norms. Although there is no universally accepted definition of short stature, many refer to \"short stature\" as height more than 2 standard deviations below the mean for age and gender (or below the 3rd percentile for age and gender dependent norms).	1105	34	21	4232	0.6176470588235294	0.019004524886877826	query_1	['HP:0000002', 'HP:0001510']	20
MIRNA	MIRNA:hsa-miR-324-5p	hsa-miR-324-5p	0.011027057154737532	True	hsa-miR-324-5p	297	156	13	14714	0.08333333333333333	0.04377104377104377	query_1	['MIRNA:000000']	20
HP	HP:0011922	Abnormal activity of mitochondrial respiratory chain	0.011033531518570585	True	An increased or decreased activity of the mitochondrial respiratory chain.	67	34	6	4232	0.17647058823529413	0.08955223880597014	query_1	['HP:0003287']	20
HPA	HPA:058010_23	vagina; squamous epithelial cells[Approved,High]	0.01119347583661253	True	vagina; squamous epithelial cells[Approved,High]	479	130	19	9494	0.14615384615384616	0.03966597077244259	query_1	['HPA:058010_22']	20
TF	TF:M11389_1	Factor: elf5; motif: GAMCCGGAAGTN; match class: 1	0.011313975885231168	True	Factor: elf5; motif: GAMCCGGAAGTN; match class: 1	99	176	8	19940	0.045454545454545456	0.08080808080808081	query_1	['TF:M11389_0']	20
TF	TF:M11883_1	Factor: pax-6; motif: NYACGCNTSRNYGCNYN; match class: 1	0.011491931209922654	True	Factor: pax-6; motif: NYACGCNTSRNYGCNYN; match class: 1	7793	176	99	19940	0.5625	0.012703708456306943	query_1	['TF:M11883_0']	20
REAC	REAC:R-HSA-68949	Orc1 removal from chromatin	0.011619369473913508	True	Orc1 removal from chromatin	71	135	7	10588	0.05185185185185185	0.09859154929577464	query_1	['REAC:R-HSA-69052']	20
REAC	REAC:R-HSA-8939902	Regulation of RUNX2 expression and activity	0.011619369473913508	True	Regulation of RUNX2 expression and activity	71	135	7	10588	0.05185185185185185	0.09859154929577464	query_1	['REAC:R-HSA-8878166']	20
GO:BP	GO:1901796	regulation of signal transduction by p53 class mediator	0.011871136181572444	True	"Any process that modulates the frequency, rate or extent of signal transduction by p53 class mediator." [GOC:TermGenie]	181	162	10	17916	0.06172839506172839	0.055248618784530384	query_1	['GO:0072331', 'GO:1902531']	20
GO:BP	GO:1902750	negative regulation of cell cycle G2/M phase transition	0.012297497238174802	True	"Any signalling pathway that decreases or inhibits the activity of a cell cycle cyclin-dependent protein kinase to modulate the switch from G2 phase to M phase of the cell cycle." [GO_REF:0000058, GOC:jl, GOC:TermGenie]	108	162	8	17916	0.04938271604938271	0.07407407407407407	query_1	['GO:0044839', 'GO:1901988', 'GO:1902749']	20
GO:CC	GO:1902494	catalytic complex	0.012363149522450082	True	"A protein complex which is capable of catalytic activity." [GOC:bhm, GOC:TermGenie, PMID:8077207]	1391	168	28	18856	0.16666666666666666	0.020129403306973402	query_1	['GO:0032991']	20
HP	HP:0011675	Arrhythmia	0.012857191693494942	True	Any cardiac rhythm other than the normal sinus rhythm. Such a rhythm may be either of sinus or ectopic origin and either regular or irregular. An arrhythmia may be due to a disturbance in impulse formation or conduction or both.	366	34	12	4232	0.35294117647058826	0.03278688524590164	query_1	['HP:0030956']	20
TF	TF:M11531	Factor: E2F-2; motif: GCGCGCGCGYW	0.013263405248684215	True	Factor: E2F-2; motif: GCGCGCGCGYW	13350	176	145	19940	0.8238636363636364	0.010861423220973783	query_1	['TF:M00000']	20
TF	TF:M11531_0	Factor: E2F-2; motif: GCGCGCGCGYW; match class: 0	0.013263405248684215	True	Factor: E2F-2; motif: GCGCGCGCGYW; match class: 0	13350	176	145	19940	0.8238636363636364	0.010861423220973783	query_1	['TF:M11531']	20
HPA	HPA:013020_13	endometrium 1; glandular cells[Supported,High]	0.01327330886549767	True	endometrium 1; glandular cells[Supported,High]	360	130	16	9494	0.12307692307692308	0.044444444444444446	query_1	['HPA:013020_03', 'HPA:013020_12']	20
HP	HP:0001510	Growth delay	0.013586234944266713	True	A deficiency or slowing down of growth pre- and postnatally.	1445	34	24	4232	0.7058823529411765	0.01660899653979239	query_1	['HP:0001507']	20
TF	TF:M11375_0	Factor: Spi-B; motif: NAWGCGGAAGTN; match class: 0	0.013830713138637011	True	Factor: Spi-B; motif: NAWGCGGAAGTN; match class: 0	2641	176	46	19940	0.26136363636363635	0.01741764483150322	query_1	['TF:M11375']	20
TF	TF:M11375	Factor: Spi-B; motif: NAWGCGGAAGTN	0.013830713138637011	True	Factor: Spi-B; motif: NAWGCGGAAGTN	2641	176	46	19940	0.26136363636363635	0.01741764483150322	query_1	['TF:M00000']	20
REAC	REAC:R-HSA-1236978	Cross-presentation of soluble exogenous antigens (endosomes)	0.014167480221247548	True	Cross-presentation of soluble exogenous antigens (endosomes)	50	135	6	10588	0.044444444444444446	0.12	query_1	['REAC:R-HSA-1236975']	20
HP	HP:0012103	Abnormality of the mitochondrion	0.01437954933897433	True	An anomaly of the mitochondrion, the membranous cytoplasmic organelle the interior of which is subdivided by cristae. The mitochondrion is a self replicating organelle that is the site of tissue respiration.	148	34	8	4232	0.23529411764705882	0.05405405405405406	query_1	['HP:0011017']	20
GO:BP	GO:0007007	inner mitochondrial membrane organization	0.014380566745145405	True	"A process that is carried out at the cellular level which results in the assembly, arrangement of constituent parts, or disassembly of the mitochondrial inner membrane." [GOC:ai, GOC:dph, GOC:jl, GOC:mah]	52	162	6	17916	0.037037037037037035	0.11538461538461539	query_1	['GO:0007006']	20
TF	TF:M00716_1	Factor: ZF5; motif: GSGCGCGR; match class: 1	0.014963618450535824	True	Factor: ZF5; motif: GSGCGCGR; match class: 1	14195	176	151	19940	0.8579545454545454	0.01063754843254667	query_1	['TF:M00716_0']	20
GO:MF	GO:0055105	ubiquitin-protein transferase inhibitor activity	0.015001813786806659	True	"Stops, prevents or reduces the activity of a ubiquitin-protein transferase." [GOC:BHF, GOC:rl]	7	163	3	18134	0.018404907975460124	0.42857142857142855	query_1	['GO:0004857', 'GO:0055106']	20
REAC	REAC:R-HSA-5689603	UCH proteinases	0.01557435497388444	True	UCH proteinases	101	135	8	10588	0.05925925925925926	0.07920792079207921	query_1	['REAC:R-HSA-5688426']	20
HPA	HPA:004020_22	breast; glandular cells[Approved,Medium]	0.01586078955960868	True	breast; glandular cells[Approved,Medium]	2992	130	63	9494	0.4846153846153846	0.021056149732620322	query_1	['HPA:004020_21']	20
REAC	REAC:R-HSA-350562	Regulation of ornithine decarboxylase (ODC)	0.01588980194597666	True	Regulation of ornithine decarboxylase (ODC)	51	135	6	10588	0.044444444444444446	0.11764705882352941	query_1	['REAC:R-HSA-351202']	20
GO:BP	GO:0019081	viral translation	0.01627096729086534	True	"A process by which viral mRNA is translated into viral protein, using the host cellular machinery." [GOC:bf, GOC:jl, ISBN:0781702534]	15	162	4	17916	0.024691358024691357	0.26666666666666666	query_1	['GO:0016032', 'GO:0019080']	20
WP	WP:WP4922	Mitochondrial CIV Assembly	0.01652228165219285	True	Mitochondrial CIV Assembly	35	100	5	6954	0.05	0.14285714285714285	query_1	['WP:000000']	20
HPA	HPA:009020_22	cervix, uterine; squamous epithelial cells[Approved,Medium]	0.016523654603411597	True	cervix, uterine; squamous epithelial cells[Approved,Medium]	2103	130	49	9494	0.3769230769230769	0.02330004755111745	query_1	['HPA:009020_21']	20
TF	TF:M10436	Factor: YY1; motif: CAANATGGCGGC	0.016686340725158382	True	Factor: YY1; motif: CAANATGGCGGC	8290	176	103	19940	0.5852272727272727	0.012424607961399277	query_1	['TF:M00000']	20
TF	TF:M10436_0	Factor: YY1; motif: CAANATGGCGGC; match class: 0	0.016686340725158382	True	Factor: YY1; motif: CAANATGGCGGC; match class: 0	8290	176	103	19940	0.5852272727272727	0.012424607961399277	query_1	['TF:M10436']	20
HPA	HPA:009020_23	cervix, uterine; squamous epithelial cells[Approved,High]	0.01677263868428454	True	cervix, uterine; squamous epithelial cells[Approved,High]	408	130	17	9494	0.13076923076923078	0.041666666666666664	query_1	['HPA:009020_22']	20
TF	TF:M08205_1	Factor: E2F-1:Elk-1; motif: SGCGCSNNAMCGGAAGT; match class: 1	0.01678343816776279	True	Factor: E2F-1:Elk-1; motif: SGCGCSNNAMCGGAAGT; match class: 1	10478	176	122	19940	0.6931818181818182	0.011643443405230006	query_1	['TF:M08205_0']	20
GO:BP	GO:0006091	generation of precursor metabolites and energy	0.016866589466237057	True	"The chemical reactions and pathways resulting in the formation of precursor metabolites, substances from which energy is derived, and any process involved in the liberation of energy from these substances." [GOC:jl]	541	162	17	17916	0.10493827160493827	0.031423290203327174	query_1	['GO:0044237']	20
REAC	REAC:R-HSA-382556	ABC-family proteins mediated transport	0.0179363546034004	True	ABC-family proteins mediated transport	103	135	8	10588	0.05925925925925926	0.07766990291262135	query_1	['REAC:R-HSA-382551']	20
TF	TF:M08313_0	Factor: GCMa:PEA3; motif: ATRCGGGCGGAAGTR; match class: 0	0.018922143504960524	True	Factor: GCMa:PEA3; motif: ATRCGGGCGGAAGTR; match class: 0	15551	176	160	19940	0.9090909090909091	0.0102887274130281	query_1	['TF:M08313']	20
TF	TF:M08313	Factor: GCMa:PEA3; motif: ATRCGGGCGGAAGTR	0.018922143504960524	True	Factor: GCMa:PEA3; motif: ATRCGGGCGGAAGTR	15551	176	160	19940	0.9090909090909091	0.0102887274130281	query_1	['TF:M00000']	20
GO:CC	GO:0014069	postsynaptic density	0.019021757422382088	True	"An electron dense network of proteins within and adjacent to the postsynaptic membrane of an asymmetric, neuron-neuron synapse. Its major components include neurotransmitter receptors and the proteins that spatially and functionally organize them such as anchoring and scaffolding molecules, signaling enzymes and cytoskeletal components." [GOC:BHF, GOC:dos, GOC:ef, GOC:jid, GOC:pr, GOC:sjp, http:…	343	168	12	18856	0.07142857142857142	0.03498542274052478	query_1	['GO:0032279', 'GO:0099572']	20
TF	TF:M08525_1	Factor: E2F-1:HES-7; motif: GGCRCGTGSYNNWNGGCGCSM; match class: 1	0.0194248739516511	True	Factor: E2F-1:HES-7; motif: GGCRCGTGSYNNWNGGCGCSM; match class: 1	15402	176	159	19940	0.9034090909090909	0.010323334631865992	query_1	['TF:M08525_0']	20
HPA	HPA:057010_22	urinary bladder; urothelial cells[Approved,Medium]	0.019565646199538402	True	urinary bladder; urothelial cells[Approved,Medium]	3554	130	71	9494	0.5461538461538461	0.019977490151941474	query_1	['HPA:057010_21']	20
REAC	REAC:R-HSA-5619084	ABC transporter disorders	0.019719740953688218	True	ABC transporter disorders	77	135	7	10588	0.05185185185185185	0.09090909090909091	query_1	['REAC:R-HSA-5619115']	20
TF	TF:M03924_1	Factor: YY1; motif: NNCGCCATTNN; match class: 1	0.019783989963124263	True	Factor: YY1; motif: NNCGCCATTNN; match class: 1	3742	176	58	19940	0.32954545454545453	0.01549973276322822	query_1	['TF:M03924_0']	20
GO:BP	GO:0007005	mitochondrion organization	0.01994068091769777	True	"A process that is carried out at the cellular level which results in the assembly, arrangement of constituent parts, or disassembly of a mitochondrion; includes mitochondrial morphogenesis and distribution, and replication of the mitochondrial genome as well as synthesis of new mitochondrial components." [GOC:dph, GOC:jl, GOC:mah, GOC:sgd_curators, PMID:9786946]	548	162	17	17916	0.10493827160493827	0.03102189781021898	query_1	['GO:0006996']	20
TF	TF:M00426_0	Factor: E2F; motif: TTTSGCGS; match class: 0	0.020550238804742042	True	Factor: E2F; motif: TTTSGCGS; match class: 0	11986	176	134	19940	0.7613636363636364	0.011179709661271483	query_1	['TF:M00426']	20
TF	TF:M00426	Factor: E2F; motif: TTTSGCGS	0.020550238804742042	True	Factor: E2F; motif: TTTSGCGS	11986	176	134	19940	0.7613636363636364	0.011179709661271483	query_1	['TF:M00000']	20
TF	TF:M11877_0	Factor: pax-2; motif: NCGTCACGCNYSRNYGCNYN; match class: 0	0.02074064968283379	True	Factor: pax-2; motif: NCGTCACGCNYSRNYGCNYN; match class: 0	11611	176	131	19940	0.7443181818181818	0.011282404616312117	query_1	['TF:M11877']	20
TF	TF:M11877	Factor: pax-2; motif: NCGTCACGCNYSRNYGCNYN	0.02074064968283379	True	Factor: pax-2; motif: NCGTCACGCNYSRNYGCNYN	11611	176	131	19940	0.7443181818181818	0.011282404616312117	query_1	['TF:M00000']	20
GO:CC	GO:0022624	proteasome accessory complex	0.02089719554390965	True	"A protein complex, that caps one or both ends of the proteasome core complex and regulates entry into, or exit from, the proteasome core complex." [GOC:mtg_sensu]	25	168	4	18856	0.023809523809523808	0.16	query_1	['GO:0000502', 'GO:0032991']	20
HPA	HPA:022020_12	hippocampus; neuronal cells[Supported,Medium]	0.021409713550902525	True	hippocampus; neuronal cells[Supported,Medium]	686	130	23	9494	0.17692307692307693	0.033527696793002916	query_1	['HPA:022020_02', 'HPA:022020_11']	20
HPA	HPA:007030_21	cerebellum; cells in molecular layer[Approved,Low]	0.021718445970050827	True	cerebellum; cells in molecular layer[Approved,Low]	2822	130	60	9494	0.46153846153846156	0.021261516654854713	query_1	['HPA:007030_20']	20
HPA	HPA:043010_22	skin 1; Langerhans[Approved,Medium]	0.021871186053953114	True	skin 1; Langerhans[Approved,Medium]	1823	130	44	9494	0.3384615384615385	0.024136039495337356	query_1	['HPA:043010_21']	20
GO:BP	GO:0002183	cytoplasmic translational initiation	0.021978279399022173	True	"The process preceding formation of the peptide bond between the first two amino acids of a protein in the cytoplasm. This includes the formation of a complex of the ribosome, mRNA or circRNA, and an initiation complex that contains the first aminoacyl-tRNA." [GOC:hjd]	33	162	5	17916	0.030864197530864196	0.15151515151515152	query_1	['GO:0002181', 'GO:0006413']	20
GO:BP	GO:0006120	mitochondrial electron transport, NADH to ubiquinone	0.022260947785904477	True	"The transfer of electrons from NADH to ubiquinone that occurs during oxidative phosphorylation, mediated by the multisubunit enzyme known as complex I." [ISBN:0716731363]	56	162	6	17916	0.037037037037037035	0.10714285714285714	query_1	['GO:0022904', 'GO:0042775']	20
GO:BP	GO:0010608	posttranscriptional regulation of gene expression	0.022394011525314842	True	"Any process that modulates the frequency, rate or extent of gene expression after the production of an RNA transcript." [GOC:dph, GOC:tb]	865	162	22	17916	0.13580246913580246	0.025433526011560695	query_1	['GO:0010468']	20
GO:CC	GO:0032279	asymmetric synapse	0.022446631135829665	True	"A type of synapse occurring between an axon and a dendritic spine or dendritic shaft. Asymmetric synapses, the most abundant synapse type in the central nervous system, involve axons that contain predominantly spherical vesicles and contain a thickened postsynaptic density. Most or all synapses of this type are excitatory." [GOC:dgh, GOC:ef]	349	168	12	18856	0.07142857142857142	0.034383954154727794	query_1	['GO:0098984']	20
GO:BP	GO:0019222	regulation of metabolic process	0.022756897018190406	True	"Any process that modulates the frequency, rate or extent of the chemical reactions and pathways within a cell or an organism." [GOC:go_curators]	7175	162	92	17916	0.5679012345679012	0.012822299651567944	query_1	['GO:0008152', 'GO:0050789']	20
REAC	REAC:R-HSA-8852276	The role of GTSE1 in G2/M progression after G2 checkpoint	0.02327310388933088	True	The role of GTSE1 in G2/M progression after G2 checkpoint	79	135	7	10588	0.05185185185185185	0.08860759493670886	query_1	['REAC:R-HSA-69275']	20
TF	TF:M04694_0	Factor: NRF-1; motif: CNCTGCGCATGCGC; match class: 0	0.023705901372940905	True	Factor: NRF-1; motif: CNCTGCGCATGCGC; match class: 0	1557	176	32	19940	0.18181818181818182	0.020552344251766216	query_1	['TF:M04694']	20
TF	TF:M04694	Factor: NRF-1; motif: CNCTGCGCATGCGC	0.023705901372940905	True	Factor: NRF-1; motif: CNCTGCGCATGCGC	1557	176	32	19940	0.18181818181818182	0.020552344251766216	query_1	['TF:M00000']	20
GO:MF	GO:0031386	protein tag	0.023844293870517494	True	"A molecular function exhibited by a protein that is covalently attached (AKA tagged or conjugated) to another protein where it acts as a marker, recognized by the cellular apparatus to target the tagged protein for some cellular process such as modification, sequestration, transport or degradation." [GOC:dos, GOC:go_curators, PMID:19028679, PMID:20054389, PMID:6305978]	8	163	3	18134	0.018404907975460124	0.375	query_1	['GO:0003674']	20
HPA	HPA:022020_21	hippocampus; neuronal cells[Approved,Low]	0.02447625736467039	True	hippocampus; neuronal cells[Approved,Low]	3715	130	73	9494	0.5615384615384615	0.01965006729475101	query_1	['HPA:022020_20']	20
REAC	REAC:R-HSA-6799198	Complex I biogenesis	0.024532475991905955	True	Complex I biogenesis	55	135	6	10588	0.044444444444444446	0.10909090909090909	query_1	['REAC:R-HSA-611105']	20
HPA	HPA:007030_23	cerebellum; cells in molecular layer[Approved,High]	0.024857275861831944	True	cerebellum; cells in molecular layer[Approved,High]	421	130	17	9494	0.13076923076923078	0.040380047505938245	query_1	['HPA:007030_22']	20
REAC	REAC:R-HSA-1168372	Downstream signaling events of B Cell Receptor (BCR)	0.025236746241179137	True	Downstream signaling events of B Cell Receptor (BCR)	80	135	7	10588	0.05185185185185185	0.0875	query_1	['REAC:R-HSA-983705']	20
TF	TF:M11531_1	Factor: E2F-2; motif: GCGCGCGCGYW; match class: 1	0.025569244839387426	True	Factor: E2F-2; motif: GCGCGCGCGYW; match class: 1	12404	176	137	19940	0.7784090909090909	0.011044824250241857	query_1	['TF:M11531_0']	20
TF	TF:M11877_1	Factor: pax-2; motif: NCGTCACGCNYSRNYGCNYN; match class: 1	0.02607983564462762	True	Factor: pax-2; motif: NCGTCACGCNYSRNYGCNYN; match class: 1	5309	176	74	19940	0.42045454545454547	0.013938594838952722	query_1	['TF:M11877_0']	20
GO:BP	GO:0043618	regulation of transcription from RNA polymerase II promoter in response to stress	0.02678519895675574	True	"Any process that modulates the frequency, rate or extent of transcription from an RNA polymerase II promoter as a result of a stimulus indicating the organism is under stress. The stress is usually, but not necessarily, exogenous (e.g. temperature, humidity, ionizing radiation)." [GOC:jl]	120	162	8	17916	0.04938271604938271	0.06666666666666667	query_1	['GO:0006357', 'GO:0043620']	20
REAC	REAC:R-HSA-9013694	Signaling by NOTCH4	0.027333743907017836	True	Signaling by NOTCH4	81	135	7	10588	0.05185185185185185	0.08641975308641975	query_1	['REAC:R-HSA-157118']	20
TF	TF:M10948_1	Factor: rax; motif: NNCRTTAN; match class: 1	0.027840129695659927	True	Factor: rax; motif: NNCRTTAN; match class: 1	5318	176	74	19940	0.42045454545454547	0.013915005641218503	query_1	['TF:M10948_0']	20
GO:CC	GO:0031975	envelope	0.02791307288736523	True	"A multilayered structure surrounding all or part of a cell; encompasses one or more lipid bilayers, and may include a cell wall layer; also includes the space between layers." [GOC:mah, GOC:pz]	1227	168	25	18856	0.1488095238095238	0.020374898125509373	query_1	['GO:0110165']	20
GO:CC	GO:0031967	organelle envelope	0.02791307288736523	True	"A double membrane structure enclosing an organelle, including two lipid bilayers and the region between them. In some cases, an organelle envelope may have more than two membranes." [GOC:mah, GOC:pz]	1227	168	25	18856	0.1488095238095238	0.020374898125509373	query_1	['GO:0031975', 'GO:0043227', 'GO:0043229']	20
HPA	HPA:056030_22	tonsil; squamous epithelial cells[Approved,Medium]	0.028193754786958	True	tonsil; squamous epithelial cells[Approved,Medium]	2911	130	61	9494	0.46923076923076923	0.02095499828237719	query_1	['HPA:056030_21']	20
TF	TF:M00341	Factor: GABP; motif: VCCGGAAGNGCR	0.028724475841820193	True	Factor: GABP; motif: VCCGGAAGNGCR	8265	176	102	19940	0.5795454545454546	0.012341197822141561	query_1	['TF:M00000']	20
TF	TF:M00341_0	Factor: GABP; motif: VCCGGAAGNGCR; match class: 0	0.028724475841820193	True	Factor: GABP; motif: VCCGGAAGNGCR; match class: 0	8265	176	102	19940	0.5795454545454546	0.012341197822141561	query_1	['TF:M00341']	20
GO:BP	GO:0009060	aerobic respiration	0.02981655516669408	True	"The enzymatic release of energy from inorganic and organic compounds (especially carbohydrates and fats) which requires oxygen as the terminal electron acceptor." [GOC:das, GOC:jl, ISBN:0140513590]	88	162	7	17916	0.043209876543209874	0.07954545454545454	query_1	['GO:0045333']	20
TF	TF:M04744	Factor: ATF-3; motif: GGCGCSSNSNGRTSACGTSA	0.03061653706440198	True	Factor: ATF-3; motif: GGCGCSSNSNGRTSACGTSA	10220	176	119	19940	0.6761363636363636	0.011643835616438357	query_1	['TF:M00000']	20
TF	TF:M04744_0	Factor: ATF-3; motif: GGCGCSSNSNGRTSACGTSA; match class: 0	0.03061653706440198	True	Factor: ATF-3; motif: GGCGCSSNSNGRTSACGTSA; match class: 0	10220	176	119	19940	0.6761363636363636	0.011643835616438357	query_1	['TF:M04744']	20
HPA	HPA:043020_21	skin 1; fibroblasts[Approved,Low]	0.03070766169460283	True	skin 1; fibroblasts[Approved,Low]	2985	130	62	9494	0.47692307692307695	0.020770519262981575	query_1	['HPA:043020_20']	20
HP	HP:0030956	Abnormality of cardiovascular system electrophysiology	0.031005244153076598	True	An anomaly of the electrical conduction physiology of the heart.	399	34	12	4232	0.35294117647058826	0.03007518796992481	query_1	['HP:0011025']	20
WP	WP:WP183	Proteasome Degradation	0.03142982516869352	True	Proteasome Degradation	62	100	6	6954	0.06	0.0967741935483871	query_1	['WP:000000']	20
REAC	REAC:R-HSA-1236974	ER-Phagosome pathway	0.031955288792230536	True	ER-Phagosome pathway	83	135	7	10588	0.05185185185185185	0.08433734939759036	query_1	['REAC:R-HSA-1236975']	20
REAC	REAC:R-HSA-69202	Cyclin E associated events during G1/S transition	0.031955288792230536	True	Cyclin E associated events during G1/S transition	83	135	7	10588	0.05185185185185185	0.08433734939759036	query_1	['REAC:R-HSA-69206']	20
REAC	REAC:R-HSA-195253	Degradation of beta-catenin by the destruction complex	0.031955288792230536	True	Degradation of beta-catenin by the destruction complex	83	135	7	10588	0.05185185185185185	0.08433734939759036	query_1	['REAC:R-HSA-195721']	20
HPA	HPA:043030_21	skin 1; keratinocytes[Approved,Low]	0.03199122331604044	True	skin 1; keratinocytes[Approved,Low]	3671	130	72	9494	0.5538461538461539	0.0196131844184146	query_1	['HPA:043030_20']	20
TF	TF:M08982_0	Factor: YY1; motif: NAANATGGCGNNN; match class: 0	0.03248292141944869	True	Factor: YY1; motif: NAANATGGCGNNN; match class: 0	7197	176	92	19940	0.5227272727272727	0.012783104071140753	query_1	['TF:M08982']	20
TF	TF:M08982	Factor: YY1; motif: NAANATGGCGNNN	0.03248292141944869	True	Factor: YY1; motif: NAANATGGCGNNN	7197	176	92	19940	0.5227272727272727	0.012783104071140753	query_1	['TF:M00000']	20
HP	HP:0002490	Increased CSF lactate	0.03311701080933552	True	Increased concentration of lactate in the cerebrospinal fluid.	81	34	6	4232	0.17647058823529413	0.07407407407407407	query_1	['HP:0030085']	20
HP	HP:0030085	Abnormal CSF lactate level	0.03311701080933552	True	Abnormal concentration of lactate in the cerebrospinal fluid.	81	34	6	4232	0.17647058823529413	0.07407407407407407	query_1	['HP:0025454']	20
TF	TF:M11415_1	Factor: GABP-alpha; motif: NRCCGGAAGTN; match class: 1	0.03314758093550441	True	Factor: GABP-alpha; motif: NRCCGGAAGTN; match class: 1	550	176	17	19940	0.09659090909090909	0.03090909090909091	query_1	['TF:M11415_0']	20
REAC	REAC:R-HSA-351202	Metabolism of polyamines	0.033197606780730825	True	Metabolism of polyamines	58	135	6	10588	0.044444444444444446	0.10344827586206896	query_1	['REAC:R-HSA-71291']	20
HPA	HPA:007010_13	cerebellum; Purkinje cells[Supported,High]	0.033839904046364645	True	cerebellum; Purkinje cells[Supported,High]	348	130	15	9494	0.11538461538461539	0.04310344827586207	query_1	['HPA:007010_03', 'HPA:007010_12']	20
TF	TF:M02057	Factor: Elf5; motif: CSMGGAARNN	0.03421832195149529	True	Factor: Elf5; motif: CSMGGAARNN	10476	176	121	19940	0.6875	0.011550210003818251	query_1	['TF:M00000']	20
TF	TF:M02057_0	Factor: Elf5; motif: CSMGGAARNN; match class: 0	0.03421832195149529	True	Factor: Elf5; motif: CSMGGAARNN; match class: 0	10476	176	121	19940	0.6875	0.011550210003818251	query_1	['TF:M02057']	20
HP	HP:0010987	Abnormal cellular immune system morphology	0.034561057018057416	True	An abnormality of the morphology or counts of the cells that make up the immune system.	474	34	13	4232	0.38235294117647056	0.027426160337552744	query_1	['HP:0032251']	20
HP	HP:0001881	Abnormal leukocyte morphology	0.034561057018057416	True	An abnormality of leukocytes.	474	34	13	4232	0.38235294117647056	0.027426160337552744	query_1	['HP:0001871', 'HP:0010987']	20
HPA	HPA:008030_22	cerebral cortex; neuronal cells[Approved,Medium]	0.03550692085051505	True	cerebral cortex; neuronal cells[Approved,Medium]	2932	130	61	9494	0.46923076923076923	0.020804911323328786	query_1	['HPA:008030_21']	20
TF	TF:M11420_1	Factor: ER81; motif: NACCGGAAGTN; match class: 1	0.03563491626108027	True	Factor: ER81; motif: NACCGGAAGTN; match class: 1	495	176	16	19940	0.09090909090909091	0.03232323232323232	query_1	['TF:M11420_0']	20
REAC	REAC:R-HSA-5632684	Hedgehog 'on' state	0.03719498032676235	True	Hedgehog 'on' state	85	135	7	10588	0.05185185185185185	0.08235294117647059	query_1	['REAC:R-HSA-5358351']	20
REAC	REAC:R-HSA-69002	DNA Replication Pre-Initiation	0.03719498032676235	True	DNA Replication Pre-Initiation	85	135	7	10588	0.05185185185185185	0.08235294117647059	query_1	['REAC:R-HSA-69306']	20
REAC	REAC:R-HSA-69656	Cyclin A:Cdk2-associated events at S phase entry	0.03719498032676235	True	Cyclin A:Cdk2-associated events at S phase entry	85	135	7	10588	0.05185185185185185	0.08235294117647059	query_1	['REAC:R-HSA-69242']	20
HPA	HPA:030010_23	oral mucosa; squamous epithelial cells[Approved,High]	0.037580483654826274	True	oral mucosa; squamous epithelial cells[Approved,High]	479	130	18	9494	0.13846153846153847	0.037578288100208766	query_1	['HPA:030010_22']	20
GO:CC	GO:0099572	postsynaptic specialization	0.0379880048231596	True	"A network of proteins within and adjacent to the postsynaptic membrane. Its major components include neurotransmitter receptors and the proteins that spatially and functionally organize them such as anchoring and scaffolding molecules, signaling enzymes and cytoskeletal components." [PMID:22046028]	369	168	12	18856	0.07142857142857142	0.032520325203252036	query_1	['GO:0043226', 'GO:0098794']	20
GO:BP	GO:0043620	regulation of DNA-templated transcription in response to stress	0.03824464491611797	True	"Modulation of the frequency, rate or extent of transcription from a DNA template as a result of a stimulus indicating the organism is under stress. The stress is usually, but not necessarily, exogenous (e.g. temperature, humidity, ionizing radiation)." [GOC:jl, GOC:txnOH]	126	162	8	17916	0.04938271604938271	0.06349206349206349	query_1	['GO:0006355', 'GO:0033554']	20
GO:MF	GO:0050136	NADH dehydrogenase (quinone) activity	0.03851296123933618	True	"Catalysis of the reaction: NADH + H+ + a quinone = NAD+ + a quinol." [EC:1.6.5.11, GOC:mah, MetaCyc:NADH-DEHYDROGENASE-QUINONE-RXN]	47	163	5	18134	0.03067484662576687	0.10638297872340426	query_1	['GO:0003954', 'GO:0016655']	20
GO:MF	GO:0008137	NADH dehydrogenase (ubiquinone) activity	0.03851296123933618	True	"Catalysis of the reaction: NADH + ubiquinone + 5 H(+)(in) <=> NAD(+) + ubiquinol + 4 H(+)(out)." [EC:7.1.1.2]	47	163	5	18134	0.03067484662576687	0.10638297872340426	query_1	['GO:0050136']	20
TF	TF:M10018	Factor: NRF-1; motif: CNSTGCGCATGCGCNNS	0.03901915613126943	True	Factor: NRF-1; motif: CNSTGCGCATGCGCNNS	1830	176	35	19940	0.19886363636363635	0.01912568306010929	query_1	['TF:M00000']	20
TF	TF:M10018_0	Factor: NRF-1; motif: CNSTGCGCATGCGCNNS; match class: 0	0.03901915613126943	True	Factor: NRF-1; motif: CNSTGCGCATGCGCNNS; match class: 0	1830	176	35	19940	0.19886363636363635	0.01912568306010929	query_1	['TF:M10018']	20
HPA	HPA:002020_22	appendix; lymphoid tissue[Approved,Medium]	0.039105753053902556	True	appendix; lymphoid tissue[Approved,Medium]	1630	130	40	9494	0.3076923076923077	0.024539877300613498	query_1	['HPA:002020_21']	20
REAC	REAC:R-HSA-6790901	rRNA modification in the nucleus and cytosol	0.04021513698235555	True	rRNA modification in the nucleus and cytosol	60	135	6	10588	0.044444444444444446	0.1	query_1	['REAC:R-HSA-8868773']	20
TF	TF:M02068_1	Factor: etv3; motif: ACCGGAAGYN; match class: 1	0.040764281705054986	True	Factor: etv3; motif: ACCGGAAGYN; match class: 1	619	176	18	19940	0.10227272727272728	0.029079159935379646	query_1	['TF:M02068_0']	20
TF	TF:M00341_1	Factor: GABP; motif: VCCGGAAGNGCR; match class: 1	0.040951602396541865	True	Factor: GABP; motif: VCCGGAAGNGCR; match class: 1	2324	176	41	19940	0.23295454545454544	0.017641996557659207	query_1	['TF:M00341_0']	20
GO:CC	GO:0098984	neuron to neuron synapse	0.040974875965092424	True	"A synapse in which pre and post-synaptic cells are neurons." [GOC:dos]	372	168	12	18856	0.07142857142857142	0.03225806451612903	query_1	['GO:0045202']	20
HPA	HPA:056010_23	tonsil; germinal center cells[Approved,High]	0.04178884109488014	True	tonsil; germinal center cells[Approved,High]	483	130	18	9494	0.13846153846153847	0.037267080745341616	query_1	['HPA:056010_22']	20
GO:MF	GO:0003954	NADH dehydrogenase activity	0.04268119615923104	True	"Catalysis of the reaction: NADH + H+ + acceptor = NAD+ + reduced acceptor." [EC:1.6.99.3]	48	163	5	18134	0.03067484662576687	0.10416666666666667	query_1	['GO:0016651']	20
HPA	HPA:004020_13	breast; glandular cells[Supported,High]	0.04367452586371242	True	breast; glandular cells[Supported,High]	356	130	15	9494	0.11538461538461539	0.042134831460674156	query_1	['HPA:004020_03', 'HPA:004020_12']	20
GO:CC	GO:0034709	methylosome	0.04530544197837652	True	"A large (20 S) protein complex that possesses protein arginine methyltransferase activity and modifies specific arginines to dimethylarginines in the arginine- and glycine-rich domains of several spliceosomal Sm proteins, thereby targeting these proteins to the survival of motor neurons (SMN) complex for assembly into small nuclear ribonucleoprotein (snRNP) core particles. Proteins found in the …	12	168	3	18856	0.017857142857142856	0.25	query_1	['GO:0005737', 'GO:0034708']	20
HP	HP:0032251	Abnormal immune system morphology	0.046191878358033414	True	Abnormal immune system morphology	487	34	13	4232	0.38235294117647056	0.026694045174537988	query_1	['HP:0002715']	20
GO:BP	GO:0070646	protein modification by small protein removal	0.047076418113004906	True	"A protein modification process in which one or more covalently attached groups of a small protein, such as ubiquitin or a ubiquitin-like protein, are removed from a target protein." [GOC:mah]	307	162	12	17916	0.07407407407407407	0.03908794788273615	query_1	['GO:0006508', 'GO:0070647']	20
TF	TF:M00327_1	Factor: Pax-3; motif: NNNNNNCGTCACGSTYNNNNN; match class: 1	0.04839870567448478	True	Factor: Pax-3; motif: NNNNNNCGTCACGSTYNNNNN; match class: 1	6940	176	89	19940	0.5056818181818182	0.012824207492795388	query_1	['TF:M00327_0']	20
GO:BP	GO:0071456	cellular response to hypoxia	0.04909671557560655	True	"Any process that results in a change in state or activity of a cell (in terms of movement, secretion, enzyme production, gene expression, etc.) as a result of a stimulus indicating lowered oxygen tension. Hypoxia, defined as a decline in O2 levels below normoxic levels of 20.8 - 20.95%, results in metabolic adaptation at both the cellular and organismal level." [GOC:mah]	213	162	10	17916	0.06172839506172839	0.046948356807511735	query_1	['GO:0001666', 'GO:0033554', 'GO:0036294']	20
TF	TF:M08418_1	Factor: TEF-3:Elk-1; motif: RMATWCCGGAWGT; match class: 1	0.049152553770579505	True	Factor: TEF-3:Elk-1; motif: RMATWCCGGAWGT; match class: 1	5298	176	73	19940	0.4147727272727273	0.013778784446961118	query_1	['TF:M08418_0']	20
TF	TF:M00262_0	Factor: Staf; motif: NTTWCCCANMATGCAYYRCGNY; match class: 0	0.04953813947289316	True	Factor: Staf; motif: NTTWCCCANMATGCAYYRCGNY; match class: 0	1311	176	28	19940	0.1590909090909091	0.02135774218154081	query_1	['TF:M00262']	20
TF	TF:M00262	Factor: Staf; motif: NTTWCCCANMATGCAYYRCGNY	0.04953813947289316	True	Factor: Staf; motif: NTTWCCCANMATGCAYYRCGNY	1311	176	28	19940	0.1590909090909091	0.02135774218154081	query_1	['TF:M00000']	20
REAC	REAC:R-HSA-5687128	MAPK6/MAPK4 signaling	0.0497763143281098	True	MAPK6/MAPK4 signaling	89	135	7	10588	0.05185185185185185	0.07865168539325842	query_1	['REAC:R-HSA-5683057']	20
REAC	REAC:R-HSA-69239	Synthesis of DNA	0.04988880139436655	True	Synthesis of DNA	119	135	8	10588	0.05925925925925926	0.06722689075630252	query_1	['REAC:R-HSA-69242', 'REAC:R-HSA-69306']	20
GO:CC	GO:0043227	membrane-bounded organelle	3.416458644075133e-11	True	"Organized structure of distinctive morphology and function, bounded by a single or double lipid bilayer membrane. Includes the nucleus, mitochondria, plastids, vacuoles, and vesicles. Excludes the plasma membrane." [GOC:go_curators]	12688	160	147	18856	0.91875	0.011585750315258513	query_1	['GO:0043226']	8
GO:CC	GO:0043231	intracellular membrane-bounded organelle	1.6942186941414362e-10	True	"Organized structure of distinctive morphology and function, bounded by a single or double lipid bilayer membrane and occurring within the cell. Includes the nucleus, mitochondria, plastids, vacuoles, and vesicles. Excludes the plasma membrane." [GOC:go_curators]	11085	160	136	18856	0.85	0.012268831754623365	query_1	['GO:0043227', 'GO:0043229']	8
GO:CC	GO:0043229	intracellular organelle	4.489812129762765e-09	True	"Organized structure of distinctive morphology and function, occurring within the cell. Includes the nucleus, mitochondria, plastids, vacuoles, vesicles, ribosomes and the cytoskeleton. Excludes the plasma membrane." [GOC:go_curators]	12870	160	145	18856	0.90625	0.011266511266511266	query_1	['GO:0005622', 'GO:0043226']	8
GO:CC	GO:0005622	intracellular	4.6771130164142575e-08	True	"The living contents of a cell; the matter contained within (but not including) the plasma membrane, usually taken to exclude large vacuoles and masses of secretory or ingested material. In eukaryotes it includes the nucleus and cytoplasm." [ISBN:0198506732]	14605	160	153	18856	0.95625	0.01047586442998973	query_1	['GO:0005575']	8
GO:BP	GO:0034645	cellular macromolecule biosynthetic process	6.828507007750621e-08	True	"The chemical reactions and pathways resulting in the formation of a macromolecule, any molecule of high relative molecular mass, the structure of which essentially comprises the multiple repetition of units derived, actually or conceptually, from molecules of low relative molecular mass, carried out by individual cells." [GOC:mah]	4944	156	82	17916	0.5256410256410257	0.016585760517799353	query_1	['GO:0009059', 'GO:0044249', 'GO:0044260']	8
GO:BP	GO:0009059	macromolecule biosynthetic process	1.561052198272956e-07	True	"The chemical reactions and pathways resulting in the formation of a macromolecule, any molecule of high relative molecular mass, the structure of which essentially comprises the multiple repetition of units derived, actually or conceptually, from molecules of low relative molecular mass." [GOC:mah]	5118	156	83	17916	0.532051282051282	0.016217272372020322	query_1	['GO:0043170', 'GO:1901576']	8
GO:CC	GO:0043226	organelle	1.9551519800606011e-07	True	"Organized structure of distinctive morphology and function. Includes the nucleus, mitochondria, plastids, vacuoles, vesicles, ribosomes and the cytoskeleton, and prokaryotic structures such as anammoxosomes and pirellulosomes. Excludes the plasma membrane." [GOC:go_curators]	13825	160	148	18856	0.925	0.010705244122965642	query_1	['GO:0110165']	8
GO:CC	GO:0005654	nucleoplasm	2.895833902930691e-07	True	"That part of the nuclear content other than the chromosomes or the nucleolus." [GOC:ma, ISBN:0124325653]	3999	160	68	18856	0.425	0.01700425106276569	query_1	['GO:0031981', 'GO:0110165']	8
TF	TF:M01861_0	Factor: ATF-1; motif: TNACGTCAN; match class: 0	5.694192699480498e-07	True	Factor: ATF-1; motif: TNACGTCAN; match class: 0	6408	161	91	19940	0.5652173913043478	0.01420099875156055	query_1	['TF:M01861']	8
TF	TF:M01861	Factor: ATF-1; motif: TNACGTCAN	5.694192699480498e-07	True	Factor: ATF-1; motif: TNACGTCAN	6408	161	91	19940	0.5652173913043478	0.01420099875156055	query_1	['TF:M00000']	8
GO:BP	GO:0009058	biosynthetic process	7.752488579799323e-07	True	"The chemical reactions and pathways resulting in the formation of substances; typically the energy-requiring part of metabolism in which simpler substances are transformed into more complex ones." [GOC:curators, ISBN:0198547684]	6307	156	93	17916	0.5961538461538461	0.014745520849849373	query_1	['GO:0008152']	8
GO:CC	GO:0070013	intracellular organelle lumen	7.99394246558902e-07	True	"An organelle lumen that is part of an intracellular organelle." [GOC:mah]	5890	160	86	18856	0.5375	0.014601018675721562	query_1	['GO:0043229', 'GO:0043233']	8
GO:CC	GO:0043233	organelle lumen	7.99394246558902e-07	True	"The internal volume enclosed by the membranes of a particular organelle; includes the volume enclosed by a single organelle membrane, e.g. endoplasmic reticulum lumen, or the volume enclosed by the innermost of the two lipid bilayers of an organelle envelope, e.g. nuclear lumen." [GOC:jl, GOC:mah]	5890	160	86	18856	0.5375	0.014601018675721562	query_1	['GO:0031974', 'GO:0043226']	8
GO:CC	GO:0031974	membrane-enclosed lumen	7.99394246558902e-07	True	"The enclosed volume within a sealed membrane or between two sealed membranes. Encompasses the volume enclosed by the membranes of a particular organelle, e.g. endoplasmic reticulum lumen, or the space between the two lipid bilayers of a double membrane surrounding an organelle, e.g. nuclear envelope lumen." [GOC:add, GOC:mah]	5890	160	86	18856	0.5375	0.014601018675721562	query_1	['GO:0110165']	8
GO:CC	GO:0031981	nuclear lumen	8.42106876193993e-07	True	"The volume enclosed by the nuclear inner membrane." [GOC:mah, GOC:pz]	4773	160	75	18856	0.46875	0.01571338780641106	query_1	['GO:0005634', 'GO:0070013']	8
GO:BP	GO:1901576	organic substance biosynthetic process	9.81069239068101e-07	True	"The chemical reactions and pathways resulting in the formation of an organic substance, any molecular entity containing carbon." [GOC:pr, GOC:TermGenie]	6225	156	92	17916	0.5897435897435898	0.014779116465863454	query_1	['GO:0009058', 'GO:0071704']	8
GO:BP	GO:0009891	positive regulation of biosynthetic process	1.6101051148248207e-06	True	"Any process that activates or increases the frequency, rate or extent of the chemical reactions and pathways resulting in the formation of substances." [GOC:go_curators]	2054	156	46	17916	0.2948717948717949	0.022395326192794548	query_1	['GO:0009058', 'GO:0009889', 'GO:0009893']	8
GO:BP	GO:0044249	cellular biosynthetic process	2.4806860832763905e-06	True	"The chemical reactions and pathways resulting in the formation of substances, carried out by individual cells." [GOC:jl]	6111	156	90	17916	0.5769230769230769	0.014727540500736377	query_1	['GO:0009058', 'GO:0044237']	8
WP	WP:WP3888	VEGFA-VEGFR2 Signaling Pathway	3.4557478312666885e-06	True	VEGFA-VEGFR2 Signaling Pathway	428	78	20	6954	0.2564102564102564	0.04672897196261682	query_1	['WP:000000']	8
GO:CC	GO:0005634	nucleus	3.5705882001018207e-06	True	"A membrane-bounded organelle of eukaryotic cells in which chromosomes are housed and replicated. In most cells, the nucleus contains all of the cell's chromosomes except the organellar chromosomes, and is the site of RNA synthesis and processing. In some species, or in specialized cell types, RNA metabolism or DNA replication may be absent." [GOC:go_curators]	7494	160	99	18856	0.61875	0.01321056845476381	query_1	['GO:0043231']	8
GO:BP	GO:0044271	cellular nitrogen compound biosynthetic process	4.411466633828269e-06	True	"The chemical reactions and pathways resulting in the formation of organic and inorganic nitrogenous compounds." [GOC:jl, ISBN:0198506732]	4945	156	78	17916	0.5	0.01577350859453994	query_1	['GO:0034641', 'GO:0044249']	8
GO:BP	GO:0010557	positive regulation of macromolecule biosynthetic process	7.1084324171035e-06	True	"Any process that increases the rate, frequency or extent of the chemical reactions and pathways resulting in the formation of a macromolecule, any molecule of high relative molecular mass, the structure of which essentially comprises the multiple repetition of units derived, actually or conceptually, from molecules of low relative molecular mass." [GOC:dph, GOC:tb]	1921	156	43	17916	0.27564102564102566	0.022384174908901613	query_1	['GO:0009059', 'GO:0009891', 'GO:0010556', 'GO:0010604']	8
GO:BP	GO:0009889	regulation of biosynthetic process	1.2985202132694206e-05	True	"Any process that modulates the frequency, rate or extent of the chemical reactions and pathways resulting in the formation of substances." [GOC:go_curators]	4373	156	71	17916	0.4551282051282051	0.016235993597072947	query_1	['GO:0009058', 'GO:0019222']	8
GO:BP	GO:0051254	positive regulation of RNA metabolic process	1.3830864326072055e-05	True	"Any process that activates or increases the frequency, rate or extent of the chemical reactions and pathways involving RNA." [GOC:ai]	1739	156	40	17916	0.2564102564102564	0.023001725129384705	query_1	['GO:0010604', 'GO:0016070', 'GO:0045935', 'GO:0051252']	8
GO:BP	GO:0045935	positive regulation of nucleobase-containing compound metabolic process	1.7987667107123454e-05	True	"Any cellular process that activates or increases the frequency, rate or extent of the chemical reactions and pathways involving nucleobases, nucleosides, nucleotides and nucleic acids." [GOC:go_curators]	1905	156	42	17916	0.2692307692307692	0.02204724409448819	query_1	['GO:0006139', 'GO:0019219', 'GO:0031325', 'GO:0051173']	8
GO:BP	GO:0006366	transcription by RNA polymerase II	2.3776917095113234e-05	True	"The synthesis of RNA from a DNA template by RNA polymerase II (RNAP II), originating at an RNA polymerase II promoter. Includes transcription of messenger RNA (mRNA) and certain small nuclear RNAs (snRNAs)." [GOC:jl, GOC:txnOH, ISBN:0321000382]	2314	156	47	17916	0.30128205128205127	0.02031114952463267	query_1	['GO:0006351']	8
GO:BP	GO:2000112	regulation of cellular macromolecule biosynthetic process	2.6135734993435525e-05	True	"Any process that modulates the frequency, rate or extent of cellular macromolecule biosynthetic process." [GOC:obol]	3970	156	66	17916	0.4230769230769231	0.01662468513853904	query_1	['GO:0010556', 'GO:0031326', 'GO:0034645']	8
GO:BP	GO:0031328	positive regulation of cellular biosynthetic process	3.202900130037679e-05	True	"Any process that activates or increases the frequency, rate or extent of the chemical reactions and pathways resulting in the formation of substances, carried out by individual cells." [GOC:mah]	2020	156	43	17916	0.27564102564102566	0.02128712871287129	query_1	['GO:0009891', 'GO:0031325', 'GO:0031326', 'GO:0044249']	8
TF	TF:M00916	Factor: CREB; motif: NNTKACGTCANNNS	3.38255525338474e-05	True	Factor: CREB; motif: NNTKACGTCANNNS	5984	161	83	19940	0.515527950310559	0.013870320855614973	query_1	['TF:M00000']	8
TF	TF:M00916_0	Factor: CREB; motif: NNTKACGTCANNNS; match class: 0	3.38255525338474e-05	True	Factor: CREB; motif: NNTKACGTCANNNS; match class: 0	5984	161	83	19940	0.515527950310559	0.013870320855614973	query_1	['TF:M00916']	8
GO:BP	GO:0010556	regulation of macromolecule biosynthetic process	5.4921990201536046e-05	True	"Any process that modulates the rate, frequency or extent of the chemical reactions and pathways resulting in the formation of a macromolecule, any molecule of high relative molecular mass, the structure of which essentially comprises the multiple repetition of units derived, actually or conceptually, from molecules of low relative molecular mass." [GOC:dph, GOC:tb]	4136	156	67	17916	0.42948717948717946	0.016199226305609285	query_1	['GO:0009059', 'GO:0009889', 'GO:0060255']	8
WP	WP:WP2374	Oncostatin M Signaling Pathway	6.506954848193668e-05	True	Oncostatin M Signaling Pathway	65	78	8	6954	0.10256410256410256	0.12307692307692308	query_1	['WP:000000']	8
GO:BP	GO:0045893	positive regulation of transcription, DNA-templated	6.947985378301064e-05	True	"Any process that activates or increases the frequency, rate or extent of cellular DNA-templated transcription." [GOC:go_curators, GOC:txnOH]	1545	156	36	17916	0.23076923076923078	0.02330097087378641	query_1	['GO:0006351', 'GO:0006355', 'GO:0010628', 'GO:1903508']	8
GO:BP	GO:0006357	regulation of transcription by RNA polymerase II	7.557739365344393e-05	True	"Any process that modulates the frequency, rate or extent of transcription mediated by RNA polymerase II." [GOC:go_curators, GOC:txnOH]	2159	156	44	17916	0.28205128205128205	0.020379805465493284	query_1	['GO:0006355', 'GO:0006366']	8
GO:BP	GO:0016070	RNA metabolic process	7.88998236362231e-05	True	"The cellular chemical reactions and pathways involving RNA, ribonucleic acid, one of the two main type of nucleic acid, consisting of a long, unbranched macromolecule formed from ribonucleotides joined in 3',5'-phosphodiester linkage." [ISBN:0198506732]	4653	156	72	17916	0.46153846153846156	0.015473887814313346	query_1	['GO:0090304']	8
GO:BP	GO:0006351	transcription, DNA-templated	8.660009873896955e-05	True	"The cellular synthesis of RNA on a template of DNA." [GOC:jl, GOC:txnOH]	3624	156	61	17916	0.391025641025641	0.01683222958057395	query_1	['GO:0010467', 'GO:0034645', 'GO:0097659']	8
GO:BP	GO:0031326	regulation of cellular biosynthetic process	9.74597151508642e-05	True	"Any process that modulates the frequency, rate or extent of the chemical reactions and pathways resulting in the formation of substances, carried out by individual cells." [GOC:mah]	4289	156	68	17916	0.4358974358974359	0.015854511541151785	query_1	['GO:0009889', 'GO:0031323', 'GO:0044249']	8
GO:BP	GO:0010467	gene expression	9.901320927713182e-05	True	"The process in which a gene's sequence is converted into a mature gene product or products (proteins or RNA). This includes the production of an RNA transcript as well as any processing to produce a mature RNA product or an mRNA or circRNA (for protein-coding genes) and the translation of that mRNA or circRNA into protein. Protein maturation is included when required to form an active form of a …	5997	156	85	17916	0.5448717948717948	0.014173753543438385	query_1	['GO:0043170']	8
TF	TF:M00152_1	Factor: SRF; motif: ATGCCCATATATGGWNNT; match class: 1	0.00010165403956614675	True	Factor: SRF; motif: ATGCCCATATATGGWNNT; match class: 1	12	161	5	19940	0.031055900621118012	0.4166666666666667	query_1	['TF:M00152_0']	8
GO:BP	GO:1903508	positive regulation of nucleic acid-templated transcription	0.00011020591592102935	True	"Any process that activates or increases the frequency, rate or extent of nucleic acid-templated transcription." [GO_REF:0000058, GOC:pr, GOC:TermGenie, GOC:txnOH, GOC:vw]	1647	156	37	17916	0.23717948717948717	0.022465088038858532	query_1	['GO:0097659', 'GO:1902680', 'GO:1903506']	8
GO:BP	GO:1902680	positive regulation of RNA biosynthetic process	0.0001119456962501606	True	"Any process that activates or increases the frequency, rate or extent of RNA biosynthetic process." [GO:jl, GO_REF:0000058, GOC:TermGenie]	1648	156	37	17916	0.23717948717948717	0.022451456310679612	query_1	['GO:0010557', 'GO:0031328', 'GO:0032774', 'GO:0051254', 'GO:2001141']	8
GO:MF	GO:0000981	DNA-binding transcription factor activity, RNA polymerase II-specific	0.00014312392346717016	True	"A protein or a member of a complex that interacts selectively and non-covalently with a specific DNA sequence (sometimes referred to as a motif) within the regulatory region of a RNA polymerase II-transcribed gene to modulate transcription. Regulatory regions include promoters (proximal and distal) and enhancers. Genes are transcriptional units." [GOC:txnOH-2018]	1021	158	27	18134	0.17088607594936708	0.02644466209598433	query_1	['GO:0003700']	8
GO:BP	GO:0097659	nucleic acid-templated transcription	0.0001455613430824709	True	"The cellular synthesis of RNA on a template of nucleic acid (DNA or RNA)." [GOC:pr, GOC:txnOH, GOC:vw]	3674	156	61	17916	0.391025641025641	0.016603157321720196	query_1	['GO:0032774']	8
GO:MF	GO:0001228	DNA-binding transcription activator activity, RNA polymerase II-specific	0.0001665564221562083	True	"A protein, or a member of a complex, or a non-coding RNA that interacts selectively and non-covalently with a specific DNA sequence (sometimes referred to as a motif) within the regulatory region of a RNA polymerase II-transcribed gene to activate or increase transcription. Regulatory regions include promoters (proximal and distal) and enhancers. Genes are transcriptional units." [GOC:aruk, GOC:…	434	158	17	18134	0.10759493670886076	0.03917050691244239	query_1	['GO:0000981', 'GO:0001216']	8
GO:BP	GO:0032774	RNA biosynthetic process	0.00016796386910839138	True	"The chemical reactions and pathways resulting in the formation of RNA, ribonucleic acid, one of the two main type of nucleic acid, consisting of a long, unbranched macromolecule formed from ribonucleotides joined in 3',5'-phosphodiester linkage. Includes polymerization of ribonucleotide monomers. Refers not only to transcription but also to e.g. viral RNA replication." [GOC:mah, GOC:txnOH]	3688	156	61	17916	0.391025641025641	0.01654013015184382	query_1	['GO:0009059', 'GO:0016070', 'GO:0034654']	8
GO:BP	GO:0031323	regulation of cellular metabolic process	0.0001769990472277824	True	"Any process that modulates the frequency, rate or extent of the chemical reactions and pathways by which individual cells transform chemical substances." [GOC:mah]	6386	156	88	17916	0.5641025641025641	0.013780144065142498	query_1	['GO:0019222', 'GO:0044237', 'GO:0050794']	8
GO:BP	GO:0034654	nucleobase-containing compound biosynthetic process	0.00017805687885681637	True	"The chemical reactions and pathways resulting in the formation of nucleobases, nucleosides, nucleotides and nucleic acids." [GOC:mah]	4161	156	66	17916	0.4230769230769231	0.015861571737563085	query_1	['GO:0006139', 'GO:0018130', 'GO:0019438', 'GO:0044271', 'GO:1901362']	8
GO:MF	GO:0001216	DNA-binding transcription activator activity	0.00018351288041925629	True	"Interacting selectively and non-covalently with a specific DNA sequence in order to activate or increase the frequency, rate or extent of transcription by a RNA polymerase." [GOC:krc]	437	158	17	18134	0.10759493670886076	0.038901601830663615	query_1	['GO:0003700']	8
GO:BP	GO:0080090	regulation of primary metabolic process	0.00018844750566317402	True	"Any process that modulates the frequency, rate or extent of the chemical reactions and pathways within a cell or an organism involving those compounds formed as a part of the normal anabolic and catabolic processes. These processes take place in most, if not all, cells of the organism." [PMID:19211694]	6180	156	86	17916	0.5512820512820513	0.013915857605177993	query_1	['GO:0019222', 'GO:0044238']	8
GO:BP	GO:0090304	nucleic acid metabolic process	0.00020162507041343163	True	"Any cellular metabolic process involving nucleic acids." [GOC:dph, GOC:tb]	5153	156	76	17916	0.48717948717948717	0.014748690083446536	query_1	['GO:0006139', 'GO:0043170']	8
GO:BP	GO:0006355	regulation of transcription, DNA-templated	0.00022996265467435328	True	"Any process that modulates the frequency, rate or extent of cellular DNA-templated transcription." [GOC:go_curators, GOC:txnOH]	3445	156	58	17916	0.3717948717948718	0.01683599419448476	query_1	['GO:0006351', 'GO:0010468', 'GO:1903506', 'GO:2000112']	8
WP	WP:WP516	Hypertrophy Model	0.00026304188986878043	True	Hypertrophy Model	20	78	5	6954	0.0641025641025641	0.25	query_1	['WP:000000']	8
GO:BP	GO:0018130	heterocycle biosynthetic process	0.0003298940978592586	True	"The chemical reactions and pathways resulting in the formation of heterocyclic compounds, those with a cyclic molecular structure and at least two different atoms in the ring (or rings)." [ISBN:0198547684]	4226	156	66	17916	0.4230769230769231	0.015617605300520587	query_1	['GO:0044249', 'GO:0046483']	8
GO:BP	GO:0019438	aromatic compound biosynthetic process	0.0003587972090162373	True	"The chemical reactions and pathways resulting in the formation of aromatic compounds, any substance containing an aromatic carbon ring." [GOC:ai]	4235	156	66	17916	0.4230769230769231	0.015584415584415584	query_1	['GO:0006725', 'GO:0044249']	8
GO:BP	GO:0044260	cellular macromolecule metabolic process	0.0003844695423720601	True	"The chemical reactions and pathways involving macromolecules, any molecule of high relative molecular mass, the structure of which essentially comprises the multiple repetition of units derived, actually or conceptually, from molecules of low relative molecular mass, as carried out by individual cells." [GOC:mah]	8402	156	105	17916	0.6730769230769231	0.01249702451797191	query_1	['GO:0043170', 'GO:0044237']	8
GO:BP	GO:0019219	regulation of nucleobase-containing compound metabolic process	0.0004221959989838381	True	"Any cellular process that modulates the frequency, rate or extent of the chemical reactions and pathways involving nucleobases, nucleosides, nucleotides and nucleic acids." [GOC:go_curators]	4062	156	64	17916	0.41025641025641024	0.015755785327424915	query_1	['GO:0006139', 'GO:0031323', 'GO:0051171', 'GO:0080090']	8
GO:BP	GO:0051252	regulation of RNA metabolic process	0.0004859957123213853	True	"Any process that modulates the frequency, rate or extent of the chemical reactions and pathways involving RNA." [GOC:ai]	3795	156	61	17916	0.391025641025641	0.016073781291172595	query_1	['GO:0016070', 'GO:0019219', 'GO:0060255']	8
GO:BP	GO:1903506	regulation of nucleic acid-templated transcription	0.0004944143664103754	True	"Any process that modulates the frequency, rate or extent of nucleic acid-templated transcription." [GO_REF:0000058, GOC:pr, GOC:TermGenie, GOC:txnOH, GOC:vw]	3520	156	58	17916	0.3717948717948718	0.016477272727272726	query_1	['GO:0097659', 'GO:2001141']	8
KEGG	KEGG:04928	Parathyroid hormone synthesis, secretion and action	0.0005120700001406397	True	Parathyroid hormone synthesis, secretion and action	106	73	8	7747	0.1095890410958904	0.07547169811320754	query_1	['KEGG:00000']	8
GO:BP	GO:2001141	regulation of RNA biosynthetic process	0.0005197564273443208	True	"Any process that modulates the frequency, rate or extent of RNA biosynthetic process." [GOC:dph]	3525	156	58	17916	0.3717948717948718	0.016453900709219857	query_1	['GO:0010556', 'GO:0031326', 'GO:0032774', 'GO:0051252']	8
TF	TF:M00025	Factor: Elk-1; motif: NNNNCCGGAARTNN	0.0005530292621508246	True	Factor: Elk-1; motif: NNNNCCGGAARTNN	10354	161	116	19940	0.7204968944099379	0.011203399652308287	query_1	['TF:M00000']	8
TF	TF:M00025_0	Factor: Elk-1; motif: NNNNCCGGAARTNN; match class: 0	0.0005530292621508246	True	Factor: Elk-1; motif: NNNNCCGGAARTNN; match class: 0	10354	161	116	19940	0.7204968944099379	0.011203399652308287	query_1	['TF:M00025']	8
TF	TF:M02065_1	Factor: ER81; motif: RCCGGAARYN; match class: 1	0.0005777319064134526	True	Factor: ER81; motif: RCCGGAARYN; match class: 1	6789	161	87	19940	0.5403726708074534	0.012814847547503314	query_1	['TF:M02065_0']	8
TF	TF:M00810_1	Factor: SRF; motif: SCCAWATAWGGMNMNNNN; match class: 1	0.0005859417479145137	True	Factor: SRF; motif: SCCAWATAWGGMNMNNNN; match class: 1	7	161	4	19940	0.024844720496894408	0.5714285714285714	query_1	['TF:M00810_0']	8
GO:BP	GO:1901362	organic cyclic compound biosynthetic process	0.0006032691257202247	True	"The chemical reactions and pathways resulting in the formation of organic cyclic compound." [GOC:TermGenie]	4388	156	67	17916	0.42948717948717946	0.015268915223336371	query_1	['GO:1901360', 'GO:1901576']	8
TF	TF:M00917_0	Factor: CREB; motif: CNNTGACGTMA; match class: 0	0.0006497401687058001	True	Factor: CREB; motif: CNNTGACGTMA; match class: 0	5690	161	77	19940	0.4782608695652174	0.013532513181019333	query_1	['TF:M00917']	8
TF	TF:M00917	Factor: CREB; motif: CNNTGACGTMA	0.0006497401687058001	True	Factor: CREB; motif: CNNTGACGTMA	5690	161	77	19940	0.4782608695652174	0.013532513181019333	query_1	['TF:M00000']	8
GO:BP	GO:0010628	positive regulation of gene expression	0.0006535998653456836	True	"Any process that increases the frequency, rate or extent of gene expression. Gene expression is the process in which a gene's coding sequence is converted into a mature gene product or products (proteins or RNA). This includes the production of an RNA transcript as well as any processing to produce a mature RNA product or an mRNA or circRNA (for protein-coding genes) and the translation of that …	2326	156	44	17916	0.28205128205128205	0.018916595012897677	query_1	['GO:0010467', 'GO:0010468', 'GO:0010604']	8
GO:CC	GO:0035976	transcription factor AP-1 complex	0.0007356793928026895	True	"A heterodimeric transcription factor complex composed of proteins from the c-Fos, c-Jun, activating transcription factor (ATF) or JDP families. The subunits contain a basic leucine zipper (bZIP) domain that is essential for dimerization and DNA binding. Jun-Fos heterodimers bind preferentially to a heptamer consensus sequence (TPA responsive element (TRE)), whereas Jun-ATF dimers bind the cyclic…	4	160	3	18856	0.01875	0.75	query_1	['GO:0090575']	8
GO:BP	GO:0034641	cellular nitrogen compound metabolic process	0.0007620474386231867	True	"The chemical reactions and pathways involving various organic and inorganic nitrogenous compounds, as carried out by individual cells." [GOC:mah]	6463	156	87	17916	0.5576923076923077	0.013461240909794213	query_1	['GO:0006807', 'GO:0044237']	8
TF	TF:M00338_0	Factor: ATF; motif: NTGACGTCANYS; match class: 0	0.0009948805217179244	True	Factor: ATF; motif: NTGACGTCANYS; match class: 0	3875	161	59	19940	0.36645962732919257	0.015225806451612903	query_1	['TF:M00338']	8
TF	TF:M00338	Factor: ATF; motif: NTGACGTCANYS	0.0009948805217179244	True	Factor: ATF; motif: NTGACGTCANYS	3875	161	59	19940	0.36645962732919257	0.015225806451612903	query_1	['TF:M00000']	8
MIRNA	MIRNA:hsa-miR-6077	hsa-miR-6077	0.001063369080093778	True	hsa-miR-6077	277	157	14	14714	0.08917197452229299	0.05054151624548736	query_1	['MIRNA:000000']	8
GO:BP	GO:0019222	regulation of metabolic process	0.0011452030250514258	True	"Any process that modulates the frequency, rate or extent of the chemical reactions and pathways within a cell or an organism." [GOC:go_curators]	7175	156	93	17916	0.5961538461538461	0.012961672473867597	query_1	['GO:0008152', 'GO:0050789']	8
GO:BP	GO:0043170	macromolecule metabolic process	0.0011612274388520577	True	"The chemical reactions and pathways involving macromolecules, any molecule of high relative molecular mass, the structure of which essentially comprises the multiple repetition of units derived, actually or conceptually, from molecules of low relative molecular mass." [GOC:mah]	9774	156	115	17916	0.7371794871794872	0.011765909555964805	query_1	['GO:0071704']	8
GO:BP	GO:0051172	negative regulation of nitrogen compound metabolic process	0.0011963376183299493	True	"Any process that stops, prevents, or reduces the frequency, rate or extent of the chemical reactions and pathways involving nitrogen or nitrogenous compounds." [GOC:ai, GOC:tb]	2545	156	46	17916	0.2948717948717949	0.01807465618860511	query_1	['GO:0006807', 'GO:0009892', 'GO:0051171']	8
MIRNA	MIRNA:hsa-miR-221-3p	hsa-miR-221-3p	0.0012145946628646636	True	hsa-miR-221-3p	365	157	16	14714	0.10191082802547771	0.043835616438356165	query_1	['MIRNA:000000']	8
GO:BP	GO:0051171	regulation of nitrogen compound metabolic process	0.00128115032708748	True	"Any process that modulates the frequency, rate or extent of the chemical reactions and pathways involving nitrogen or nitrogenous compounds." [GOC:ai, GOC:tb]	5997	156	82	17916	0.5256410256410257	0.013673503418375855	query_1	['GO:0006807', 'GO:0019222']	8
GO:BP	GO:0060255	regulation of macromolecule metabolic process	0.0013720113145306145	True	"Any process that modulates the frequency, rate or extent of the chemical reactions and pathways involving macromolecules, any molecule of high relative molecular mass, the structure of which essentially comprises the multiple repetition of units derived, actually or conceptually, from molecules of low relative molecular mass." [GOC:dph, GOC:tb]	6649	156	88	17916	0.5641025641025641	0.013235072943299744	query_1	['GO:0019222', 'GO:0043170']	8
TF	TF:M00981_0	Factor: CREB,; motif: NTGACGTNA; match class: 0	0.0014267907021444845	True	Factor: CREB,; motif: NTGACGTNA; match class: 0	8456	161	100	19940	0.6211180124223602	0.011825922421948912	query_1	['TF:M00981']	8
TF	TF:M00981	Factor: CREB,; motif: NTGACGTNA	0.0014267907021444845	True	Factor: CREB,; motif: NTGACGTNA	8456	161	100	19940	0.6211180124223602	0.011825922421948912	query_1	['TF:M00000']	8
GO:MF	GO:0008134	transcription factor binding	0.0014468069319292876	True	"Interacting selectively and non-covalently with a transcription factor, a protein required to initiate or regulate transcription." [ISBN:0198506732]	685	158	20	18134	0.12658227848101267	0.029197080291970802	query_1	['GO:0005515']	8
GO:BP	GO:0044237	cellular metabolic process	0.0016832198154612915	True	"The chemical reactions and pathways by which individual cells transform chemical substances." [GOC:go_curators]	10857	156	123	17916	0.7884615384615384	0.011329096435479415	query_1	['GO:0008152', 'GO:0009987']	8
GO:BP	GO:0044238	primary metabolic process	0.0017340383380786974	True	"The chemical reactions and pathways involving those compounds which are formed as a part of the normal anabolic and catabolic processes. These processes take place in most, if not all, cells of the organism." [GOC:go_curators, http://www.metacyc.org]	10599	156	121	17916	0.7756410256410257	0.011416171336918577	query_1	['GO:0008152']	8
TF	TF:M02089	Factor: E2F-3; motif: GGCGGGN	0.0018785154787635278	True	Factor: E2F-3; motif: GGCGGGN	13230	161	135	19940	0.8385093167701864	0.01020408163265306	query_1	['TF:M00000']	8
TF	TF:M02089_0	Factor: E2F-3; motif: GGCGGGN; match class: 0	0.0018785154787635278	True	Factor: E2F-3; motif: GGCGGGN; match class: 0	13230	161	135	19940	0.8385093167701864	0.01020408163265306	query_1	['TF:M02089']	8
GO:BP	GO:0008152	metabolic process	0.001984752661049072	True	"The chemical reactions and pathways, including anabolism and catabolism, by which living organisms transform chemical substances. Metabolic processes typically transform small molecules, but also include macromolecular processes such as DNA repair and replication, and protein synthesis and degradation." [GOC:go_curators, ISBN:0198547684]	11830	156	130	17916	0.8333333333333334	0.01098901098901099	query_1	['GO:0008150']	8
TF	TF:M11309_0	Factor: ATF-2; motif: NRTGACGTMANN; match class: 0	0.002596322230670991	True	Factor: ATF-2; motif: NRTGACGTMANN; match class: 0	6541	161	83	19940	0.515527950310559	0.012689191255159762	query_1	['TF:M11309']	8
TF	TF:M11309	Factor: ATF-2; motif: NRTGACGTMANN	0.002596322230670991	True	Factor: ATF-2; motif: NRTGACGTMANN	6541	161	83	19940	0.515527950310559	0.012689191255159762	query_1	['TF:M00000']	8
GO:BP	GO:0006139	nucleobase-containing compound metabolic process	0.002897773012849563	True	"Any cellular metabolic process involving nucleobases, nucleosides, nucleotides and nucleic acids." [GOC:ai]	5684	156	78	17916	0.5	0.013722730471498945	query_1	['GO:0006725', 'GO:0034641', 'GO:0044238', 'GO:0046483', 'GO:1901360']	8
GO:BP	GO:0010604	positive regulation of macromolecule metabolic process	0.0031205985944081607	True	"Any process that increases the frequency, rate or extent of the chemical reactions and pathways involving macromolecules, any molecule of high relative molecular mass, the structure of which essentially comprises the multiple repetition of units derived, actually or conceptually, from molecules of low relative molecular mass." [GOC:dph, GOC:tb]	3620	156	57	17916	0.36538461538461536	0.01574585635359116	query_1	['GO:0009893', 'GO:0043170', 'GO:0060255']	8
GO:CC	GO:0000790	nuclear chromatin	0.0032437176455331496	True	"The ordered and organized complex of DNA, protein, and sometimes RNA, that forms the chromosome in the nucleus." [GOC:elh, PMID:20404130]	1061	160	24	18856	0.15	0.022620169651272386	query_1	['GO:0000228', 'GO:0000785']	8
GO:BP	GO:0009893	positive regulation of metabolic process	0.0033848735003654926	True	"Any process that activates or increases the frequency, rate or extent of the chemical reactions and pathways within a cell or an organism." [GOC:go_curators]	3911	156	60	17916	0.38461538461538464	0.015341344924571721	query_1	['GO:0008152', 'GO:0019222', 'GO:0048518']	8
GO:BP	GO:0045944	positive regulation of transcription by RNA polymerase II	0.0036067435529529533	True	"Any process that activates or increases the frequency, rate or extent of transcription from an RNA polymerase II promoter." [GOC:go_curators, GOC:txnOH]	1211	156	28	17916	0.1794871794871795	0.023121387283236993	query_1	['GO:0006357', 'GO:0006366', 'GO:0045893']	8
GO:MF	GO:0003676	nucleic acid binding	0.0038164578471601754	True	"Interacting selectively and non-covalently with any nucleic acid." [GOC:jl]	4338	158	63	18134	0.3987341772151899	0.014522821576763486	query_1	['GO:0097159', 'GO:1901363']	8
GO:BP	GO:0031324	negative regulation of cellular metabolic process	0.0038939047092590973	True	"Any process that stops, prevents, or reduces the frequency, rate or extent of the chemical reactions and pathways by which individual cells transform chemical substances." [GOC:mah]	2740	156	47	17916	0.30128205128205127	0.017153284671532848	query_1	['GO:0009892', 'GO:0031323', 'GO:0044237', 'GO:0048523']	8
GO:MF	GO:0000978	RNA polymerase II cis-regulatory region sequence-specific DNA binding	0.003916071773361842	True	"Interacting selectively and non-covalently with a specific upstream regulatory DNA sequence (transcription factor recognition sequence or binding site) located in cis relative to the transcription start site (i.e., on the same strand of DNA) of a gene transcribed by RNA polymerase II." [GOC:txnOH-2018]	607	158	18	18134	0.11392405063291139	0.029654036243822075	query_1	['GO:0000977', 'GO:0000987']	8
GO:CC	GO:0005737	cytoplasm	0.004806695424425378	True	"All of the contents of a cell excluding the plasma membrane and nucleus, but including other subcellular structures." [ISBN:0198547684]	11653	160	124	18856	0.775	0.010641036642924569	query_1	['GO:0005622', 'GO:0110165']	8
TF	TF:M10438_1	Factor: ZF5; motif: GGSGCGCGS; match class: 1	0.005010882871456091	True	Factor: ZF5; motif: GGSGCGCGS; match class: 1	14970	161	145	19940	0.9006211180124224	0.009686038744154976	query_1	['TF:M10438_0']	8
GO:CC	GO:0000785	chromatin	0.00542450513487868	True	"The ordered and organized complex of DNA, protein, and sometimes RNA, that forms the chromosome." [GOC:elh, PMID:20404130]	1245	160	26	18856	0.1625	0.020883534136546186	query_1	['GO:0005694', 'GO:0110165']	8
GO:BP	GO:0035914	skeletal muscle cell differentiation	0.005528632040450825	True	"The process in which a relatively unspecialized cell acquires specialized features of a skeletal muscle cell, a somatic cell located in skeletal muscle." [CL:0000188, GOC:BHF, GOC:vk]	71	156	7	17916	0.04487179487179487	0.09859154929577464	query_1	['GO:0007519', 'GO:0030154']	8
TF	TF:M00039	Factor: CREB; motif: TGACGTMA	0.005706507890284766	True	Factor: CREB; motif: TGACGTMA	5325	161	71	19940	0.4409937888198758	0.013333333333333334	query_1	['TF:M00000']	8
TF	TF:M00039_0	Factor: CREB; motif: TGACGTMA; match class: 0	0.005706507890284766	True	Factor: CREB; motif: TGACGTMA; match class: 0	5325	161	71	19940	0.4409937888198758	0.013333333333333334	query_1	['TF:M00039']	8
TF	TF:M11396_0	Factor: Erg; motif: NACCGGAARTN; match class: 0	0.0057241840492747486	True	Factor: Erg; motif: NACCGGAARTN; match class: 0	10852	161	117	19940	0.7267080745341615	0.010781422779211205	query_1	['TF:M11396']	8
TF	TF:M11396	Factor: Erg; motif: NACCGGAARTN	0.0057241840492747486	True	Factor: Erg; motif: NACCGGAARTN	10852	161	117	19940	0.7267080745341615	0.010781422779211205	query_1	['TF:M00000']	8
TF	TF:M11217_0	Factor: CREB1; motif: NRTGACGYN; match class: 0	0.006347394591859901	True	Factor: CREB1; motif: NRTGACGYN; match class: 0	2827	161	46	19940	0.2857142857142857	0.01627166607711355	query_1	['TF:M11217']	8
TF	TF:M11217	Factor: CREB1; motif: NRTGACGYN	0.006347394591859901	True	Factor: CREB1; motif: NRTGACGYN	2827	161	46	19940	0.2857142857142857	0.01627166607711355	query_1	['TF:M00000']	8
GO:MF	GO:0000987	cis-regulatory region sequence-specific DNA binding	0.006934620071553892	True	"Interacting selectively and non-covalently with a specific upstream regulatory DNA sequence (transcription factor recognition sequence or binding site) located in cis relative to the transcription start site (i.e., on the same strand of DNA) of a gene transcribed by some RNA polymerase. The proximal promoter is in cis with and relatively close to the core promoter." [GOC:txnOH-2018]	633	158	18	18134	0.11392405063291139	0.02843601895734597	query_1	['GO:0000976']	8
GO:MF	GO:0000977	RNA polymerase II transcription regulatory region sequence-specific DNA binding	0.007553126574826187	True	"Interacting selectively and non-covalently with a specific sequence of DNA that is part of a regulatory region that controls the transcription of a gene or cistron by RNA polymerase II." [GOC:txnOH]	832	158	21	18134	0.13291139240506328	0.025240384615384616	query_1	['GO:0000976']	8
GO:CC	GO:0005694	chromosome	0.007555648938674773	True	"A structure composed of a very long molecule of DNA and associated proteins (e.g. histones) that carries hereditary information." [ISBN:0198547684]	1750	160	32	18856	0.2	0.018285714285714287	query_1	['GO:0043232']	8
TF	TF:M10076_1	Factor: SRF; motif: TTNCCWTWTWTGGNCWNN; match class: 1	0.00802939954800966	True	Factor: SRF; motif: TTNCCWTWTWTGGNCWNN; match class: 1	12	161	4	19940	0.024844720496894408	0.3333333333333333	query_1	['TF:M10076_0']	8
GO:BP	GO:0051253	negative regulation of RNA metabolic process	0.008377773542002975	True	"Any process that stops, prevents, or reduces the frequency, rate or extent of the chemical reactions and pathways involving RNA." [GOC:ai]	1414	156	30	17916	0.19230769230769232	0.021216407355021217	query_1	['GO:0010605', 'GO:0016070', 'GO:0045934', 'GO:0051252']	8
GO:BP	GO:0045892	negative regulation of transcription, DNA-templated	0.00874587977493212	True	"Any process that stops, prevents, or reduces the frequency, rate or extent of cellular DNA-templated transcription." [GOC:go_curators, GOC:txnOH]	1268	156	28	17916	0.1794871794871795	0.022082018927444796	query_1	['GO:0006351', 'GO:0006355', 'GO:0010629', 'GO:1903507', 'GO:2000113']	8
HPA	HPA:030010_22	oral mucosa; squamous epithelial cells[Approved,Medium]	0.009724544776188853	True	oral mucosa; squamous epithelial cells[Approved,Medium]	2493	107	48	9494	0.4485981308411215	0.019253910950661854	query_1	['HPA:030010_21']	8
GO:CC	GO:0000228	nuclear chromosome	0.010229762621820654	True	"A chromosome that encodes the nuclear genome and is found in the nucleus of a eukaryotic cell during the cell cycle phases when the nucleus is intact." [GOC:dph, GOC:mah]	1292	160	26	18856	0.1625	0.020123839009287926	query_1	['GO:0005694', 'GO:0031981']	8
TF	TF:M08913_0	Factor: FLI-1; motif: NAYTTCCGGT; match class: 0	0.010386214033402784	True	Factor: FLI-1; motif: NAYTTCCGGT; match class: 0	8396	161	97	19940	0.6024844720496895	0.011553120533587423	query_1	['TF:M08913']	8
TF	TF:M08913	Factor: FLI-1; motif: NAYTTCCGGT	0.010386214033402784	True	Factor: FLI-1; motif: NAYTTCCGGT	8396	161	97	19940	0.6024844720496895	0.011553120533587423	query_1	['TF:M00000']	8
TF	TF:M11447_0	Factor: Elf-1; motif: NAMCCGGAAGTN; match class: 0	0.01047732063266121	True	Factor: Elf-1; motif: NAMCCGGAAGTN; match class: 0	7795	161	92	19940	0.5714285714285714	0.0118024374599102	query_1	['TF:M11447']	8
TF	TF:M11447	Factor: Elf-1; motif: NAMCCGGAAGTN	0.01047732063266121	True	Factor: Elf-1; motif: NAMCCGGAAGTN	7795	161	92	19940	0.5714285714285714	0.0118024374599102	query_1	['TF:M00000']	8
GO:BP	GO:0046483	heterocycle metabolic process	0.010605442159073811	True	"The chemical reactions and pathways involving heterocyclic compounds, those with a cyclic molecular structure and at least two different atoms in the ring (or rings)." [ISBN:0198506732]	5860	156	78	17916	0.5	0.013310580204778157	query_1	['GO:0044237']	8
GO:BP	GO:0071704	organic substance metabolic process	0.01068082018910585	True	"The chemical reactions and pathways involving an organic substance, any molecular entity containing carbon." [GOC:mah]	11268	156	124	17916	0.7948717948717948	0.011004614838480652	query_1	['GO:0008152']	8
GO:BP	GO:0006807	nitrogen compound metabolic process	0.010823133509443722	True	"The chemical reactions and pathways involving organic or inorganic compounds that contain nitrogen." [GOC:jl, ISBN:0198506732]	10110	156	115	17916	0.7371794871794872	0.011374876360039565	query_1	['GO:0008152']	8
TF	TF:M11430	Factor: PEA3; motif: NACCGGAAGTN	0.011075137551144518	True	Factor: PEA3; motif: NACCGGAAGTN	10961	161	117	19940	0.7267080745341615	0.010674208557613356	query_1	['TF:M00000']	8
TF	TF:M11430_0	Factor: PEA3; motif: NACCGGAAGTN; match class: 0	0.011075137551144518	True	Factor: PEA3; motif: NACCGGAAGTN; match class: 0	10961	161	117	19940	0.7267080745341615	0.010674208557613356	query_1	['TF:M11430']	8
TF	TF:M09600	Factor: CREB1; motif: TKACGTCAYNN	0.011591519704617236	True	Factor: CREB1; motif: TKACGTCAYNN	5422	161	71	19940	0.4409937888198758	0.013094798967170786	query_1	['TF:M00000']	8
TF	TF:M09600_0	Factor: CREB1; motif: TKACGTCAYNN; match class: 0	0.011591519704617236	True	Factor: CREB1; motif: TKACGTCAYNN; match class: 0	5422	161	71	19940	0.4409937888198758	0.013094798967170786	query_1	['TF:M09600']	8
GO:BP	GO:0045934	negative regulation of nucleobase-containing compound metabolic process	0.011778324254085577	True	"Any cellular process that stops, prevents, or reduces the frequency, rate or extent of the chemical reactions and pathways involving nucleobases, nucleosides, nucleotides and nucleic acids." [GOC:go_curators]	1515	156	31	17916	0.1987179487179487	0.02046204620462046	query_1	['GO:0006139', 'GO:0019219', 'GO:0031324', 'GO:0051172']	8
GO:MF	GO:0140297	DNA-binding transcription factor binding	0.012282947421757291	True	"Interacting selectively and non-covalently with a DNA-binding transcription factor, a protein that interacts with a specific DNA sequence (sometimes referred to as a motif) within the regulatory region of a gene to modulate transcription." [GOC:txnOH-2018]	364	158	13	18134	0.08227848101265822	0.03571428571428571	query_1	['GO:0008134']	8
GO:BP	GO:0043435	response to corticotropin-releasing hormone	0.012787204455921476	True	"Any process that results in a change in state or activity of a cell or an organism (in terms of movement, secretion, enzyme production, gene expression, etc.) as a result of a corticotropin-releasing hormone stimulus. Corticotropin-releasing hormone is a peptide hormone involved in the stress response." [PMID:11027914, PMID:15134857, Wikipedia:Corticotropin-releasing_hormone]	5	156	3	17916	0.019230769230769232	0.6	query_1	['GO:0043434']	8
GO:BP	GO:0071376	cellular response to corticotropin-releasing hormone stimulus	0.012787204455921476	True	"Any process that results in a change in state or activity of a cell (in terms of movement, secretion, enzyme production, gene expression, etc.) as a result of a corticotropin-releasing hormone stimulus. Corticotropin-releasing hormone is a peptide hormone involved in the stress response." [GOC:mah]	5	156	3	17916	0.019230769230769232	0.6	query_1	['GO:0043435', 'GO:0071375']	8
GO:MF	GO:0003700	DNA-binding transcription factor activity	0.013555295504420849	True	"A protein or a member of a complex that interacts selectively and non-covalently with a specific DNA sequence (sometimes referred to as a motif) within the regulatory region of a gene to modulate transcription. Regulatory regions include promoters (proximal and distal) and enhancers. Genes are transcriptional units, and include bacterial operons." [GOC:txnOH-2018]	1300	158	27	18134	0.17088607594936708	0.02076923076923077	query_1	['GO:0140110']	8
TF	TF:M04025	Factor: SRF; motif: TGMCCATATATGGKCA	0.013641257796581435	True	Factor: SRF; motif: TGMCCATATATGGKCA	29	161	5	19940	0.031055900621118012	0.1724137931034483	query_1	['TF:M00000']	8
TF	TF:M04025_0	Factor: SRF; motif: TGMCCATATATGGKCA; match class: 0	0.013641257796581435	True	Factor: SRF; motif: TGMCCATATATGGKCA; match class: 0	29	161	5	19940	0.031055900621118012	0.1724137931034483	query_1	['TF:M04025']	8
TF	TF:M12351	Factor: TIEG1; motif: NCCCNSNCCCCGCCCCC	0.013647036112416472	True	Factor: TIEG1; motif: NCCCNSNCCCCGCCCCC	12376	161	127	19940	0.7888198757763976	0.010261797026502909	query_1	['TF:M00000']	8
TF	TF:M12351_0	Factor: TIEG1; motif: NCCCNSNCCCCGCCCCC; match class: 0	0.013647036112416472	True	Factor: TIEG1; motif: NCCCNSNCCCCGCCCCC; match class: 0	12376	161	127	19940	0.7888198757763976	0.010261797026502909	query_1	['TF:M12351']	8
TF	TF:M09894_1	Factor: E2F-4; motif: SNGGGCGGGAANN; match class: 1	0.013855272980797629	True	Factor: E2F-4; motif: SNGGGCGGGAANN; match class: 1	14005	161	138	19940	0.8571428571428571	0.00985362370581935	query_1	['TF:M09894_0']	8
TF	TF:M00215_1	Factor: SRF; motif: DCCWTATATGGNCWN; match class: 1	0.014024453942556393	True	Factor: SRF; motif: DCCWTATATGGNCWN; match class: 1	51	161	6	19940	0.037267080745341616	0.11764705882352941	query_1	['TF:M00215_0']	8
TF	TF:M02065_0	Factor: ER81; motif: RCCGGAARYN; match class: 0	0.014559888148030956	True	Factor: ER81; motif: RCCGGAARYN; match class: 0	12673	161	129	19940	0.8012422360248447	0.010179120965832874	query_1	['TF:M02065']	8
TF	TF:M02065	Factor: ER81; motif: RCCGGAARYN	0.014559888148030956	True	Factor: ER81; motif: RCCGGAARYN	12673	161	129	19940	0.8012422360248447	0.010179120965832874	query_1	['TF:M00000']	8
GO:BP	GO:0006725	cellular aromatic compound metabolic process	0.014573090959256796	True	"The chemical reactions and pathways involving aromatic compounds, any organic compound characterized by one or more planar rings, each of which contains conjugated double bonds and delocalized pi electrons, as carried out by individual cells." [GOC:ai, ISBN:0198506732]	5905	156	78	17916	0.5	0.013209144792548687	query_1	['GO:0044237']	8
GO:BP	GO:0000122	negative regulation of transcription by RNA polymerase II	0.01530478611173804	True	"Any process that stops, prevents, or reduces the frequency, rate or extent of transcription mediated by RNA polymerase II." [GOC:go_curators, GOC:txnOH]	878	156	22	17916	0.14102564102564102	0.025056947608200455	query_1	['GO:0006357', 'GO:0006366', 'GO:0045892']	8
GO:BP	GO:0031325	positive regulation of cellular metabolic process	0.01563914769621843	True	"Any process that activates or increases the frequency, rate or extent of the chemical reactions and pathways by which individual cells transform chemical substances." [GOC:mah]	3428	156	53	17916	0.33974358974358976	0.015460910151691949	query_1	['GO:0009893', 'GO:0031323', 'GO:0044237', 'GO:0048522']	8
TF	TF:M00186_1	Factor: SRF; motif: GNCCAWATAWGGMN; match class: 1	0.016033667446172947	True	Factor: SRF; motif: GNCCAWATAWGGMN; match class: 1	14	161	4	19940	0.024844720496894408	0.2857142857142857	query_1	['TF:M00186_0']	8
HPA	HPA:030010_21	oral mucosa; squamous epithelial cells[Approved,Low]	0.01616000643444495	True	oral mucosa; squamous epithelial cells[Approved,Low]	3756	107	63	9494	0.5887850467289719	0.016773162939297124	query_1	['HPA:030010_20']	8
MIRNA	MIRNA:hsa-miR-510-5p	hsa-miR-510-5p	0.016731629434432533	True	hsa-miR-510-5p	145	157	9	14714	0.05732484076433121	0.06206896551724138	query_1	['MIRNA:000000']	8
GO:BP	GO:0051173	positive regulation of nitrogen compound metabolic process	0.01786203834316824	True	"Any process that activates or increases the frequency, rate or extent of the chemical reactions and pathways involving nitrogen or nitrogenous compounds." [GOC:ai, GOC:tb]	3258	156	51	17916	0.3269230769230769	0.01565377532228361	query_1	['GO:0006807', 'GO:0009893', 'GO:0051171']	8
WP	WP:WP2873	Aryl Hydrocarbon Receptor Pathway	0.018519649317644195	True	Aryl Hydrocarbon Receptor Pathway	46	78	5	6954	0.0641025641025641	0.10869565217391304	query_1	['WP:000000']	8
GO:BP	GO:1903507	negative regulation of nucleic acid-templated transcription	0.018639199635431265	True	"Any process that stops, prevents or reduces the frequency, rate or extent of nucleic acid-templated transcription." [GO_REF:0000058, GOC:pr, GOC:TermGenie, GOC:txnOH, GOC:vw]	1320	156	28	17916	0.1794871794871795	0.021212121212121213	query_1	['GO:0097659', 'GO:1902679', 'GO:1903506']	8
GO:BP	GO:1902679	negative regulation of RNA biosynthetic process	0.01917190940550691	True	"Any process that stops, prevents or reduces the frequency, rate or extent of RNA biosynthetic process." [GO:jl, GO_REF:0000058, GOC:TermGenie]	1322	156	28	17916	0.1794871794871795	0.02118003025718608	query_1	['GO:0010558', 'GO:0031327', 'GO:0032774', 'GO:0051253', 'GO:2001141']	8
GO:MF	GO:0000976	transcription regulatory region sequence-specific DNA binding	0.01986896890306868	True	"Interacting selectively and non-covalently with a specific sequence of DNA that is part of a regulatory region that controls transcription of that section of the DNA. The transcribed region might be described as a gene, cistron, or operon." [GOC:txnOH]	888	158	21	18134	0.13291139240506328	0.02364864864864865	query_1	['GO:0001067', 'GO:1990837']	8
GO:MF	GO:0001067	regulatory region nucleic acid binding	0.02019863208896865	True	"Interacting selectively and non-covalently with a nucleic acid region that regulates a nucleic acid-based process. Such processes include transcription, DNA replication, and DNA repair." [GOC:txnOH]	889	158	21	18134	0.13291139240506328	0.023622047244094488	query_1	['GO:0003676']	8
TF	TF:M01820_0	Factor: CREM; motif: TGACGTCASYN; match class: 0	0.020265761318993797	True	Factor: CREM; motif: TGACGTCASYN; match class: 0	6389	161	79	19940	0.4906832298136646	0.012365002347785255	query_1	['TF:M01820']	8
TF	TF:M01820	Factor: CREM; motif: TGACGTCASYN	0.020265761318993797	True	Factor: CREM; motif: TGACGTCASYN	6389	161	79	19940	0.4906832298136646	0.012365002347785255	query_1	['TF:M00000']	8
TF	TF:M08205	Factor: E2F-1:Elk-1; motif: SGCGCSNNAMCGGAAGT	0.021002262874257823	True	Factor: E2F-1:Elk-1; motif: SGCGCSNNAMCGGAAGT	14542	161	141	19940	0.8757763975155279	0.00969605281254298	query_1	['TF:M00000']	8
TF	TF:M08205_0	Factor: E2F-1:Elk-1; motif: SGCGCSNNAMCGGAAGT; match class: 0	0.021002262874257823	True	Factor: E2F-1:Elk-1; motif: SGCGCSNNAMCGGAAGT; match class: 0	14542	161	141	19940	0.8757763975155279	0.00969605281254298	query_1	['TF:M08205']	8
HPA	HPA:044010_22	skin 2; epidermal cells[Approved,Medium]	0.021560883583278376	True	skin 2; epidermal cells[Approved,Medium]	2799	107	51	9494	0.4766355140186916	0.01822079314040729	query_1	['HPA:044010_21']	8
GO:BP	GO:0010468	regulation of gene expression	0.02274097280793368	True	"Any process that modulates the frequency, rate or extent of gene expression. Gene expression is the process in which a gene's coding sequence is converted into a mature gene product or products (proteins or RNA). This includes the production of an RNA transcript as well as any processing to produce a mature RNA product or an mRNA or circRNA (for protein-coding genes) and the translation of that …	5035	156	69	17916	0.4423076923076923	0.013704071499503475	query_1	['GO:0010467', 'GO:0060255']	8
TF	TF:M00179_0	Factor: ATF2; motif: VGTGACGTMACN; match class: 0	0.022986407628160184	True	Factor: ATF2; motif: VGTGACGTMACN; match class: 0	6183	161	77	19940	0.4782608695652174	0.012453501536470969	query_1	['TF:M00179']	8
TF	TF:M00179	Factor: ATF2; motif: VGTGACGTMACN	0.022986407628160184	True	Factor: ATF2; motif: VGTGACGTMACN	6183	161	77	19940	0.4782608695652174	0.012453501536470969	query_1	['TF:M00000']	8
TF	TF:M04826_1	Factor: p300; motif: ACNTCCG; match class: 1	0.023718443094827867	True	Factor: p300; motif: ACNTCCG; match class: 1	15377	161	146	19940	0.906832298136646	0.009494699876438837	query_1	['TF:M04826_0']	8
TF	TF:M09868_1	Factor: ATF-3; motif: GGTSACGTGAN; match class: 1	0.024847513654461185	True	Factor: ATF-3; motif: GGTSACGTGAN; match class: 1	2145	161	37	19940	0.22981366459627328	0.01724941724941725	query_1	['TF:M09868_0']	8
GO:MF	GO:0061629	RNA polymerase II-specific DNA-binding transcription factor binding	0.025642558841632385	True	"Interacting selectively and non-covalently with a sequence-specific DNA binding RNA polymerase II transcription factor, any of the factors that interact selectively and non-covalently with a specific DNA sequence in order to modulate transcription." [GOC:dph, GOC:vw]	283	158	11	18134	0.06962025316455696	0.038869257950530034	query_1	['GO:0140297']	8
WP	WP:WP1991	SRF and miRs in Smooth Muscle Differentiation and Proliferation	0.026052166478872044	True	SRF and miRs in Smooth Muscle Differentiation and Proliferation	11	78	3	6954	0.038461538461538464	0.2727272727272727	query_1	['WP:000000']	8
TF	TF:M01240_0	Factor: BEN; motif: CAGCGRNV; match class: 0	0.02829939032383177	True	Factor: BEN; motif: CAGCGRNV; match class: 0	16651	161	153	19940	0.9503105590062112	0.009188637319079936	query_1	['TF:M01240']	8
TF	TF:M01240	Factor: BEN; motif: CAGCGRNV	0.02829939032383177	True	Factor: BEN; motif: CAGCGRNV	16651	161	153	19940	0.9503105590062112	0.009188637319079936	query_1	['TF:M00000']	8
TF	TF:M10086_0	Factor: TAFII250; motif: RARRWGGCGGMGGNGR; match class: 0	0.030087377462987883	True	Factor: TAFII250; motif: RARRWGGCGGMGGNGR; match class: 0	9065	161	101	19940	0.6273291925465838	0.011141753998896857	query_1	['TF:M10086']	8
TF	TF:M10086	Factor: TAFII250; motif: RARRWGGCGGMGGNGR	0.030087377462987883	True	Factor: TAFII250; motif: RARRWGGCGGMGGNGR	9065	161	101	19940	0.6273291925465838	0.011141753998896857	query_1	['TF:M00000']	8
TF	TF:M00017_1	Factor: ATF; motif: CNSTGACGTNNNYC; match class: 1	0.032652643730689546	True	Factor: ATF; motif: CNSTGACGTNNNYC; match class: 1	2260	161	38	19940	0.2360248447204969	0.016814159292035398	query_1	['TF:M00017_0']	8
TF	TF:M09868_0	Factor: ATF-3; motif: GGTSACGTGAN; match class: 0	0.03316818170464089	True	Factor: ATF-3; motif: GGTSACGTGAN; match class: 0	6465	161	79	19940	0.4906832298136646	0.012219644238205723	query_1	['TF:M09868']	8
TF	TF:M09868	Factor: ATF-3; motif: GGTSACGTGAN	0.03316818170464089	True	Factor: ATF-3; motif: GGTSACGTGAN	6465	161	79	19940	0.4906832298136646	0.012219644238205723	query_1	['TF:M00000']	8
GO:BP	GO:0048523	negative regulation of cellular process	0.033266192269826786	True	"Any process that stops, prevents, or reduces the frequency, rate or extent of a cellular process, any of those that are carried out at the cellular level, but are not necessarily restricted to a single cell. For example, cell communication occurs among more than one cell, but occurs at the cellular level." [GOC:jid]	5088	156	69	17916	0.4423076923076923	0.013561320754716982	query_1	['GO:0009987', 'GO:0048519', 'GO:0050794']	8
GO:CC	GO:0032991	protein-containing complex	0.03345554439226095	True	"A stable assembly of two or more macromolecules, i.e. proteins, nucleic acids, carbohydrates or lipids, in which at least one component is a protein and the constituent parts function together." [GOC:dos, GOC:mah]	5494	160	69	18856	0.43125	0.012559155442300692	query_1	['GO:0005575']	8
GO:BP	GO:1901360	organic cyclic compound metabolic process	0.03456799361214678	True	"The chemical reactions and pathways involving organic cyclic compound." [GOC:TermGenie]	6138	156	79	17916	0.5064102564102564	0.012870641902899967	query_1	['GO:0071704']	8
GO:MF	GO:1990837	sequence-specific double-stranded DNA binding	0.03876167797443938	True	"Interacting selectively and non-covalently with double-stranded DNA of a specific nucleotide composition, e.g. GC-rich DNA binding, or with a specific sequence motif or type of DNA, e.g. promotor binding or rDNA binding." [GOC:dos, GOC:sl]	930	158	21	18134	0.13291139240506328	0.02258064516129032	query_1	['GO:0003690', 'GO:0043565']	8
TF	TF:M09866_0	Factor: ATF-1; motif: NNRTGACGYMA; match class: 0	0.03901443968929577	True	Factor: ATF-1; motif: NNRTGACGYMA; match class: 0	3214	161	48	19940	0.2981366459627329	0.014934660858743	query_1	['TF:M09866']	8
TF	TF:M09866	Factor: ATF-1; motif: NNRTGACGYMA	0.03901443968929577	True	Factor: ATF-1; motif: NNRTGACGYMA	3214	161	48	19940	0.2981366459627329	0.014934660858743	query_1	['TF:M00000']	8
GO:BP	GO:0042326	negative regulation of phosphorylation	0.04206072447057084	True	"Any process that stops, prevents or decreases the rate of addition of phosphate groups to a molecule." [GOC:jl]	482	156	15	17916	0.09615384615384616	0.03112033195020747	query_1	['GO:0016310', 'GO:0042325', 'GO:0045936']	8
TF	TF:M11882_0	Factor: pax-6; motif: NYACGCNYSANYGMNCN; match class: 0	0.042309775777282246	True	Factor: pax-6; motif: NYACGCNYSANYGMNCN; match class: 0	15637	161	147	19940	0.9130434782608695	0.009400780200805781	query_1	['TF:M11882']	8
TF	TF:M11882	Factor: pax-6; motif: NYACGCNYSANYGMNCN	0.042309775777282246	True	Factor: pax-6; motif: NYACGCNYSANYGMNCN	15637	161	147	19940	0.9130434782608695	0.009400780200805781	query_1	['TF:M00000']	8
TF	TF:M08390	Factor: A-Myb:Elf-1; motif: NMCCGGAACCGTTA	0.0425703439337084	True	Factor: A-Myb:Elf-1; motif: NMCCGGAACCGTTA	11193	161	117	19940	0.7267080745341615	0.010452961672473868	query_1	['TF:M00000']	8
TF	TF:M08390_0	Factor: A-Myb:Elf-1; motif: NMCCGGAACCGTTA; match class: 0	0.0425703439337084	True	Factor: A-Myb:Elf-1; motif: NMCCGGAACCGTTA; match class: 0	11193	161	117	19940	0.7267080745341615	0.010452961672473868	query_1	['TF:M08390']	8
GO:BP	GO:0045936	negative regulation of phosphate metabolic process	0.04322474523964033	True	"Any process that stops, prevents, or reduces the frequency, rate or extent of the chemical reactions and pathways involving phosphates." [GOC:go_curators]	605	156	17	17916	0.10897435897435898	0.02809917355371901	query_1	['GO:0006796', 'GO:0010563', 'GO:0019220']	8
GO:BP	GO:0010563	negative regulation of phosphorus metabolic process	0.04414169150402408	True	"Any process that decreases the frequency, rate or extent of the chemical reactions and pathways involving phosphorus or compounds containing phosphorus." [GOC:dph, GOC:tb]	606	156	17	17916	0.10897435897435898	0.028052805280528052	query_1	['GO:0006793', 'GO:0031324', 'GO:0051174']	8
GO:BP	GO:0033554	cellular response to stress	0.044956275517168486	True	"Any process that results in a change in state or activity of a cell (in terms of movement, secretion, enzyme production, gene expression, etc.) as a result of a stimulus indicating the organism is under stress. The stress is usually, but not necessarily, exogenous (e.g. temperature, humidity, ionizing radiation)." [GOC:mah]	2115	156	37	17916	0.23717948717948717	0.017494089834515367	query_1	['GO:0006950', 'GO:0051716']	8
TF	TF:M11427_0	Factor: PEA3; motif: NACCGGAAGTN; match class: 0	0.04541793373767526	True	Factor: PEA3; motif: NACCGGAAGTN; match class: 0	10673	161	113	19940	0.7018633540372671	0.010587463693432025	query_1	['TF:M11427']	8
TF	TF:M11427	Factor: PEA3; motif: NACCGGAAGTN	0.04541793373767526	True	Factor: PEA3; motif: NACCGGAAGTN	10673	161	113	19940	0.7018633540372671	0.010587463693432025	query_1	['TF:M00000']	8
TF	TF:M02059_0	Factor: ELK-1; motif: ACCGGAAGTN; match class: 0	0.04600787349459551	True	Factor: ELK-1; motif: ACCGGAAGTN; match class: 0	9515	161	104	19940	0.6459627329192547	0.01093011035207567	query_1	['TF:M02059']	8
TF	TF:M02059	Factor: ELK-1; motif: ACCGGAAGTN	0.04600787349459551	True	Factor: ELK-1; motif: ACCGGAAGTN	9515	161	104	19940	0.6459627329192547	0.01093011035207567	query_1	['TF:M00000']	8
TF	TF:M09887	Factor: CREB1; motif: NRRTGACGTMA	0.046200260052192854	True	Factor: CREB1; motif: NRRTGACGTMA	5513	161	70	19940	0.43478260869565216	0.01269726101940867	query_1	['TF:M00000']	8
TF	TF:M09887_0	Factor: CREB1; motif: NRRTGACGTMA; match class: 0	0.046200260052192854	True	Factor: CREB1; motif: NRRTGACGTMA; match class: 0	5513	161	70	19940	0.43478260869565216	0.01269726101940867	query_1	['TF:M09887']	8
GO:MF	GO:0140110	transcription regulator activity	0.046227631285961	True	"A molecular function that controls the rate, timing and/or magnitude of transcription of genetic information. The function of transcriptional regulators is to modulate gene expression at the transcription step so that they are expressed in the right cell at the right time and in the right amount throughout the life of the cell and the organism." [GOC:pg, GOC:txnOH-2018, Wikipedia:Transcription_f…	1718	158	31	18134	0.1962025316455696	0.018044237485448197	query_1	['GO:0003674']	8
MIRNA	MIRNA:hsa-miR-92a-3p	hsa-miR-92a-3p	0.04636047299914881	True	hsa-miR-92a-3p	1404	157	31	14714	0.19745222929936307	0.02207977207977208	query_1	['MIRNA:000000']	8
GO:BP	GO:0010243	response to organonitrogen compound	0.04667875445403167	True	"Any process that results in a change in state or activity of a cell or an organism (in terms of movement, secretion, enzyme production, gene expression, etc.) as a result of an organonitrogen stimulus. An organonitrogen compound is formally a compound containing at least one carbon-nitrogen bond." [PMID:9869419]	1087	156	24	17916	0.15384615384615385	0.02207911683532659	query_1	['GO:0010033', 'GO:1901698']	8
GO:BP	GO:2000113	negative regulation of cellular macromolecule biosynthetic process	0.047779164445892294	True	"Any process that stops, prevents, or reduces the frequency, rate or extent of cellular macromolecule biosynthetic process." [GOC:obol]	1546	156	30	17916	0.19230769230769232	0.019404915912031046	query_1	['GO:0010558', 'GO:0031327', 'GO:0034645', 'GO:2000112']	8
TF	TF:M04025_1	Factor: SRF; motif: TGMCCATATATGGKCA; match class: 1	0.0477935785949212	True	Factor: SRF; motif: TGMCCATATATGGKCA; match class: 1	18	161	4	19940	0.024844720496894408	0.2222222222222222	query_1	['TF:M04025_0']	8
TF	TF:M10438	Factor: ZF5; motif: GGSGCGCGS	0.049925739223913246	True	Factor: ZF5; motif: GGSGCGCGS	16363	161	151	19940	0.937888198757764	0.009228136649758602	query_1	['TF:M00000']	8
TF	TF:M10438_0	Factor: ZF5; motif: GGSGCGCGS; match class: 0	0.049925739223913246	True	Factor: ZF5; motif: GGSGCGCGS; match class: 0	16363	161	151	19940	0.937888198757764	0.009228136649758602	query_1	['TF:M10438']	8
GO:BP	GO:0006955	immune response	6.073501747369951e-37	True	"Any immune system process that functions in the calibrated response of an organism to a potential internal or invasive threat." [GO_REF:0000022, GOC:add]	2228	88	65	17916	0.7386363636363636	0.02917414721723519	query_1	['GO:0002376', 'GO:0050896']	1
GO:BP	GO:0002376	immune system process	2.00178049294896e-34	True	"Any process involved in the development or functioning of the immune system, an organismal system for calibrated responses to potential internal or invasive threats." [GO_REF:0000022, GOC:add]	3199	88	71	17916	0.8068181818181818	0.022194435761175368	query_1	['GO:0008150']	1
GO:BP	GO:0006952	defense response	8.846417200502381e-25	True	"Reactions, triggered in response to the presence of a foreign body or the occurrence of an injury, which result in restriction of damage to the organism attacked or prevention/recovery from the infection caused by the attack." [GOC:go_curators]	1747	88	50	17916	0.5681818181818182	0.028620492272467088	query_1	['GO:0006950']	1
GO:BP	GO:0002252	immune effector process	4.857142310279349e-24	True	"Any process of the immune system that can potentially contribute to an immune response." [GO_REF:0000022, GOC:add, ISBN:0781735149]	1281	88	44	17916	0.5	0.03434816549570648	query_1	['GO:0002376']	1
GO:BP	GO:0002682	regulation of immune system process	5.007316620047229e-23	True	"Any process that modulates the frequency, rate, or extent of an immune system process." [GOC:add]	1618	88	47	17916	0.5340909090909091	0.02904820766378245	query_1	['GO:0002376', 'GO:0050789']	1
REAC	REAC:R-HSA-168256	Immune System	1.3377802891558833e-22	True	Immune System	2146	73	56	10588	0.7671232876712328	0.0260950605778192	query_1	['REAC:0000000']	1
GO:BP	GO:0001775	cell activation	1.3591711325257444e-21	True	"A change in the morphology or behavior of a cell resulting from exposure to an activating factor such as a cellular or soluble ligand." [GOC:mgi_curators]	1469	88	44	17916	0.5	0.029952348536419333	query_1	['GO:0009987']	1
GO:BP	GO:0050776	regulation of immune response	1.7292083886884017e-21	True	"Any process that modulates the frequency, rate or extent of the immune response, the immunological reaction of an organism to an immunogenic stimulus." [GOC:ai]	996	88	38	17916	0.4318181818181818	0.03815261044176707	query_1	['GO:0002682', 'GO:0006955', 'GO:0048583']	1
GO:BP	GO:0045321	leukocyte activation	1.8177096335056093e-21	True	"A change in morphology and behavior of a leukocyte resulting from exposure to a specific antigen, mitogen, cytokine, cellular ligand, or soluble factor." [GOC:add]	1308	88	42	17916	0.4772727272727273	0.03211009174311927	query_1	['GO:0001775', 'GO:0002376']	1
GO:BP	GO:0045087	innate immune response	1.9281819398364427e-21	True	"Innate immune responses are defense responses mediated by germline encoded components that directly recognize components of potential pathogens." [GO_REF:0000022, GOC:add, GOC:ebc, GOC:mtg_sensu]	928	88	37	17916	0.42045454545454547	0.03987068965517242	query_1	['GO:0006955', 'GO:0098542']	1
GO:BP	GO:0002443	leukocyte mediated immunity	5.2042798522752495e-21	True	"Any process involved in the carrying out of an immune response by a leukocyte." [GO_REF:0000022, GOC:add, ISBN:0781735149]	885	88	36	17916	0.4090909090909091	0.04067796610169491	query_1	['GO:0002252']	1
REAC	REAC:R-HSA-168249	Innate Immune System	1.0256254180598868e-20	True	Innate Immune System	1092	73	42	10588	0.5753424657534246	0.038461538461538464	query_1	['REAC:R-HSA-168256']	1
GO:BP	GO:0002274	myeloid leukocyte activation	1.712066901817589e-20	True	"A change in the morphology or behavior of a myeloid leukocyte resulting from exposure to an activating factor such as a cellular or soluble ligand." [GOC:add, ISBN:0781735149]	658	88	32	17916	0.36363636363636365	0.0486322188449848	query_1	['GO:0045321']	1
GO:BP	GO:0009605	response to external stimulus	1.8495898538516804e-19	True	"Any process that results in a change in state or activity of a cell or an organism (in terms of movement, secretion, enzyme production, gene expression, etc.) as a result of an external stimulus." [GOC:hb]	2879	88	55	17916	0.625	0.019103855505383814	query_1	['GO:0050896']	1
GO:BP	GO:0098542	defense response to other organism	2.547615516142904e-19	True	"Reactions triggered in response to the presence of another organism that act to protect the cell or organism from damage caused by that organism." [GOC:dos]	1146	88	38	17916	0.4318181818181818	0.03315881326352531	query_1	['GO:0006952', 'GO:0051707']	1
GO:BP	GO:0043299	leukocyte degranulation	2.352410971599615e-18	True	"The regulated exocytosis of secretory granules by a leukocyte." [GO_REF:0000022, GOC:add, ISBN:0781735149]	531	88	28	17916	0.3181818181818182	0.05273069679849341	query_1	['GO:0002252', 'GO:0045055', 'GO:0051649']	1
GO:BP	GO:0051707	response to other organism	4.4437488175103035e-18	True	"Any process that results in a change in state or activity of a cell or an organism (in terms of movement, secretion, enzyme production, gene expression, etc.) as a result of a stimulus from another living organism." [GOC:ai]	1507	88	41	17916	0.4659090909090909	0.027206370272063702	query_1	['GO:0043207', 'GO:0044419']	1
GO:BP	GO:0043207	response to external biotic stimulus	4.669426690484117e-18	True	"Any process that results in a change in state or activity of a cell or an organism (in terms of movement, secretion, enzyme production, gene expression, etc.) as a result of an external biotic stimulus, an external stimulus caused by, or produced by living things." [GOC:go_curators]	1509	88	41	17916	0.4659090909090909	0.027170311464546057	query_1	['GO:0009605', 'GO:0009607']	1
GO:BP	GO:0009607	response to biotic stimulus	1.0212659953677785e-17	True	"Any process that results in a change in state or activity of a cell or an organism (in terms of movement, secretion, enzyme production, gene expression, etc.) as a result of a biotic stimulus, a stimulus caused or produced by a living organism." [GOC:hb]	1541	88	41	17916	0.4659090909090909	0.026606099935107073	query_1	['GO:0050896']	1
GO:BP	GO:0002366	leukocyte activation involved in immune response	2.657363356375683e-17	True	"A change in morphology and behavior of a leukocyte resulting from exposure to a specific antigen, mitogen, cytokine, cellular ligand, or soluble factor, leading to the initiation or perpetuation of an immune response." [GOC:add, ISBN:0781735149]	704	88	30	17916	0.3409090909090909	0.04261363636363636	query_1	['GO:0002263', 'GO:0045321']	1
GO:BP	GO:0002263	cell activation involved in immune response	3.120148342685347e-17	True	"A change in the morphology or behavior of a cell resulting from exposure to an activating factor such as a cellular or soluble ligand, leading to the initiation or perpetuation of an immune response." [GO_REF:0000022, GOC:add, ISBN:0781735149]	708	88	30	17916	0.3409090909090909	0.0423728813559322	query_1	['GO:0001775', 'GO:0002252', 'GO:0006955']	1
GO:BP	GO:0002275	myeloid cell activation involved in immune response	6.330208773819926e-17	True	"A change in the morphology or behavior of a myeloid cell resulting from exposure to an activating factor such as a cellular or soluble ligand, leading to the initiation or perpetuation of an immune response." [GOC:add, ISBN:0781735149]	542	88	27	17916	0.3068181818181818	0.04981549815498155	query_1	['GO:0002274', 'GO:0002366']	1
GO:BP	GO:0002283	neutrophil activation involved in immune response	6.470562686842581e-17	True	"The change in morphology and behavior of a neutrophil resulting from exposure to a cytokine, chemokine, cellular ligand, or soluble factor, leading to the initiation or perpetuation of an immune response." [GOC:add, ISBN:0781735149]	487	88	26	17916	0.29545454545454547	0.053388090349075976	query_1	['GO:0002275', 'GO:0042119']	1
GO:BP	GO:0042119	neutrophil activation	1.1309436651799228e-16	True	"The change in morphology and behavior of a neutrophil resulting from exposure to a cytokine, chemokine, cellular ligand, or soluble factor." [GOC:mgi_curators, ISBN:0781735149]	498	88	26	17916	0.29545454545454547	0.05220883534136546	query_1	['GO:0036230']	1
GO:BP	GO:0036230	granulocyte activation	1.524920384007774e-16	True	"The change in morphology and behavior of a granulocyte resulting from exposure to a cytokine, chemokine, cellular ligand, or soluble factor." [CL:0000094, GOC:nhn]	504	88	26	17916	0.29545454545454547	0.051587301587301584	query_1	['GO:0002274']	1
GO:BP	GO:0050896	response to stimulus	4.601702284933315e-16	True	"Any process that results in a change in state or activity of a cell or an organism (in terms of movement, secretion, enzyme production, gene expression, etc.) as a result of a stimulus. The process begins with detection of the stimulus and ends with a change in state or activity or the cell or organism." [GOC:ai, GOC:bf]	9358	88	84	17916	0.9545454545454546	0.008976276982261167	query_1	['GO:0008150']	1
GO:BP	GO:0043312	neutrophil degranulation	8.689252046435019e-16	True	"The regulated exocytosis of secretory granules containing preformed mediators such as proteases, lipases, and inflammatory mediators by a neutrophil." [ISBN:0781735149]	484	88	25	17916	0.2840909090909091	0.05165289256198347	query_1	['GO:0002283', 'GO:0002446', 'GO:0043299']	1
GO:BP	GO:0002444	myeloid leukocyte mediated immunity	1.2192960363283582e-15	True	"Any process involved in the carrying out of an immune response by a myeloid leukocyte." [GO_REF:0000022, GOC:add, ISBN:0781735149]	548	88	26	17916	0.29545454545454547	0.04744525547445255	query_1	['GO:0002443']	1
GO:BP	GO:0002446	neutrophil mediated immunity	1.6385251696787087e-15	True	"Any process involved in the carrying out of an immune response by a neutrophil." [GO_REF:0000022, GOC:add, ISBN:0781735149]	497	88	25	17916	0.2840909090909091	0.05030181086519115	query_1	['GO:0002444']	1
GO:BP	GO:0002684	positive regulation of immune system process	6.853962359747565e-15	True	"Any process that activates or increases the frequency, rate, or extent of an immune system process." [GOC:add]	1092	88	33	17916	0.375	0.03021978021978022	query_1	['GO:0002376', 'GO:0002682', 'GO:0048518']	1
WP	WP:WP3937	Microglia Pathogen Phagocytosis Pathway	7.135112223459346e-15	True	Microglia Pathogen Phagocytosis Pathway	40	54	12	6954	0.2222222222222222	0.3	query_1	['WP:000000']	1
KEGG	KEGG:04380	Osteoclast differentiation	5.328828565154927e-14	True	Osteoclast differentiation	125	60	16	7747	0.26666666666666666	0.128	query_1	['KEGG:00000']	1
GO:CC	GO:0005886	plasma membrane	8.48294548239226e-14	True	"The membrane surrounding a cell that separates the cell from its external environment. It consists of a phospholipid bilayer and associated proteins." [ISBN:0716731363]	5611	93	66	18856	0.7096774193548387	0.011762609160577437	query_1	['GO:0016020', 'GO:0071944']	1
GO:BP	GO:0045055	regulated exocytosis	9.08707745070819e-14	True	"A process of exocytosis in which soluble proteins and other substances are initially stored in secretory vesicles for later release. It is found mainly in cells that are specialized for secreting products such as hormones, neurotransmitters, or digestive enzymes rapidly on demand." [GOC:mah, ISBN:0716731363]	792	88	28	17916	0.3181818181818182	0.03535353535353535	query_1	['GO:0006887']	1
GO:BP	GO:0032940	secretion by cell	1.4232527982371963e-13	True	"The controlled release of a substance by a cell." [GOC:mah]	1583	88	37	17916	0.42045454545454547	0.02337334175615919	query_1	['GO:0046903', 'GO:0140352']	1
GO:BP	GO:0050778	positive regulation of immune response	2.499652444365794e-13	True	"Any process that activates or increases the frequency, rate or extent of the immune response, the immunological reaction of an organism to an immunogenic stimulus." [GOC:ai]	751	88	27	17916	0.3068181818181818	0.03595206391478029	query_1	['GO:0002684', 'GO:0006955', 'GO:0048584', 'GO:0050776']	1
GO:CC	GO:0071944	cell periphery	2.7192712417446076e-13	True	"The part of a cell encompassing the cell cortex, the plasma membrane, and any external encapsulating structures." [GOC:mah]	5731	93	66	18856	0.7096774193548387	0.011516314779270634	query_1	['GO:0110165']	1
GO:BP	GO:0044419	interspecies interaction between organisms	2.9100764356564267e-13	True	"Any process in which an organism has an effect on an organism of a different species." [GOC:cc]	2155	88	42	17916	0.4772727272727273	0.01948955916473318	query_1	['GO:0008150']	1
GO:BP	GO:0006887	exocytosis	3.29870864010196e-13	True	"A process of secretion by a cell that results in the release of intracellular molecules (e.g. hormones, matrix proteins) contained within a membrane-bounded vesicle. Exocytosis can occur either by full fusion, when the vesicle collapses into the plasma membrane, or by a kiss-and-run mechanism that involves the formation of a transient contact, a pore, between a granule (for exemple of chromaffin…	909	88	29	17916	0.32954545454545453	0.0319031903190319	query_1	['GO:0016192', 'GO:0032940']	1
GO:BP	GO:0140352	export from cell	3.994839388749301e-13	True	"The directed movement of some substance from a cell, into the extracellular region. This may occur via transport across the plasma membrane or via exocytosis." [GOC:pg]	1634	88	37	17916	0.42045454545454547	0.022643818849449205	query_1	['GO:0006810', 'GO:0009987']	1
GO:BP	GO:0006954	inflammatory response	1.0930907696760226e-12	True	"The immediate defensive reaction (by vertebrate tissue) to infection or injury caused by chemical or physical agents. The process is characterized by local vasodilation, extravasation of plasma into intercellular spaces and accumulation of white blood cells and macrophages." [GO_REF:0000022, ISBN:0198506732]	797	88	27	17916	0.3068181818181818	0.033877038895859475	query_1	['GO:0006952']	1
REAC	REAC:R-HSA-198933	Immunoregulatory interactions between a Lymphoid and a non-Lymphoid cell	1.1622313706182548e-12	True	Immunoregulatory interactions between a Lymphoid and a non-Lymphoid cell	181	73	17	10588	0.2328767123287671	0.09392265193370165	query_1	['REAC:R-HSA-1280218']	1
REAC	REAC:R-HSA-6798695	Neutrophil degranulation	1.4209870470045804e-12	True	Neutrophil degranulation	476	73	24	10588	0.3287671232876712	0.05042016806722689	query_1	['REAC:R-HSA-168249']	1
GO:BP	GO:0046903	secretion	2.1341550115537234e-12	True	"The controlled release of a substance by a cell or a tissue." [GOC:ai]	1721	88	37	17916	0.42045454545454547	0.02149912841371296	query_1	['GO:0006810']	1
GO:BP	GO:0006950	response to stress	4.500602554495291e-12	True	"Any process that results in a change in state or activity of a cell or an organism (in terms of movement, secretion, enzyme production, gene expression, etc.) as a result of a disturbance in organismal or cellular homeostasis, usually, but not necessarily, exogenous (e.g. temperature, humidity, ionizing radiation)." [GOC:mah]	4112	88	55	17916	0.625	0.013375486381322957	query_1	['GO:0050896']	1
GO:BP	GO:0016192	vesicle-mediated transport	1.1336932670485606e-11	True	"A cellular transport process in which transported substances are moved in membrane-bounded vesicles; transported substances are enclosed in the vesicle lumen or located in the vesicle membrane. The process begins with a step that directs a substance to the forming vesicle, and includes vesicle budding and coating. Vesicles are then targeted to, and fuse with, an acceptor membrane." [GOC:ai, GOC:…	2149	88	40	17916	0.45454545454545453	0.018613308515588647	query_1	['GO:0006810', 'GO:0009987']	1
GO:BP	GO:0048583	regulation of response to stimulus	1.1807248956774468e-11	True	"Any process that modulates the frequency, rate or extent of a response to a stimulus. Response to stimulus is a change in state or activity of a cell or an organism (in terms of movement, secretion, enzyme production, gene expression, etc.) as a result of a stimulus." [GOC:jid]	4359	88	56	17916	0.6363636363636364	0.012846983253039687	query_1	['GO:0050789', 'GO:0050896']	1
GO:CC	GO:0031224	intrinsic component of membrane	2.0665325703805058e-11	True	"The component of a membrane consisting of the gene products having some covalently attached portion, for example part of a peptide sequence or some other covalently attached group such as a GPI anchor, which spans or is embedded in one or both leaflets of the membrane." [GOC:mah]	5839	93	64	18856	0.6881720430107527	0.010960780955643089	query_1	['GO:0016020', 'GO:0110165']	1
GO:CC	GO:0030667	secretory granule membrane	3.487097729313574e-11	True	"The lipid bilayer surrounding a secretory granule." [GOC:mah]	301	93	17	18856	0.1827956989247312	0.05647840531561462	query_1	['GO:0030141', 'GO:0030659', 'GO:0098588', 'GO:0098805']	1
GO:BP	GO:0002253	activation of immune response	4.261174983507261e-11	True	"Any process that initiates an immune response." [GO_REF:0000022, GOC:add, ISBN:0781735149]	557	88	22	17916	0.25	0.03949730700179533	query_1	['GO:0002376', 'GO:0050778']	1
GO:CC	GO:0030141	secretory granule	7.30457563349391e-11	True	"A small subcellular vesicle, surrounded by a membrane, that is formed from the Golgi apparatus and contains a highly concentrated protein destined for secretion. Secretory granules move towards the periphery of the cell and upon stimulation, their membranes fuse with the cell membrane, and their protein load is exteriorized. Processing of the contained protein may take place in secretory granule…	844	93	25	18856	0.26881720430107525	0.02962085308056872	query_1	['GO:0012505', 'GO:0099503']	1
GO:CC	GO:0031410	cytoplasmic vesicle	1.0463092890032381e-10	True	"A vesicle found in the cytoplasm of a cell." [GOC:ai, GOC:mah, GOC:vesicles]	2385	93	40	18856	0.43010752688172044	0.016771488469601678	query_1	['GO:0005737', 'GO:0097708']	1
GO:CC	GO:0097708	intracellular vesicle	1.090483906880381e-10	True	"Any vesicle that is part of the intracellular region." [GOC:vesicles]	2388	93	40	18856	0.43010752688172044	0.01675041876046901	query_1	['GO:0031982', 'GO:0043229']	1
GO:CC	GO:0016021	integral component of membrane	1.2958620293232347e-10	True	"The component of a membrane consisting of the gene products and protein complexes having at least some part of their peptide sequence embedded in the hydrophobic region of the membrane." [GOC:dos, GOC:go_curators]	5689	93	62	18856	0.6666666666666666	0.01089822464404992	query_1	['GO:0031224']	1
GO:CC	GO:0012506	vesicle membrane	1.9120178204615914e-10	True	"The lipid bilayer surrounding any membrane-bounded vesicle in the cell." [GOC:mah, GOC:vesicle]	801	93	24	18856	0.25806451612903225	0.0299625468164794	query_1	['GO:0031090', 'GO:0031982']	1
GO:BP	GO:0048584	positive regulation of response to stimulus	2.446315686035776e-10	True	"Any process that activates, maintains or increases the rate of a response to a stimulus. Response to stimulus is a change in state or activity of a cell or an organism (in terms of movement, secretion, enzyme production, gene expression, etc.) as a result of a stimulus." [GOC:jid]	2478	88	41	17916	0.4659090909090909	0.016545601291364002	query_1	['GO:0048518', 'GO:0048583', 'GO:0050896']	1
GO:BP	GO:0002764	immune response-regulating signaling pathway	7.771059064050479e-10	True	"The cascade of processes by which a signal interacts with a receptor, causing a change in the level or activity of a second messenger or other downstream target, and ultimately leading to the activation, perpetuation, or inhibition of an immune response." [GOC:add, ISBN:0781735149, PMID:15771571]	506	88	20	17916	0.22727272727272727	0.039525691699604744	query_1	['GO:0007165', 'GO:0050776']	1
GO:MF	GO:0019864	IgG binding	7.914793656297188e-10	True	"Interacting selectively and non-covalently with an immunoglobulin of an IgG isotype." [GOC:add, ISBN:0781735149]	10	83	6	18134	0.07228915662650602	0.6	query_1	['GO:0019865']	1
GO:CC	GO:0030659	cytoplasmic vesicle membrane	8.65107416791586e-10	True	"The lipid bilayer surrounding a cytoplasmic vesicle." [GOC:mah]	779	93	23	18856	0.24731182795698925	0.029525032092426188	query_1	['GO:0012506', 'GO:0031410']	1
GO:MF	GO:0038023	signaling receptor activity	1.9792305349093617e-09	True	"Receiving a signal and transmitting it in the cell to initiate a change in cell activity. A signal is a physical entity or change in state that is used to transfer information in order to trigger a response." [GOC:bf, GOC:signaling]	1462	83	29	18134	0.3493975903614458	0.019835841313269494	query_1	['GO:0060089']	1
GO:MF	GO:0060089	molecular transducer activity	1.9792305349093617e-09	True	"A compound molecular function in which an effector function is controlled by one or more regulatory components." [GOC:dos, GOC:pdt]	1462	83	29	18134	0.3493975903614458	0.019835841313269494	query_1	['GO:0003674']	1
REAC	REAC:R-HSA-1280218	Adaptive Immune System	2.2215307813255388e-09	True	Adaptive Immune System	799	73	26	10588	0.3561643835616438	0.03254067584480601	query_1	['REAC:R-HSA-168256']	1
GO:MF	GO:0019865	immunoglobulin binding	3.7549537627975426e-09	True	"Interacting selectively and non-covalently with an immunoglobulin." [GOC:ma]	23	83	7	18134	0.08433734939759036	0.30434782608695654	query_1	['GO:0044877']	1
GO:CC	GO:0099503	secretory vesicle	3.9453713533327496e-09	True	"A cytoplasmic, membrane bound vesicle that is capable of fusing to the plasma membrane to release its contents into the extracellular space." [GOC:dos]	1012	93	25	18856	0.26881720430107525	0.024703557312252964	query_1	['GO:0031410']	1
GO:BP	GO:0002768	immune response-regulating cell surface receptor signaling pathway	7.278523365144189e-09	True	"A series of molecular signals initiated by the binding of an extracellular ligand to a receptor on the surface of the target cell capable of activating, perpetuating, or inhibiting an immune response." [GOC:add, ISBN:0781735149, PMID:15771571]	503	88	19	17916	0.2159090909090909	0.03777335984095427	query_1	['GO:0002764', 'GO:0007166']	1
GO:BP	GO:0030595	leukocyte chemotaxis	7.956055288583961e-09	True	"The movement of a leukocyte in response to an external stimulus." [GOC:add, GOC:jl]	222	88	14	17916	0.1590909090909091	0.06306306306306306	query_1	['GO:0050900', 'GO:0060326']	1
TF	TF:M01172	Factor: PU.1; motif: NNNNYYYACTTCCTCTTTY	8.850228727064959e-09	True	Factor: PU.1; motif: NNNNYYYACTTCCTCTTTY	4300	93	51	19940	0.5483870967741935	0.01186046511627907	query_1	['TF:M00000']	1
TF	TF:M01172_0	Factor: PU.1; motif: NNNNYYYACTTCCTCTTTY; match class: 0	8.850228727064959e-09	True	Factor: PU.1; motif: NNNNYYYACTTCCTCTTTY; match class: 0	4300	93	51	19940	0.5483870967741935	0.01186046511627907	query_1	['TF:M01172']	1
GO:BP	GO:0032103	positive regulation of response to external stimulus	9.917250044816795e-09	True	"Any process that activates, maintains or increases the rate of a response to an external stimulus." [GOC:mah]	512	88	19	17916	0.2159090909090909	0.037109375	query_1	['GO:0009605', 'GO:0032101', 'GO:0048584']	1
GO:CC	GO:0016020	membrane	2.099790312446243e-08	True	"A lipid bilayer along with all the proteins and protein complexes embedded in it an attached to it." [GOC:dos, GOC:mah, ISBN:0815316194]	9727	93	78	18856	0.8387096774193549	0.008018916418217333	query_1	['GO:0110165']	1
GO:BP	GO:0001816	cytokine production	4.492271645589324e-08	True	"The appearance of a cytokine due to biosynthesis or secretion following a cellular stimulus, resulting in an increase in its intracellular or extracellular levels." [GOC:add, ISBN:0781735149]	874	88	23	17916	0.26136363636363635	0.02631578947368421	query_1	['GO:0010467', 'GO:0032501']	1
GO:BP	GO:0032101	regulation of response to external stimulus	5.930304387880942e-08	True	"Any process that modulates the frequency, rate or extent of a response to an external stimulus." [GOC:mah]	1066	88	25	17916	0.2840909090909091	0.02345215759849906	query_1	['GO:0009605', 'GO:0048583']	1
KEGG	KEGG:04145	Phagosome	7.249946660567527e-08	True	Phagosome	147	60	12	7747	0.2	0.08163265306122448	query_1	['KEGG:00000']	1
KEGG	KEGG:05150	Staphylococcus aureus infection	7.317900225205304e-08	True	Staphylococcus aureus infection	87	60	10	7747	0.16666666666666666	0.11494252873563218	query_1	['KEGG:00000']	1
GO:BP	GO:0002250	adaptive immune response	1.6141455801247614e-07	True	"An immune response mediated by cells expressing specific receptors for antigen produced through a somatic diversification process, and allowing for an enhanced secondary response to subsequent exposures to the same antigen (immunological memory)." [GO_REF:0000022, GOC:add, ISBN:0781735149]	679	88	20	17916	0.22727272727272727	0.029455081001472753	query_1	['GO:0006955']	1
GO:MF	GO:0140375	immune receptor activity	1.9725933681918333e-07	True	"Receiving a signal and transmitting it in a cell to initiate an immune response." [PMID:31415752, Wikipedia:Immune_receptor]	130	83	10	18134	0.12048192771084337	0.07692307692307693	query_1	['GO:0038023']	1
GO:BP	GO:0001819	positive regulation of cytokine production	1.996199299319808e-07	True	"Any process that activates or increases the frequency, rate or extent of production of a cytokine." [GOC:add, ISBN:0781735149]	466	88	17	17916	0.19318181818181818	0.03648068669527897	query_1	['GO:0001816', 'GO:0001817', 'GO:0010628', 'GO:0051240']	1
GO:BP	GO:0002757	immune response-activating signal transduction	2.2791438101999754e-07	True	"The cascade of processes by which a signal interacts with a receptor, causing a change in the level or activity of a second messenger or other downstream target, and ultimately leading to activation or perpetuation of an immune response." [GOC:add]	470	88	17	17916	0.19318181818181818	0.036170212765957444	query_1	['GO:0002253', 'GO:0002764']	1
GO:BP	GO:0002429	immune response-activating cell surface receptor signaling pathway	2.2791438101999754e-07	True	"A series of molecular signals initiated by the binding of an extracellular ligand to a receptor on the surface of a cell capable of activating or perpetuating an immune response." [GO_REF:0000022, GOC:add, ISBN:0781735149]	470	88	17	17916	0.19318181818181818	0.036170212765957444	query_1	['GO:0002757', 'GO:0002768']	1
GO:BP	GO:0007166	cell surface receptor signaling pathway	2.7861903661910383e-07	True	"A series of molecular signals initiated by activation of a receptor on the surface of a cell. The pathway begins with binding of an extracellular ligand to a cell surface receptor, or for receptors that signal in the absence of a ligand, by ligand-withdrawal or the activity of a constitutively active receptor. The pathway ends with regulation of a downstream cellular process, e.g. transcription.…	3209	88	42	17916	0.4772727272727273	0.013088189467123715	query_1	['GO:0007165']	1
GO:CC	GO:0009897	external side of plasma membrane	4.4708853799468323e-07	True	"The leaflet of the plasma membrane that faces away from the cytoplasm and any proteins embedded or anchored in it or attached to its surface." [GOC:dos, GOC:tb]	407	93	15	18856	0.16129032258064516	0.036855036855036855	query_1	['GO:0005886', 'GO:0009986', 'GO:0098552']	1
GO:BP	GO:0060326	cell chemotaxis	5.516239429572232e-07	True	"The directed movement of a motile cell guided by a specific chemical concentration gradient. Movement may be towards a higher concentration (positive chemotaxis) or towards a lower concentration (negative chemotaxis)." [GOC:dph]	305	88	14	17916	0.1590909090909091	0.04590163934426229	query_1	['GO:0006935', 'GO:0016477', 'GO:0070887']	1
GO:CC	GO:0070821	tertiary granule membrane	7.939594105505225e-07	True	"The lipid bilayer surrounding a tertiary granule." [GOC:BHF, GOC:mah, GOC:rl, PMID:12070036]	72	93	8	18856	0.08602150537634409	0.1111111111111111	query_1	['GO:0030667', 'GO:0070820']	1
GO:CC	GO:0009986	cell surface	8.81826447044792e-07	True	"The external part of the cell wall and/or plasma membrane." [GOC:jl, GOC:mtg_sensu, GOC:sm]	914	93	21	18856	0.22580645161290322	0.022975929978118162	query_1	['GO:0110165']	1
GO:BP	GO:0002697	regulation of immune effector process	1.1423450460884806e-06	True	"Any process that modulates the frequency, rate, or extent of an immune effector process." [GOC:add]	451	88	16	17916	0.18181818181818182	0.03547671840354767	query_1	['GO:0002252', 'GO:0002682']	1
GO:CC	GO:0031982	vesicle	1.8197716195798497e-06	True	"Any small, fluid-filled, spherical organelle enclosed by membrane." [GOC:mah, GOC:pz, GOC:vesicles]	4006	93	45	18856	0.4838709677419355	0.011233150274588119	query_1	['GO:0043227']	1
GO:CC	GO:0098552	side of membrane	1.9310397963784947e-06	True	"A cellular component consisting of one leaflet of a membrane bilayer and any proteins embedded or anchored in it or attached to its surface." [GOC:dos]	605	93	17	18856	0.1827956989247312	0.02809917355371901	query_1	['GO:0016020', 'GO:0110165']	1
GO:CC	GO:0098805	whole membrane	2.4965994134415755e-06	True	"Any lipid bilayer that completely encloses some structure, and all the proteins embedded in it or attached to it. Examples include the plasma membrane and most organelle membranes." [GOC:dos]	1715	93	28	18856	0.3010752688172043	0.0163265306122449	query_1	['GO:0016020']	1
GO:CC	GO:0070820	tertiary granule	2.567589825162561e-06	True	"A secretory granule that contains cathepsin and gelatinase and is readily exocytosed upon cell activation; found primarily in mature neutrophil cells." [GOC:BHF, GOC:mah, GOC:rl, PMID:12070036]	163	93	10	18856	0.10752688172043011	0.06134969325153374	query_1	['GO:0030141']	1
GO:BP	GO:0001817	regulation of cytokine production	2.8468278261866453e-06	True	"Any process that modulates the frequency, rate, or extent of production of a cytokine." [GOC:add, ISBN:0781735149]	800	88	20	17916	0.22727272727272727	0.025	query_1	['GO:0001816', 'GO:0010468', 'GO:0051239']	1
GO:BP	GO:0030593	neutrophil chemotaxis	3.5998566508568205e-06	True	"The directed movement of a neutrophil cell, the most numerous polymorphonuclear leukocyte found in the blood, in response to an external stimulus, usually an infection or wounding." [GOC:jl, ISBN:0198506732]	102	88	9	17916	0.10227272727272728	0.08823529411764706	query_1	['GO:0071621', 'GO:1990266']	1
GO:BP	GO:0031347	regulation of defense response	3.992523496033248e-06	True	"Any process that modulates the frequency, rate or extent of a defense response." [GOC:mah]	729	88	19	17916	0.2159090909090909	0.02606310013717421	query_1	['GO:0006952', 'GO:0080134']	1
GO:BP	GO:0050865	regulation of cell activation	4.304279913477007e-06	True	"Any process that modulates the frequency, rate or extent of cell activation, the change in the morphology or behavior of a cell resulting from exposure to an activating factor such as a cellular or soluble ligand." [GOC:ai]	649	88	18	17916	0.20454545454545456	0.02773497688751926	query_1	['GO:0001775', 'GO:0050794']	1
GO:BP	GO:0006935	chemotaxis	4.741884857544168e-06	True	"The directed movement of a motile cell or organism, or the directed growth of a cell guided by a specific chemical concentration gradient. Movement may be towards a higher concentration (positive chemotaxis) or towards a lower concentration (negative chemotaxis)." [ISBN:0198506732]	653	88	18	17916	0.20454545454545456	0.027565084226646247	query_1	['GO:0042221', 'GO:0042330']	1
GO:BP	GO:0042330	taxis	4.9757972791406785e-06	True	"The directed movement of a motile cell or organism in response to an external stimulus." [GOC:jl, ISBN:0192801023]	655	88	18	17916	0.20454545454545456	0.02748091603053435	query_1	['GO:0009605', 'GO:0040011']	1
GO:BP	GO:0050900	leukocyte migration	5.354642100853727e-06	True	"The movement of a leukocyte within or between different tissues and organs of the body." [GOC:add, ISBN:0781735149, PMID:14680625, PMID:14708592, PMID:7507411, PMID:8600538]	502	88	16	17916	0.18181818181818182	0.03187250996015936	query_1	['GO:0002376', 'GO:0016477']	1
GO:CC	GO:0031226	intrinsic component of plasma membrane	8.606771779483785e-06	True	"The component of the plasma membrane consisting of the gene products and protein complexes having either part of their peptide sequence embedded in the hydrophobic region of the membrane or some other covalently attached group such as a GPI anchor that is similarly embedded in the membrane." [GOC:dos, GOC:mah]	1696	93	27	18856	0.2903225806451613	0.015919811320754717	query_1	['GO:0005886', 'GO:0031224']	1
GO:CC	GO:0030139	endocytic vesicle	8.63634528809877e-06	True	"A membrane-bounded intracellular vesicle formed by invagination of the plasma membrane around an extracellular substance. Endocytic vesicles fuse with early endosomes to deliver the cargo for further sorting." [GOC:go_curators, PMID:19696797]	298	93	12	18856	0.12903225806451613	0.040268456375838924	query_1	['GO:0031410']	1
GO:BP	GO:0006909	phagocytosis	8.874354562142597e-06	True	"A vesicle-mediated transport process that results in the engulfment of external particulate material by phagocytes and their delivery to the lysosome. The particles are initially contained within phagocytic vacuoles (phagosomes), which then fuse with primary lysosomes to effect digestion of the particles." [ISBN:0198506732]	378	88	14	17916	0.1590909090909091	0.037037037037037035	query_1	['GO:0016192']	1
GO:BP	GO:0002521	leukocyte differentiation	1.2566585465532401e-05	True	"The process in which a relatively unspecialized hemopoietic precursor cell acquires the specialized features of a leukocyte. A leukocyte is an achromatic cell of the myeloid or lymphoid lineages capable of ameboid movement, found in blood or other tissue." [CL:0000738, GOC:add, PMID:16551264]	533	88	16	17916	0.18181818181818182	0.0300187617260788	query_1	['GO:0030097', 'GO:0030154']	1
GO:BP	GO:1990266	neutrophil migration	1.4207042659524215e-05	True	"The movement of a neutrophil within or between different tissues and organs of the body." [PMID:1826836]	119	88	9	17916	0.10227272727272728	0.07563025210084033	query_1	['GO:0097530']	1
GO:BP	GO:0097529	myeloid leukocyte migration	1.476406807177045e-05	True	"The movement of a myeloid leukocyte within or between different tissues and organs of the body." [GOC:cvs, PMID:22342843, PMID:24157461]	212	88	11	17916	0.125	0.05188679245283019	query_1	['GO:0050900']	1
GO:BP	GO:0071621	granulocyte chemotaxis	1.6461534958970124e-05	True	"The movement of a granulocyte in response to an external stimulus." [GOC:rph]	121	88	9	17916	0.10227272727272728	0.0743801652892562	query_1	['GO:0030595', 'GO:0097530']	1
GO:MF	GO:0033691	sialic acid binding	1.707773557780426e-05	True	"Interacting selectively and non-covalently with sialic acid, any of a variety of N- or O- substituted derivatives of neuraminic acid, a nine carbon monosaccharide. Sialic acids often occur in polysaccharides, glycoproteins, and glycolipids in animals and bacteria." [GOC:add, ISBN:9780721601465]	21	83	5	18134	0.060240963855421686	0.23809523809523808	query_1	['GO:0031406', 'GO:0097367']	1
CORUM	CORUM:6418	C1q complex	2.7596955910879045e-05	True	C1q complex	3	14	3	3627	0.21428571428571427	1.0	query_1	['CORUM:0000000']	1
GO:BP	GO:1903557	positive regulation of tumor necrosis factor superfamily cytokine production	3.3946841236721006e-05	True	"Any process that activates or increases the frequency, rate or extent of tumor necrosis factor superfamily cytokine production." [GO_REF:0000058, GOC:TermGenie, PMID:24187568]	92	88	8	17916	0.09090909090909091	0.08695652173913043	query_1	['GO:0001819', 'GO:0071706', 'GO:1903555']	1
HP	HP:0007417	Discoid lupus rash	3.536924558649727e-05	True	Cutaneous lesion that develops as a dry, scaly, red patch that evolves to an indurated and hyperpigmented plaque with adherent scale. Scarring may result in central white patches (loss of pigmentation) and skin atrophy.	9	19	4	4232	0.21052631578947367	0.4444444444444444	query_1	['HP:0000988']	1
GO:MF	GO:0031406	carboxylic acid binding	3.74541827771043e-05	True	"Interacting selectively and non-covalently with a carboxylic acid, any organic acid containing one or more carboxyl (COOH) groups or anions (COO-)." [GOC:mah, ISBN:0198506732]	224	83	10	18134	0.12048192771084337	0.044642857142857144	query_1	['GO:0043168', 'GO:0043177']	1
GO:BP	GO:0032755	positive regulation of interleukin-6 production	4.380400310153708e-05	True	"Any process that activates or increases the frequency, rate, or extent of interleukin-6 production." [GOC:mah]	95	88	8	17916	0.09090909090909091	0.08421052631578947	query_1	['GO:0001819', 'GO:0032635', 'GO:0032675']	1
GO:BP	GO:0046649	lymphocyte activation	4.614791013985568e-05	True	"A change in morphology and behavior of a lymphocyte resulting from exposure to a specific antigen, mitogen, cytokine, chemokine, cellular ligand, or soluble factor." [GOC:mgi_curators, ISBN:0781735149]	756	88	18	17916	0.20454545454545456	0.023809523809523808	query_1	['GO:0045321']	1
GO:BP	GO:0007159	leukocyte cell-cell adhesion	5.306183049288701e-05	True	"The attachment of a leukocyte to another cell via adhesion molecules." [GOC:go_curators]	365	88	13	17916	0.14772727272727273	0.03561643835616438	query_1	['GO:0098609']	1
GO:MF	GO:0043177	organic acid binding	6.102536589578732e-05	True	"Interacting selectively and non-covalently with an organic acid, any acidic compound containing carbon in covalent linkage." [GOC:jl, ISBN:0198506732]	236	83	10	18134	0.12048192771084337	0.0423728813559322	query_1	['GO:0036094']	1
GO:MF	GO:0004888	transmembrane signaling receptor activity	6.326111913523608e-05	True	"Combining with an extracellular or intracellular signal and transmitting the signal from one side of the membrane to the other to initiate a change in cell activity or state as part of signal transduction." [GOC:go_curators, Wikipedia:Transmembrane_receptor]	1245	83	21	18134	0.25301204819277107	0.016867469879518072	query_1	['GO:0038023']	1
GO:BP	GO:0097530	granulocyte migration	6.693529156187487e-05	True	"The movement of a granulocyte within or between different tissues and organs of the body." [GOC:cvs, PMID:24163421, PMID:24193336]	142	88	9	17916	0.10227272727272728	0.06338028169014084	query_1	['GO:0097529']	1
GO:BP	GO:0031349	positive regulation of defense response	7.291286180206935e-05	True	"Any process that activates or increases the frequency, rate or extent of a defense response." [GOC:mah]	375	88	13	17916	0.14772727272727273	0.034666666666666665	query_1	['GO:0006952', 'GO:0031347', 'GO:0048584']	1
GO:BP	GO:0002694	regulation of leukocyte activation	7.419996390544355e-05	True	"Any process that modulates the frequency, rate, or extent of leukocyte activation." [GOC:add]	605	88	16	17916	0.18181818181818182	0.026446280991735537	query_1	['GO:0002682', 'GO:0045321', 'GO:0050865']	1
GO:BP	GO:0006810	transport	8.347241329388168e-05	True	"The directed movement of substances (such as macromolecules, small molecules, ions) or cellular components (such as complexes and organelles) into, out of or within a cell, or between cells, or within a multicellular organism by means of some agent such as a transporter, pore or motor protein." [GOC:dos, GOC:dph, GOC:jl, GOC:mah]	5355	88	51	17916	0.5795454545454546	0.009523809523809525	query_1	['GO:0051234']	1
KEGG	KEGG:05140	Leishmaniasis	9.473336911812149e-05	True	Leishmaniasis	72	60	7	7747	0.11666666666666667	0.09722222222222222	query_1	['KEGG:00000']	1
GO:CC	GO:0035579	specific granule membrane	0.00010080331331186788	True	"The lipid bilayer surrounding a specific granule, a granule with a membranous, tubular internal structure, found primarily in mature neutrophil cells. Most are released into the extracellular fluid. Specific granules contain lactoferrin, lysozyme, vitamin B12 binding protein and elastase." [GOC:bf, PMID:7334549]	90	93	7	18856	0.07526881720430108	0.07777777777777778	query_1	['GO:0030667', 'GO:0042581']	1
GO:CC	GO:0045335	phagocytic vesicle	0.00010173455958787654	True	"A membrane-bounded intracellular vesicle that arises from the ingestion of particulate material by phagocytosis." [GOC:go_curators, ISBN:0198506732]	133	93	8	18856	0.08602150537634409	0.06015037593984962	query_1	['GO:0030139']	1
GO:BP	GO:1902107	positive regulation of leukocyte differentiation	0.0001429424461064501	True	"Any process that activates or increases the frequency, rate or extent of leukocyte differentiation." [GOC:add, GOC:TermGenie]	155	88	9	17916	0.10227272727272728	0.05806451612903226	query_1	['GO:0002521', 'GO:0045597', 'GO:1902105', 'GO:1903708']	1
GO:BP	GO:0007155	cell adhesion	0.0001664216500049697	True	"The attachment of a cell, either to another cell or to an underlying substrate such as the extracellular matrix, via cell adhesion molecules." [GOC:hb, GOC:pf]	1453	88	24	17916	0.2727272727272727	0.016517549896765314	query_1	['GO:0009987', 'GO:0022610']	1
GO:BP	GO:0030097	hemopoiesis	0.00017481545856521186	True	"The process whose specific outcome is the progression of the myeloid and lymphoid derived organ/tissue systems of the blood and other parts of the body over time, from formation to the mature structure. The site of hemopoiesis is variable during development, but occurs primarily in bone marrow or kidney in many adult vertebrates." [GOC:dgh, ISBN:0198506732]	922	88	19	17916	0.2159090909090909	0.020607375271149676	query_1	['GO:0048534']	1
KEGG	KEGG:04662	B cell receptor signaling pathway	0.0001787275666619142	True	B cell receptor signaling pathway	79	60	7	7747	0.11666666666666667	0.08860759493670886	query_1	['KEGG:00000']	1
GO:BP	GO:0022610	biological adhesion	0.00018217991153965214	True	"The attachment of a cell or organism to a substrate, another cell, or other organism. Biological adhesion includes intracellular attachment between membrane regions." [GOC:isa_complete]	1460	88	24	17916	0.2727272727272727	0.01643835616438356	query_1	['GO:0008150']	1
REAC	REAC:R-HSA-5668599	RHO GTPases Activate NADPH Oxidases	0.00018454822235220317	True	RHO GTPases Activate NADPH Oxidases	24	73	5	10588	0.0684931506849315	0.20833333333333334	query_1	['REAC:R-HSA-195258']	1
GO:BP	GO:0051234	establishment of localization	0.00018936349648350292	True	"Any process that localizes a substance or cellular component. This may occur via movement, tethering or selective degradation." [GOC:ai, GOC:dos]	5479	88	51	17916	0.5795454545454546	0.0093082679321044	query_1	['GO:0051179']	1
GO:CC	GO:0098588	bounding membrane of organelle	0.00020770412203441034	True	"The lipid bilayer that forms the outer-most layer of an organelle." [GOC:dos]	2112	93	28	18856	0.3010752688172043	0.013257575757575758	query_1	['GO:0031090']	1
GO:CC	GO:0005887	integral component of plasma membrane	0.0002356689367893774	True	"The component of the plasma membrane consisting of the gene products and protein complexes having at least some part of their peptide sequence embedded in the hydrophobic region of the membrane." [GOC:dos, GOC:go_curators]	1619	93	24	18856	0.25806451612903225	0.014823965410747375	query_1	['GO:0016021', 'GO:0031226']	1
GO:BP	GO:0050727	regulation of inflammatory response	0.0002373743092401732	True	"Any process that modulates the frequency, rate or extent of the inflammatory response, the immediate defensive reaction (by vertebrate tissue) to infection or injury caused by chemical or physical agents." [GOC:ai]	415	88	13	17916	0.14772727272727273	0.03132530120481928	query_1	['GO:0006954', 'GO:0031347', 'GO:0032101']	1
GO:BP	GO:0006897	endocytosis	0.0002555525647901039	True	"A vesicle-mediated transport process in which cells take up external materials or membrane constituents by the invagination of a small region of the plasma membrane to form a new membrane-bounded vesicle." [GOC:mah, ISBN:0198506732, ISBN:0716731363]	662	88	16	17916	0.18181818181818182	0.02416918429003021	query_1	['GO:0016192']	1
HP	HP:0001287	Meningitis	0.00025926287194753144	True	Inflammation of the meninges.	66	19	6	4232	0.3157894736842105	0.09090909090909091	query_1	['HP:0011450']	1
GO:BP	GO:1903706	regulation of hemopoiesis	0.00027240761150245735	True	"Any process that modulates the frequency, rate or extent of hemopoiesis." [GO_REF:0000058, GOC:pad, GOC:PARL, GOC:TermGenie, PMID:20080761]	497	88	14	17916	0.1590909090909091	0.028169014084507043	query_1	['GO:0002682', 'GO:0030097', 'GO:2000026']	1
GO:BP	GO:0007154	cell communication	0.00027652420100405547	True	"Any process that mediates interactions between a cell and its surroundings. Encompasses interactions such as signaling or attachment between one cell and another cell, between a cell and an extracellular matrix, or between a cell and any other aspect of its environment." [GOC:mah]	6856	88	58	17916	0.6590909090909091	0.008459743290548424	query_1	['GO:0009987']	1
GO:BP	GO:0007165	signal transduction	0.00029759082916349267	True	"The cellular process in which a signal is conveyed to trigger a change in the activity or state of a cell. Signal transduction begins with reception of a signal (e.g. a ligand binding to a receptor or receptor activation by a stimulus such as light), or for signal transduction in the absence of ligand, signal-withdrawal or the activity of a constitutively active receptor. Signal transduction end…	6289	88	55	17916	0.625	0.008745428525997774	query_1	['GO:0007154', 'GO:0009987', 'GO:0023052', 'GO:0050794', 'GO:0051716']	1
HP	HP:0002723	Absence of bactericidal oxidative respiratory burst in phagocytes	0.00030017305905902746	True	An absence of the phase of elevated metabolic activity, during which oxygen consumption increases, that occurs in neutrophils, monocytes, and macrophages shortly after phagocytosing material. An enhanced uptake of oxygen leads to the production, by an NADH dependent system, of hydrogen peroxide (H2O2), superoxide anions and hydroxyl radicals, which play a part in microbiocidal activity.	4	19	3	4232	0.15789473684210525	0.75	query_1	['HP:0010977']	1
HP	HP:0002842	Recurrent Burkholderia cepacia infections	0.00030017305905902746	True	Increased susceptibility to infections with Burkholderia cepacia, as manifested by recurrent episodes of infection with this agent.	4	19	3	4232	0.15789473684210525	0.75	query_1	['HP:0005420']	1
HP	HP:0002741	Recurrent Serratia marcescens infections	0.00030017305905902746	True	Increased susceptibility to Serratia marcescens infections, as manifested by recurrent episodes of Serratia marcescens infection.	4	19	3	4232	0.15789473684210525	0.75	query_1	['HP:0005420']	1
HP	HP:0002740	Recurrent E. coli infections	0.00030017305905902746	True	Increased susceptibility to infections with Escherichia coli, as manifested by recurrent episodes of infection with this agent.	4	19	3	4232	0.15789473684210525	0.75	query_1	['HP:0005420']	1
HP	HP:0010977	Abnormal phagocytosis	0.00030017305905902746	True	An abnormal functioning of phagocytosis. Phagocytosis is an elegant but complex process for the ingestion and elimination of pathogens, but it is also important for the elimination of apoptotic cells and hence fundamental for tissue homeostasis. Phagocytosis can be divided into four main steps: (i) recognition of the target particle, (ii) signaling to activate the internalization machinery, (iii)…	4	19	3	4232	0.15789473684210525	0.75	query_1	['HP:0010978']	1
GO:BP	GO:0032675	regulation of interleukin-6 production	0.00030032942391979304	True	"Any process that modulates the frequency, rate, or extent of interleukin-6 production." [GOC:mah]	169	88	9	17916	0.10227272727272728	0.05325443786982249	query_1	['GO:0001817', 'GO:0032635']	1
GO:BP	GO:1903555	regulation of tumor necrosis factor superfamily cytokine production	0.00030032942391979304	True	"Any process that modulates the frequency, rate or extent of tumor necrosis factor superfamily cytokine production." [GO_REF:0000058, GOC:TermGenie, PMID:24187568]	169	88	9	17916	0.10227272727272728	0.05325443786982249	query_1	['GO:0001817', 'GO:0071706']	1
GO:BP	GO:0048534	hematopoietic or lymphoid organ development	0.0003389293450481859	True	"The process whose specific outcome is the progression of any organ involved in hematopoiesis (also known as hemopoiesis) or lymphoid cell activation over time, from its formation to the mature structure. Such development includes differentiation of resident cell types (stromal cells) and of migratory cell types dependent on the unique microenvironment afforded by the organ for their proper diffe…	962	88	19	17916	0.2159090909090909	0.01975051975051975	query_1	['GO:0002520', 'GO:0048513']	1
GO:BP	GO:1902105	regulation of leukocyte differentiation	0.00034071857500543346	True	"Any process that modulates the frequency, rate or extent of leukocyte differentiation." [GOC:add, GOC:TermGenie]	288	88	11	17916	0.125	0.03819444444444445	query_1	['GO:0002521', 'GO:0045595', 'GO:1903706']	1
GO:CC	GO:0042581	specific granule	0.00037785206168404207	True	"Granule with a membranous, tubular internal structure, found primarily in mature neutrophil cells. Most are released into the extracellular fluid. Specific granules contain lactoferrin, lysozyme, vitamin B12 binding protein and elastase." [GOC:jl, ISBN:0721662544, PMID:7334549]	158	93	8	18856	0.08602150537634409	0.05063291139240506	query_1	['GO:0030141']	1
GO:BP	GO:0019882	antigen processing and presentation	0.0004081107525134851	True	"The process in which an antigen-presenting cell expresses antigen (peptide or lipid) on its cell surface in association with an MHC protein complex." [GO_REF:0000022, GOC:add, ISBN:0781735149, PMID:15771591, PMID:15928678]	231	88	10	17916	0.11363636363636363	0.04329004329004329	query_1	['GO:0002376']	1
GO:BP	GO:0071706	tumor necrosis factor superfamily cytokine production	0.0004455128187455673	True	"The appearance of any member of the TNF superfamily due to biosynthesis or secretion following a cellular stimulus, resulting in an increase in its intracellular or extracellular levels." [GOC:add]	177	88	9	17916	0.10227272727272728	0.05084745762711865	query_1	['GO:0001816']	1
GO:BP	GO:0002793	positive regulation of peptide secretion	0.0004485168398045629	True	"Any process that activates or increases the frequency, rate, or extent of peptide secretion." [GOC:add]	296	88	11	17916	0.125	0.037162162162162164	query_1	['GO:0002790', 'GO:0002791', 'GO:0051047']	1
KEGG	KEGG:04666	Fc gamma R-mediated phagocytosis	0.0004995120781345052	True	Fc gamma R-mediated phagocytosis	92	60	7	7747	0.11666666666666667	0.07608695652173914	query_1	['KEGG:00000']	1
GO:BP	GO:0032635	interleukin-6 production	0.0005139060428682249	True	"The appearance of interleukin-6 due to biosynthesis or secretion following a cellular stimulus, resulting in an increase in its intracellular or extracellular levels." [GOC:mah]	180	88	9	17916	0.10227272727272728	0.05	query_1	['GO:0001816']	1
KEGG	KEGG:05152	Tuberculosis	0.0005582249930566234	True	Tuberculosis	175	60	9	7747	0.15	0.05142857142857143	query_1	['KEGG:00000']	1
KEGG	KEGG:05322	Systemic lupus erythematosus	0.0005693050492829021	True	Systemic lupus erythematosus	132	60	8	7747	0.13333333333333333	0.06060606060606061	query_1	['KEGG:00000']	1
GO:BP	GO:0032760	positive regulation of tumor necrosis factor production	0.0006056509845405304	True	"Any process that activates or increases the frequency, rate, or extent of tumor necrosis factor production." [GOC:mah]	90	88	7	17916	0.07954545454545454	0.07777777777777778	query_1	['GO:0032640', 'GO:0032680', 'GO:1903557']	1
HP	HP:0032101	Unusual infection	0.0006515570290358784	True	A type of infection that is regarded as a sign of a pathological susceptibility to infection. There are five general subtypes. (i) Opportunistic infection, meaning infection by a pathogen that is not normally able to cause infection in a healthy host (e.g., pneumonia by Pneumocystis jirovecii or CMV); (ii) Unusual location (focus) of an infection (e.g., an aspergillus brain abscess); (iii) a prot…	702	19	13	4232	0.6842105263157895	0.018518518518518517	query_1	['HP:0010978']	1
GO:BP	GO:0002833	positive regulation of response to biotic stimulus	0.0006520233984723948	True	"Any process that activates or increases the frequency, rate, or extent of a response to biotic stimulus." [GOC:add]	243	88	10	17916	0.11363636363636363	0.0411522633744856	query_1	['GO:0002831', 'GO:0009607', 'GO:0048584']	1
TF	TF:M01203_0	Factor: SPI1; motif: NNAAWGNGGAASTNNNN; match class: 0	0.0007004444615534198	True	Factor: SPI1; motif: NNAAWGNGGAASTNNNN; match class: 0	2661	93	32	19940	0.34408602150537637	0.012025554302893648	query_1	['TF:M01203']	1
TF	TF:M01203	Factor: SPI1; motif: NNAAWGNGGAASTNNNN	0.0007004444615534198	True	Factor: SPI1; motif: NNAAWGNGGAASTNNNN	2661	93	32	19940	0.34408602150537637	0.012025554302893648	query_1	['TF:M00000']	1
GO:CC	GO:0005623	obsolete cell	0.0007258634628518706	True	"OBSOLETE. The basic structural and functional unit of all organisms. Includes the plasma membrane and any external encapsulating structures such as the cell wall and cell envelope." [GOC:go_curators]	1132	93	19	18856	0.20430107526881722	0.01678445229681979	query_1	[]	1
HP	HP:0002742	Recurrent Klebsiella infections	0.0007483032587350865	True	Increased susceptibility to Klebsiella infections, as manifested by recurrent episodes of Klebsiella infection.	5	19	3	4232	0.15789473684210525	0.6	query_1	['HP:0005420']	1
HP	HP:0003203	Impaired oxidative burst	0.0007483032587350865	True	In the NBT test, neutrophils change the colorless compound NBT into a compound with a deep blue color. If this test is negative (i.e., no blue color is produced), then this indicates a defect in superoxide-generating NADPH oxidase activity with inability to efficiently kill phagocytized bacteria.	5	19	3	4232	0.15789473684210525	0.6	query_1	['HP:0011993']	1
HP	HP:0003206	Decreased activity of NADPH oxidase	0.0007483032587350865	True	Decreased activity of NADPH oxidase	5	19	3	4232	0.15789473684210525	0.6	query_1	['HP:0004358']	1
HP	HP:0004358	Abnormality of superoxide metabolism	0.0007483032587350865	True	Abnormality of superoxide metabolism	5	19	3	4232	0.15789473684210525	0.6	query_1	['HP:0012379']	1
HP	HP:0002724	Recurrent Aspergillus infections	0.0007483032587350865	True	An increased susceptibility to Aspergillus infections, as manifested by a history of recurrent episodes of Aspergillus infections.	5	19	3	4232	0.15789473684210525	0.6	query_1	['HP:0002841']	1
GO:BP	GO:0023052	signaling	0.0007620914275538533	True	"The entirety of a process in which information is transmitted within a biological system. This process begins with an active signal and ends when a cellular response has been triggered." [GOC:mtg_signal, GOC:mtg_signaling_feb11, GOC:signaling]	6835	88	57	17916	0.6477272727272727	0.008339429407461595	query_1	['GO:0008150']	1
GO:BP	GO:0002520	immune system development	0.0007856661096973265	True	"The process whose specific outcome is the progression of an organismal system whose objective is to provide calibrated responses by an organism to a potential internal or invasive threat, over time, from its formation to the mature structure. A system is a regularly interacting or interdependent group of organs or tissues that work together to carry out a given biological process." [GOC:add, GOC…	1016	88	19	17916	0.2159090909090909	0.018700787401574805	query_1	['GO:0002376', 'GO:0048731']	1
GO:BP	GO:0032637	interleukin-8 production	0.0008781898405843573	True	"The appearance of interleukin-8 due to biosynthesis or secretion following a cellular stimulus, resulting in an increase in its intracellular or extracellular levels." [GOC:mah]	95	88	7	17916	0.07954545454545454	0.07368421052631578	query_1	['GO:0001816']	1
GO:BP	GO:0006898	receptor-mediated endocytosis	0.0008880647306898141	True	"An endocytosis process in which cell surface receptors ensure specificity of transport. A specific receptor on the cell surface binds tightly to the extracellular macromolecule (the ligand) that it recognizes; the plasma-membrane region containing the receptor-ligand complex then undergoes endocytosis, forming a transport vesicle containing the receptor-ligand complex and excluding most other pl…	317	88	11	17916	0.125	0.03470031545741325	query_1	['GO:0006897']	1
HP	HP:0011450	Unusual CNS infection	0.0008897485503327454	True	A type of infection of the central nervous system that can be regarded as a sign of a pathological susceptibility to infection.	81	19	6	4232	0.3157894736842105	0.07407407407407407	query_1	['HP:0002011', 'HP:0032158']	1
GO:BP	GO:0050715	positive regulation of cytokine secretion	0.0009499562292408388	True	"Any process that activates or increases the frequency, rate or extent of the regulated release of cytokines from a cell." [GOC:ai]	141	88	8	17916	0.09090909090909091	0.05673758865248227	query_1	['GO:0001819', 'GO:0010647', 'GO:0023056', 'GO:0050663', 'GO:0050707', 'GO:0050714']	1
HP	HP:0032158	Unusual infection by anatomical site	0.0009574317858758927	True	An unusual infection classified by the affected body part.	82	19	6	4232	0.3157894736842105	0.07317073170731707	query_1	['HP:0032101']	1
WP	WP:WP2806	Human Complement System	0.0009867310249134802	True	Human Complement System	97	54	7	6954	0.12962962962962962	0.07216494845360824	query_1	['WP:000000']	1
GO:BP	GO:0009617	response to bacterium	0.001122681271918426	True	"Any process that results in a change in state or activity of a cell or an organism (in terms of movement, secretion, enzyme production, gene expression, etc.) as a result of a stimulus from a bacterium." [GOC:hb]	739	88	16	17916	0.18181818181818182	0.02165087956698241	query_1	['GO:0051707']	1
GO:BP	GO:0002831	regulation of response to biotic stimulus	0.001143801955098724	True	"Any process that modulates the frequency, rate, or extent of a response to biotic stimulus." [GOC:add]	398	88	12	17916	0.13636363636363635	0.03015075376884422	query_1	['GO:0009607', 'GO:0048583']	1
GO:BP	GO:0002221	pattern recognition receptor signaling pathway	0.001149255232280586	True	"Any series of molecular signals generated as a consequence of a pattern recognition receptor (PRR) binding to one of its physiological ligands. PRRs bind pathogen-associated molecular pattern (PAMPs), structures conserved among microbial species, or damage-associated molecular pattern (DAMPs), endogenous molecules released from damaged cells." [GOC:add, GOC:ar, ISBN:0781735149, PMID:15199967]	198	88	9	17916	0.10227272727272728	0.045454545454545456	query_1	['GO:0007165']	1
GO:BP	GO:0042110	T cell activation	0.0011642964254693436	True	"The change in morphology and behavior of a mature or immature T cell resulting from exposure to a mitogen, cytokine, chemokine, cellular ligand, or an antigen for which it is specific." [GOC:mgi_curators, ISBN:0781735149]	477	88	13	17916	0.14772727272727273	0.027253668763102725	query_1	['GO:0046649']	1
GO:BP	GO:0070887	cellular response to chemical stimulus	0.0012252890763396799	True	"Any process that results in a change in state or activity of a cell (in terms of movement, secretion, enzyme production, gene expression, etc.) as a result of a chemical stimulus." [GOC:mah]	3421	88	37	17916	0.42045454545454547	0.010815551008477054	query_1	['GO:0042221', 'GO:0051716']	1
GO:BP	GO:1903708	positive regulation of hemopoiesis	0.0012504089601214647	True	"Any process that activates or increases the frequency, rate or extent of hemopoiesis." [GO_REF:0000058, GOC:pad, GOC:PARL, GOC:TermGenie, PMID:20080761]	200	88	9	17916	0.10227272727272728	0.045	query_1	['GO:0002684', 'GO:0030097', 'GO:0051094', 'GO:0051240', 'GO:1903706']	1
GO:BP	GO:1903037	regulation of leukocyte cell-cell adhesion	0.001321399004431444	True	"Any process that modulates the frequency, rate or extent of leukocyte cell-cell adhesion." [GO_REF:0000058, GOC:BHF, GOC:rl, GOC:TermGenie, PMID:21106532]	330	88	11	17916	0.125	0.03333333333333333	query_1	['GO:0007159', 'GO:0022407']	1
GO:MF	GO:0038187	pattern recognition receptor activity	0.0014013470789330596	True	"Combining with a pathogen-associated molecular pattern (PAMP), a structure conserved among microbial species to initiate an innate immune response." [GOC:ar, GOC:bf, Wikipedia:Pattern_recognition_receptor]	22	83	4	18134	0.04819277108433735	0.18181818181818182	query_1	['GO:0038023']	1
GO:BP	GO:0080134	regulation of response to stress	0.001445097836625338	True	"Any process that modulates the frequency, rate or extent of a response to stress. Response to stress is a change in state or activity of a cell or an organism (in terms of movement, secretion, enzyme production, gene expression, etc.) as a result of a disturbance in organismal or cellular homeostasis, usually, but not necessarily, exogenous (e.g. temperature, humidity, ionizing radiation)." [GOC…	1512	88	23	17916	0.26136363636363635	0.01521164021164021	query_1	['GO:0006950', 'GO:0048583']	1
GO:BP	GO:0050863	regulation of T cell activation	0.0014878863520371539	True	"Any process that modulates the frequency, rate or extent of T cell activation." [GOC:ai]	334	88	11	17916	0.125	0.03293413173652695	query_1	['GO:0042110', 'GO:0051249']	1
GO:BP	GO:0042554	superoxide anion generation	0.0015346947542465039	True	"The enzymatic generation of superoxide, the superoxide anion O2- (superoxide free radical), or any compound containing this species, by a cell in response to environmental stress, thereby mediating the activation of various stress-inducible signaling pathways." [GOC:jl, PMID:12359750]	35	88	5	17916	0.056818181818181816	0.14285714285714285	query_1	['GO:0006801']	1
REAC	REAC:R-HSA-1236975	Antigen processing-Cross presentation	0.0017602091236368297	True	Antigen processing-Cross presentation	99	73	7	10588	0.0958904109589041	0.0707070707070707	query_1	['REAC:R-HSA-983169']	1
GO:BP	GO:0050867	positive regulation of cell activation	0.0018241026671638732	True	"Any process that activates or increases the frequency, rate or extent of activation." [GOC:ai]	416	88	12	17916	0.13636363636363635	0.028846153846153848	query_1	['GO:0001775', 'GO:0048522', 'GO:0050865']	1
GO:MF	GO:0030246	carbohydrate binding	0.0019773631266163413	True	"Interacting selectively and non-covalently with any carbohydrate, which includes monosaccharides, oligosaccharides and polysaccharides as well as substances derived from monosaccharides by reduction of the carbonyl group (alditols), by oxidation of one or more hydroxy groups to afford the corresponding aldehydes, ketones, or carboxylic acids, or by replacement of one or more hydroxy group(s) by …	270	83	9	18134	0.10843373493975904	0.03333333333333333	query_1	['GO:0005488']	1
GO:BP	GO:0050714	positive regulation of protein secretion	0.00202195687101015	True	"Any process that activates or increases the frequency, rate or extent of the controlled release of a protein from a cell." [GOC:ai]	275	88	10	17916	0.11363636363636363	0.03636363636363636	query_1	['GO:0002793', 'GO:0009306', 'GO:0050708', 'GO:0051222', 'GO:1903532']	1
GO:BP	GO:0071222	cellular response to lipopolysaccharide	0.0022876062889077126	True	"Any process that results in a change in state or activity of a cell (in terms of movement, secretion, enzyme production, gene expression, etc.) as a result of a lipopolysaccharide stimulus; lipopolysaccharide is a major component of the cell wall of gram-negative bacteria." [GOC:mah]	215	88	9	17916	0.10227272727272728	0.04186046511627907	query_1	['GO:0032496', 'GO:0071219', 'GO:0071396', 'GO:1901701']	1
WP	WP:WP24	Peptide GPCRs	0.0023485434018430795	True	Peptide GPCRs	74	54	6	6954	0.1111111111111111	0.08108108108108109	query_1	['WP:000000']	1
GO:BP	GO:0030099	myeloid cell differentiation	0.0024578093819606034	True	"The process in which a relatively unspecialized myeloid precursor cell acquires the specialized features of any cell of the myeloid leukocyte, megakaryocyte, thrombocyte, or erythrocyte lineages." [GOC:add, ISBN:0781735149]	428	88	12	17916	0.13636363636363635	0.028037383177570093	query_1	['GO:0030097', 'GO:0030154']	1
WP	WP:WP545	Complement Activation	0.0024677418927956615	True	Complement Activation	22	54	4	6954	0.07407407407407407	0.18181818181818182	query_1	['WP:000000']	1
HP	HP:0011993	Impaired neutrophil bactericidal activity	0.002604219088376685	True	A reduction in the ability of neutrophils to kill bacteria.	7	19	3	4232	0.15789473684210525	0.42857142857142855	query_1	['HP:0011990']	1
HP	HP:0100523	Liver abscess	0.002604219088376685	True	The presence of an abscess of the liver.	7	19	3	4232	0.15789473684210525	0.42857142857142855	query_1	['HP:0025615', 'HP:0410042']	1
HP	HP:0000793	Membranoproliferative glomerulonephritis	0.002604219088376685	True	A type of glomerulonephritis characterized by diffuse mesangial cell proliferation and the thickening of capillary walls due to subendothelial extension of the mesangium. The term membranoproliferative glomerulonephritis is often employed to denote a general pattern of glomerular injury seen in a variety of disease processes that share a common pathogenetic mechanism, rather than to describe a si…	7	19	3	4232	0.15789473684210525	0.42857142857142855	query_1	['HP:0000099']	1
HP	HP:0005356	Decreased serum complement factor I	0.002604219088376685	True	A reduced level of the complement component Factor I in circulation.	7	19	3	4232	0.15789473684210525	0.42857142857142855	query_1	['HP:0004431']	1
GO:BP	GO:0051249	regulation of lymphocyte activation	0.0027473465152807776	True	"Any process that modulates the frequency, rate or extent of lymphocyte activation." [GOC:ai]	515	88	13	17916	0.14772727272727273	0.02524271844660194	query_1	['GO:0002694', 'GO:0046649']	1
GO:BP	GO:0050670	regulation of lymphocyte proliferation	0.0028748185024089347	True	"Any process that modulates the frequency, rate or extent of lymphocyte proliferation." [GOC:ai]	221	88	9	17916	0.10227272727272728	0.04072398190045249	query_1	['GO:0032944', 'GO:0046651', 'GO:0051249']	1
GO:BP	GO:0032944	regulation of mononuclear cell proliferation	0.0030975196482938227	True	"Any process that modulates the frequency, rate or extent of mononuclear cell proliferation." [GOC:add]	223	88	9	17916	0.10227272727272728	0.04035874439461883	query_1	['GO:0032943', 'GO:0070663']	1
TF	TF:M01808_1	Factor: NMYC; motif: CAYCTG; match class: 1	0.0032164095997423915	True	Factor: NMYC; motif: CAYCTG; match class: 1	6262	93	52	19940	0.5591397849462365	0.00830405621207282	query_1	['TF:M01808_0']	1
GO:BP	GO:0032680	regulation of tumor necrosis factor production	0.0032738829571526762	True	"Any process that modulates the frequency, rate, or extent of tumor necrosis factor production." [GOC:mah]	166	88	8	17916	0.09090909090909091	0.04819277108433735	query_1	['GO:0032640', 'GO:1903555']	1
GO:BP	GO:0051047	positive regulation of secretion	0.003279707392748211	True	"Any process that activates or increases the frequency, rate or extent of the controlled release of a substance from a cell or a tissue." [GOC:ai]	440	88	12	17916	0.13636363636363635	0.02727272727272727	query_1	['GO:0046903', 'GO:0051046', 'GO:0051050']	1
GO:BP	GO:0002449	lymphocyte mediated immunity	0.003448793384062241	True	"Any process involved in the carrying out of an immune response by a lymphocyte." [GO_REF:0000022, GOC:add, ISBN:0781735149]	364	88	11	17916	0.125	0.03021978021978022	query_1	['GO:0002443']	1
GO:BP	GO:0006959	humoral immune response	0.0035418399227459966	True	"An immune response mediated through a body fluid." [GOC:hb, ISBN:0198506732]	365	88	11	17916	0.125	0.030136986301369864	query_1	['GO:0006955']	1
GO:BP	GO:0051649	establishment of localization in cell	0.003562135479656819	True	"Any process, occuring in a cell, that localizes a substance or cellular component. This may occur via movement, tethering or selective degradation." [GOC:ai, GOC:dos, GOC:dph, GOC:tb]	2810	88	32	17916	0.36363636363636365	0.011387900355871887	query_1	['GO:0051234', 'GO:0051641']	1
GO:BP	GO:0071219	cellular response to molecule of bacterial origin	0.003720566228939765	True	"Any process that results in a change in state or activity of a cell (in terms of movement, secretion, enzyme production, gene expression, etc.) as a result of a stimulus by molecules of bacterial origin such as peptides derived from bacterial flagellin." [GOC:mah]	228	88	9	17916	0.10227272727272728	0.039473684210526314	query_1	['GO:0002237', 'GO:0071216']	1
GO:CC	GO:0101003	ficolin-1-rich granule membrane	0.0038475839113645575	True	"The lipid bilayer surrounding a ficolin-1-rich granule." [GOC:mec, PMID:23650620]	60	93	5	18856	0.053763440860215055	0.08333333333333333	query_1	['GO:0030667', 'GO:0070820']	1
HP	HP:0000988	Skin rash	0.0039117966133543755	True	A red eruption of the skin.	104	19	6	4232	0.3157894736842105	0.057692307692307696	query_1	['HP:0011123']	1
WP	WP:WP4146	Macrophage markers	0.0041452088325236594	True	Macrophage markers	9	54	3	6954	0.05555555555555555	0.3333333333333333	query_1	['WP:000000']	1
HP	HP:0002840	Lymphadenitis	0.004154927225182959	True	Inflammation of a lymph node.	8	19	3	4232	0.15789473684210525	0.375	query_1	['HP:0002733', 'HP:0012649']	1
GO:BP	GO:0048518	positive regulation of biological process	0.004195721485356337	True	"Any process that activates or increases the frequency, rate or extent of a biological process. Biological processes are regulated by many means; examples include the control of gene expression, protein modification or interaction with a protein or substrate molecule." [GOC:jid]	6370	88	53	17916	0.6022727272727273	0.008320251177394034	query_1	['GO:0008150', 'GO:0050789']	1
GO:BP	GO:0032640	tumor necrosis factor production	0.004272644309678421	True	"The appearance of tumor necrosis factor due to biosynthesis or secretion following a cellular stimulus, resulting in an increase in its intracellular or extracellular levels." [GOC:mah]	172	88	8	17916	0.09090909090909091	0.046511627906976744	query_1	['GO:0071706']	1
GO:BP	GO:0070663	regulation of leukocyte proliferation	0.004942453672026867	True	"Any process that modulates the frequency, rate or extent of leukocyte proliferation." [GOC:add, GOC:mah]	236	88	9	17916	0.10227272727272728	0.038135593220338986	query_1	['GO:0042127', 'GO:0070661']	1
GO:BP	GO:0042590	antigen processing and presentation of exogenous peptide antigen via MHC class I	0.005133760561338878	True	"The process in which an antigen-presenting cell expresses a peptide antigen of exogenous origin on its cell surface in association with an MHC class I protein complex. The peptide antigen is typically, but not always, processed from a whole protein. Class I here refers to classical class I molecules." [GOC:add, ISBN:0781735149, PMID:15771591]	79	88	6	17916	0.06818181818181818	0.0759493670886076	query_1	['GO:0002474', 'GO:0002478']	1
GO:BP	GO:0038093	Fc receptor signaling pathway	0.005482468699908453	True	"A series of molecular signals initiated by the binding of the Fc portion of an immunoglobulin to an Fc receptor on the surface of a signal-receiving cell, and ending with regulation of a downstream cellular process, e.g. transcription. The Fc portion of an immunoglobulin is its C-terminal constant region." [GOC:phg, Wikipedia:Fc_receptor]	239	88	9	17916	0.10227272727272728	0.03765690376569038	query_1	['GO:0002768']	1
REAC	REAC:R-HSA-1236973	Cross-presentation of particulate exogenous antigens (phagosomes)	0.006091755811924867	True	Cross-presentation of particulate exogenous antigens (phagosomes)	8	73	3	10588	0.0410958904109589	0.375	query_1	['REAC:R-HSA-1236975']	1
HP	HP:0011990	Abnormality of neutrophil physiology	0.006214706214981172	True	A functional abnormality of neutrophils.	9	19	3	4232	0.15789473684210525	0.3333333333333333	query_1	['HP:0001874']	1
HP	HP:0005224	Rectal abscess	0.006214706214981172	True	A collection of pus in the area of the rectum.	9	19	3	4232	0.15789473684210525	0.3333333333333333	query_1	['HP:0002034', 'HP:0025615']	1
HP	HP:0006510	Chronic pulmonary obstruction	0.0062982781661751214	True	An anomaly that is characterized progressive airflow obstruction that is only partly reversible, inflammation in the airways, and systemic effects or comorbities.	29	19	4	4232	0.21052631578947367	0.13793103448275862	query_1	['HP:0006536']	1
GO:BP	GO:0070661	leukocyte proliferation	0.006470730899963971	True	"The expansion of a leukocyte population by cell division." [GOC:add]	313	88	10	17916	0.11363636363636363	0.03194888178913738	query_1	['GO:0008283']	1
HP	HP:0011830	Abnormal oral mucosa morphology	0.006847802534409571	True	Abnormality of the oral mucosa.	257	19	8	4232	0.42105263157894735	0.0311284046692607	query_1	['HP:0000163']	1
HP	HP:0005339	Abnormality of complement system	0.007246578267988365	True	An abnormality of the complement system.	30	19	4	4232	0.21052631578947367	0.13333333333333333	query_1	['HP:0005368']	1
GO:MF	GO:0004875	complement receptor activity	0.007428694984660971	True	"Combining with any component or product of the complement cascade and transmitting the signal from one side of the membrane to the other to initiate a change in cell activity." [GOC:add, GOC:ai, GOC:pg, GOC:signaling, ISBN:0781735149, PMID:11884446]	11	83	3	18134	0.03614457831325301	0.2727272727272727	query_1	['GO:0004888', 'GO:0140375']	1
GO:MF	GO:0016175	superoxide-generating NADPH oxidase activity	0.007428694984660971	True	"Catalysis of the reaction: NAD(P)H + O2 = NAD(P)H + O2-." [GOC:ai, PMID:10806195]	11	83	3	18134	0.03614457831325301	0.2727272727272727	query_1	['GO:0050664']	1
GO:MF	GO:0050786	RAGE receptor binding	0.007428694984660971	True	"Interacting selectively and non-covalently with the RAGE receptor, the receptor for advanced glycation end-products." [GOC:ai]	11	83	3	18134	0.03614457831325301	0.2727272727272727	query_1	['GO:0005102']	1
GO:CC	GO:0005602	complement component C1 complex	0.00802182927634662	True	"A protein complex composed of six subunits of C1q, each formed of the three homologous polypeptide chains C1QA, C1QB, and C1QB, and tetramer of two C1QR and two C1QS polypeptide chains." [GOC:add, ISBN:0781735149]	2	93	2	18856	0.021505376344086023	1.0	query_1	['GO:0005615', 'GO:0032991']	1
CORUM	CORUM:6826	Calprotectin heterotetramer	0.00833658043141137	True	Calprotectin heterotetramer	2	14	2	3627	0.14285714285714285	1.0	query_1	['CORUM:0000000']	1
GO:BP	GO:0071216	cellular response to biotic stimulus	0.008451965311512474	True	"Any process that results in a change in state or activity of a cell (in terms of movement, secretion, enzyme production, gene expression, etc.) as a result of a biotic stimulus, a stimulus caused or produced by a living organism." [GOC:mah]	252	88	9	17916	0.10227272727272728	0.03571428571428571	query_1	['GO:0009607', 'GO:0051716']	1
GO:BP	GO:0002720	positive regulation of cytokine production involved in immune response	0.008540549784118792	True	"Any process that activates or increases the frequency, rate, or extent of cytokine production that contributes to an immune response." [GOC:add]	49	88	5	17916	0.056818181818181816	0.10204081632653061	query_1	['GO:0001819', 'GO:0002367', 'GO:0002702', 'GO:0002718', 'GO:0050778']	1
HP	HP:0002955	Granulomatosis	0.008852959720976597	True	A granulomatous inflammation leading to multiple granuloma formation, which is a specific type of inflammation. A granuloma is a focal compact collection of inflammatory cells, mononuclear cells predominating, usually as a result of the persistence of a non-degradable product and of active cell mediated hypersensitivity.	10	19	3	4232	0.15789473684210525	0.3	query_1	['HP:0004311']	1
HP	HP:0002726	Recurrent Staphylococcus aureus infections	0.008852959720976597	True	Increased susceptibility to Staphylococcus aureus infections, as manifested by recurrent episodes of Staphylococcus aureus infection.	10	19	3	4232	0.15789473684210525	0.3	query_1	['HP:0007499']	1
HP	HP:0000976	Eczematoid dermatitis	0.008852959720976597	True	Eczematoid dermatitis	10	19	3	4232	0.15789473684210525	0.3	query_1	['HP:0000964']	1
GO:BP	GO:0032677	regulation of interleukin-8 production	0.00903859373803451	True	"Any process that modulates the frequency, rate, or extent of interleukin-8 production." [GOC:mah]	87	88	6	17916	0.06818181818181818	0.06896551724137931	query_1	['GO:0001817', 'GO:0032637']	1
GO:BP	GO:0032753	positive regulation of interleukin-4 production	0.009333907338317632	True	"Any process that activates or increases the frequency, rate, or extent of interleukin-4 production." [GOC:mah]	23	88	4	17916	0.045454545454545456	0.17391304347826086	query_1	['GO:0001819', 'GO:0032633', 'GO:0032673']	1
HP	HP:0001881	Abnormal leukocyte morphology	0.010052602117361841	True	An abnormality of leukocytes.	474	19	10	4232	0.5263157894736842	0.02109704641350211	query_1	['HP:0001871', 'HP:0010987']	1
HP	HP:0010987	Abnormal cellular immune system morphology	0.010052602117361841	True	An abnormality of the morphology or counts of the cells that make up the immune system.	474	19	10	4232	0.5263157894736842	0.02109704641350211	query_1	['HP:0032251']	1
GO:BP	GO:0098609	cell-cell adhesion	0.010251775854835433	True	"The attachment of one cell to another cell via adhesion molecules." [GOC:dos]	876	88	16	17916	0.18181818181818182	0.0182648401826484	query_1	['GO:0007155']	1
GO:MF	GO:0004918	interleukin-8 receptor activity	0.010349006891599228	True	"Combining with interleukin-8 and transmitting the signal from one side of the membrane to the other to initiate a change in cell activity." [GOC:jl, GOC:signaling]	2	83	2	18134	0.024096385542168676	1.0	query_1	['GO:0016494']	1
GO:MF	GO:0038024	cargo receptor activity	0.010462743074261337	True	"Binding specifically to a substance (cargo) to deliver it to a transport vesicle. Cargo receptors span a membrane (either the plasma membrane or a vesicle membrane), binding simultaneously to cargo molecules and coat adaptors, to efficiently recruit soluble proteins to nascent vesicles." [PMID:15239958, PMID:27903609]	73	83	5	18134	0.060240963855421686	0.0684931506849315	query_1	['GO:0003674']	1
TF	TF:M01172_1	Factor: PU.1; motif: NNNNYYYACTTCCTCTTTY; match class: 1	0.010652945786751833	True	Factor: PU.1; motif: NNNNYYYACTTCCTCTTTY; match class: 1	578	93	13	19940	0.13978494623655913	0.02249134948096886	query_1	['TF:M01172_0']	1
TF	TF:M03580_1	Factor: Smad2; motif: AGACAN; match class: 1	0.010666775908580988	True	Factor: Smad2; motif: AGACAN; match class: 1	9186	93	65	19940	0.6989247311827957	0.0070759851948617464	query_1	['TF:M03580_0']	1
GO:CC	GO:0043020	NADPH oxidase complex	0.010683514423713698	True	"A enzyme complex of which the core is a heterodimer composed of a light (alpha) and heavy (beta) chain, and requires several other water-soluble proteins of cytosolic origin for activity. Functions in superoxide generation by the NADPH-dependent reduction of O2." [GOC:jl, PMID:11483596, PMID:12440767]	13	93	3	18856	0.03225806451612903	0.23076923076923078	query_1	['GO:0005887', 'GO:0098797', 'GO:1990204']	1
TF	TF:M03996_0	Factor: SPIC; motif: NAAAAGMGGAAGTA; match class: 0	0.010754384049232882	True	Factor: SPIC; motif: NAAAAGMGGAAGTA; match class: 0	674	93	14	19940	0.15053763440860216	0.020771513353115726	query_1	['TF:M03996']	1
TF	TF:M03996	Factor: SPIC; motif: NAAAAGMGGAAGTA	0.010754384049232882	True	Factor: SPIC; motif: NAAAAGMGGAAGTA	674	93	14	19940	0.15053763440860216	0.020771513353115726	query_1	['TF:M00000']	1
GO:BP	GO:0002407	dendritic cell chemotaxis	0.011158756779985537	True	"The movement of a dendritic cell in response to an external stimulus." [CL:0000451, GOC:add, ISBN:0781735149, PMID:15814331, PMID:16056255]	24	88	4	17916	0.045454545454545456	0.16666666666666666	query_1	['GO:0030595', 'GO:0036336']	1
GO:BP	GO:0038094	Fc-gamma receptor signaling pathway	0.011391998015944958	True	"A series of molecular signals initiated by the binding of the Fc portion of immunoglobulin G (IgG) to an Fc-gamma receptor on the surface of a signal-receiving cell, and ending with regulation of a downstream cellular process, e.g. transcription. The Fc portion of an immunoglobulin is its C-terminal constant region." [GOC:phg, PMID:11244038]	139	88	7	17916	0.07954545454545454	0.050359712230215826	query_1	['GO:0038093']	1
GO:BP	GO:0006968	cellular defense response	0.01150628004916184	True	"A defense response that is mediated by cells." [GOC:ebc]	52	88	5	17916	0.056818181818181816	0.09615384615384616	query_1	['GO:0006952']	1
WP	WP:WP3945	TYROBP Causal Network	0.011520407711154828	True	TYROBP Causal Network	61	54	5	6954	0.09259259259259259	0.08196721311475409	query_1	['WP:000000']	1
GO:BP	GO:0045637	regulation of myeloid cell differentiation	0.011592584183537267	True	"Any process that modulates the frequency, rate or extent of myeloid cell differentiation." [GOC:go_curators]	262	88	9	17916	0.10227272727272728	0.03435114503816794	query_1	['GO:0030099', 'GO:0045595', 'GO:1903706']	1
GO:BP	GO:0045582	positive regulation of T cell differentiation	0.011745110528583772	True	"Any process that activates or increases the frequency, rate or extent of T cell differentiation." [GOC:go_curators]	91	88	6	17916	0.06818181818181818	0.06593406593406594	query_1	['GO:0030217', 'GO:0045580', 'GO:0045621', 'GO:0050870']	1
GO:BP	GO:1903532	positive regulation of secretion by cell	0.011863160902215284	True	"Any process that activates or increases the frequency, rate or extent of secretion by cell." [GO_REF:0000058, GOC:pm, GOC:TermGenie, PMID:12130530]	414	88	11	17916	0.125	0.026570048309178744	query_1	['GO:0032940', 'GO:0048522', 'GO:0051047', 'GO:1903530']	1
GO:BP	GO:0002431	Fc receptor mediated stimulatory signaling pathway	0.011944227951327283	True	"A series of molecular signals generated as a consequence of a the binding of the Fc portion of an immunoglobulin by an Fc receptor capable of activating or perpetuating an immune response. The Fc portion of an immunoglobulin is its C-terminal constant region." [GO_REF:0000022, GOC:add, ISBN:0781735149]	140	88	7	17916	0.07954545454545454	0.05	query_1	['GO:0002429']	1
HP	HP:0002725	Systemic lupus erythematosus	0.012124072034043427	True	A chronic, relapsing, inflammatory, and often febrile multisystemic disorder of connective tissue, characterized principally by involvement of the skin, joints, kidneys, and serosal membranes.	34	19	4	4232	0.21052631578947367	0.11764705882352941	query_1	['HP:0002960']	1
GO:BP	GO:0051716	cellular response to stimulus	0.01213540699895723	True	"Any process that results in a change in state or activity of a cell (in terms of movement, secretion, enzyme production, gene expression, etc.) as a result of a stimulus. The process begins with detection of the stimulus by a cell and ends with a change in state or activity or the cell." [GOC:bf, GOC:jl]	7761	88	59	17916	0.6704545454545454	0.0076021131297513206	query_1	['GO:0009987', 'GO:0050896']	1
HP	HP:0032251	Abnormal immune system morphology	0.012847594605092081	True	Abnormal immune system morphology	487	19	10	4232	0.5263157894736842	0.02053388090349076	query_1	['HP:0002715']	1
GO:BP	GO:0050663	cytokine secretion	0.01350700299810566	True	"The regulated release of cytokines from a cell. Cytokines are any of a group of proteins that function to control the survival, growth and differentiation of tissues and cells, and which have autocrine and paracrine activity." [GOC:ai, GOC:bf, ISBN:0198599471]	267	88	9	17916	0.10227272727272728	0.033707865168539325	query_1	['GO:0001816', 'GO:0009306', 'GO:0023061']	1
GO:BP	GO:0002269	leukocyte activation involved in inflammatory response	0.013893671251168955	True	"A change in the morphology or behavior of a leukocyte resulting from exposure to an activating factor such as a cellular or soluble ligand, leading to the initiation or perpetuation of an inflammatory response." [GOC:add, ISBN:0781735149]	54	88	5	17916	0.056818181818181816	0.09259259259259259	query_1	['GO:0006954', 'GO:0045321']	1
GO:BP	GO:0032757	positive regulation of interleukin-8 production	0.013893671251168955	True	"Any process that activates or increases the frequency, rate, or extent of interleukin-8 production." [GOC:mah]	54	88	5	17916	0.056818181818181816	0.09259259259259259	query_1	['GO:0001819', 'GO:0032637', 'GO:0032677']	1
GO:BP	GO:0001774	microglial cell activation	0.013893671251168955	True	"The change in morphology and behavior of a microglial cell resulting from exposure to a cytokine, chemokine, cellular ligand, or soluble factor." [GOC:mgi_curators, PMID:10626665, PMID:10695728, PMID:12580336, PMID:9893949]	54	88	5	17916	0.056818181818181816	0.09259259259259259	query_1	['GO:0002269', 'GO:0042116', 'GO:0061900']	1
TF	TF:M00770	Factor: C/EBP; motif: NNNTKNNGNAAN	0.014104250997286771	True	Factor: C/EBP; motif: NNNTKNNGNAAN	5595	93	47	19940	0.5053763440860215	0.008400357462019661	query_1	['TF:M00000']	1
TF	TF:M00770_0	Factor: C/EBP; motif: NNNTKNNGNAAN; match class: 0	0.014104250997286771	True	Factor: C/EBP; motif: NNNTKNNGNAAN; match class: 0	5595	93	47	19940	0.5053763440860215	0.008400357462019661	query_1	['TF:M00770']	1
WP	WP:WP455	GPCRs, Class A Rhodopsin-like	0.014564044967219846	True	GPCRs, Class A Rhodopsin-like	254	54	9	6954	0.16666666666666666	0.03543307086614173	query_1	['WP:000000']	1
GO:BP	GO:0032496	response to lipopolysaccharide	0.016076400820943925	True	"Any process that results in a change in state or activity of an organism (in terms of movement, secretion, enzyme production, gene expression, etc.) as a result of a lipopolysaccharide stimulus; lipopolysaccharide is a major component of the cell wall of gram-negative bacteria." [GOC:add, ISBN:0721601464]	347	88	10	17916	0.11363636363636363	0.02881844380403458	query_1	['GO:0002237', 'GO:0033993', 'GO:1901700']	1
HP	HP:0007499	Recurrent staphylococcal infections	0.01613844850945399	True	Increased susceptibility to staphylococcal infections, as manifested by recurrent episodes of staphylococcal infections.	12	19	3	4232	0.15789473684210525	0.25	query_1	['HP:0002718']	1
GO:BP	GO:0032731	positive regulation of interleukin-1 beta production	0.016652436292748284	True	"Any process that activates or increases the frequency, rate, or extent of interleukin-1 beta production." [GOC:mah]	56	88	5	17916	0.056818181818181816	0.08928571428571429	query_1	['GO:0032611', 'GO:0032651', 'GO:0032732']	1
GO:BP	GO:0045089	positive regulation of innate immune response	0.016829550949637284	True	"Any process that activates or increases the frequency, rate or extent of the innate immune response, the organism's first line of defense against infection." [GOC:ebc]	207	88	8	17916	0.09090909090909091	0.03864734299516908	query_1	['GO:0002833', 'GO:0031349', 'GO:0032103', 'GO:0045087', 'GO:0045088', 'GO:0050778']	1
GO:BP	GO:0002474	antigen processing and presentation of peptide antigen via MHC class I	0.017007277790758547	True	"The process in which an antigen-presenting cell expresses a peptide antigen on its cell surface in association with an MHC class I protein complex. Class I here refers to classical class I molecules." [GOC:add, ISBN:0781735149, PMID:15224092, PMID:15771591]	97	88	6	17916	0.06818181818181818	0.061855670103092786	query_1	['GO:0048002']	1
TF	TF:M00221_0	Factor: SREBP-1; motif: KATCACCCCAC; match class: 0	0.018460316333543808	True	Factor: SREBP-1; motif: KATCACCCCAC; match class: 0	7598	93	57	19940	0.6129032258064516	0.007501974203737826	query_1	['TF:M00221']	1
TF	TF:M00221	Factor: SREBP-1; motif: KATCACCCCAC	0.018460316333543808	True	Factor: SREBP-1; motif: KATCACCCCAC	7598	93	57	19940	0.6129032258064516	0.007501974203737826	query_1	['TF:M00000']	1
GO:BP	GO:0022407	regulation of cell-cell adhesion	0.019760646151756118	True	"Any process that modulates the frequency, rate or extent of attachment of a cell to another cell." [GOC:isa_complete]	437	88	11	17916	0.125	0.02517162471395881	query_1	['GO:0030155', 'GO:0098609']	1
GO:BP	GO:0002573	myeloid leukocyte differentiation	0.020034708728939983	True	"The process in which a relatively unspecialized myeloid precursor cell acquires the specialized features of any cell of the myeloid leukocyte lineage." [GOC:add, PMID:16551251]	212	88	8	17916	0.09090909090909091	0.03773584905660377	query_1	['GO:0002521', 'GO:0030099']	1
TF	TF:M09907_1	Factor: Erg; motif: NRRSAGGAAGNGG; match class: 1	0.020244399171447065	True	Factor: Erg; motif: NRRSAGGAAGNGG; match class: 1	5114	93	44	19940	0.4731182795698925	0.008603832616347283	query_1	['TF:M09907_0']	1
GO:BP	GO:0032651	regulation of interleukin-1 beta production	0.020276442861364527	True	"Any process that modulates the frequency, rate, or extent of interleukin-1 beta production." [GOC:mah]	100	88	6	17916	0.06818181818181818	0.06	query_1	['GO:0032611', 'GO:0032652']	1
GO:BP	GO:0045580	regulation of T cell differentiation	0.020504653043189217	True	"Any process that modulates the frequency, rate or extent of T cell differentiation." [GOC:go_curators]	152	88	7	17916	0.07954545454545454	0.046052631578947366	query_1	['GO:0030217', 'GO:0045619', 'GO:0050863']	1
GO:BP	GO:0050870	positive regulation of T cell activation	0.020733957309876833	True	"Any process that activates or increases the frequency, rate or extent of T cell activation." [GOC:ai]	213	88	8	17916	0.09090909090909091	0.03755868544600939	query_1	['GO:0042110', 'GO:0050863', 'GO:0051251', 'GO:1903039']	1
GO:BP	GO:0002224	toll-like receptor signaling pathway	0.021402932011633187	True	"Any series of molecular signals generated as a consequence of binding to a toll-like receptor. Toll-like receptors directly bind pattern motifs from a variety of microbial sources to initiate innate immune response." [GO_REF:0000022, GOC:add, ISBN:0781735149, PMID:12467241, PMID:12524386, PMID:12855817, PMID:15585605, PMID:15728447]	153	88	7	17916	0.07954545454545454	0.0457516339869281	query_1	['GO:0002221']	1
GO:BP	GO:0042102	positive regulation of T cell proliferation	0.021472755698107533	True	"Any process that activates or increases the rate or extent of T cell proliferation." [GOC:ai]	101	88	6	17916	0.06818181818181818	0.0594059405940594	query_1	['GO:0042098', 'GO:0042129', 'GO:0050671', 'GO:0050870']	1
GO:BP	GO:0050729	positive regulation of inflammatory response	0.022333612047894472	True	"Any process that activates or increases the frequency, rate or extent of the inflammatory response." [GOC:ai]	154	88	7	17916	0.07954545454545454	0.045454545454545456	query_1	['GO:0006954', 'GO:0031349', 'GO:0032103', 'GO:0050727']	1
GO:BP	GO:0045621	positive regulation of lymphocyte differentiation	0.022725583236307013	True	"Any process that activates or increases the frequency, rate or extent of lymphocyte differentiation." [GOC:go_curators]	102	88	6	17916	0.06818181818181818	0.058823529411764705	query_1	['GO:0030098', 'GO:0045619', 'GO:0051251', 'GO:1902107']	1
KEGG	KEGG:05133	Pertussis	0.02327095502252566	True	Pertussis	76	60	5	7747	0.08333333333333333	0.06578947368421052	query_1	['KEGG:00000']	1
GO:BP	GO:0031663	lipopolysaccharide-mediated signaling pathway	0.023444990866691117	True	"A series of molecular signals initiated by the binding of a lipopolysaccharide (LPS) to a receptor on the surface of a target cell, and ending with regulation of a downstream cellular process, e.g. transcription. Lipopolysaccharides are major components of the outer membrane of Gram-negative bacteria, making them prime targets for recognition by the immune system." [GOC:mah, GOC:signaling, PMID:…	60	88	5	17916	0.056818181818181816	0.08333333333333333	query_1	['GO:0007166', 'GO:0071222']	1
GO:BP	GO:0046651	lymphocyte proliferation	0.023460739394358558	True	"The expansion of a lymphocyte population by cell division." [GOC:ai]	286	88	9	17916	0.10227272727272728	0.03146853146853147	query_1	['GO:0032943', 'GO:0046649']	1
GO:BP	GO:0030098	lymphocyte differentiation	0.023811434544598827	True	"The process in which a relatively unspecialized precursor cell acquires specialized features of a lymphocyte. A lymphocyte is a leukocyte commonly found in the blood and lymph that has the characteristics of a large nucleus, a neutral staining cytoplasm, and prominent heterochromatin." [CL:0000542, GOC:go_curators]	363	88	10	17916	0.11363636363636363	0.027548209366391185	query_1	['GO:0002521', 'GO:0046649']	1
HP	HP:0002715	Abnormality of the immune system	0.024142503801322927	True	An abnormality of the immune system.	1538	19	16	4232	0.8421052631578947	0.010403120936280884	query_1	['HP:0000118']	1
GO:BP	GO:0051250	negative regulation of lymphocyte activation	0.02429584535812257	True	"Any process that stops, prevents, or reduces the frequency, rate or extent of lymphocyte activation." [GOC:ai]	156	88	7	17916	0.07954545454545454	0.04487179487179487	query_1	['GO:0002695', 'GO:0046649', 'GO:0051249']	1
GO:BP	GO:0036336	dendritic cell migration	0.0244785726950095	True	"The movement of a dendritic cell within or between different tissues and organs of the body." [CL:0000451, GOC:nhn, PMID:19339990]	29	88	4	17916	0.045454545454545456	0.13793103448275862	query_1	['GO:0050900']	1
GO:BP	GO:0032673	regulation of interleukin-4 production	0.0244785726950095	True	"Any process that modulates the frequency, rate, or extent of interleukin-4 production." [GOC:mah]	29	88	4	17916	0.045454545454545456	0.13793103448275862	query_1	['GO:0001817', 'GO:0032633']	1
GO:MF	GO:0050664	oxidoreductase activity, acting on NAD(P)H, oxygen as acceptor	0.0247988533131668	True	"Catalysis of an oxidation-reduction (redox) reaction in which NADH or NADPH acts as a hydrogen or electron donor and reduces an oxygen molecule." [EC:1.6.3.-]	16	83	3	18134	0.03614457831325301	0.1875	query_1	['GO:0016651']	1
CORUM	CORUM:6827	iNOS-S100A8/A9 complex	0.024954547382412394	True	iNOS-S100A8/A9 complex	3	14	2	3627	0.14285714285714285	0.6666666666666666	query_1	['CORUM:0000000']	1
HP	HP:0002783	Recurrent lower respiratory tract infections	0.025042073229264303	True	An increased susceptibility to lower respiratory tract infections as manifested by a history of recurrent lower respiratory tract infections.	84	19	5	4232	0.2631578947368421	0.05952380952380952	query_1	['HP:0002205']	1
HP	HP:0002719	Recurrent infections	0.025348186549826263	True	Increased susceptibility to infections.	655	19	11	4232	0.5789473684210527	0.016793893129770993	query_1	['HP:0032101']	1
GO:BP	GO:0042116	macrophage activation	0.0254088280430421	True	"A change in morphology and behavior of a macrophage resulting from exposure to a cytokine, chemokine, cellular ligand, or soluble factor." [GOC:mgi_curators, ISBN:0781735149, PMID:14506301]	104	88	6	17916	0.06818181818181818	0.057692307692307696	query_1	['GO:0002274']	1
GO:BP	GO:0032943	mononuclear cell proliferation	0.025498516796079635	True	"The expansion of a mononuclear cell population by cell division. A mononuclear cell is a leukocyte with a single non-segmented nucleus in the mature form." [GOC:add]	289	88	9	17916	0.10227272727272728	0.031141868512110725	query_1	['GO:0070661']	1
GO:BP	GO:0051179	localization	0.02630571470018844	True	"Any process in which a cell, a substance, or a cellular entity, such as a protein complex or organelle, is transported, tethered to or otherwise maintained in a specific location. In the case of substances, localization may also be achieved via selective degradation." [GOC:ai, GOC:dos]	6919	88	54	17916	0.6136363636363636	0.007804596039890158	query_1	['GO:0008150']	1
GO:BP	GO:0051222	positive regulation of protein transport	0.026543084760824488	True	"Any process that activates or increases the frequency, rate or extent of the directed movement of a protein into, out of or within a cell, or between cells, by means of some agent such as a transporter or pore." [GOC:ai]	451	88	11	17916	0.125	0.024390243902439025	query_1	['GO:0015031', 'GO:0051050', 'GO:0051223', 'GO:1904951']	1
GO:BP	GO:0002460	adaptive immune response based on somatic recombination of immune receptors built from immunoglobulin superfamily domains	0.026809216683244208	True	"An immune response mediated by lymphocytes expressing specific receptors for antigen produced through a somatic diversification process that includes somatic recombination of germline gene segments encoding immunoglobulin superfamily domains. Recombined receptors for antigen encoded by immunoglobulin superfamily domains include T cell receptors and immunoglobulins (antibodies) produced by B cell…	368	88	10	17916	0.11363636363636363	0.02717391304347826	query_1	['GO:0002250']	1
GO:BP	GO:0002237	response to molecule of bacterial origin	0.026809216683244208	True	"Any process that results in a change in state or activity of an organism (in terms of movement, secretion, enzyme production, gene expression, etc.) as a result of a stimulus by molecules of bacterial origin such as peptides derived from bacterial flagellin." [GOC:rl, GOC:sm]	368	88	10	17916	0.11363636363636363	0.02717391304347826	query_1	['GO:0009617', 'GO:0010033', 'GO:0043207']	1
TF	TF:M01173_1	Factor: SREBP-1; motif: NSNNTCACNCCANNN; match class: 1	0.026887847092893123	True	Factor: SREBP-1; motif: NSNNTCACNCCANNN; match class: 1	730	93	14	19940	0.15053763440860216	0.019178082191780823	query_1	['TF:M01173_0']	1
WP	WP:WP3941	Oxidative Damage	0.027798081555939654	True	Oxidative Damage	40	54	4	6954	0.07407407407407407	0.1	query_1	['WP:000000']	1
GO:BP	GO:0043372	positive regulation of CD4-positive, alpha-beta T cell differentiation	0.028138840382833114	True	"Any process that activates or increases the frequency, rate or extent of CD4-positive, alpha-beta T cell differentiation." [GOC:add, GOC:pr, ISBN:0781735149]	30	88	4	17916	0.045454545454545456	0.13333333333333333	query_1	['GO:0043367', 'GO:0043370', 'GO:0046638', 'GO:2000516']	1
REAC	REAC:R-HSA-168898	Toll-like Receptor Cascades	0.02861093026396322	True	Toll-like Receptor Cascades	152	73	7	10588	0.0958904109589041	0.046052631578947366	query_1	['REAC:R-HSA-168249']	1
TF	TF:M08299	Factor: FOXO1A:Elk-1; motif: RWMAACAGGAAGTN	0.030553090917052172	True	Factor: FOXO1A:Elk-1; motif: RWMAACAGGAAGTN	7298	93	55	19940	0.5913978494623656	0.007536311318169361	query_1	['TF:M00000']	1
TF	TF:M08299_0	Factor: FOXO1A:Elk-1; motif: RWMAACAGGAAGTN; match class: 0	0.030553090917052172	True	Factor: FOXO1A:Elk-1; motif: RWMAACAGGAAGTN; match class: 0	7298	93	55	19940	0.5913978494623656	0.007536311318169361	query_1	['TF:M08299']	1
GO:MF	GO:0019959	interleukin-8 binding	0.030954557674773456	True	"Interacting selectively and non-covalently with interleukin-8." [GOC:jl]	3	83	2	18134	0.024096385542168676	0.6666666666666666	query_1	['GO:0019958']	1
GO:BP	GO:0061900	glial cell activation	0.03222945221887244	True	"A change in morphology and behavior of a glial cell resulting from exposure to a cytokine, chemokine, cellular ligand, or soluble factor." [GOC:aruk, GOC:bc, PMID:18723082]	64	88	5	17916	0.056818181818181816	0.078125	query_1	['GO:0001775', 'GO:0150076']	1
GO:BP	GO:0071310	cellular response to organic substance	0.03278307373723279	True	"Any process that results in a change in state or activity of a cell (in terms of movement, secretion, enzyme production, gene expression, etc.) as a result of an organic substance stimulus." [GOC:mah]	2810	88	30	17916	0.3409090909090909	0.010676156583629894	query_1	['GO:0010033', 'GO:0070887']	1
GO:BP	GO:0002683	negative regulation of immune system process	0.03321379667222813	True	"Any process that stops, prevents, or reduces the frequency, rate, or extent of an immune system process." [GOC:add]	462	88	11	17916	0.125	0.023809523809523808	query_1	['GO:0002376', 'GO:0002682', 'GO:0048519']	1
GO:BP	GO:0045088	regulation of innate immune response	0.03342053156065329	True	"Any process that modulates the frequency, rate or extent of the innate immune response, the organism's first line of defense against infection." [GOC:ebc]	299	88	9	17916	0.10227272727272728	0.030100334448160536	query_1	['GO:0002831', 'GO:0031347', 'GO:0032101', 'GO:0045087', 'GO:0050776']	1
GO:BP	GO:0032732	positive regulation of interleukin-1 production	0.03478093447739436	True	"Any process that activates or increases the frequency, rate, or extent of interleukin-1 production." [GOC:mah]	65	88	5	17916	0.056818181818181816	0.07692307692307693	query_1	['GO:0001819', 'GO:0032612', 'GO:0032652']	1
GO:BP	GO:0030449	regulation of complement activation	0.035032523849201205	True	"Any process that modulates the frequency, rate or extent of complement activation." [GOC:go_curators]	110	88	6	17916	0.06818181818181818	0.05454545454545454	query_1	['GO:0002697', 'GO:0002920', 'GO:0006956']	1
GO:BP	GO:0032611	interleukin-1 beta production	0.035032523849201205	True	"The appearance of interleukin-1 beta due to biosynthesis or secretion following a cellular stimulus, resulting in an increase in its intracellular or extracellular levels." [GOC:mah]	110	88	6	17916	0.06818181818181818	0.05454545454545454	query_1	['GO:0032612']	1
GO:CC	GO:0031362	anchored component of external side of plasma membrane	0.03542818236269088	True	"The component of the plasma membrane consisting of the gene products that are tethered to the external side of the membrane only by a covalently attached anchor, such as a lipid group embedded in the membrane. Gene products with peptide sequences that are embedded in the membrane are excluded from this grouping." [GOC:dos, GOC:mah]	19	93	3	18856	0.03225806451612903	0.15789473684210525	query_1	['GO:0031233', 'GO:0046658']	1
GO:BP	GO:1904951	positive regulation of establishment of protein localization	0.03669881321291901	True	"Any process that activates or increases the frequency, rate or extent of establishment of protein localization." [GO_REF:0000058, GOC:TermGenie, PMID:22761445]	467	88	11	17916	0.125	0.023554603854389723	query_1	['GO:0045184', 'GO:0048518', 'GO:0070201']	1
GO:BP	GO:0002526	acute inflammatory response	0.03688960937909102	True	"Inflammation which comprises a rapid, short-lived, relatively uniform response to acute injury or antigenic challenge and is characterized by accumulations of fluid, plasma proteins, and granulocytic leukocytes. An acute inflammatory response occurs within a matter of minutes or hours, and either resolves within a few days or becomes a chronic inflammatory response." [GO_REF:0000022, GOC:add, IS…	111	88	6	17916	0.06818181818181818	0.05405405405405406	query_1	['GO:0006954']	1
GO:BP	GO:0098883	synapse pruning	0.038257293527840686	True	"A cellular process that results in the controlled breakdown of synapse. After it starts the process is continuous until the synapse has disappeared." [GOC:dos, PMID:12062020, PMID:18083105, PMID:22632716, PMID:29844190]	11	88	3	17916	0.03409090909090909	0.2727272727272727	query_1	['GO:0050808', 'GO:0150146']	1
KEGG	KEGG:04610	Complement and coagulation cascades	0.03917795097224923	True	Complement and coagulation cascades	85	60	5	7747	0.08333333333333333	0.058823529411764705	query_1	['KEGG:00000']	1
GO:CC	GO:0005581	collagen trimer	0.03933333811272242	True	"A protein complex consisting of three collagen chains assembled into a left-handed triple helix. These trimers typically assemble into higher order structures." [GOC:dos, GOC:mah, ISBN:0721639976, PMID:19693541, PMID:21421911]	97	93	5	18856	0.053763440860215055	0.05154639175257732	query_1	['GO:0032991']	1
GO:BP	GO:0042129	regulation of T cell proliferation	0.040847197208902744	True	"Any process that modulates the frequency, rate or extent of T cell proliferation." [GOC:jl]	169	88	7	17916	0.07954545454545454	0.04142011834319527	query_1	['GO:0042098', 'GO:0050670', 'GO:0050863']	1
GO:BP	GO:1903039	positive regulation of leukocyte cell-cell adhesion	0.04095991976972396	True	"Any process that activates or increases the frequency, rate or extent of leukocyte cell-cell adhesion." [GO_REF:0000058, GOC:BHF, GOC:rl, GOC:TermGenie, PMID:21106532]	234	88	8	17916	0.09090909090909091	0.03418803418803419	query_1	['GO:0007159', 'GO:0022409', 'GO:1903037']	1
REAC	REAC:R-HSA-166658	Complement cascade	0.04155806007101203	True	Complement cascade	112	73	6	10588	0.0821917808219178	0.05357142857142857	query_1	['REAC:R-HSA-168249']	1
GO:BP	GO:0010647	positive regulation of cell communication	0.04192853776095254	True	"Any process that increases the frequency, rate or extent of cell communication. Cell communication is the process that mediates interactions between a cell and its surroundings. Encompasses interactions such as signaling or attachment between one cell and another cell, between a cell and an extracellular matrix, or between a cell and any other aspect of its environment." [GOC:dph, GOC:tb]	1982	88	24	17916	0.2727272727272727	0.012108980827447022	query_1	['GO:0007154', 'GO:0010646', 'GO:0048522']	1
GO:BP	GO:0002758	innate immune response-activating signal transduction	0.04294269089029642	True	"The cascade of processes by which a signal interacts with a receptor, causing a change in the level or activity of a second messenger or other downstream target, and ultimately leading to activation or perpetuation of an innate immune response." [GO_REF:0000022, GOC:add]	114	88	6	17916	0.06818181818181818	0.05263157894736842	query_1	['GO:0002218', 'GO:0002757']	1
HP	HP:0011123	Inflammatory abnormality of the skin	0.04338901474577847	True	The presence of inflammation of the skin. That is, an abnormality of the skin resulting from the local accumulation of fluid, plasma proteins, and leukocytes.	330	19	8	4232	0.42105263157894735	0.024242424242424242	query_1	['HP:0011122', 'HP:0012649']	1
GO:CC	GO:0030666	endocytic vesicle membrane	0.04385086854955891	True	"The lipid bilayer surrounding an endocytic vesicle." [GOC:mah]	158	93	6	18856	0.06451612903225806	0.0379746835443038	query_1	['GO:0030139', 'GO:0030659', 'GO:0098588', 'GO:0098805']	1
GO:BP	GO:0023056	positive regulation of signaling	0.04409182026371393	True	"Any process that activates, maintains or increases the frequency, rate or extent of a signaling process." [GOC:mtg_signal]	1988	88	24	17916	0.2727272727272727	0.012072434607645875	query_1	['GO:0023051', 'GO:0023052', 'GO:0048518']	1
GO:BP	GO:0050707	regulation of cytokine secretion	0.044886164989522144	True	"Any process that modulates the frequency, rate or extent of the regulated release of cytokines from a cell." [GOC:ai]	237	88	8	17916	0.09090909090909091	0.03375527426160337	query_1	['GO:0001817', 'GO:0010646', 'GO:0023051', 'GO:0050663', 'GO:0050708']	1
GO:BP	GO:0042221	response to chemical	0.04504056302622324	True	"Any process that results in a change in state or activity of a cell or an organism (in terms of movement, secretion, enzyme production, gene expression, etc.) as a result of a chemical stimulus." [GOC:jl]	4809	88	42	17916	0.4772727272727273	0.008733624454148471	query_1	['GO:0050896']	1
GO:BP	GO:0051240	positive regulation of multicellular organismal process	0.04750073218336788	True	"Any process that activates or increases the frequency, rate or extent of an organismal process, any of the processes pertinent to the function of an organism above the cellular level; includes the integrated processes of tissues and organs." [GOC:ai]	1861	88	23	17916	0.26136363636363635	0.012358946802794197	query_1	['GO:0032501', 'GO:0048518', 'GO:0051239']	1
HP	HP:0100721	Mediastinal lymphadenopathy	0.0491787760751294	True	Swelling of lymph nodes within the mediastinum, the central compartment of the thoracic cavities that contains the heart and the great vessels, the esophagus, and trachea and other structures including lymph nodes.	17	19	3	4232	0.15789473684210525	0.17647058823529413	query_1	['HP:0002716', 'HP:0045026']	1
HP	HP:0005420	Recurrent gram-negative bacterial infections	0.0491787760751294	True	Increased susceptibility to infection by gram-negative bacteria, as manifested by a medical history of repeated or frequent infections by these agents.	17	19	3	4232	0.15789473684210525	0.17647058823529413	query_1	['HP:0002718']	1
GO:BP	GO:0070488	neutrophil aggregation	0.04969387018166524	True	"The adhesion of one neutrophil to one or more other neutrophils via adhesion molecules." [GOC:sl, PMID:12972508]	2	88	2	17916	0.022727272727272728	1.0	query_1	['GO:0070486']	1
GO:BP	GO:0038112	interleukin-8-mediated signaling pathway	0.04969387018166524	True	"A series of molecular signals initiated by the binding of interleukin-8 to a receptor on the surface of a cell, and ending with regulation of a downstream cellular process, e.g. transcription." [GOC:nhn, GOC:signaling]	2	88	2	17916	0.022727272727272728	1.0	query_1	['GO:0019221', 'GO:0098759']	1
GO:BP	GO:0002752	cell surface pattern recognition receptor signaling pathway	0.04969387018166524	True	"Any series of molecular signals generated as a consequence of a cell surface pattern recognition receptor (PRR) binding to one of its physiological ligands. PRRs bind pathogen-associated molecular pattern (PAMPs), structures conserved among microbial species." [GOC:add, GOC:ar, ISBN:0781735149, PMID:15199967]	2	88	2	17916	0.022727272727272728	1.0	query_1	['GO:0002220', 'GO:0002221']	1
GO:BP	GO:0032652	regulation of interleukin-1 production	0.0497721851854828	True	"Any process that modulates the frequency, rate, or extent of interleukin-1 production." [GOC:mah]	117	88	6	17916	0.06818181818181818	0.05128205128205128	query_1	['GO:0001817', 'GO:0032612']	1
GO:BP	GO:0007049	cell cycle	4.097148667983094e-55	True	"The progression of biochemical and morphological phases and events that occur in a cell during successive cell replication or nuclear replication events. Canonically, the cell cycle comprises the replication and segregation of genetic material followed by the division of the cell, but in endocycles or syncytial cells nuclear replication or nuclear division may not be followed by cell division." …	1902	79	70	17916	0.8860759493670886	0.03680336487907466	query_1	['GO:0009987']	13
GO:BP	GO:0000278	mitotic cell cycle	5.776343278485408e-52	True	"Progression through the phases of the mitotic cell cycle, the most common eukaryotic cell cycle, which canonically comprises four successive phases called G1, S, G2, and M and includes replication of the genome and the subsequent segregation of chromosomes into daughter cells. In some variant cell cycles nuclear replication or nuclear division may not be followed by cell division, or G1 and G2 p…	1083	79	59	17916	0.7468354430379747	0.05447830101569714	query_1	['GO:0007049']	13
GO:BP	GO:1903047	mitotic cell cycle process	3.994743926839103e-50	True	"A process that is part of the mitotic cell cycle." [GO_REF:0000060, GOC:mtg_cell_cycle, GOC:TermGenie]	892	79	55	17916	0.6962025316455697	0.061659192825112105	query_1	['GO:0000278', 'GO:0022402']	13
REAC	REAC:R-HSA-69278	Cell Cycle, Mitotic	2.0409042233489158e-48	True	Cell Cycle, Mitotic	528	65	49	10588	0.7538461538461538	0.0928030303030303	query_1	['REAC:R-HSA-1640170']	13
REAC	REAC:R-HSA-1640170	Cell Cycle	5.995289723949788e-48	True	Cell Cycle	633	65	51	10588	0.7846153846153846	0.08056872037914692	query_1	['REAC:0000000']	13
GO:BP	GO:0022402	cell cycle process	2.471082672095402e-45	True	"The cellular process that ensures successive accurate and complete genome replication and chromosome segregation." [GOC:isa_complete, GOC:mtg_cell_cycle]	1403	79	59	17916	0.7468354430379747	0.042052744119743406	query_1	['GO:0007049', 'GO:0009987']	13
GO:BP	GO:0051301	cell division	1.8692413577267253e-40	True	"The process resulting in division and partitioning of components of a cell to form more cells; may or may not be accompanied by the physical separation of a cell into distinct, individually membrane-bounded daughter cells." [GOC:di, GOC:go_curators, GOC:pr]	613	79	44	17916	0.5569620253164557	0.07177814029363784	query_1	['GO:0009987']	13
GO:BP	GO:0140014	mitotic nuclear division	9.372679053984343e-40	True	"A mitotic cell cycle process comprising the steps by which the nucleus of a eukaryotic cell divides; the process involves condensation of chromosomal DNA into a highly compacted form. Canonically, mitosis produces two daughter nuclei whose chromosome complement is identical to that of the mother cell." [ISBN:0198547684]	271	79	35	17916	0.4430379746835443	0.12915129151291513	query_1	['GO:0000280', 'GO:1903047']	13
GO:BP	GO:0000280	nuclear division	3.3002678905328085e-36	True	"The division of a cell nucleus into two nuclei, with DNA and other nuclear contents distributed between the daughter nuclei." [GOC:mah]	416	79	37	17916	0.46835443037974683	0.0889423076923077	query_1	['GO:0048285']	13
GO:BP	GO:0007059	chromosome segregation	4.57424027576723e-35	True	"The process in which genetic material, in the form of chromosomes, is organized into specific structures and then physically separated and apportioned to two or more sets. In eukaryotes, chromosome segregation begins with the condensation of chromosomes, includes chromosome separation, and ends when chromosomes have completed movement to the spindle poles." [GOC:jl, GOC:mah, GOC:mtg_cell_cycle, …	328	79	34	17916	0.43037974683544306	0.10365853658536585	query_1	['GO:0009987']	13
GO:BP	GO:0048285	organelle fission	1.998341741740722e-34	True	"The creation of two or more organelles by division of one organelle." [GOC:jid]	464	79	37	17916	0.46835443037974683	0.07974137931034483	query_1	['GO:0006996']	13
GO:BP	GO:0000819	sister chromatid segregation	2.6959607869483137e-34	True	"The cell cycle process in which sister chromatids are organized and then physically separated and apportioned to two or more sets." [GOC:ai, GOC:elh]	189	79	29	17916	0.3670886075949367	0.15343915343915343	query_1	['GO:0051276', 'GO:0098813']	13
GO:CC	GO:0000775	chromosome, centromeric region	1.868341107378781e-31	True	"The region of a chromosome that includes the centromeric DNA and associated proteins. In monocentric chromosomes, this region corresponds to a single area of the chromosome, whereas in holocentric chromosomes, it is evenly distributed along the chromosome." [GOC:cjm, GOC:elh, GOC:kmv, GOC:pr]	199	80	27	18856	0.3375	0.135678391959799	query_1	['GO:0098687']	13
[truncated: 2,436 more rows]
