# Supplementary material for: Gene Expression and Co-expression Networks Are Strongly Altered Through Stages in Clear Cell Renal Carcinoma
Source: Front Genet. 2020 Nov 3;11:578679. doi: 10.3389/fgene.2020.578679 (PMC7669746; doi:10.3389/fgene.2020.578679)
Supplement: Supplementary Material 4 — Complete list of enriched processes for network intersections at different cut-off values. These files contain the enriched categories for both sets, all-phenotypes (control and the four progression stages), as well as ccRC-only intersections. In all cases, the list of enriched categories was performed over network communities, not over the whole geneset. Files are separated based on the cut-off of networks. Visualization of enriched process in Networks of 100,000 and 1,000,000 MI cuts. [file Data_Sheet_4.ZIP › Supp_Mat_4/inter-all-groups-1K-components.go.txt]

source	native	name	p_value	significant	description	term_size	query_size	intersection_size	effective_domain_size	precision	recall	query	parents	component
WP	WP:WP4341	Non-genomic actions of 1,25 dihydroxyvitamin D3	0.00021725356247585424	True	Non-genomic actions of 1,25 dihydroxyvitamin D3	70	4	3	6954	0.75	0.04285714285714286	query_1	['WP:000000']	17
REAC	REAC:R-HSA-909733	Interferon alpha/beta signaling	0.00614464595355906	True	Interferon alpha/beta signaling	67	2	2	10588	1.0	0.029850746268656716	query_1	['REAC:R-HSA-913531']	17
GO:BP	GO:0051607	defense response to virus	0.008247046419188154	True	"Reactions triggered in response to the presence of a virus that act to protect the cell or organism." [GOC:ai]	252	4	3	17916	0.75	0.011904761904761904	query_1	['GO:0002252', 'GO:0009615', 'GO:0098542']	17
GO:BP	GO:0009615	response to virus	0.01988780759339733	True	"Any process that results in a change in state or activity of a cell or an organism (in terms of movement, secretion, enzyme production, gene expression, etc.) as a result of a stimulus from a virus." [GOC:hb]	338	4	3	17916	0.75	0.008875739644970414	query_1	['GO:0051707']	17
TF	TF:M00698_1	Factor: HEB; motif: RCCWGCTG; match class: 1	0.029107330181747465	True	Factor: HEB; motif: RCCWGCTG; match class: 1	384	4	3	19940	0.75	0.0078125	query_1	['TF:M00698_0']	17
GO:BP	GO:0051707	response to other organism	0.03778590837198861	True	"Any process that results in a change in state or activity of a cell or an organism (in terms of movement, secretion, enzyme production, gene expression, etc.) as a result of a stimulus from another living organism." [GOC:ai]	1507	4	4	17916	1.0	0.0026542800265428003	query_1	['GO:0043207', 'GO:0044419']	17
GO:BP	GO:0043207	response to external biotic stimulus	0.037987097567444866	True	"Any process that results in a change in state or activity of a cell or an organism (in terms of movement, secretion, enzyme production, gene expression, etc.) as a result of an external biotic stimulus, an external stimulus caused by, or produced by living things." [GOC:go_curators]	1509	4	4	17916	1.0	0.0026507620941020544	query_1	['GO:0009605', 'GO:0009607']	17
GO:BP	GO:0009607	response to biotic stimulus	0.04131669950800385	True	"Any process that results in a change in state or activity of a cell or an organism (in terms of movement, secretion, enzyme production, gene expression, etc.) as a result of a biotic stimulus, a stimulus caused or produced by a living organism." [GOC:hb]	1541	4	4	17916	1.0	0.0025957170668397143	query_1	['GO:0050896']	17
GO:MF	GO:0033862	UMP kinase activity	0.04990500582141943	True	"Catalysis of the reaction: ATP + UMP = ADP + UDP." [EC:2.7.4.22]	1	4	1	18134	0.25	1.0	query_1	['GO:0009041']	17
TF	TF:M00183_1	Factor: c-Myb; motif: NNNAACTGNC; match class: 1	0.006176845867721489	True	Factor: c-Myb; motif: NNNAACTGNC; match class: 1	229	4	3	19940	0.75	0.013100436681222707	query_1	['TF:M00183_0']	15
GO:MF	GO:0034987	immunoglobulin receptor binding	0.008657666070333686	True	"Interacting selectively and non-covalently with one or more specific sites on an immunoglobulin receptor molecule." [GOC:BHF, GOC:vk]	80	2	2	18134	1.0	0.025	query_1	['GO:0005102']	15
GO:CC	GO:0042571	immunoglobulin complex, circulating	0.02246285752553016	True	"An immunoglobulin complex that is secreted into extracellular space and found in mucosal areas or other tissues or circulating in the blood or lymph. In its canonical form, a circulating immunoglobulin complex is composed of two identical heavy chains and two identical light chains, held together by disulfide bonds. Some forms of are polymers of the basic structure and contain additional compone…	76	4	2	18856	0.5	0.02631578947368421	query_1	['GO:0005615', 'GO:0019814']	15
GO:MF	GO:0003823	antigen binding	0.03572931114658913	True	"Interacting selectively and non-covalently with an antigen, any substance which is capable of inducing a specific immune response and of reacting with the products of that response, the specific antibody or specifically sensitized T-lymphocytes, or both. Binding may counteract the biological activity of the antigen." [GOC:jl, ISBN:0198506732, ISBN:0721662544]	162	2	2	18134	1.0	0.012345679012345678	query_1	['GO:0005488']	15
GO:BP	GO:0048511	rhythmic process	5.997540486119552e-05	True	"Any process pertinent to the generation and maintenance of rhythms in the physiology of an organism." [GOC:jid]	302	4	4	17916	1.0	0.013245033112582781	query_1	['GO:0008150']	12
WP	WP:WP3594	Circadian rhythm related genes	0.0010347480444360725	True	Circadian rhythm related genes	201	3	3	6954	1.0	0.014925373134328358	query_1	['WP:000000']	12
GO:MF	GO:0000976	transcription regulatory region sequence-specific DNA binding	0.0012925893329868523	True	"Interacting selectively and non-covalently with a specific sequence of DNA that is part of a regulatory region that controls transcription of that section of the DNA. The transcribed region might be described as a gene, cistron, or operon." [GOC:txnOH]	888	4	4	18134	1.0	0.0045045045045045045	query_1	['GO:0001067', 'GO:1990837']	12
GO:MF	GO:0001067	regulatory region nucleic acid binding	0.001298431544661373	True	"Interacting selectively and non-covalently with a nucleic acid region that regulates a nucleic acid-based process. Such processes include transcription, DNA replication, and DNA repair." [GOC:txnOH]	889	4	4	18134	1.0	0.0044994375703037125	query_1	['GO:0003676']	12
GO:MF	GO:1990837	sequence-specific double-stranded DNA binding	0.0015555119874847499	True	"Interacting selectively and non-covalently with double-stranded DNA of a specific nucleotide composition, e.g. GC-rich DNA binding, or with a specific sequence motif or type of DNA, e.g. promotor binding or rDNA binding." [GOC:dos, GOC:sl]	930	4	4	18134	1.0	0.004301075268817204	query_1	['GO:0003690', 'GO:0043565']	12
GO:MF	GO:0003690	double-stranded DNA binding	0.0022698543103190057	True	"Interacting selectively and non-covalently with double-stranded DNA." [GOC:elh, GOC:vw]	1022	4	4	18134	1.0	0.003913894324853229	query_1	['GO:0003677']	12
GO:MF	GO:0043565	sequence-specific DNA binding	0.004628853948411261	True	"Interacting selectively and non-covalently with DNA of a specific nucleotide composition, e.g. GC-rich DNA binding, or with a specific sequence motif or type of DNA e.g. promotor binding or rDNA binding." [GOC:jl]	1221	4	4	18134	1.0	0.003276003276003276	query_1	['GO:0003677']	12
GO:BP	GO:0007623	circadian rhythm	0.004977349353925472	True	"Any biological process in an organism that recurs with a regularity of approximately 24 hours." [GOC:bf, GOC:go_curators]	213	4	3	17916	0.75	0.014084507042253521	query_1	['GO:0048511']	12
TF	TF:M11204	Factor: TCFL4; motif: YNCAYGTGANN	0.022581481799181454	True	Factor: TCFL4; motif: YNCAYGTGANN	1362	4	4	19940	1.0	0.002936857562408223	query_1	['TF:M00000']	12
TF	TF:M11204_0	Factor: TCFL4; motif: YNCAYGTGANN; match class: 0	0.022581481799181454	True	Factor: TCFL4; motif: YNCAYGTGANN; match class: 0	1362	4	4	19940	1.0	0.002936857562408223	query_1	['TF:M11204']	12
GO:BP	GO:0048512	circadian behavior	0.0331922221210503	True	"The specific behavior of an organism that recurs with a regularity of approximately 24 hours." [GOC:bf, GOC:go_curators, GOC:pr]	49	4	2	17916	0.5	0.04081632653061224	query_1	['GO:0007622', 'GO:0007623']	12
GO:BP	GO:0007622	rhythmic behavior	0.03457265400924636	True	"The specific behavior of an organism that recur with measured regularity." [GOC:jl, GOC:pr]	50	4	2	17916	0.5	0.04	query_1	['GO:0007610', 'GO:0048511']	12
