# Supplementary material for: Gene Expression and Co-expression Networks Are Strongly Altered Through Stages in Clear Cell Renal Carcinoma
Source: Front Genet. 2020 Nov 3;11:578679. doi: 10.3389/fgene.2020.578679 (PMC7669746; doi:10.3389/fgene.2020.578679)
Supplement: Supplementary Material 4 — Complete list of enriched processes for network intersections at different cut-off values. These files contain the enriched categories for both sets, all-phenotypes (control and the four progression stages), as well as ccRC-only intersections. In all cases, the list of enriched categories was performed over network communities, not over the whole geneset. Files are separated based on the cut-off of networks. Visualization of enriched process in Networks of 100,000 and 1,000,000 MI cuts. [file Data_Sheet_4.ZIP › Supp_Mat_4/inter-all-groups-100-components.go.txt]

source	native	name	p_value	significant	description	term_size	query_size	intersection_size	effective_domain_size	precision	recall	query	parents	component
TF	TF:M00183_1	Factor: c-Myb; motif: NNNAACTGNC; match class: 1	0.0010993782968011668	True	Factor: c-Myb; motif: NNNAACTGNC; match class: 1	229	3	3	19940	1.0	0.013100436681222707	query_1	['TF:M00183_0']	6
GO:CC	GO:0042571	immunoglobulin complex, circulating	0.007519023845817717	True	"An immunoglobulin complex that is secreted into extracellular space and found in mucosal areas or other tissues or circulating in the blood or lymph. In its canonical form, a circulating immunoglobulin complex is composed of two identical heavy chains and two identical light chains, held together by disulfide bonds. Some forms of are polymers of the basic structure and contain additional compone…	76	3	2	18856	0.6666666666666666	0.02631578947368421	query_1	['GO:0005615', 'GO:0019814']	6
GO:MF	GO:0034987	immunoglobulin receptor binding	0.008657666070333686	True	"Interacting selectively and non-covalently with one or more specific sites on an immunoglobulin receptor molecule." [GOC:BHF, GOC:vk]	80	2	2	18134	1.0	0.025	query_1	['GO:0005102']	6
GO:CC	GO:0019814	immunoglobulin complex	0.03558294806851342	True	"A protein complex that in its canonical form is composed of two identical immunoglobulin heavy chains and two identical immunoglobulin light chains, held together by disulfide bonds and sometimes complexed with additional proteins. An immunoglobulin complex may be embedded in the plasma membrane or present in the extracellular space, in mucosal areas or other tissues, or circulating in the blood…	165	3	2	18856	0.6666666666666666	0.012121212121212121	query_1	['GO:0032991']	6
GO:MF	GO:0003823	antigen binding	0.03572931114658913	True	"Interacting selectively and non-covalently with an antigen, any substance which is capable of inducing a specific immune response and of reacting with the products of that response, the specific antibody or specifically sensitized T-lymphocytes, or both. Binding may counteract the biological activity of the antigen." [GOC:jl, ISBN:0198506732, ISBN:0721662544]	162	2	2	18134	1.0	0.012345679012345678	query_1	['GO:0005488']	6
GO:MF	GO:0004918	interleukin-8 receptor activity	5.496040112515479e-06	True	"Combining with interleukin-8 and transmitting the signal from one side of the membrane to the other to initiate a change in cell activity." [GOC:jl, GOC:signaling]	2	3	2	18134	0.6666666666666666	1.0	query_1	['GO:0016494']	4
GO:BP	GO:0038112	interleukin-8-mediated signaling pathway	1.1127154093521114e-05	True	"A series of molecular signals initiated by the binding of interleukin-8 to a receptor on the surface of a cell, and ending with regulation of a downstream cellular process, e.g. transcription." [GOC:nhn, GOC:signaling]	2	3	2	17916	0.6666666666666666	1.0	query_1	['GO:0019221', 'GO:0098759']	4
GO:MF	GO:0019959	interleukin-8 binding	1.648751411207626e-05	True	"Interacting selectively and non-covalently with interleukin-8." [GOC:jl]	3	3	2	18134	0.6666666666666666	0.6666666666666666	query_1	['GO:0019958']	4
GO:BP	GO:0098759	cellular response to interleukin-8	3.338021999474284e-05	True	"Any process that results in a change in state or activity of a cell (in terms of movement, secretion, enzyme production, gene expression, etc.) as a result of an interleukin-8 stimulus." [GOC:BHF, GOC:mah]	3	3	2	17916	0.6666666666666666	0.6666666666666666	query_1	['GO:0071345', 'GO:0098758']	4
GO:BP	GO:0098758	response to interleukin-8	3.338021999474284e-05	True	"Any process that results in a change in state or activity of a cell or an organism (in terms of movement, secretion, enzyme production, gene expression, etc.) as a result of an interleukin-8 stimulus." [GOC:BHF, GOC:mah]	3	3	2	17916	0.6666666666666666	0.6666666666666666	query_1	['GO:0034097']	4
GO:MF	GO:0019958	C-X-C chemokine binding	8.242847717832893e-05	True	"Interacting selectively and non-covalently with a C-X-C chemokine; C-X-C chemokines have a single amino acid between the first two cysteines of the characteristic four cysteine motif." [GOC:ai]	6	3	2	18134	0.6666666666666666	0.3333333333333333	query_1	['GO:0019956']	4
GO:MF	GO:0016494	C-X-C chemokine receptor activity	0.00015385517452410458	True	"Combining with a C-X-C chemokine and transmitting the signal from one side of the membrane to the other to initiate a change in cell activity. A C-X-C chemokine has a single amino acid between the first two cysteines of the characteristic four cysteine motif." [GOC:signaling, PMID:8662823]	8	3	2	18134	0.6666666666666666	0.25	query_1	['GO:0004950']	4
GO:CC	GO:0030667	secretory granule membrane	0.0006313332329785152	True	"The lipid bilayer surrounding a secretory granule." [GOC:mah]	301	3	3	18856	1.0	0.009966777408637873	query_1	['GO:0030141', 'GO:0030659', 'GO:0098588', 'GO:0098805']	4
GO:MF	GO:0016493	C-C chemokine receptor activity	0.0013894245231587546	True	"Combining with a C-C chemokine and transmitting the signal from one side of the membrane to the other to initiate a change in cell activity. C-C chemokines do not have an amino acid between the first two cysteines of the characteristic four-cysteine motif." [GOC:signaling, PMID:8662823]	23	3	2	18134	0.6666666666666666	0.08695652173913043	query_1	['GO:0004950']	4
GO:MF	GO:0019957	C-C chemokine binding	0.0015156800707026611	True	"Interacting selectively and non-covalently with a C-C chemokine; C-C chemokines do not have an amino acid between the first two cysteines of the characteristic four-cysteine motif." [GOC:ai]	24	3	2	18134	0.6666666666666666	0.08333333333333333	query_1	['GO:0019956']	4
GO:MF	GO:0001637	G protein-coupled chemoattractant receptor activity	0.0017846368503451036	True	"Combining with a chemoattractant and transmitting the signal across the membrane by activating an associated G-protein; promotes the exchange of GDP for GTP on the alpha subunit of a heterotrimeric G-protein complex." [GOC:bf, GOC:mah]	26	3	2	18134	0.6666666666666666	0.07692307692307693	query_1	['GO:0008528']	4
GO:MF	GO:0004950	chemokine receptor activity	0.0017846368503451036	True	"Combining with a chemokine, and transmitting the signal from one side of the membrane to the other to initiate a change in cell activity. Chemokines are a family of small chemotactic cytokines; their name is derived from their ability to induce directed chemotaxis in nearby responsive cells. All chemokines possess a number of conserved cysteine residues involved in intramolecular disulfide bond …	26	3	2	18134	0.6666666666666666	0.07692307692307693	query_1	['GO:0001637', 'GO:0004896']	4
GO:MF	GO:0019956	chemokine binding	0.0028986016132429575	True	"Interacting selectively and non-covalently with a chemokine. Chemokines are a family of small chemotactic cytokines; their name is derived from their ability to induce directed chemotaxis in nearby responsive cells. All chemokines possess a number of conserved cysteine residues involved in intramolecular disulfide bond formation. Some chemokines are considered pro-inflammatory and can be induced…	33	3	2	18134	0.6666666666666666	0.06060606060606061	query_1	['GO:0019955']	4
GO:BP	GO:0002407	dendritic cell chemotaxis	0.003068580143311294	True	"The movement of a dendritic cell in response to an external stimulus." [CL:0000451, GOC:add, ISBN:0781735149, PMID:15814331, PMID:16056255]	24	3	2	17916	0.6666666666666666	0.08333333333333333	query_1	['GO:0030595', 'GO:0036336']	4
WP	WP:WP24	Peptide GPCRs	0.003651121098442652	True	Peptide GPCRs	74	2	2	6954	1.0	0.02702702702702703	query_1	['WP:000000']	4
GO:BP	GO:0036336	dendritic cell migration	0.004513085249581752	True	"The movement of a dendritic cell within or between different tissues and organs of the body." [CL:0000451, GOC:nhn, PMID:19339990]	29	3	2	17916	0.6666666666666666	0.06896551724137931	query_1	['GO:0050900']	4
WP	WP:WP117	GPCRs, Other	0.0054138245091680005	True	GPCRs, Other	90	2	2	6954	1.0	0.022222222222222223	query_1	['WP:000000']	4
GO:CC	GO:0030659	cytoplasmic vesicle membrane	0.011011279480656999	True	"The lipid bilayer surrounding a cytoplasmic vesicle." [GOC:mah]	779	3	3	18856	1.0	0.0038510911424903724	query_1	['GO:0012506', 'GO:0031410']	4
KEGG	KEGG:05120	Epithelial cell signaling in Helicobacter pylori infection	0.011113582755319661	True	Epithelial cell signaling in Helicobacter pylori infection	70	3	2	7747	0.6666666666666666	0.02857142857142857	query_1	['KEGG:00000']	4
GO:BP	GO:0043312	neutrophil degranulation	0.011664867572604239	True	"The regulated exocytosis of secretory granules containing preformed mediators such as proteases, lipases, and inflammatory mediators by a neutrophil." [ISBN:0781735149]	484	3	3	17916	1.0	0.006198347107438017	query_1	['GO:0002283', 'GO:0002446', 'GO:0043299']	4
GO:BP	GO:0002283	neutrophil activation involved in immune response	0.01188357882386158	True	"The change in morphology and behavior of a neutrophil resulting from exposure to a cytokine, chemokine, cellular ligand, or soluble factor, leading to the initiation or perpetuation of an immune response." [GOC:add, ISBN:0781735149]	487	3	3	17916	1.0	0.006160164271047228	query_1	['GO:0002275', 'GO:0042119']	4
GO:CC	GO:0012506	vesicle membrane	0.011972063031011919	True	"The lipid bilayer surrounding any membrane-bounded vesicle in the cell." [GOC:mah, GOC:vesicle]	801	3	3	18856	1.0	0.003745318352059925	query_1	['GO:0031090', 'GO:0031982']	4
GO:BP	GO:0002446	neutrophil mediated immunity	0.012632332439260971	True	"Any process involved in the carrying out of an immune response by a neutrophil." [GO_REF:0000022, GOC:add, ISBN:0781735149]	497	3	3	17916	1.0	0.006036217303822937	query_1	['GO:0002444']	4
GO:BP	GO:0042119	neutrophil activation	0.012708892029801947	True	"The change in morphology and behavior of a neutrophil resulting from exposure to a cytokine, chemokine, cellular ligand, or soluble factor." [GOC:mgi_curators, ISBN:0781735149]	498	3	3	17916	1.0	0.006024096385542169	query_1	['GO:0036230']	4
GO:BP	GO:0036230	granulocyte activation	0.013174754181603503	True	"The change in morphology and behavior of a granulocyte resulting from exposure to a cytokine, chemokine, cellular ligand, or soluble factor." [CL:0000094, GOC:nhn]	504	3	3	17916	1.0	0.005952380952380952	query_1	['GO:0002274']	4
GO:CC	GO:0030141	secretory granule	0.014008183592847735	True	"A small subcellular vesicle, surrounded by a membrane, that is formed from the Golgi apparatus and contains a highly concentrated protein destined for secretion. Secretory granules move towards the periphery of the cell and upon stimulation, their membranes fuse with the cell membrane, and their protein load is exteriorized. Processing of the contained protein may take place in secretory granule…	844	3	3	18856	1.0	0.0035545023696682463	query_1	['GO:0012505', 'GO:0099503']	4
REAC	REAC:R-HSA-380108	Chemokine receptors bind chemokines	0.01498794468214598	True	Chemokine receptors bind chemokines	57	3	2	10588	0.6666666666666666	0.03508771929824561	query_1	['REAC:R-HSA-375276']	4
GO:BP	GO:0043299	leukocyte degranulation	0.015412260639625168	True	"The regulated exocytosis of secretory granules by a leukocyte." [GO_REF:0000022, GOC:add, ISBN:0781735149]	531	3	3	17916	1.0	0.005649717514124294	query_1	['GO:0002252', 'GO:0045055', 'GO:0051649']	4
REAC	REAC:R-HSA-6798695	Neutrophil degranulation	0.015900538508058972	True	Neutrophil degranulation	476	3	3	10588	1.0	0.0063025210084033615	query_1	['REAC:R-HSA-168249']	4
GO:BP	GO:0002275	myeloid cell activation involved in immune response	0.016391948977611925	True	"A change in the morphology or behavior of a myeloid cell resulting from exposure to an activating factor such as a cellular or soluble ligand, leading to the initiation or perpetuation of an immune response." [GOC:add, ISBN:0781735149]	542	3	3	17916	1.0	0.005535055350553505	query_1	['GO:0002274', 'GO:0002366']	4
GO:BP	GO:0002444	myeloid leukocyte mediated immunity	0.01694340959158389	True	"Any process involved in the carrying out of an immune response by a myeloid leukocyte." [GO_REF:0000022, GOC:add, ISBN:0781735149]	548	3	3	17916	1.0	0.005474452554744526	query_1	['GO:0002443']	4
KEGG	KEGG:04061	Viral protein interaction with cytokine and cytokine receptor	0.02181979208153616	True	Viral protein interaction with cytokine and cytokine receptor	98	3	2	7747	0.6666666666666666	0.02040816326530612	query_1	['KEGG:00000']	4
GO:CC	GO:0099503	secretory vesicle	0.024163105725508487	True	"A cytoplasmic, membrane bound vesicle that is capable of fusing to the plasma membrane to release its contents into the extracellular space." [GOC:dos]	1012	3	3	18856	1.0	0.0029644268774703555	query_1	['GO:0031410']	4
GO:MF	GO:0004896	cytokine receptor activity	0.02656620472704269	True	"Combining with a cytokine and transmitting the signal from one side of the membrane to the other to initiate a change in cell activity." [GOC:add, GOC:mah]	99	3	2	18134	0.6666666666666666	0.020202020202020204	query_1	['GO:0004888', 'GO:0140375']	4
GO:BP	GO:0002274	myeloid leukocyte activation	0.02935860289229329	True	"A change in the morphology or behavior of a myeloid leukocyte resulting from exposure to an activating factor such as a cellular or soluble ligand." [GOC:add, ISBN:0781735149]	658	3	3	17916	1.0	0.004559270516717325	query_1	['GO:0045321']	4
GO:BP	GO:0002366	leukocyte activation involved in immune response	0.03596709635747046	True	"A change in morphology and behavior of a leukocyte resulting from exposure to a specific antigen, mitogen, cytokine, cellular ligand, or soluble factor, leading to the initiation or perpetuation of an immune response." [GOC:add, ISBN:0781735149]	704	3	3	17916	1.0	0.004261363636363636	query_1	['GO:0002263', 'GO:0045321']	4
GO:BP	GO:0002263	cell activation involved in immune response	0.036584544709651716	True	"A change in the morphology or behavior of a cell resulting from exposure to an activating factor such as a cellular or soluble ligand, leading to the initiation or perpetuation of an immune response." [GO_REF:0000022, GOC:add, ISBN:0781735149]	708	3	3	17916	1.0	0.00423728813559322	query_1	['GO:0001775', 'GO:0002252', 'GO:0006955']	4
GO:BP	GO:0070098	chemokine-mediated signaling pathway	0.04245842239320899	True	"A series of molecular signals initiated by the binding of a chemokine to a receptor on the surface of a cell, and ending with regulation of a downstream cellular process, e.g. transcription." [GOC:mah, GOC:signaling]	88	3	2	17916	0.6666666666666666	0.022727272727272728	query_1	['GO:0019221', 'GO:1990869']	4
WP	WP:WP455	GPCRs, Class A Rhodopsin-like	0.04343360681749743	True	GPCRs, Class A Rhodopsin-like	254	2	2	6954	1.0	0.007874015748031496	query_1	['WP:000000']	4
GO:MF	GO:0140375	immune receptor activity	0.045867413119236006	True	"Receiving a signal and transmitting it in a cell to initiate an immune response." [PMID:31415752, Wikipedia:Immune_receptor]	130	3	2	18134	0.6666666666666666	0.015384615384615385	query_1	['GO:0038023']	4
GO:MF	GO:0019955	cytokine binding	0.04801187024759397	True	"Interacting selectively and non-covalently with a cytokine, any of a group of proteins that function to control the survival, growth and differentiation of tissues and cells, and which have autocrine and paracrine activity." [GOC:ai, GOC:bf, ISBN:0198599471]	133	3	2	18134	0.6666666666666666	0.015037593984962405	query_1	['GO:0005515']	4
KEGG	KEGG:04072	Phospholipase D signaling pathway	0.04905372936525902	True	Phospholipase D signaling pathway	147	3	2	7747	0.6666666666666666	0.013605442176870748	query_1	['KEGG:00000']	4
CORUM	CORUM:6729	IQGAP1-CXCR2 complex	0.04994745527705908	True	IQGAP1-CXCR2 complex	2	1	1	3627	1.0	0.5	query_1	['CORUM:0000000']	4
CORUM	CORUM:6730	14-3-3 gamma-CXCR2 complex, unstimulated	0.04994745527705908	True	14-3-3 gamma-CXCR2 complex, unstimulated	2	1	1	3627	1.0	0.5	query_1	['CORUM:0000000']	4
CORUM	CORUM:6731	VASP-CXCR2 complex, CXCL8 stimulated	0.04994745527705908	True	VASP-CXCR2 complex, CXCL8 stimulated	2	1	1	3627	1.0	0.5	query_1	['CORUM:0000000']	4
CORUM	CORUM:6418	C1q complex	7.599894292492695e-09	True	C1q complex	3	3	3	3627	1.0	1.0	query_1	['CORUM:0000000']	1
GO:BP	GO:0098883	synapse pruning	1.0248858018482601e-07	True	"A cellular process that results in the controlled breakdown of synapse. After it starts the process is continuous until the synapse has disappeared." [GOC:dos, PMID:12062020, PMID:18083105, PMID:22632716, PMID:29844190]	11	3	3	17916	1.0	0.2727272727272727	query_1	['GO:0050808', 'GO:0150146']	1
GO:BP	GO:0150146	cell junction disassembly	7.081029176406196e-07	True	"The disaggregation of a cell junction into its constituent components." [GOC:aruk, PMID:25490267]	20	3	3	17916	1.0	0.15	query_1	['GO:0022411', 'GO:0034330']	1
WP	WP:WP545	Complement Activation	1.1951638704204197e-06	True	Complement Activation	22	3	3	6954	1.0	0.13636363636363635	query_1	['WP:000000']	1
HP	HP:0005356	Decreased serum complement factor I	1.630952533150208e-06	True	A reduced level of the complement component Factor I in circulation.	7	3	3	4232	1.0	0.42857142857142855	query_1	['HP:0004431']	1
HP	HP:0000793	Membranoproliferative glomerulonephritis	1.630952533150208e-06	True	A type of glomerulonephritis characterized by diffuse mesangial cell proliferation and the thickening of capillary walls due to subendothelial extension of the mesangium. The term membranoproliferative glomerulonephritis is often employed to denote a general pattern of glomerular injury seen in a variety of disease processes that share a common pathogenetic mechanism, rather than to describe a si…	7	3	3	4232	1.0	0.42857142857142855	query_1	['HP:0000099']	1
GO:CC	GO:0005602	complement component C1 complex	2.6451753407431007e-06	True	"A protein complex composed of six subunits of C1q, each formed of the three homologous polypeptide chains C1QA, C1QB, and C1QB, and tetramer of two C1QR and two C1QS polypeptide chains." [GOC:add, ISBN:0781735149]	2	3	2	18856	0.6666666666666666	1.0	query_1	['GO:0005615', 'GO:0032991']	1
KEGG	KEGG:05020	Prion diseases	3.91178231928875e-06	True	Prion diseases	35	3	3	7747	1.0	0.08571428571428572	query_1	['KEGG:00000']	1
WP	WP:WP3937	Microglia Pathogen Phagocytosis Pathway	7.667674701138818e-06	True	Microglia Pathogen Phagocytosis Pathway	40	3	3	6954	1.0	0.075	query_1	['WP:000000']	1
WP	WP:WP3941	Oxidative Damage	7.667674701138818e-06	True	Oxidative Damage	40	3	3	6954	1.0	0.075	query_1	['WP:000000']	1
GO:CC	GO:0005581	collagen trimer	2.0685512476883605e-05	True	"A protein complex consisting of three collagen chains assembled into a left-handed triple helix. These trimers typically assemble into higher order structures." [GOC:dos, GOC:mah, ISBN:0721639976, PMID:19693541, PMID:21421911]	97	3	3	18856	1.0	0.030927835051546393	query_1	['GO:0032991']	1
WP	WP:WP558	Complement and Coagulation Cascades	2.3946737912787407e-05	True	Complement and Coagulation Cascades	58	3	3	6954	1.0	0.05172413793103448	query_1	['WP:000000']	1
REAC	REAC:R-HSA-173623	Classical antibody-mediated complement activation	3.366709960165446e-05	True	Classical antibody-mediated complement activation	62	3	3	10588	1.0	0.04838709677419355	query_1	['REAC:R-HSA-166786']	1
KEGG	KEGG:05133	Pertussis	4.2016546531092395e-05	True	Pertussis	76	3	3	7747	1.0	0.039473684210526314	query_1	['KEGG:00000']	1
REAC	REAC:R-HSA-166786	Creation of C4 and C2 activators	4.6640772515311446e-05	True	Creation of C4 and C2 activators	69	3	3	10588	1.0	0.043478260869565216	query_1	['REAC:R-HSA-166663']	1
KEGG	KEGG:04610	Complement and coagulation cascades	5.903235136381219e-05	True	Complement and coagulation cascades	85	3	3	7747	1.0	0.03529411764705882	query_1	['KEGG:00000']	1
KEGG	KEGG:05150	Staphylococcus aureus infection	6.335055262536457e-05	True	Staphylococcus aureus infection	87	3	3	7747	1.0	0.034482758620689655	query_1	['KEGG:00000']	1
REAC	REAC:R-HSA-166663	Initial triggering of complement	6.511761861081494e-05	True	Initial triggering of complement	77	3	3	10588	1.0	0.03896103896103896	query_1	['REAC:R-HSA-166658']	1
WP	WP:WP2328	Allograft Rejection	8.51639626522438e-05	True	Allograft Rejection	88	3	3	6954	1.0	0.03409090909090909	query_1	['WP:000000']	1
KEGG	KEGG:05142	Chagas disease (American trypanosomiasis)	9.960252460037796e-05	True	Chagas disease (American trypanosomiasis)	101	3	3	7747	1.0	0.0297029702970297	query_1	['KEGG:00000']	1
GO:BP	GO:0030449	regulation of complement activation	0.00013405506288175306	True	"Any process that modulates the frequency, rate or extent of complement activation." [GOC:go_curators]	110	3	3	17916	1.0	0.02727272727272727	query_1	['GO:0002697', 'GO:0002920', 'GO:0006956']	1
HP	HP:0004431	Complement deficiency	0.00013630103312755302	True	An immunodeficiency defined by the absent or suboptimal functioning of one of the complement system proteins.	27	3	3	4232	1.0	0.1111111111111111	query_1	['HP:0005339']	1
HP	HP:0000099	Glomerulonephritis	0.0001526571571028595	True	Inflammation of the renal glomeruli.	28	3	3	4232	1.0	0.10714285714285714	query_1	['HP:0000095', 'HP:0000123']	1
REAC	REAC:R-HSA-977606	Regulation of Complement cascade	0.00015284613965108615	True	Regulation of Complement cascade	102	3	3	10588	1.0	0.029411764705882353	query_1	['REAC:R-HSA-166658']	1
HP	HP:0005339	Abnormality of complement system	0.00018919049384542408	True	An abnormality of the complement system.	30	3	3	4232	1.0	0.1	query_1	['HP:0005368']	1
REAC	REAC:R-HSA-166658	Complement cascade	0.00020289279061896034	True	Complement cascade	112	3	3	10588	1.0	0.026785714285714284	query_1	['REAC:R-HSA-168249']	1
GO:BP	GO:0002920	regulation of humoral immune response	0.00021709193169040922	True	"Any process that modulates the frequency, rate, or extent of a humoral immune response." [GOC:add]	129	3	3	17916	1.0	0.023255813953488372	query_1	['GO:0006959', 'GO:0050776']	1
KEGG	KEGG:05322	Systemic lupus erythematosus	0.00022392488368903391	True	Systemic lupus erythematosus	132	3	3	7747	1.0	0.022727272727272728	query_1	['KEGG:00000']	1
HP	HP:0002725	Systemic lupus erythematosus	0.00027884628452488116	True	A chronic, relapsing, inflammatory, and often febrile multisystemic disorder of connective tissue, characterized principally by involvement of the skin, joints, kidneys, and serosal membranes.	34	3	3	4232	1.0	0.08823529411764706	query_1	['HP:0002960']	1
GO:BP	GO:0006958	complement activation, classical pathway	0.00029018554479240735	True	"Any process involved in the activation of any of the steps of the classical pathway of the complement cascade which allows for the direct killing of microbes, the disposal of immune complexes, and the regulation of other immune processes." [GOC:add, ISBN:0781735149]	142	3	3	17916	1.0	0.02112676056338028	query_1	['GO:0002455', 'GO:0006956']	1
GO:BP	GO:0002455	humoral immune response mediated by circulating immunoglobulin	0.00037808037230182493	True	"An immune response dependent upon secreted immunoglobulin. An example of this process is found in Mus musculus." [GO_REF:0000022, GOC:add, ISBN:0781735149]	155	3	3	17916	1.0	0.01935483870967742	query_1	['GO:0006959', 'GO:0016064']	1
GO:BP	GO:0006956	complement activation	0.0005740453701872262	True	"Any process involved in the activation of any of the steps of the complement cascade, which allows for the direct killing of microbes, the disposal of immune complexes, and the regulation of other immune processes; the initial steps of complement activation involve one of three pathways, the classical pathway, the alternative pathway, and the lectin pathway, all of which lead to the terminal com…	178	3	3	17916	1.0	0.016853932584269662	query_1	['GO:0002252', 'GO:0002253', 'GO:0006959']	1
HP	HP:0000123	Nephritis	0.0009704167572243726	True	The presence of inflammation affecting the kidney.	51	3	3	4232	1.0	0.058823529411764705	query_1	['HP:0012211', 'HP:0012649']	1
GO:BP	GO:0016064	immunoglobulin mediated immune response	0.00119497025923681	True	"An immune response mediated by immunoglobulins, whether cell-bound or in solution." [GO_REF:0000022, GOC:add, ISBN:0781735149]	227	3	3	17916	1.0	0.013215859030837005	query_1	['GO:0019724']	1
GO:BP	GO:0019724	B cell mediated immunity	0.001243192689071046	True	"Any process involved with the carrying out of an immune response by a B cell, through, for instance, the production of antibodies or cytokines, or antigen presentation to T cells." [GO_REF:0000022, GOC:add, ISBN:0781735149]	230	3	3	17916	1.0	0.013043478260869565	query_1	['GO:0002449', 'GO:0002460']	1
GO:CC	GO:0062023	collagen-containing extracellular matrix	0.0015533242922498235	True	"An extracellular matrix consisting mainly of proteins (especially collagen) and glycosaminoglycans (mostly as proteoglycans) that provides not only essential physical scaffolding for the cellular constituents but can also initiate crucial biochemical and biomechanical cues required for tissue morphogenesis, differentiation and homeostasis. The components are secreted by cells in the vicinity and…	406	3	3	18856	1.0	0.007389162561576354	query_1	['GO:0031012']	1
GO:CC	GO:0031012	extracellular matrix	0.0035207328680597135	True	"A structure lying external to one or more cells, which provides structural support, biochemical or biomechanical cues for cells or tissues." [GOC:BHF, GOC:mah, GOC:rph, NIF_Subcellular:nlx_subcell_20090513, PMID:21123617, PMID:28089324]	533	3	3	18856	1.0	0.005628517823639775	query_1	['GO:0005576', 'GO:0110165']	1
GO:BP	GO:0002449	lymphocyte mediated immunity	0.004951728919057873	True	"Any process involved in the carrying out of an immune response by a lymphocyte." [GO_REF:0000022, GOC:add, ISBN:0781735149]	364	3	3	17916	1.0	0.008241758241758242	query_1	['GO:0002443']	1
GO:BP	GO:0006959	humoral immune response	0.0049927653465638875	True	"An immune response mediated through a body fluid." [GOC:hb, ISBN:0198506732]	365	3	3	17916	1.0	0.00821917808219178	query_1	['GO:0006955']	1
GO:BP	GO:0002460	adaptive immune response based on somatic recombination of immune receptors built from immunoglobulin superfamily domains	0.005117233689769429	True	"An immune response mediated by lymphocytes expressing specific receptors for antigen produced through a somatic diversification process that includes somatic recombination of germline gene segments encoding immunoglobulin superfamily domains. Recombined receptors for antigen encoded by immunoglobulin superfamily domains include T cell receptors and immunoglobulins (antibodies) produced by B cell…	368	3	3	17916	1.0	0.008152173913043478	query_1	['GO:0002250']	1
GO:CC	GO:0098794	postsynapse	0.0061584687759175735	True	"The part of a synapse that is part of the post-synaptic cell." [GOC:dos]	642	3	3	18856	1.0	0.004672897196261682	query_1	['GO:0045202', 'GO:0110165']	1
GO:BP	GO:0050808	synapse organization	0.008521298088029016	True	"A process that is carried out at the cellular level which results in the assembly, arrangement of constituent parts, or disassembly of a synapse, the junction between a neuron and a target (neuron, muscle, or secretory cell)." [GOC:ai, GOC:pr]	436	3	3	17916	1.0	0.006880733944954129	query_1	['GO:0034330']	1
GO:BP	GO:0002697	regulation of immune effector process	0.009433561363112367	True	"Any process that modulates the frequency, rate, or extent of an immune effector process." [GOC:add]	451	3	3	17916	1.0	0.0066518847006651885	query_1	['GO:0002252', 'GO:0002682']	1
GO:BP	GO:0002253	activation of immune response	0.0177935765887905	True	"Any process that initiates an immune response." [GO_REF:0000022, GOC:add, ISBN:0781735149]	557	3	3	17916	1.0	0.005385996409335727	query_1	['GO:0002376', 'GO:0050778']	1
GO:BP	GO:0022411	cellular component disassembly	0.017986285555540597	True	"A cellular process that results in the breakdown of a cellular component." [GOC:isa_complete]	559	3	3	17916	1.0	0.005366726296958855	query_1	['GO:0016043']	1
GO:CC	GO:0072562	blood microparticle	0.02597956140924397	True	"A phospholipid microvesicle that is derived from any of several cell types, such as platelets, blood cells, endothelial cells, or others, and contains membrane receptors as well as other proteins characteristic of the parental cell. Microparticles are heterogeneous in size, and are characterized as microvesicles free of nucleic acids." [GOC:BHF, GOC:mah, PMID:16373184]	141	3	2	18856	0.6666666666666666	0.014184397163120567	query_1	['GO:0005615', 'GO:0110165']	1
HP	HP:0031263	Abnormal renal corpuscle morphology	0.026210572173818968	True	Any anomolous structure of the renal corpuscle, which is the initial component of the nephron that filters blood. The renal corpuscle consists of a knot of capillaries (glomerulus) that is surrounded by a double-walled capsule (Bowman capsule) that opens into a renal tubule.	151	3	3	4232	1.0	0.019867549668874173	query_1	['HP:0011035']	1
HP	HP:0000095	Abnormality of renal glomerulus morphology	0.026210572173818968	True	A structural anomaly of the glomerulus.	151	3	3	4232	1.0	0.019867549668874173	query_1	['HP:0012575', 'HP:0031263']	1
HP	HP:0002960	Autoimmunity	0.030054074913440722	True	The occurrence of an immune reaction against the organism's own cells or tissues.	158	3	3	4232	1.0	0.0189873417721519	query_1	['HP:0010978']	1
GO:BP	GO:0002250	adaptive immune response	0.03226475851258471	True	"An immune response mediated by cells expressing specific receptors for antigen produced through a somatic diversification process, and allowing for an enhanced secondary response to subsequent exposures to the same antigen (immunological memory)." [GO_REF:0000022, GOC:add, ISBN:0781735149]	679	3	3	17916	1.0	0.004418262150220913	query_1	['GO:0006955']	1
GO:CC	GO:0005623	obsolete cell	0.03382884635361418	True	"OBSOLETE. The basic structural and functional unit of all organisms. Includes the plasma membrane and any external encapsulating structures such as the cell wall and cell envelope." [GOC:go_curators]	1132	3	3	18856	1.0	0.00265017667844523	query_1	[]	1
GO:BP	GO:0034330	cell junction organization	0.03520510618665459	True	"A process that is carried out at the cellular level which results in the assembly, arrangement of constituent parts, or disassembly of a cell junction. A cell junction is a specialized region of connection between two cells or between a cell and the extracellular matrix." [GOC:dph, GOC:jl, GOC:mah]	699	3	3	17916	1.0	0.004291845493562232	query_1	['GO:0016043']	1
HP	HP:0011035	Abnormal renal cortex morphology	0.04091244429407306	True	An abnormality of the cortex of the kidney.	175	3	3	4232	1.0	0.017142857142857144	query_1	['HP:0012210']	1
GO:BP	GO:0050778	positive regulation of immune response	0.043674033231352	True	"Any process that activates or increases the frequency, rate or extent of the immune response, the immunological reaction of an organism to an immunogenic stimulus." [GOC:ai]	751	3	3	17916	1.0	0.0039946737683089215	query_1	['GO:0002684', 'GO:0006955', 'GO:0048584', 'GO:0050776']	1
GO:CC	GO:0031838	haptoglobin-hemoglobin complex	2.3149142421905764e-08	True	"A protein complex formed by the stable binding of a haptoglobin to hemoglobin." [GOC:mah]	11	3	3	18856	1.0	0.2727272727272727	query_1	['GO:0032991']	0
GO:MF	GO:0031720	haptoglobin binding	3.637352820989739e-08	True	"Interacting selectively and non-covalently with a haptoglobin, any alpha2 globulin of blood plasma that can combine with free oxyhemoglobin to form a stable complex." [GOC:mah, ISBN:0198506732]	10	3	3	18134	1.0	0.3	query_1	['GO:0005515']	0
GO:CC	GO:0005833	hemoglobin complex	4.0125180197970216e-08	True	"An iron-containing, oxygen carrying complex. In vertebrates it is made up of two pairs of associated globin polypeptide chains, each chain carrying a noncovalently bound heme prosthetic group." [GOC:jl, ISBN:0198506732]	13	3	3	18856	1.0	0.23076923076923078	query_1	['GO:0005829', 'GO:0032991']	0
HP	HP:0005511	Heinz body anemia	4.659864380429171e-08	True	Anemia characterized by abnormal intracellular inclusions, composed of denatured hemoglobin, found on the membrane of red blood cells.	3	3	3	4232	1.0	1.0	query_1	['HP:0001878']	0
REAC	REAC:R-HSA-1247673	Erythrocytes take up oxygen and release carbon dioxide	7.477621275883082e-08	True	Erythrocytes take up oxygen and release carbon dioxide	9	3	3	10588	1.0	0.3333333333333333	query_1	['REAC:R-HSA-1480926']	0
GO:MF	GO:0005344	oxygen carrier activity	1.3791629446252722e-07	True	"Enables the directed movement of oxygen into, out of or within a cell, or between cells." [GOC:ai]	15	3	3	18134	1.0	0.2	query_1	['GO:0005215']	0
GO:CC	GO:0071682	endocytic vesicle lumen	1.5993952946043996e-07	True	"The volume enclosed by the membrane of an endocytic vesicle." [GOC:pde]	20	3	3	18856	1.0	0.15	query_1	['GO:0030139', 'GO:0070013']	0
HP	HP:0011907	Reduced alpha/beta synthesis ratio	1.863945752171666e-07	True	A reduction in the ratio of production of alpha globin to that of beta globin. This is the major abnormality in the various forms of alpha thalassemia.	4	3	3	4232	1.0	0.75	query_1	['HP:0005560']	0
REAC	REAC:R-HSA-1237044	Erythrocytes take up carbon dioxide and release oxygen	2.545952005836374e-07	True	Erythrocytes take up carbon dioxide and release oxygen	13	3	3	10588	1.0	0.23076923076923078	query_1	['REAC:R-HSA-1480926']	0
REAC	REAC:R-HSA-1480926	O2/CO2 exchange in erythrocytes	2.545952005836374e-07	True	O2/CO2 exchange in erythrocytes	13	3	3	10588	1.0	0.23076923076923078	query_1	['REAC:R-HSA-382551']	0
GO:BP	GO:0015671	oxygen transport	3.4784002971819857e-07	True	"The directed movement of oxygen (O2) into, out of or within a cell, or between cells, by means of some agent such as a transporter or pore." [GOC:ai]	16	3	3	17916	1.0	0.1875	query_1	['GO:0015669']	0
HP	HP:0005560	Imbalanced hemoglobin synthesis	4.659864380429181e-07	True	Normal hemoglobin synthesis is characterized by production of equal amounts of alpha and beta globins. This term refers to a deviation from this pattern and is the main characteristic of the various forms of thalassemia.	5	3	3	4232	1.0	0.6	query_1	['HP:0011902']	0
GO:BP	GO:0015669	gas transport	8.26120070580725e-07	True	"The directed movement of substances that are gaseous in normal living conditions into, out of or within a cell, or between cells, by means of some agent such as a transporter or pore." [GOC:ai]	21	3	3	17916	1.0	0.14285714285714285	query_1	['GO:0006810']	0
HP	HP:0020082	Heinz bodies	9.319728760858367e-07	True	A type of erythrocyte inclusion composed of denatured hemoglobin.	6	3	3	4232	1.0	0.5	query_1	['HP:0020080']	0
HP	HP:0001930	Nonspherocytic hemolytic anemia	1.630952533150208e-06	True	Nonspherocytic hemolytic anemia	7	3	3	4232	1.0	0.42857142857142855	query_1	['HP:0001878']	0
GO:MF	GO:0019825	oxygen binding	2.355185951590857e-06	True	"Interacting selectively and non-covalently with oxygen (O2)." [GOC:jl]	37	3	3	18134	1.0	0.08108108108108109	query_1	['GO:0036094']	0
GO:BP	GO:0042744	hydrogen peroxide catabolic process	3.080868834646896e-06	True	"The chemical reactions and pathways resulting in the breakdown of hydrogen peroxide (H2O2)." [GOC:jl]	32	3	3	17916	1.0	0.09375	query_1	['GO:0042743', 'GO:0044248']	0
KEGG	KEGG:05143	African trypanosomiasis	4.267398893769566e-06	True	African trypanosomiasis	36	3	3	7747	1.0	0.08333333333333333	query_1	['KEGG:00000']	0
HP	HP:0020080	Erythrocyte inclusion bodies	5.591837256515001e-06	True	Nuclear or cytoplasmic aggregates of substances in red blood cells.	10	3	3	4232	1.0	0.3	query_1	['HP:0001877']	0
GO:MF	GO:0004601	peroxidase activity	6.698791445322747e-06	True	"Catalysis of the reaction: donor + hydrogen peroxide = oxidized donor + 2 H2O." [EC:1.11.1.7, RHEA:56136]	52	3	3	18134	1.0	0.057692307692307696	query_1	['GO:0016209', 'GO:0016684']	0
GO:BP	GO:0015701	bicarbonate transport	7.66552465491482e-06	True	"The directed movement of bicarbonate into, out of or within a cell, or between cells, by means of some agent such as a transporter or pore." [GOC:krc]	43	3	3	17916	1.0	0.06976744186046512	query_1	['GO:0015711']	0
HP	HP:0004840	Hypochromic microcytic anemia	7.688776227708088e-06	True	A type of anemia characterized by an abnormally low concentration of hemoglobin in the erythrocytes and lower than normal size of the erythrocytes.	11	3	3	4232	1.0	0.2727272727272727	query_1	['HP:0001931', 'HP:0001935']	0
GO:MF	GO:0016684	oxidoreductase activity, acting on peroxide as acceptor	8.402285016486268e-06	True	"Catalysis of an oxidation-reduction (redox) reaction in which the peroxide group acts as a hydrogen or electron acceptor." [GOC:ai]	56	3	3	18134	1.0	0.05357142857142857	query_1	['GO:0016491']	0
KEGG	KEGG:05144	Malaria	1.1011562635687736e-05	True	Malaria	49	3	3	7747	1.0	0.061224489795918366	query_1	['KEGG:00000']	0
GO:BP	GO:0042743	hydrogen peroxide metabolic process	1.7218081471050816e-05	True	"The chemical reactions and pathways involving hydrogen peroxide (H2O2), a potentially harmful byproduct of aerobic cellular respiration which can cause damage to DNA." [GOC:jl, PMID:21734470]	56	3	3	17916	1.0	0.05357142857142857	query_1	['GO:0072593']	0
GO:MF	GO:0016209	antioxidant activity	3.326237909701072e-05	True	"Inhibition of the reactions brought about by dioxygen (O2) or peroxides. Usually the antioxidant is effective because it can itself be more easily oxidized than the substance protected. The term is often applied to components that can trap free radicals, thereby breaking the chain reaction that normally leads to extensive biological damage." [ISBN:0198506732]	88	3	3	18134	1.0	0.03409090909090909	query_1	['GO:0003674']	0
REAC	REAC:R-HSA-2168880	Scavenging of heme from plasma	4.6640772515311446e-05	True	Scavenging of heme from plasma	69	3	3	10588	1.0	0.043478260869565216	query_1	['REAC:R-HSA-2173782']	0
GO:CC	GO:0072562	blood microparticle	6.41596019452226e-05	True	"A phospholipid microvesicle that is derived from any of several cell types, such as platelets, blood cells, endothelial cells, or others, and contains membrane receptors as well as other proteins characteristic of the parental cell. Microparticles are heterogeneous in size, and are characterized as microvesicles free of nucleic acids." [GOC:BHF, GOC:mah, PMID:16373184]	141	3	3	18856	1.0	0.02127659574468085	query_1	['GO:0005615', 'GO:0110165']	0
GO:BP	GO:0098869	cellular oxidant detoxification	0.00010665023768324074	True	"Any process carried out at the cellular level that reduces or removes the toxicity superoxide radicals or hydrogen peroxide." [GOC:dos, GOC:vw]	102	3	3	17916	1.0	0.029411764705882353	query_1	['GO:1990748']	0
REAC	REAC:R-HSA-2173782	Binding and Uptake of Ligands by Scavenger Receptors	0.00013125005725192883	True	Binding and Uptake of Ligands by Scavenger Receptors	97	3	3	10588	1.0	0.030927835051546393	query_1	['REAC:R-HSA-5653656']	0
GO:MF	GO:0020037	heme binding	0.00014160820757583197	True	"Interacting selectively and non-covalently with heme, any compound of iron complexed in a porphyrin (tetrapyrrole) ring." [GOC:ai]	142	3	3	18134	1.0	0.02112676056338028	query_1	['GO:0046906']	0
GO:BP	GO:1990748	cellular detoxification	0.00014543191642517903	True	"Any process carried out at the cellular level that reduces or removes the toxicity of a toxic substance. These may include transport of the toxic substance away from sensitive areas and to compartments or complexes whose purpose is sequestration of the toxic substance." [GOC:vw]	113	3	3	17916	1.0	0.02654867256637168	query_1	['GO:0009987', 'GO:0097237', 'GO:0098754']	0
GO:MF	GO:0046906	tetrapyrrole binding	0.00017392608739032558	True	"Interacting selectively and non-covalently with a tetrapyrrole, a compound containing four pyrrole nuclei variously substituted and linked to each other through carbons at the alpha position." [GOC:curators, ISBN:0198506732]	152	3	3	18134	1.0	0.019736842105263157	query_1	['GO:0097159', 'GO:1901363']	0
GO:BP	GO:0097237	cellular response to toxic substance	0.0001788767352825837	True	"Any process that results in a change in state or activity of a cell (in terms of movement, secretion, enzyme production, gene expression, etc.) as a result of a toxic stimulus." [GOC:pr]	121	3	3	17916	1.0	0.024793388429752067	query_1	['GO:0009636', 'GO:0070887']	0
HP	HP:0001935	Microcytic anemia	0.00018919049384542408	True	A kind of anemia in which the volume of the red blood cells is reduced.	30	3	3	4232	1.0	0.1	query_1	['HP:0010972']	0
HP	HP:0011902	Abnormal hemoglobin	0.0002542422005962154	True	Anomaly in the level or the function of hemoglobin, the oxygen-carrying protein of erythrocytes.	33	3	3	4232	1.0	0.09090909090909091	query_1	['HP:0001877']	0
GO:BP	GO:0098754	detoxification	0.0002546934389029469	True	"Any process that reduces or removes the toxicity of a toxic substance. These may include transport of the toxic substance away from sensitive areas and to compartments or complexes whose purpose is sequestration of the toxic substance." [GOC:dos]	136	3	3	17916	1.0	0.022058823529411766	query_1	['GO:0008150', 'GO:0009636']	0
GO:BP	GO:0042542	response to hydrogen peroxide	0.0003221650875246241	True	"Any process that results in a change in state or activity of a cell or an organism (in terms of movement, secretion, enzyme production, gene expression, etc.) as a result of a hydrogen peroxide (H2O2) stimulus." [GOC:jl]	147	3	3	17916	1.0	0.02040816326530612	query_1	['GO:0000302', 'GO:0010035']	0
HP	HP:0001931	Hypochromic anemia	0.00036207146235934634	True	A type of anemia characterized by an abnormally low concentration of hemoglobin in the erythrocytes.	37	3	3	4232	1.0	0.08108108108108109	query_1	['HP:0010972']	0
HP	HP:0011903	HbH hemoglobin	0.0005912435925888526	True	Hemoglobin H (HbH) contains four beta-globin chains. It is normally not present at all in blood, but may make up about 1-40 percent of all hemoglobin in HbH disease, a subform of alpha thalassemia.	3	3	2	4232	0.6666666666666666	0.6666666666666666	query_1	['HP:0011902']	0
GO:CC	GO:0030139	endocytic vesicle	0.0006125818664254398	True	"A membrane-bounded intracellular vesicle formed by invagination of the plasma membrane around an extracellular substance. Endocytic vesicles fuse with early endosomes to deliver the cargo for further sorting." [GOC:go_curators, PMID:19696797]	298	3	3	18856	1.0	0.010067114093959731	query_1	['GO:0031410']	0
GO:MF	GO:0043177	organic acid binding	0.0006556146592192921	True	"Interacting selectively and non-covalently with an organic acid, any acidic compound containing carbon in covalent linkage." [GOC:jl, ISBN:0198506732]	236	3	3	18134	1.0	0.012711864406779662	query_1	['GO:0036094']	0
GO:BP	GO:0000302	response to reactive oxygen species	0.001343494846211931	True	"Any process that results in a change in state or activity of a cell or an organism (in terms of movement, secretion, enzyme production, gene expression, etc.) as a result of a reactive oxygen species stimulus. Reactive oxygen species include singlet oxygen, superoxide, and oxygen free radicals." [GOC:krc]	236	3	3	17916	1.0	0.012711864406779662	query_1	['GO:0006979', 'GO:1901700']	0
WP	WP:WP1533	Vitamin B12 Metabolism	0.0015896773090590703	True	Vitamin B12 Metabolism	49	2	2	6954	1.0	0.04081632653061224	query_1	['WP:000000']	0
GO:BP	GO:0009636	response to toxic substance	0.0017165408552264959	True	"Any process that results in a change in state or activity of a cell or an organism (in terms of movement, secretion, enzyme production, gene expression, etc.) as a result of a toxic stimulus." [GOC:lr]	256	3	3	17916	1.0	0.01171875	query_1	['GO:0042221']	0
GO:BP	GO:0072593	reactive oxygen species metabolic process	0.002272525874156428	True	"The chemical reactions and pathways involving a reactive oxygen species, any molecules or ions formed by the incomplete one-electron reduction of oxygen. They contribute to the microbicidal activity of phagocytes, regulation of signal transduction and gene expression, and the oxidative damage to biopolymers." [GOC:mah]	281	3	3	17916	1.0	0.010676156583629894	query_1	['GO:0044237']	0
GO:CC	GO:0022627	cytosolic small ribosomal subunit	0.002733497035463476	True	"The small subunit of a ribosome located in the cytosol." [GOC:mtg_sensu]	46	3	2	18856	0.6666666666666666	0.043478260869565216	query_1	['GO:0015935', 'GO:0022626']	0
WP	WP:WP176	Folate Metabolism	0.003079323903092317	True	Folate Metabolism	68	2	2	6954	1.0	0.029411764705882353	query_1	['WP:000000']	0
GO:BP	GO:0006898	receptor-mediated endocytosis	0.0032666091990873197	True	"An endocytosis process in which cell surface receptors ensure specificity of transport. A specific receptor on the cell surface binds tightly to the extracellular macromolecule (the ligand) that it recognizes; the plasma-membrane region containing the receptor-ligand complex then undergoes endocytosis, forming a transport vesicle containing the receptor-ligand complex and excluding most other pl…	317	3	3	17916	1.0	0.00946372239747634	query_1	['GO:0006897']	0
WP	WP:WP15	Selenium Micronutrient Network	0.004940706262424246	True	Selenium Micronutrient Network	86	2	2	6954	1.0	0.023255813953488372	query_1	['WP:000000']	0
GO:CC	GO:0015935	small ribosomal subunit	0.007321414348234379	True	"The smaller of the two subunits of a ribosome." [GOC:mah]	75	3	2	18856	0.6666666666666666	0.02666666666666667	query_1	['GO:0044391']	0
GO:BP	GO:0006979	response to oxidative stress	0.010142406546530675	True	"Any process that results in a change in state or activity of a cell or an organism (in terms of movement, secretion, enzyme production, gene expression, etc.) as a result of oxidative stress, a state often resulting from exposure to high levels of reactive oxygen species, e.g. superoxide anions, hydrogen peroxide (H2O2), and hydroxyl radicals." [GOC:jl, PMID:12115731]	462	3	3	17916	1.0	0.006493506493506494	query_1	['GO:0006950']	0
HP	HP:0001878	Hemolytic anemia	0.013086763125997268	True	A type of anemia caused by premature destruction of red blood cells (hemolysis).	120	3	3	4232	1.0	0.025	query_1	['HP:0011895']	0
HP	HP:0011895	Anemia due to reduced life span of red cells	0.013086763125997268	True	A type of anemia related to a reduction in the average life span of red blood cells in the peripheral circulation, which is normally around 120 days.	120	3	3	4232	1.0	0.025	query_1	['HP:0001903']	0
GO:BP	GO:0015711	organic anion transport	0.013732485233254077	True	"The directed movement of organic anions into, out of or within a cell, or between cells, by means of some agent such as a transporter or pore. Organic anions are atoms or small molecules with a negative charge which contain carbon in covalent linkage." [GOC:ai, GOC:krc]	511	3	3	17916	1.0	0.005870841487279843	query_1	['GO:0006820', 'GO:0071702']	0
GO:CC	GO:0022626	cytosolic ribosome	0.015226537830082905	True	"A ribosome located in the cytosol." [GOC:mtg_sensu]	108	3	2	18856	0.6666666666666666	0.018518518518518517	query_1	['GO:0005829', 'GO:0005840']	0
HP	HP:0000980	Pallor	0.01628641240417518	True	Abnormally pale skin.	129	3	3	4232	1.0	0.023255813953488372	query_1	['HP:0011121']	0
GO:BP	GO:0010035	response to inorganic substance	0.01957828477269808	True	"Any process that results in a change in state or activity of a cell or an organism (in terms of movement, secretion, enzyme production, gene expression, etc.) as a result of an inorganic substance stimulus." [GOC:sm]	575	3	3	17916	1.0	0.0052173913043478265	query_1	['GO:0042221']	0
HP	HP:0010972	Anemia of inadequate production	0.019969196421315952	True	A kind of anemia characterized by inadequate production of erythrocytes.	138	3	3	4232	1.0	0.021739130434782608	query_1	['HP:0001903']	0
GO:MF	GO:0016491	oxidoreductase activity	0.0225284993931051	True	"Catalysis of an oxidation-reduction (redox) reaction, a reversible chemical reaction in which the oxidation state of an atom or atoms within a molecule is altered. One substrate acts as a hydrogen or electron donor and becomes oxidized, while the other acts as hydrogen or electron acceptor and becomes reduced." [GOC:go_curators]	765	3	3	18134	1.0	0.00392156862745098	query_1	['GO:0003824']	0
HP	HP:0100602	Preeclampsia	0.026743893652159047	True	Pregnancy-induced hypertension in association with significant amounts of protein in the urine.	17	3	2	4232	0.6666666666666666	0.11764705882352941	query_1	['HP:0100603']	0
GO:BP	GO:0006820	anion transport	0.02935860289229329	True	"The directed movement of anions, atoms or small molecules with a net negative charge, into, out of or within a cell, or between cells, by means of some agent such as a transporter or pore." [GOC:ai]	658	3	3	17916	1.0	0.004559270516717325	query_1	['GO:0006811']	0
GO:BP	GO:0006897	endocytosis	0.02989810526295782	True	"A vesicle-mediated transport process in which cells take up external materials or membrane constituents by the invagination of a small region of the plasma membrane to form a new membrane-bounded vesicle." [GOC:mah, ISBN:0198506732, ISBN:0716731363]	662	3	3	17916	1.0	0.004531722054380665	query_1	['GO:0016192']	0
HP	HP:0100603	Toxemia of pregnancy	0.03361588885126561	True	Pregnancy-induced toxic reactions of the mother that can be as harmless as slight Maternal hypertension or as life threatening as Eclampsia.	19	3	2	4232	0.6666666666666666	0.10526315789473684	query_1	['HP:0002686']	0
GO:BP	GO:0010942	positive regulation of cell death	0.043499569716446515	True	"Any process that increases the rate or frequency of cell death. Cell death is the specific activation or halting of processes within a cell so that its vital functions markedly cease, rather than simply deteriorating gradually over time, which culminates in cell death." [GOC:dph, GOC:tb]	750	3	3	17916	1.0	0.004	query_1	['GO:0008219', 'GO:0010941', 'GO:0048522']	0
GO:CC	GO:0044391	ribosomal subunit	0.04767594783145071	True	"Either of the two subunits of a ribosome: the ribosomal large subunit or the ribosomal small subunit." [GOC:jl]	191	3	2	18856	0.6666666666666666	0.010471204188481676	query_1	['GO:0005840', 'GO:1990904']	0
